# Supplementary material for: The role of innovation for economy and sustainability of photovoltaic modules
Source: iScience. 2022 Sep 27;25(10):105208. doi: 10.1016/j.isci.2022.105208 (PMC9557026; doi:10.1016/j.isci.2022.105208)
Supplement: Data S1. Mathematica Files used in this document — File “202012 value of maintenance steady state replacement and new buil.nd” was used to calculate results shown in Figures 2 and 5. File “202103 Sustainability.nb” was used to calculate results shown in Figure 4. File “202111 CO2 Savings.nb” was used to calculate results shown in Figure 4. File “202205 tandem.nb” was used to calculate results shown in Figure 3. [file mmc1.zip]

Archive with 4 entries (4 files):
- 202012 value of maintenance steady state replacement and new build.nb
- 202103 Sustainability.nb
- 202111 CO2 savings EU.nb
- 202205 tandem.nb
