# Supplementary material for: The role of innovation for economy and sustainability of photovoltaic modules
Source: iScience. 2022 Sep 27;25(10):105208. doi: 10.1016/j.isci.2022.105208 (PMC9557026; doi:10.1016/j.isci.2022.105208)
Supplement: Data S1. Mathematica Files used in this document — File “202012 value of maintenance steady state replacement and new buil.nd” was used to calculate results shown in Figures 2 and 5. File “202103 Sustainability.nb” was used to calculate results shown in Figure 4. File “202111 CO2 Savings.nb” was used to calculate results shown in Figure 4. File “202205 tandem.nb” was used to calculate results shown in Figure 3. [file mmc1.zip › 202012 value of maintenance steady state replacement and new build.nb]

(* Content-type: application/vnd.wolfram.mathematica *)

(*** Wolfram Notebook File ***)
(* http://www.wolfram.com/nb *)

(* CreatedBy='Mathematica 12.0' *)

(*CacheID: 234*)
(* Internal cache information:
NotebookFileLineBreakTest
NotebookFileLineBreakTest
NotebookDataPosition[       158,          7]
NotebookDataLength[    272407,       6015]
NotebookOptionsPosition[    266480,       5917]
NotebookOutlinePosition[    266853,       5933]
CellTagsIndexPosition[    266810,       5930]
WindowFrame->Normal*)

(* Beginning of Notebook Content *)
Notebook[{

Cell[CellGroupData[{
Cell[BoxData[{
 RowBox[{
  RowBox[{
   RowBox[{"SY", " ", "=", " ", "1501"}], ";"}], " ", 
  RowBox[{"(*", 
   RowBox[{"specific", " ", "yield", " ", "in", " ", 
    RowBox[{"kWh", "/", "kWp"}]}], "*)"}], " ", 
  RowBox[{"(*", 
   RowBox[{"Kansas", " ", "City", " ", "1501", " ", 
    RowBox[{"KwH", "/", "KwP"}], " ", "according", " ", "to", " ", "SOlar", 
    " ", "Atlas"}], "*)"}]}], "\[IndentingNewLine]", 
 RowBox[{
  RowBox[{
   RowBox[{"SY", " ", "=", " ", "1900"}], ";"}], " ", 
  RowBox[{"(*", " ", 
   RowBox[{
    RowBox[{"Erlangen", " ", "1113"}], ",", " ", 
    RowBox[{"Phoenix", " ", "1900"}]}], "*)"}], "\[IndentingNewLine]", 
  "\[IndentingNewLine]"}], "\[IndentingNewLine]", 
 RowBox[{
  RowBox[{
   RowBox[{"A", " ", "=", " ", "1.6285"}], ";"}], " ", 
  RowBox[{"(*", 
   RowBox[{"module", " ", "area"}], "*)"}]}], "\[IndentingNewLine]", 
 RowBox[{
  RowBox[{
   RowBox[{"Nm", " ", "=", " ", "23"}], ";"}], " ", 
  RowBox[{"(*", 
   RowBox[{"number", " ", "of", " ", "modules"}], 
   "*)"}]}], "\[IndentingNewLine]", 
 RowBox[{
  RowBox[{
   RowBox[{"IL", " ", "=", " ", "15"}], ";"}], " ", 
  RowBox[{"(*", 
   RowBox[{"inverter", " ", "lifetime"}], "*)"}]}], "\[IndentingNewLine]", 
 RowBox[{
  RowBox[{
   RowBox[{"OM", " ", "=", " ", "0"}], ";"}], " ", 
  RowBox[{"(*", 
   RowBox[{"operating", " ", "expenses", " ", 
    RowBox[{"$", "/", "kwh"}], " ", "and", " ", "year"}], "*)"}], 
  RowBox[{"(*", 
   RowBox[{
    RowBox[{"baseline", " ", "22", "$"}], ",", " ", 
    RowBox[{
    "adjusted", " ", "52.8", " ", "to", " ", "account", " ", "for", " ", 
     "additional", " ", "costs"}]}], "*)"}], 
  "\[IndentingNewLine]"}], "\[IndentingNewLine]", 
 RowBox[{
  RowBox[{
   RowBox[{"INR", " ", "=", " ", "0.0379"}], ";"}], " ", 
  RowBox[{"(*", 
   RowBox[{"discount", " ", "rate"}], "*)"}], 
  RowBox[{"(*", 
   RowBox[{
   "Kredit", " ", "f\[UDoubleDot]r", " ", "kleine", " ", "PV", " ", "Anlage", 
    " ", "DKB", " ", "3.79", "%"}], "*)"}]}], "\[IndentingNewLine]", 
 RowBox[{
  RowBox[{
   RowBox[{"KL", " ", "=", " ", "18"}], ";"}], " ", 
  RowBox[{"(*", 
   RowBox[{
    RowBox[{"Kreditlaufzeit", " ", "in", " ", "Jahren"}], ",", " ", 
    RowBox[{
    "zur", " ", "Bestimmung", " ", "der", " ", "j\[ADoubleDot]hrlichen", " ", 
     "Zinsen"}]}], "*)"}]}], "\[IndentingNewLine]", 
 RowBox[{
  RowBox[{
   RowBox[{"DR", " ", "=", "0.069"}], ";"}], " ", 
  RowBox[{"(*", 
   RowBox[{"discount", " ", "rate"}], "*)"}]}], "\[IndentingNewLine]", 
 RowBox[{
  RowBox[{
   RowBox[{"IR", " ", "=", " ", "0.025"}], ";"}], " ", 
  RowBox[{"(*", 
   RowBox[{"inlfation", " ", "rate"}], "*)"}]}], "\[IndentingNewLine]", 
 RowBox[{
  RowBox[{
   RowBox[{"DF", " ", "=", " ", "1.0"}], ";"}], 
  RowBox[{"(*", 
   RowBox[{"debt", " ", "fraction"}], "*)"}]}], "\[IndentingNewLine]", 
 RowBox[{
  RowBox[{"RV", " ", "=", " ", "0.10"}], " ", 
  RowBox[{"(*", 
   RowBox[{"Strompreis", ",", "Fix"}], "*)"}], 
  "\[IndentingNewLine]"}], "\[IndentingNewLine]", 
 RowBox[{
  RowBox[{
   RowBox[{"effl", " ", "=", 
    RowBox[{"Join", "[", 
     RowBox[{
      RowBox[{"{", 
       RowBox[{
       "12.5", ",", "12.7", ",", "12.9", ",", "13.1", ",", "13.5", ",", 
        "13.7", ",", "13.9", ",", "14.2", ",", "14.4", ",", "14.6", ",", 
        "14.8", ",", "14.9", ",", "15", ",", "15.2", ",", "15.5", ",", "15.8",
         ",", "16.2", ",", "17.1", ",", "18", ",", "18.6", ",", "19.1", ",", 
        "19.2", ",", "19.3", ",", "19.4", ",", "19.5", ",", "19.6", ",", 
        "19.7", ",", "19.8", ",", "19.9", ",", "19.95", ",", "20", ",", 
        "20.2", ",", "20.4", ",", "20.6", ",", "20.8", ",", "21", ",", "21.2",
         ",", "21.4", ",", "21.6", ",", "21.8", ",", "22", ",", "22.2", ",", 
        "22.4", ",", "22.6", ",", "22.8", ",", "23", ",", "23.2", ",", "23.4",
         ",", "23.6", ",", "23.8", ",", "24", ",", "24", ",", "24", ",", "24",
         ",", "24", ",", "24", ",", "24", ",", "24", ",", "24", ",", "24", 
        ",", "24", ",", "24", ",", "24", ",", "24", ",", "24"}], "}"}], ",", 
      RowBox[{"Table", "[", 
       RowBox[{"24", ",", 
        RowBox[{"{", 
         RowBox[{"i", ",", "1", ",", "400"}], "}"}]}], "]"}]}], "]"}]}], 
   ";"}], "\[IndentingNewLine]", 
  RowBox[{"(*", 
   RowBox[{
    RowBox[{"effl", " ", "=", " ", 
     RowBox[{"Table", "[", 
      RowBox[{
       RowBox[{"effl", "[", 
        RowBox[{"[", "20", "]"}], "]"}], ",", 
       RowBox[{"{", 
        RowBox[{"i", ",", "1", ",", "400"}], "}"}]}], "]"}]}], ";"}], 
   "*)"}]}], "\[IndentingNewLine]", 
 RowBox[{
  RowBox[{
   RowBox[{"modc", " ", "=", " ", 
    RowBox[{"Join", "[", 
     RowBox[{
      RowBox[{"{", 
       RowBox[{
       "4.9", ",", "4.8", ",", "3.9", ",", "3.7", ",", "4.1", ",", "4.5", ",",
         "4.4", ",", "3.9", ",", "3.5", ",", "2.6", ",", "1.6", ",", "1", ",",
         "0.9", ",", "0.9", ",", "0.8", ",", "0.7", ",", "0.6", ",", "0.5", 
        ",", "0.4", ",", "0.35", ",", "0.345", ",", "0.34", ",", "0.335", ",",
         "0.33", ",", "0.325", ",", "0.32", ",", "0.315", ",", "0.31", ",", 
        "0.305", ",", "0.30", ",", "0.29", ",", "0.28", ",", "0.27", ",", 
        "0.26", ",", "0.25", ",", "0.24", ",", "0.23", ",", "0.22", ",", 
        "0.21", ",", "0.20", ",", "0.195", ",", "0.19", ",", "0.185", ",", 
        "0.18", ",", "0.175", ",", "0.17", ",", "0.165", ",", "0.16", ",", 
        "0.155", ",", "0.15", ",", "0.15", ",", "0.15", ",", "0.15", ",", 
        "0.15", ",", "0.15", ",", "0.15", ",", "0.15", ",", "0.15", ",", 
        "0.15", ",", "0.15", ",", "0.15", ",", "0.15", ",", "0.15"}], "}"}], 
      ",", 
      RowBox[{"Table", "[", 
       RowBox[{"0.15", ",", 
        RowBox[{"{", 
         RowBox[{"i", ",", "1", ",", "400"}], "}"}]}], "]"}]}], "]"}]}], 
   ";"}], "\[IndentingNewLine]", 
  RowBox[{"(*", 
   RowBox[{
    RowBox[{"modc", " ", "=", " ", 
     RowBox[{"Table", "[", 
      RowBox[{
       RowBox[{"modc", "[", 
        RowBox[{"[", "20", "]"}], "]"}], ",", 
       RowBox[{"{", 
        RowBox[{"i", ",", "1", ",", "400"}], "}"}]}], "]"}]}], ";"}], 
   "*)"}]}], "\[IndentingNewLine]", 
 RowBox[{
  RowBox[{
   RowBox[{"degr", " ", "=", " ", 
    RowBox[{"Join", "[", 
     RowBox[{
      RowBox[{"{", 
       RowBox[{
       "1.5", ",", "1.45", ",", "1.4", ",", "1.35", ",", "1.3", ",", "1.25", 
        ",", "1.2", ",", "1.15", ",", "1.1", ",", "1.05", ",", "1", ",", 
        "0.95", ",", "0.9", ",", "0.85", ",", "0.8", ",", "0.75", ",", "0.75",
         ",", "0.75", ",", "0.7", ",", "0.7", ",", "0.65", ",", "0.6", ",", 
        "0.55", ",", "0.5", ",", "0.45", ",", "0.4", ",", "0.35", ",", "0.3", 
        ",", "0.25", ",", "0.22", ",", "0.2", ",", "0.195", ",", "0.19", ",", 
        "0.185", ",", "0.18", ",", "0.175", ",", "0.17", ",", "0.165", ",", 
        "0.16", ",", "0.155", ",", "0.15", ",", "0.145", ",", "0.14", ",", 
        "0.135", ",", "0.13", ",", "0.125", ",", "0.12", ",", "0.115", ",", 
        "0.11", ",", "0.105", ",", "0.1", ",", "0.1", ",", "0.1", ",", "0.1", 
        ",", "0.1", ",", "0.1", ",", "0.1", ",", "0.1", ",", "0.1", ",", 
        "0.1", ",", "0.1", ",", "0.1", ",", "0.1", ",", "0.1", ",", "0.1", 
        ",", "0.1"}], "}"}], ",", 
      RowBox[{"Table", "[", 
       RowBox[{"0.1", ",", 
        RowBox[{"{", 
         RowBox[{"i", ",", "1", ",", "400"}], "}"}]}], "]"}]}], "]"}]}], 
   ";"}], "\[IndentingNewLine]", 
  RowBox[{"(*", 
   RowBox[{
    RowBox[{"degr", " ", "=", " ", 
     RowBox[{"Table", "[", 
      RowBox[{
       RowBox[{"degr", "[", 
        RowBox[{"[", "20", "]"}], "]"}], ",", 
       RowBox[{"{", 
        RowBox[{"i", ",", "1", ",", "400"}], "}"}]}], "]"}]}], ";"}], 
   "*)"}]}], "\[IndentingNewLine]", 
 RowBox[{
  RowBox[{
   RowBox[{"totc", " ", "=", " ", 
    RowBox[{"Join", "[", 
     RowBox[{
      RowBox[{"{", 
       RowBox[{
       "11", ",", "10.5", ",", "9.9", ",", "9", ",", "8.2", ",", "7.9", ",", 
        "7.7", ",", "7.5", ",", "7.3", ",", "5.8", ",", "4.63", ",", "3.97", 
        ",", "2.7", ",", "2.07", ",", "1.91", ",", "1.85", ",", "1.47", ",", 
        "1.04", ",", "1.06", ",", "1", ",", "0.95", ",", "0.9", ",", "0.85", 
        ",", "0.8", ",", "0.75", ",", "0.7", ",", "0.67", ",", "0.63", ",", 
        "0.6", ",", "0.58", ",", "0.55", ",", "0.535", ",", "0.52", ",", 
        "0.505", ",", "0.49", ",", "0.475", ",", "0.46", ",", "0.445", ",", 
        "0.43", ",", "0.415", ",", "0.4", ",", "0.395", ",", "0.39", ",", 
        "0.385", ",", "0.38", ",", "0.375", ",", "0.37", ",", "0.365", ",", 
        "0.36", ",", "0.355", ",", "0.35", ",", "0.35", ",", "0.35", ",", 
        "0.35", ",", "0.35", ",", "0.35", ",", "0.35", ",", "0.35", ",", 
        "0.35", ",", "0.35", ",", "0.35", ",", "0.35", ",", "0.35", ",", 
        "0.35", ",", "0.35", ",", "0.35"}], "}"}], ",", 
      RowBox[{"Table", "[", 
       RowBox[{"0.35", ",", 
        RowBox[{"{", 
         RowBox[{"i", ",", "1", ",", "400"}], "}"}]}], "]"}]}], "]"}]}], 
   ";"}], "\[IndentingNewLine]", 
  RowBox[{"(*", 
   RowBox[{
    RowBox[{"totc", " ", "=", " ", 
     RowBox[{"Table", "[", 
      RowBox[{
       RowBox[{"totc", "[", 
        RowBox[{"[", "20", "]"}], "]"}], ",", 
       RowBox[{"{", 
        RowBox[{"i", ",", "1", ",", "400"}], "}"}]}], "]"}]}], ";"}], 
   "*)"}]}], "\[IndentingNewLine]", 
 RowBox[{
  RowBox[{"insl", " ", "=", " ", 
   RowBox[{"Join", "[", 
    RowBox[{
     RowBox[{"{", 
      RowBox[{
      "1.1", ",", "1.05", ",", "0.99", ",", "0.9", ",", "0.82", ",", "0.79", 
       ",", "0.77", ",", "0.75", ",", "0.73", ",", "0.58", ",", "0.5", ",", 
       "0.4", ",", "0.3", ",", "0.25", ",", "0.25", ",", "0.2", ",", "0.2", 
       ",", "0.2", ",", "0.15", ",", "0.15", ",", "0.15", ",", "0.145", ",", 
       "0.14", ",", "0.135", ",", "0.13", ",", "0.125", ",", "0.12", ",", 
       "0.115", ",", "0.11", ",", "0.105", ",", "0.1", ",", "0.1", ",", "0.1",
        ",", "0.1", ",", "0.1", ",", "0.1", ",", "0.1", ",", "0.1", ",", 
       "0.1", ",", "0.1", ",", "0.1", ",", "0.1", ",", "0.1", ",", "0.1", ",",
        "0.1", ",", "0.1", ",", "0.1", ",", "0.1", ",", "0.1", ",", "0.1", 
       ",", "0.1", ",", "0.1", ",", "0.1", ",", "0.1", ",", "0.1", ",", "0.1",
        ",", "0.1", ",", "0.1", ",", "0.1", ",", "0.1", ",", "0.1", ",", 
       "0.1", ",", "0.1", ",", "0.1", ",", "0.1", ",", "0.1", ",", "0.1"}], 
      "}"}], ",", 
     RowBox[{"Table", "[", 
      RowBox[{"0.1", ",", 
       RowBox[{"{", 
        RowBox[{"i", ",", "1", ",", "400"}], "}"}]}], "]"}]}], "]"}]}], 
  ";"}], "\[IndentingNewLine]", 
 RowBox[{
  RowBox[{"invl", " ", "=", " ", 
   RowBox[{"Join", "[", 
    RowBox[{
     RowBox[{"{", 
      RowBox[{
      "0.6", ",", "0.57", ",", "0.54", ",", "0.51", ",", "0.48", ",", "0.45", 
       ",", "0.42", ",", "0.38", ",", "0.34", ",", "0.29", ",", "0.25", ",", 
       "0.22", ",", "0.18", ",", "0.15", ",", "0.11", ",", "0.08", ",", 
       "0.06", ",", "0.05", ",", "0.04", ",", "0.04", ",", "0.04", ",", 
       "0.0385", ",", "0.037", ",", "0.0355", ",", "0.034", ",", "0.0325", 
       ",", "0.031", ",", "0.0295", ",", "0.028", ",", "0.0265", ",", "0.25", 
       ",", "0.0245", ",", "0.024", ",", "0.0235", ",", "0.023", ",", 
       "0.0225", ",", "0.022", ",", "0.0215", ",", "0.021", ",", "0.0205", 
       ",", "0.02", ",", "0.0195", ",", "0.019", ",", "0.0185", ",", "0.018", 
       ",", "0.0175", ",", "0.017", ",", "0.0165", ",", "0.016", ",", 
       "0.0155", ",", "0.015", ",", "0.015", ",", "0.015", ",", "0.015", ",", 
       "0.015", ",", "0.015", ",", "0.015", ",", "0.015", ",", "0.015", ",", 
       "0.015", ",", "0.015", ",", "0.015", ",", "0.015", ",", "0.015", ",", 
       "0.015", ",", "0.015", ",", "0.015", ",", "0.015", ",", "0.015", ",", 
       "0.015", ",", "0.015", ",", "0.015", ",", "0.015", ",", "0.015", ",", 
       "0.015", ",", "0.015", ",", "0.015", ",", "0.015", ",", "0.015", ",", 
       "0.015"}], "}"}], ",", 
     RowBox[{"Table", "[", 
      RowBox[{"0.015", ",", 
       RowBox[{"{", 
        RowBox[{"i", ",", "1", ",", "400"}], "}"}]}], "]"}]}], "]"}]}], 
  ";"}]}], "Input",
 CellChangeTimes->{{3.8169417309258413`*^9, 3.816941832681594*^9}, {
   3.816941898681082*^9, 3.8169419920853996`*^9}, {3.8169420274637394`*^9, 
   3.8169420278367376`*^9}, {3.8169421963341293`*^9, 
   3.8169422265354767`*^9}, {3.816942256570258*^9, 3.816942267637359*^9}, {
   3.816942973499888*^9, 3.816942980886935*^9}, {3.8169430306854296`*^9, 
   3.816943094869079*^9}, {3.816943221254737*^9, 3.816943263676221*^9}, {
   3.816943331819209*^9, 3.816943336486608*^9}, {3.8169434205645976`*^9, 
   3.8169435145468903`*^9}, {3.8169436191764755`*^9, 3.816943619319069*^9}, {
   3.8169437513536773`*^9, 3.816943772922462*^9}, 3.8169448325732718`*^9, 
   3.816945001985527*^9, 3.819964813399973*^9, 3.8201265181961317`*^9, {
   3.8202200767317843`*^9, 3.820220077969453*^9}, {3.820220128358822*^9, 
   3.8202201288385305`*^9}, {3.8202201656714277`*^9, 
   3.8202202927165194`*^9}, {3.8202204658545947`*^9, 3.82022048330166*^9}, {
   3.8202214436880665`*^9, 3.820221544786172*^9}, {3.8202215762854567`*^9, 
   3.8202215800303946`*^9}, {3.8202216649909077`*^9, 
   3.8202216679978275`*^9}, {3.820221771850588*^9, 3.82022183671716*^9}, {
   3.8202219762968454`*^9, 3.820221977325077*^9}, {3.8202222691803885`*^9, 
   3.8202222798337502`*^9}, {3.8202223937176056`*^9, 
   3.8202224003108816`*^9}, {3.820222446655298*^9, 3.820222446800932*^9}, {
   3.820222524978749*^9, 3.820222526286254*^9}, {3.820222569125121*^9, 
   3.8202226339109974`*^9}, {3.820222673034832*^9, 3.8202226768286457`*^9}, {
   3.8202227814414515`*^9, 3.820222810668866*^9}, {3.82022284828876*^9, 
   3.8202228568168387`*^9}, {3.8202228990792584`*^9, 
   3.8202229690172987`*^9}, {3.820224171033714*^9, 3.820224172289343*^9}, {
   3.8202248403081245`*^9, 3.820224842153169*^9}, {3.8202250503450727`*^9, 
   3.8202250513563585`*^9}, {3.8202251969613485`*^9, 3.820225232279505*^9}, {
   3.8202275119282365`*^9, 3.820227516160885*^9}, 3.820227593476408*^9, {
   3.82073216461594*^9, 3.8207321879256716`*^9}, {3.820732234540104*^9, 
   3.8207322347933893`*^9}, {3.8207330868752346`*^9, 
   3.8207330985595865`*^9}, {3.8207331576174684`*^9, 
   3.8207332675486355`*^9}, {3.820733355726686*^9, 3.8207333580045137`*^9}, {
   3.820733408619337*^9, 3.8207335393372774`*^9}, {3.8207335707182865`*^9, 
   3.8207336148607044`*^9}, {3.820733693626401*^9, 3.8207337272214284`*^9}, {
   3.8207341462261505`*^9, 3.8207342406047316`*^9}, {3.820734296574273*^9, 
   3.820734376373384*^9}, 3.8207344228406954`*^9, {3.8207344788003225`*^9, 
   3.8207344820904274`*^9}, {3.820734538547686*^9, 3.8207345569658647`*^9}, {
   3.820734775736225*^9, 3.8207347829766474`*^9}, {3.8207349099702883`*^9, 
   3.820734926216362*^9}, {3.820735127811433*^9, 3.820735127930087*^9}, {
   3.8207351683149676`*^9, 3.8207351744323945`*^9}, {3.820735233781*^9, 
   3.820735237384283*^9}, {3.820735270988464*^9, 3.8207352867608414`*^9}, {
   3.820735438329309*^9, 3.820735438487897*^9}, {3.820736010523844*^9, 
   3.8207360111711063`*^9}, {3.820736260407236*^9, 3.8207362643855143`*^9}, {
   3.820736304382508*^9, 3.8207363094667854`*^9}, {3.820736341419566*^9, 
   3.8207363499405637`*^9}, {3.820834262119169*^9, 3.8208342964245553`*^9}, {
   3.820834337218437*^9, 3.8208343674497976`*^9}, {3.820834403701959*^9, 
   3.8208344299311247`*^9}, {3.820834643135765*^9, 3.820834644395379*^9}, {
   3.820834711707741*^9, 3.8208347351793475`*^9}, {3.8208347770264635`*^9, 
   3.820834855526656*^9}, {3.820835203508959*^9, 3.8208352039846816`*^9}, {
   3.8208352818097706`*^9, 3.820835288532638*^9}, {3.820835524474436*^9, 
   3.820835525278268*^9}, {3.820838754137489*^9, 3.8208387670796833`*^9}, {
   3.820838813053998*^9, 3.820838828393776*^9}, 3.820839683983075*^9, {
   3.820839743687543*^9, 3.8208397692907524`*^9}, {3.820839978784608*^9, 
   3.8208399790947695`*^9}, {3.822395047021736*^9, 3.822395066961296*^9}, {
   3.822460916078413*^9, 3.8224609194154577`*^9}, {3.8224610536277122`*^9, 
   3.8224610552513585`*^9}, {3.8224696731187744`*^9, 
   3.8224697009242926`*^9}, {3.8225678422356167`*^9, 3.822567858615506*^9}, {
   3.8225690333087454`*^9, 3.822569195598944*^9}, {3.822569232026105*^9, 
   3.822569914342251*^9}, {3.822570005629449*^9, 3.8225700387426434`*^9}, 
   3.8225700852608795`*^9, {3.8225701218806667`*^9, 3.822570184632403*^9}, {
   3.822570226866167*^9, 3.822570360382206*^9}, {3.822570400543482*^9, 
   3.822570403966305*^9}, {3.822570542610677*^9, 3.8225706150574646`*^9}, {
   3.8225706607490225`*^9, 3.8225707496976175`*^9}, 3.8225707948156767`*^9, 
   3.8225709658214035`*^9, 3.8225710055928254`*^9, {3.822571052863161*^9, 
   3.82257107840368*^9}, {3.8225711109295416`*^9, 3.822571179665395*^9}, {
   3.822571221636922*^9, 3.822571225715002*^9}, {3.8225712911357145`*^9, 
   3.8225713269548044`*^9}, {3.82257148053227*^9, 3.822571485188822*^9}, {
   3.8225715640579624`*^9, 3.8225717296478233`*^9}, {3.822571765489052*^9, 
   3.822571786894225*^9}, {3.822571836955079*^9, 3.822571842084237*^9}, {
   3.822571995232233*^9, 3.8225721466329684`*^9}, {3.822572184220705*^9, 
   3.822572184383264*^9}, {3.8225722210564866`*^9, 3.8225722213397155`*^9}, {
   3.8225723333220577`*^9, 3.8225723609805307`*^9}, {3.8226240395318375`*^9, 
   3.8226240426115613`*^9}, 3.8226262081226645`*^9, {3.822626283682339*^9, 
   3.8226262838039894`*^9}, {3.8226266232212067`*^9, 3.822626623330885*^9}, {
   3.822626850305172*^9, 3.822626882310482*^9}, {3.8226269524037733`*^9, 
   3.822626973097365*^9}, {3.8226270908790216`*^9, 3.822627119588127*^9}, {
   3.822627279701423*^9, 3.82262734627221*^9}, {3.822627387163698*^9, 
   3.8226274158718367`*^9}, {3.822627652005638*^9, 3.8226276536890883`*^9}, {
   3.822630306097577*^9, 3.822630335557768*^9}, 3.8226314832705383`*^9, {
   3.8226315467291994`*^9, 3.8226316656173396`*^9}, {3.8226325078551097`*^9, 
   3.8226325534582996`*^9}, {3.8226325842253914`*^9, 3.8226325985787*^9}, {
   3.8226450422922196`*^9, 3.822645381230651*^9}, {3.822645578824901*^9, 
   3.8226456157538605`*^9}, {3.822646435453145*^9, 3.822646443514336*^9}, {
   3.822646631412453*^9, 3.82264668240464*^9}, {3.822646720208471*^9, 
   3.822646726034724*^9}, {3.8227215781554227`*^9, 3.8227216701759863`*^9}, {
   3.822721721380848*^9, 3.8227218149662113`*^9}, {3.869188507730278*^9, 
   3.869188544969914*^9}, {3.869188631775968*^9, 3.869188677507744*^9}, {
   3.8691887466285224`*^9, 3.8691887642859583`*^9}, {3.8691889537713985`*^9, 
   3.8691889568770432`*^9}, {3.8691890277381487`*^9, 3.869189030031971*^9}, {
   3.8691891618827705`*^9, 3.869189170926405*^9}, {3.8691892490399923`*^9, 
   3.8691892586401515`*^9}, {3.8691893410362153`*^9, 
   3.8691893439423933`*^9}, {3.869189399827879*^9, 3.86918941664659*^9}, {
   3.869189639157363*^9, 
   3.869189649223231*^9}},ExpressionUUID->"423b2602-9592-46c6-afa2-\
fc0e809c06d3"],

Cell[BoxData["0.1`"], "Output",
 CellChangeTimes->{3.8227218168491683`*^9, 3.823588641951091*^9, 
  3.8291903373923893`*^9, 3.869188546916666*^9, 3.8691886839573956`*^9, 
  3.8691887660152617`*^9, 3.8691889585475063`*^9, 3.8691890341169567`*^9, 
  3.8691891717112885`*^9, 3.8691892597322035`*^9, 3.8691893479366326`*^9, 
  3.869189418350986*^9},
 CellLabel->
  "Out[235]=",ExpressionUUID->"838f2677-0d65-476e-b1a4-27c3b474e45f"]
}, Open  ]],

Cell[CellGroupData[{

Cell[BoxData[
 RowBox[{"\[IndentingNewLine]", 
  RowBox[{"(*", 
   RowBox[{"Installaion", " ", "Cost"}], "*)"}], "\[IndentingNewLine]", 
  "\[IndentingNewLine]", 
  RowBox[{
   RowBox[{
    RowBox[{"yr1", " ", "=", " ", "0"}], ";"}], "\[IndentingNewLine]", 
   RowBox[{
    RowBox[{"RV", " ", "=", " ", "0.1"}], ";"}], "\[IndentingNewLine]", 
   RowBox[{
    RowBox[{"trosl", " ", "=", " ", 
     RowBox[{"{", "}"}]}], ";"}], "\[IndentingNewLine]", 
   RowBox[{
    RowBox[{"SL", " ", "=", " ", "400"}], ";"}], " ", 
   RowBox[{"(*", 
    RowBox[{"Analysis", " ", "period"}], "*)"}], "\[IndentingNewLine]", 
   "\[IndentingNewLine]", 
   RowBox[{
    RowBox[{"While", "[", 
     RowBox[{
      RowBox[{
       RowBox[{"(", 
        RowBox[{"yr1", "+=", "1"}], ")"}], "\[LessEqual]", "20"}], ",", 
      RowBox[{"{", "\[IndentingNewLine]", "\[IndentingNewLine]", 
       RowBox[{
        RowBox[{"yr2", " ", "=", " ", "yr1"}], ";", "\[IndentingNewLine]", 
        RowBox[{"tutl", " ", "=", " ", 
         RowBox[{"{", "}"}]}], ";", "\[IndentingNewLine]", 
        RowBox[{"While", "[", 
         RowBox[{
          RowBox[{
           RowBox[{"(", 
            RowBox[{"yr2", "+=", "1"}], ")"}], "\[LessEqual]", 
           RowBox[{"60", "-", "yr1"}]}], ",", 
          RowBox[{
          "{", "\[IndentingNewLine]", "\[IndentingNewLine]", 
           "\[IndentingNewLine]", 
           RowBox[{
            RowBox[{"CE1", " ", "=", " ", 
             RowBox[{
              RowBox[{"effl", "[", 
               RowBox[{"[", "yr1", "]"}], "]"}], "/", "100"}]}], ";", 
            "\[IndentingNewLine]", 
            RowBox[{"SP1", " ", "=", " ", 
             RowBox[{"modc", "[", 
              RowBox[{"[", "yr1", "]"}], "]"}]}], ";", " ", 
            "\[IndentingNewLine]", 
            RowBox[{"IC1", " ", "=", " ", 
             RowBox[{"invl", "[", 
              RowBox[{"[", "yr1", "]"}], "]"}]}], ";", " ", 
            "\[IndentingNewLine]", 
            RowBox[{"IRP1", " ", "=", " ", 
             RowBox[{"invl", "[", 
              RowBox[{"[", 
               RowBox[{"yr1", "+", "IL"}], "]"}], "]"}]}], ";", " ", 
            "\[IndentingNewLine]", 
            RowBox[{"IN1", " ", "=", " ", 
             RowBox[{
              RowBox[{"totc", "[", 
               RowBox[{"[", "yr1", "]"}], "]"}], "-", 
              RowBox[{"modc", "[", 
               RowBox[{"[", "yr1", "]"}], "]"}], "-", 
              RowBox[{"invl", "[", 
               RowBox[{"[", "yr1", "]"}], "]"}]}]}], ";", 
            "\[IndentingNewLine]", 
            RowBox[{"deg1", " ", "=", " ", 
             RowBox[{
              RowBox[{"degr", "[", 
               RowBox[{"[", "yr1", "]"}], "]"}], "/", "100"}]}], ";", " ", 
            "\[IndentingNewLine]", "\[IndentingNewLine]", 
            RowBox[{"SSA1", " ", "=", " ", 
             RowBox[{"CE1", "*", "A", "*", "1000", "*", "Nm"}]}], ";", 
            "\[IndentingNewLine]", 
            RowBox[{"Ppm1", " ", "=", " ", 
             RowBox[{"SP1", "*", "A", "*", "CE1", "*", "1000"}]}], ";", " ", 
            "\[IndentingNewLine]", 
            RowBox[{"SS1", " ", "=", " ", 
             RowBox[{"CE1", "*", "A", "*", "Nm", "*", "SY"}]}], " ", ";", 
            "\[IndentingNewLine]", "\[IndentingNewLine]", 
            RowBox[{"mod1", " ", "=", " ", 
             RowBox[{"Nm", "*", "Ppm1"}]}], ";", "\[IndentingNewLine]", 
            RowBox[{"inv1", " ", "=", " ", 
             RowBox[{"SSA1", "*", "IC1"}]}], ";", "\[IndentingNewLine]", 
            RowBox[{"ins1", " ", "=", " ", 
             RowBox[{"SSA1", "*", "IN1"}]}], ";", "\[IndentingNewLine]", 
            RowBox[{"syc1", "=", " ", 
             RowBox[{"mod1", "+", "ins1", "+", "inv1"}]}], " ", ";", 
            RowBox[{"(*", 
             RowBox[{"total", " ", "upfront", " ", "cost"}], "*)"}], 
            "\[IndentingNewLine]", 
            RowBox[{"sys1", " ", "=", " ", 
             RowBox[{
              RowBox[{"(", 
               RowBox[{"mod1", "+", "inv1", "+", "ins1"}], ")"}], "/", 
              "SSA1"}]}], ";", "  ", 
            RowBox[{"(*", 
             RowBox[{"cost", " ", "in", " ", 
              RowBox[{"$", "/", "W"}]}], "*)"}], "\[IndentingNewLine]", 
            "\[IndentingNewLine]", 
            RowBox[{"CE2", " ", "=", " ", 
             RowBox[{
              RowBox[{"effl", "[", 
               RowBox[{"[", "yr2", "]"}], "]"}], "/", "100"}]}], ";", 
            "\[IndentingNewLine]", 
            RowBox[{"SP2", " ", "=", " ", 
             RowBox[{"modc", "[", 
              RowBox[{"[", "yr2", "]"}], "]"}]}], ";", " ", 
            "\[IndentingNewLine]", 
            RowBox[{"IC2", " ", "=", " ", 
             RowBox[{"invl", "[", 
              RowBox[{"[", "yr2", "]"}], "]"}]}], ";", " ", 
            "\[IndentingNewLine]", 
            RowBox[{"IRP2", " ", "=", " ", 
             RowBox[{"invl", "[", 
              RowBox[{"[", 
               RowBox[{"yr2", "+", "IL"}], "]"}], "]"}]}], ";", " ", 
            "\[IndentingNewLine]", 
            RowBox[{"IN2", " ", "=", " ", 
             RowBox[{
              RowBox[{"totc", "[", 
               RowBox[{"[", "yr2", "]"}], "]"}], "-", 
              RowBox[{"modc", "[", 
               RowBox[{"[", "yr2", "]"}], "]"}], "-", 
              RowBox[{"invl", "[", 
               RowBox[{"[", "yr2", "]"}], "]"}]}]}], ";", 
            "\[IndentingNewLine]", 
            RowBox[{"deg2", " ", "=", " ", 
             RowBox[{
              RowBox[{"degr", "[", 
               RowBox[{"[", "yr2", "]"}], "]"}], "/", "100"}]}], ";", " ", 
            "\[IndentingNewLine]", "\[IndentingNewLine]", 
            RowBox[{"SSA2", " ", "=", " ", 
             RowBox[{"CE2", "*", "A", "*", "1000", "*", "Nm"}]}], ";", 
            "\[IndentingNewLine]", 
            RowBox[{"Ppm2", " ", "=", " ", 
             RowBox[{"SP2", "*", "A", "*", "CE2", "*", "1000"}]}], ";", " ", 
            "\[IndentingNewLine]", 
            RowBox[{"SS2", "=", " ", 
             RowBox[{"CE2", "*", "A", "*", "Nm", "*", "SY"}]}], " ", ";", 
            "\[IndentingNewLine]", "\[IndentingNewLine]", 
            RowBox[{"mod2", " ", "=", " ", 
             RowBox[{"Nm", "*", "Ppm2"}]}], ";", "\[IndentingNewLine]", 
            RowBox[{"inv2", " ", "=", " ", 
             RowBox[{"SSA2", "*", "IC2"}]}], ";", "\[IndentingNewLine]", 
            RowBox[{"ins2", " ", "=", " ", 
             RowBox[{"SSA2", "*", "IN2"}]}], ";", "\[IndentingNewLine]", 
            RowBox[{"ins2r", " ", "=", " ", 
             RowBox[{"SSA2", "*", 
              RowBox[{"insl", "[", 
               RowBox[{"[", "yr2", "]"}], "]"}]}]}], ";", 
            "\[IndentingNewLine]", 
            RowBox[{"syc2", "=", " ", 
             RowBox[{"mod2", "+", "ins2", "+", "inv2"}]}], " ", ";", 
            RowBox[{"(*", 
             RowBox[{"total", " ", "upfront", " ", "cost"}], "*)"}], 
            "\[IndentingNewLine]", 
            RowBox[{"sys2", "=", " ", 
             RowBox[{
              RowBox[{"(", 
               RowBox[{"mod2", "+", "inv2", "+", "ins2"}], ")"}], "/", 
              "SSA2"}]}], ";", "  ", 
            RowBox[{"(*", 
             RowBox[{"cost", " ", "in", " ", 
              RowBox[{"$", "/", "W"}]}], "*)"}], "\[IndentingNewLine]", 
            RowBox[{"syc2r", " ", "=", 
             RowBox[{"mod2", "+", "ins2r"}]}], ";", "\[IndentingNewLine]", 
            "\[IndentingNewLine]", "\[IndentingNewLine]", 
            RowBox[{"cas", " ", "=", " ", 
             RowBox[{"{", "}"}]}], ";", "\[IndentingNewLine]", 
            "\[IndentingNewLine]", 
            RowBox[{"(*", 
             RowBox[{"Energy", " ", "Yield"}], "*)"}], "\[IndentingNewLine]", 
            RowBox[{"yd1", " ", "=", " ", 
             RowBox[{"Table", "[", 
              RowBox[{
               RowBox[{
                RowBox[{"(", 
                 RowBox[{
                  RowBox[{"SSA1", "/", "1000"}], "*", "SY"}], ")"}], "*", 
                RowBox[{
                 SuperscriptBox[
                  RowBox[{"(", 
                   RowBox[{"1", "-", "deg1"}], ")"}], "N"], "/", 
                 SuperscriptBox[
                  RowBox[{"(", 
                   RowBox[{"1", "+", "DR"}], ")"}], "N"]}]}], ",", 
               RowBox[{"{", 
                RowBox[{"N", ",", "0", ",", 
                 RowBox[{"SL", "-", "1"}]}], "}"}]}], "]"}]}], ";", 
            "\[IndentingNewLine]", 
            RowBox[{"yd2", " ", "=", " ", 
             RowBox[{"Join", "[", 
              RowBox[{
               RowBox[{"Table", "[", 
                RowBox[{
                 RowBox[{
                  RowBox[{"(", 
                   RowBox[{
                    RowBox[{"SSA1", "/", "1000"}], "*", "SY"}], ")"}], "*", 
                  RowBox[{
                   SuperscriptBox[
                    RowBox[{"(", 
                    RowBox[{"1", "-", "deg1"}], ")"}], "N"], "/", 
                   SuperscriptBox[
                    RowBox[{"(", 
                    RowBox[{"1", "+", "DR"}], ")"}], "N"]}]}], ",", 
                 RowBox[{"{", 
                  RowBox[{"N", ",", "0", ",", 
                   RowBox[{"yr2", "-", "yr1", "-", "1"}]}], "}"}]}], "]"}], 
               ",", 
               RowBox[{"Table", "[", 
                RowBox[{
                 RowBox[{
                  RowBox[{"(", 
                   RowBox[{
                    RowBox[{"SSA2", "/", "1000"}], "*", "SY"}], ")"}], "*", 
                  RowBox[{
                   SuperscriptBox[
                    RowBox[{"(", 
                    RowBox[{"1", "-", "deg2"}], ")"}], 
                    RowBox[{"N", "-", "yr2", "+", "yr1"}]], "/", 
                   SuperscriptBox[
                    RowBox[{"(", 
                    RowBox[{"1", "+", "DR"}], ")"}], "N"]}]}], ",", 
                 RowBox[{"{", 
                  RowBox[{"N", ",", 
                   RowBox[{"yr2", "-", "yr1"}], ",", 
                   RowBox[{"SL", "-", "1"}]}], "}"}]}], "]"}]}], "]"}]}], ";",
             "\[IndentingNewLine]", "\[IndentingNewLine]", 
            RowBox[{"TR", " ", "=", " ", 
             RowBox[{"2", "/", "KL"}]}], ";", "\[IndentingNewLine]", 
            RowBox[{"dTR", " ", "=", " ", 
             RowBox[{"TR", "/", "2"}]}], ";", "\[IndentingNewLine]", 
            RowBox[{"c0", " ", "=", " ", "0"}], ";", "\[IndentingNewLine]", 
            RowBox[{"While", "[", 
             RowBox[{
              RowBox[{
               RowBox[{"(", 
                RowBox[{"c0", "+=", "1"}], ")"}], "\[LessEqual]", "20"}], ",", 
              RowBox[{"{", "\[IndentingNewLine]", "\[IndentingNewLine]", 
               RowBox[{
                RowBox[{"c1", " ", "=", " ", "0"}], ";", 
                "\[IndentingNewLine]", 
                RowBox[{"balx", " ", "=", " ", 
                 RowBox[{"{", "}"}]}], ";", "\[IndentingNewLine]", 
                RowBox[{"res", " ", "=", " ", "1"}], ";", 
                "\[IndentingNewLine]", 
                RowBox[{"While", "[", 
                 RowBox[{
                  RowBox[{
                   RowBox[{"(", 
                    RowBox[{"c1", "+=", "1"}], ")"}], "\[LessEqual]", "KL"}], 
                  ",", 
                  RowBox[{"{", "\[IndentingNewLine]", 
                   RowBox[{
                    RowBox[{"balx", " ", "=", " ", 
                    RowBox[{"Append", "[", 
                    RowBox[{"balx", ",", 
                    RowBox[{
                    RowBox[{"(", 
                    RowBox[{"res", "-", "TR"}], ")"}], 
                    RowBox[{"(", 
                    RowBox[{"1", "+", "INR"}], ")"}]}]}], "]"}]}], ";", 
                    "\[IndentingNewLine]", 
                    RowBox[{"res", " ", "=", " ", 
                    RowBox[{
                    RowBox[{"(", 
                    RowBox[{"res", "-", "TR"}], ")"}], 
                    RowBox[{"(", 
                    RowBox[{"1", "+", "INR"}], ")"}]}]}], ";"}], "}"}]}], 
                 "\[IndentingNewLine]", "]"}], ";", "\[IndentingNewLine]", 
                RowBox[{"If", "[", 
                 RowBox[{
                  RowBox[{
                   RowBox[{"Last", "[", "balx", "]"}], ">", "0"}], ",", 
                  RowBox[{"{", 
                   RowBox[{"TR", "+=", "dTR"}], "}"}], ",", 
                  RowBox[{"{", 
                   RowBox[{"TR", "-=", "dTR"}], "}"}]}], "]"}], ";", 
                "\[IndentingNewLine]", 
                RowBox[{"dTR", "*=", 
                 RowBox[{"1", "/", "2"}]}], ";"}], "\[IndentingNewLine]", 
               "}"}]}], "]"}], ";", "\[IndentingNewLine]", 
            "\[IndentingNewLine]", 
            RowBox[{"cashl1", " ", "=", " ", 
             RowBox[{
              RowBox[{"yd1", "*", "RV"}], "-", 
              RowBox[{"Join", "[", 
               RowBox[{
                RowBox[{"Table", "[", 
                 RowBox[{
                  RowBox[{"TR", "*", 
                   RowBox[{"syc1", "/", 
                    SuperscriptBox[
                    RowBox[{"(", 
                    RowBox[{"1", "+", "DR"}], ")"}], "i"]}]}], ",", 
                  RowBox[{"{", 
                   RowBox[{"i", ",", "1", ",", "KL"}], "}"}]}], "]"}], ",", 
                RowBox[{"Table", "[", 
                 RowBox[{"0", ",", 
                  RowBox[{"{", 
                   RowBox[{"i", ",", 
                    RowBox[{"KL", "+", "1"}], ",", "SL"}], "}"}]}], "]"}]}], 
               "]"}]}]}], ";", "\[IndentingNewLine]", 
            RowBox[{"cashc1", " ", "=", " ", 
             RowBox[{"Table", "[", 
              RowBox[{
               RowBox[{"Sum", "[", 
                RowBox[{
                 RowBox[{"cashl1", "[", 
                  RowBox[{"[", "i", "]"}], "]"}], ",", 
                 RowBox[{"{", 
                  RowBox[{"i", ",", "1", ",", "j"}], "}"}]}], "]"}], ",", 
               RowBox[{"{", 
                RowBox[{"j", ",", "1", ",", "SL"}], "}"}]}], "]"}]}], ";", 
            "\[IndentingNewLine]", "\[IndentingNewLine]", 
            RowBox[{"cashl2", " ", "=", "  ", 
             RowBox[{
              RowBox[{"yd2", "*", "RV"}], "-", 
              RowBox[{"Join", "[", 
               RowBox[{
                RowBox[{"Table", "[", 
                 RowBox[{
                  RowBox[{"TR", "*", 
                   RowBox[{"syc1", "/", 
                    SuperscriptBox[
                    RowBox[{"(", 
                    RowBox[{"1", "+", "DR"}], ")"}], "i"]}]}], ",", 
                  RowBox[{"{", 
                   RowBox[{"i", ",", "1", ",", "KL"}], "}"}]}], "]"}], ",", 
                RowBox[{"Table", "[", 
                 RowBox[{"0", ",", 
                  RowBox[{"{", 
                   RowBox[{"i", ",", 
                    RowBox[{"KL", "+", "1"}], ",", "SL"}], "}"}]}], "]"}]}], 
               "]"}], "-", 
              RowBox[{"Join", "[", 
               RowBox[{
                RowBox[{"Table", "[", 
                 RowBox[{"0", ",", 
                  RowBox[{"{", 
                   RowBox[{"i", ",", "1", ",", 
                    RowBox[{"yr2", "-", "yr1"}]}], "}"}]}], "]"}], ",", 
                RowBox[{"Table", "[", 
                 RowBox[{
                  RowBox[{"TR", "*", 
                   RowBox[{"syc2", "/", 
                    SuperscriptBox[
                    RowBox[{"(", 
                    RowBox[{"1", "+", "DR"}], ")"}], "i"]}]}], ",", 
                  RowBox[{"{", 
                   RowBox[{"i", ",", 
                    RowBox[{"yr2", "-", "yr1", "+", "1"}], ",", 
                    RowBox[{"yr2", "-", "yr1", "+", "KL"}]}], "}"}]}], "]"}], 
                ",", 
                RowBox[{"Table", "[", 
                 RowBox[{"0", ",", 
                  RowBox[{"{", 
                   RowBox[{"i", ",", 
                    RowBox[{"yr2", "-", "yr1", "+", "KL", "+", "1"}], ",", 
                    "SL"}], "}"}]}], "]"}]}], "]"}]}]}], ";", 
            "\[IndentingNewLine]", 
            RowBox[{"cashc2", " ", "=", " ", 
             RowBox[{"Table", "[", 
              RowBox[{
               RowBox[{"Sum", "[", 
                RowBox[{
                 RowBox[{"cashl2", "[", 
                  RowBox[{"[", "i", "]"}], "]"}], ",", 
                 RowBox[{"{", 
                  RowBox[{"i", ",", "1", ",", "j"}], "}"}]}], "]"}], ",", 
               RowBox[{"{", 
                RowBox[{"j", ",", "1", ",", "SL"}], "}"}]}], "]"}]}], ";", 
            "\[IndentingNewLine]", "\[IndentingNewLine]", 
            RowBox[{"cashl3", " ", "=", "  ", 
             RowBox[{
              RowBox[{"yd2", "*", "RV"}], "-", 
              RowBox[{"Join", "[", 
               RowBox[{
                RowBox[{"Table", "[", 
                 RowBox[{
                  RowBox[{"TR", "*", 
                   RowBox[{"syc1", "/", 
                    SuperscriptBox[
                    RowBox[{"(", 
                    RowBox[{"1", "+", "DR"}], ")"}], "i"]}]}], ",", 
                  RowBox[{"{", 
                   RowBox[{"i", ",", "1", ",", "KL"}], "}"}]}], "]"}], ",", 
                RowBox[{"Table", "[", 
                 RowBox[{"0", ",", 
                  RowBox[{"{", 
                   RowBox[{"i", ",", 
                    RowBox[{"KL", "+", "1"}], ",", "SL"}], "}"}]}], "]"}]}], 
               "]"}], "-", 
              RowBox[{"Join", "[", 
               RowBox[{
                RowBox[{"Table", "[", 
                 RowBox[{"0", ",", 
                  RowBox[{"{", 
                   RowBox[{"i", ",", "1", ",", 
                    RowBox[{"yr2", "-", "yr1"}]}], "}"}]}], "]"}], ",", 
                RowBox[{"Table", "[", 
                 RowBox[{
                  RowBox[{"TR", "*", 
                   RowBox[{"syc2r", "/", 
                    SuperscriptBox[
                    RowBox[{"(", 
                    RowBox[{"1", "+", "DR"}], ")"}], "i"]}]}], ",", 
                  RowBox[{"{", 
                   RowBox[{"i", ",", 
                    RowBox[{"yr2", "-", "yr1", "+", "1"}], ",", 
                    RowBox[{"yr2", "-", "yr1", "+", "KL"}]}], "}"}]}], "]"}], 
                ",", 
                RowBox[{"Table", "[", 
                 RowBox[{"0", ",", 
                  RowBox[{"{", 
                   RowBox[{"i", ",", 
                    RowBox[{"yr2", "-", "yr1", "+", "KL", "+", "1"}], ",", 
                    "SL"}], "}"}]}], "]"}]}], "]"}]}]}], ";", 
            "\[IndentingNewLine]", 
            RowBox[{"cashc3", " ", "=", " ", 
             RowBox[{"Table", "[", 
              RowBox[{
               RowBox[{"Sum", "[", 
                RowBox[{
                 RowBox[{"cashl3", "[", 
                  RowBox[{"[", "i", "]"}], "]"}], ",", 
                 RowBox[{"{", 
                  RowBox[{"i", ",", "1", ",", "j"}], "}"}]}], "]"}], ",", 
               RowBox[{"{", 
                RowBox[{"j", ",", "1", ",", "SL"}], "}"}]}], "]"}]}], ";", 
            "\[IndentingNewLine]", "\[IndentingNewLine]", 
            "\[IndentingNewLine]", 
            RowBox[{"c1", " ", "=", " ", "0"}], ";", "\[IndentingNewLine]", 
            RowBox[{"c2", " ", "=", " ", "0"}], ";", "\[IndentingNewLine]", 
            RowBox[{"cas1", " ", "=", " ", 
             RowBox[{"{", "}"}]}], ";", "\[IndentingNewLine]", 
            RowBox[{"While", "[", 
             RowBox[{
              RowBox[{
               RowBox[{"(", 
                RowBox[{"c1", "+=", "1"}], ")"}], "\[LessEqual]", "SL"}], ",", 
              RowBox[{"{", "\[IndentingNewLine]", 
               RowBox[{
                RowBox[{"c2", " ", "+=", "1"}], ";", "\[IndentingNewLine]", 
                RowBox[{"cosl", " ", "=", " ", 
                 RowBox[{
                  RowBox[{"cashl1", "[", 
                   RowBox[{"[", "c1", "]"}], "]"}], "-", 
                  RowBox[{"SSA1", "*", 
                   RowBox[{
                    RowBox[{"OM", "/", "1000"}], "/", 
                    SuperscriptBox[
                    RowBox[{"(", 
                    RowBox[{"1", "+", "DR"}], ")"}], "c1"]}]}]}]}], ";", 
                "\[IndentingNewLine]", 
                RowBox[{"If", "[", 
                 RowBox[{
                  RowBox[{"c2", " ", "\[Equal]", " ", "IL"}], ",", 
                  RowBox[{"{", "\[IndentingNewLine]", 
                   RowBox[{
                    RowBox[{"cosl", " ", "=", " ", 
                    RowBox[{
                    RowBox[{"cashl1", "[", 
                    RowBox[{"[", "c1", "]"}], "]"}], "-", 
                    RowBox[{"SSA1", "*", 
                    RowBox[{
                    RowBox[{"OM", "/", "1000"}], "/", 
                    SuperscriptBox[
                    RowBox[{"(", 
                    RowBox[{"1", "+", "DR"}], ")"}], "c1"]}]}], "-", 
                    RowBox[{"SSA1", "*", 
                    RowBox[{"IRP1", "/", 
                    SuperscriptBox[
                    RowBox[{"(", 
                    RowBox[{"1", "+", "DR"}], ")"}], "c1"]}]}]}]}], ";", 
                    "\[IndentingNewLine]", 
                    RowBox[{"c2", " ", "=", "0"}], ";"}], "}"}]}], "]"}], ";",
                 "\[IndentingNewLine]", 
                RowBox[{"cas1", " ", "=", " ", 
                 RowBox[{"Append", "[", 
                  RowBox[{"cas1", ",", "cosl"}], "]"}]}], ";"}], 
               "\[IndentingNewLine]", "}"}]}], "]"}], ";", 
            "\[IndentingNewLine]", 
            RowBox[{"bal1", "=", " ", 
             RowBox[{"Table", "[", 
              RowBox[{
               RowBox[{"Sum", "[", 
                RowBox[{
                 RowBox[{"cas1", "[", 
                  RowBox[{"[", "i", "]"}], "]"}], ",", 
                 RowBox[{"{", 
                  RowBox[{"i", ",", "1", ",", "j"}], "}"}]}], "]"}], ",", 
               RowBox[{"{", 
                RowBox[{"j", ",", "1", ",", "SL"}], "}"}]}], "]"}]}], ";", 
            "\[IndentingNewLine]", 
            RowBox[{"cs1", " ", "=", " ", 
             RowBox[{
              RowBox[{"Last", "[", "bal1", "]"}], "/", 
              RowBox[{"Sqrt", "[", "SL", "]"}]}]}], ";", 
            "\[IndentingNewLine]", 
            RowBox[{"dcs", " ", "=", " ", 
             RowBox[{"cs1", " ", "/", "2"}]}], ";", "\[IndentingNewLine]", 
            RowBox[{"cd0", " ", "=", " ", "0"}], ";", "\[IndentingNewLine]", 
            RowBox[{"While", "[", 
             RowBox[{
              RowBox[{
               RowBox[{"(", 
                RowBox[{"cd0", "+=", "1"}], ")"}], "\[LessEqual]", "20"}], 
              ",", 
              RowBox[{"{", "\[IndentingNewLine]", 
               RowBox[{
                RowBox[{"ixl1", " ", "=", " ", 
                 RowBox[{"Sum", "[", 
                  RowBox[{
                   RowBox[{"cs1", "/", 
                    SuperscriptBox[
                    RowBox[{"(", 
                    RowBox[{"1", "+", "DR"}], ")"}], "i"]}], ",", 
                   RowBox[{"{", 
                    RowBox[{"i", ",", "1", ",", "SL"}], "}"}]}], "]"}]}], ";",
                 "\[IndentingNewLine]", 
                RowBox[{"If", "[", 
                 RowBox[{
                  RowBox[{"ixl1", ">", 
                   RowBox[{"Last", "[", "bal1", "]"}]}], ",", 
                  RowBox[{"{", 
                   RowBox[{"cs1", "-=", "dcs"}], "}"}], ",", 
                  RowBox[{"{", 
                   RowBox[{"cs1", "+=", "dcs"}], "}"}]}], "]"}], ";", 
                "\[IndentingNewLine]", 
                RowBox[{"dcs", " ", "*=", "0.5"}], ";"}], 
               "\[IndentingNewLine]", "}"}]}], "]"}], ";", 
            "\[IndentingNewLine]", "\[IndentingNewLine]", 
            "\[IndentingNewLine]", 
            RowBox[{"c1", " ", "=", " ", "0"}], ";", "\[IndentingNewLine]", 
            RowBox[{"c2", " ", "=", " ", "0"}], ";", "\[IndentingNewLine]", 
            RowBox[{"cas2", " ", "=", " ", 
             RowBox[{"{", "}"}]}], ";", "\[IndentingNewLine]", 
            RowBox[{"While", "[", 
             RowBox[{
              RowBox[{
               RowBox[{"(", 
                RowBox[{"c1", "+=", "1"}], ")"}], "\[LessEqual]", "SL"}], ",", 
              RowBox[{"{", "\[IndentingNewLine]", 
               RowBox[{
                RowBox[{"c2", " ", "+=", "1"}], ";", "\[IndentingNewLine]", 
                RowBox[{"cosl", " ", "=", " ", 
                 RowBox[{
                  RowBox[{"cashl2", "[", 
                   RowBox[{"[", "c1", "]"}], "]"}], "-", 
                  RowBox[{"SSA2", "*", 
                   RowBox[{
                    RowBox[{"OM", "/", "1000"}], "/", 
                    SuperscriptBox[
                    RowBox[{"(", 
                    RowBox[{"1", "+", "DR"}], ")"}], "c1"]}]}]}]}], ";", 
                "\[IndentingNewLine]", 
                RowBox[{"If", "[", 
                 RowBox[{
                  RowBox[{"c2", " ", "\[Equal]", " ", "IL"}], ",", 
                  RowBox[{"{", "\[IndentingNewLine]", 
                   RowBox[{
                    RowBox[{"cosl", " ", "=", " ", 
                    RowBox[{
                    RowBox[{"cashl2", "[", 
                    RowBox[{"[", "c1", "]"}], "]"}], "-", 
                    RowBox[{"SSA2", "*", 
                    RowBox[{
                    RowBox[{"OM", "/", "1000"}], "/", 
                    SuperscriptBox[
                    RowBox[{"(", 
                    RowBox[{"1", "+", "DR"}], ")"}], "c1"]}]}], "-", 
                    RowBox[{"SSA2", "*", 
                    RowBox[{"IRP2", "/", 
                    SuperscriptBox[
                    RowBox[{"(", 
                    RowBox[{"1", "+", "DR"}], ")"}], "c1"]}]}]}]}], ";", 
                    "\[IndentingNewLine]", 
                    RowBox[{"c2", " ", "=", "0"}], ";"}], "}"}]}], "]"}], ";",
                 "\[IndentingNewLine]", 
                RowBox[{"cas2", " ", "=", " ", 
                 RowBox[{"Append", "[", 
                  RowBox[{"cas2", ",", "cosl"}], "]"}]}], ";"}], 
               "\[IndentingNewLine]", "}"}]}], "]"}], ";", 
            "\[IndentingNewLine]", 
            RowBox[{"bal2", "=", " ", 
             RowBox[{"Table", "[", 
              RowBox[{
               RowBox[{"Sum", "[", 
                RowBox[{
                 RowBox[{"cas2", "[", 
                  RowBox[{"[", "i", "]"}], "]"}], ",", 
                 RowBox[{"{", 
                  RowBox[{"i", ",", "1", ",", "j"}], "}"}]}], "]"}], ",", 
               RowBox[{"{", 
                RowBox[{"j", ",", "1", ",", "SL"}], "}"}]}], "]"}]}], ";", 
            "\[IndentingNewLine]", 
            RowBox[{"cs2", " ", "=", " ", 
             RowBox[{
              RowBox[{"Last", "[", "bal2", "]"}], "/", 
              RowBox[{"Sqrt", "[", "SL", "]"}]}]}], ";", 
            "\[IndentingNewLine]", 
            RowBox[{"dcs", " ", "=", " ", 
             RowBox[{"cs2", " ", "/", "2"}]}], ";", "\[IndentingNewLine]", 
            RowBox[{"cd0", " ", "=", " ", "0"}], ";", "\[IndentingNewLine]", 
            RowBox[{"While", "[", 
             RowBox[{
              RowBox[{
               RowBox[{"(", 
                RowBox[{"cd0", "+=", "1"}], ")"}], "\[LessEqual]", "20"}], 
              ",", 
              RowBox[{"{", "\[IndentingNewLine]", 
               RowBox[{
                RowBox[{"ixl2", " ", "=", " ", 
                 RowBox[{"Sum", "[", 
                  RowBox[{
                   RowBox[{"cs2", "/", 
                    SuperscriptBox[
                    RowBox[{"(", 
                    RowBox[{"1", "+", "DR"}], ")"}], "i"]}], ",", 
                   RowBox[{"{", 
                    RowBox[{"i", ",", "1", ",", "SL"}], "}"}]}], "]"}]}], ";",
                 "\[IndentingNewLine]", 
                RowBox[{"If", "[", 
                 RowBox[{
                  RowBox[{"ixl2", ">", 
                   RowBox[{"Last", "[", "bal2", "]"}]}], ",", 
                  RowBox[{"{", 
                   RowBox[{"cs2", "-=", "dcs"}], "}"}], ",", 
                  RowBox[{"{", 
                   RowBox[{"cs2", "+=", "dcs"}], "}"}]}], "]"}], ";", 
                "\[IndentingNewLine]", 
                RowBox[{"dcs", " ", "*=", "0.5"}], ";"}], 
               "\[IndentingNewLine]", "}"}]}], "]"}], ";", 
            "\[IndentingNewLine]", "\[IndentingNewLine]", 
            RowBox[{"c1", " ", "=", " ", "0"}], ";", "\[IndentingNewLine]", 
            RowBox[{"c2", " ", "=", " ", "0"}], ";", "\[IndentingNewLine]", 
            RowBox[{"cas3", " ", "=", " ", 
             RowBox[{"{", "}"}]}], ";", "\[IndentingNewLine]", 
            RowBox[{"While", "[", 
             RowBox[{
              RowBox[{
               RowBox[{"(", 
                RowBox[{"c1", "+=", "1"}], ")"}], "\[LessEqual]", "SL"}], ",", 
              RowBox[{"{", "\[IndentingNewLine]", 
               RowBox[{
                RowBox[{"c2", " ", "+=", "1"}], ";", "\[IndentingNewLine]", 
                RowBox[{"cosl", " ", "=", " ", 
                 RowBox[{
                  RowBox[{"cashl3", "[", 
                   RowBox[{"[", "c1", "]"}], "]"}], "-", 
                  RowBox[{"SSA2", "*", 
                   RowBox[{
                    RowBox[{"OM", "/", "1000"}], "/", 
                    SuperscriptBox[
                    RowBox[{"(", 
                    RowBox[{"1", "+", "DR"}], ")"}], "c1"]}]}]}]}], ";", 
                "\[IndentingNewLine]", 
                RowBox[{"If", "[", 
                 RowBox[{
                  RowBox[{"c2", " ", "\[Equal]", " ", "IL"}], ",", 
                  RowBox[{"{", "\[IndentingNewLine]", 
                   RowBox[{
                    RowBox[{"cosl", " ", "=", " ", 
                    RowBox[{
                    RowBox[{"cashl3", "[", 
                    RowBox[{"[", "c1", "]"}], "]"}], "-", 
                    RowBox[{"SSA2", "*", 
                    RowBox[{
                    RowBox[{"OM", "/", "1000"}], "/", 
                    SuperscriptBox[
                    RowBox[{"(", 
                    RowBox[{"1", "+", "DR"}], ")"}], "c1"]}]}], "-", 
                    RowBox[{"SSA2", "*", 
                    RowBox[{"IRP2", "/", 
                    SuperscriptBox[
                    RowBox[{"(", 
                    RowBox[{"1", "+", "DR"}], ")"}], "c1"]}]}]}]}], ";", 
                    "\[IndentingNewLine]", 
                    RowBox[{"c2", " ", "=", "0"}], ";"}], "}"}]}], "]"}], ";",
                 "\[IndentingNewLine]", 
                RowBox[{"cas3", " ", "=", " ", 
                 RowBox[{"Append", "[", 
                  RowBox[{"cas3", ",", "cosl"}], "]"}]}], ";"}], 
               "\[IndentingNewLine]", "}"}]}], "]"}], ";", 
            "\[IndentingNewLine]", 
            RowBox[{"bal3", "=", " ", 
             RowBox[{"Table", "[", 
              RowBox[{
               RowBox[{"Sum", "[", 
                RowBox[{
                 RowBox[{"cas3", "[", 
                  RowBox[{"[", "i", "]"}], "]"}], ",", 
                 RowBox[{"{", 
                  RowBox[{"i", ",", "1", ",", "j"}], "}"}]}], "]"}], ",", 
               RowBox[{"{", 
                RowBox[{"j", ",", "1", ",", "SL"}], "}"}]}], "]"}]}], ";", 
            "\[IndentingNewLine]", 
            RowBox[{"cs3", " ", "=", " ", 
             RowBox[{
              RowBox[{"Last", "[", "bal3", "]"}], "/", 
              RowBox[{"Sqrt", "[", "SL", "]"}]}]}], ";", 
            "\[IndentingNewLine]", 
            RowBox[{"dcs", " ", "=", " ", 
             RowBox[{"cs3", " ", "/", "2"}]}], ";", "\[IndentingNewLine]", 
            RowBox[{"cd0", " ", "=", " ", "0"}], ";", "\[IndentingNewLine]", 
            RowBox[{"While", "[", 
             RowBox[{
              RowBox[{
               RowBox[{"(", 
                RowBox[{"cd0", "+=", "1"}], ")"}], "\[LessEqual]", "20"}], 
              ",", 
              RowBox[{"{", "\[IndentingNewLine]", 
               RowBox[{
                RowBox[{"ixl3", " ", "=", " ", 
                 RowBox[{"Sum", "[", 
                  RowBox[{
                   RowBox[{"cs3", "/", 
                    SuperscriptBox[
                    RowBox[{"(", 
                    RowBox[{"1", "+", "DR"}], ")"}], "i"]}], ",", 
                   RowBox[{"{", 
                    RowBox[{"i", ",", "1", ",", "SL"}], "}"}]}], "]"}]}], ";",
                 "\[IndentingNewLine]", 
                RowBox[{"If", "[", 
                 RowBox[{
                  RowBox[{"ixl3", ">", 
                   RowBox[{"Last", "[", "bal3", "]"}]}], ",", 
                  RowBox[{"{", 
                   RowBox[{"cs3", "-=", "dcs"}], "}"}], ",", 
                  RowBox[{"{", 
                   RowBox[{"cs3", "+=", "dcs"}], "}"}]}], "]"}], ";", 
                "\[IndentingNewLine]", 
                RowBox[{"dcs", " ", "*=", "0.5"}], ";"}], 
               "\[IndentingNewLine]", "}"}]}], "]"}], ";", 
            "\[IndentingNewLine]", "\[IndentingNewLine]", 
            RowBox[{"tutl", " ", "=", " ", 
             RowBox[{"Append", " ", "[", 
              RowBox[{"tutl", ",", " ", 
               RowBox[{"{", 
                RowBox[{
                 RowBox[{"cs2", "-", "cs1"}], ",", 
                 RowBox[{"cs3", "-", "cs1"}]}], "}"}]}], "]"}]}], ";"}], 
           "\[IndentingNewLine]", "}"}]}], "]"}], ";", "\[IndentingNewLine]", 
        "\[IndentingNewLine]", 
        RowBox[{"trosl", " ", "=", " ", 
         RowBox[{"Append", "[", 
          RowBox[{"trosl", ",", 
           RowBox[{"{", 
            RowBox[{
             RowBox[{
              RowBox[{
               RowBox[{"Position", "[", 
                RowBox[{
                 RowBox[{"tutl", "[", 
                  RowBox[{"[", 
                   RowBox[{"All", ",", "1"}], "]"}], "]"}], ",", 
                 RowBox[{"Max", "[", 
                  RowBox[{"tutl", "[", 
                   RowBox[{"[", 
                    RowBox[{"All", ",", "1"}], "]"}], "]"}], "]"}]}], "]"}], 
               "[", 
               RowBox[{"[", "1", "]"}], "]"}], "[", 
              RowBox[{"[", "1", "]"}], "]"}], ",", 
             RowBox[{
              RowBox[{
               RowBox[{"Position", "[", 
                RowBox[{
                 RowBox[{"Sign", "[", 
                  RowBox[{"tutl", "[", 
                   RowBox[{"[", 
                    RowBox[{"All", ",", "1"}], "]"}], "]"}], "]"}], ",", 
                 "1"}], "]"}], "[", 
               RowBox[{"[", "1", "]"}], "]"}], "[", 
              RowBox[{"[", "1", "]"}], "]"}], ",", 
             RowBox[{
              RowBox[{
               RowBox[{"Position", "[", 
                RowBox[{
                 RowBox[{"tutl", "[", 
                  RowBox[{"[", 
                   RowBox[{"All", ",", "2"}], "]"}], "]"}], ",", 
                 RowBox[{"Max", "[", 
                  RowBox[{"tutl", "[", 
                   RowBox[{"[", 
                    RowBox[{"All", ",", "2"}], "]"}], "]"}], "]"}]}], "]"}], 
               "[", 
               RowBox[{"[", "1", "]"}], "]"}], "[", 
              RowBox[{"[", "1", "]"}], "]"}], ",", 
             RowBox[{
              RowBox[{
               RowBox[{"Position", "[", 
                RowBox[{
                 RowBox[{"Sign", "[", 
                  RowBox[{"tutl", "[", 
                   RowBox[{"[", 
                    RowBox[{"All", ",", "2"}], "]"}], "]"}], "]"}], ",", 
                 "1"}], "]"}], "[", 
               RowBox[{"[", "1", "]"}], "]"}], "[", 
              RowBox[{"[", "1", "]"}], "]"}]}], "}"}]}], "]"}]}], ";"}], 
       "\[IndentingNewLine]", "}"}]}], "]"}], ";"}], "\[IndentingNewLine]", 
   "\[IndentingNewLine]", "\[IndentingNewLine]", 
   RowBox[{"Show", "[", 
    RowBox[{
     RowBox[{"ListPlot", "[", 
      RowBox[{
       RowBox[{"trosl", "[", 
        RowBox[{"[", 
         RowBox[{"All", ",", "1"}], "]"}], "]"}], ",", " ", 
       RowBox[{"Joined", "\[Rule]", "True"}], ",", " ", 
       RowBox[{"PlotRange", "\[Rule]", 
        RowBox[{"{", 
         RowBox[{"0", ",", "26"}], "}"}]}], ",", 
       RowBox[{"PlotStyle", "\[Rule]", "Red"}]}], "]"}], ",", 
     RowBox[{"ListPlot", "[", 
      RowBox[{
       RowBox[{"trosl", "[", 
        RowBox[{"[", 
         RowBox[{"All", ",", "2"}], "]"}], "]"}], ",", " ", 
       RowBox[{"Joined", "\[Rule]", "True"}]}], "]"}], ",", 
     RowBox[{"ListPlot", "[", 
      RowBox[{
       RowBox[{"trosl", "[", 
        RowBox[{"[", 
         RowBox[{"All", ",", "3"}], "]"}], "]"}], ",", " ", 
       RowBox[{"Joined", "\[Rule]", "True"}], ",", 
       RowBox[{"PlotStyle", "\[Rule]", "Green"}]}], "]"}], ",", 
     RowBox[{"ListPlot", "[", 
      RowBox[{
       RowBox[{"trosl", "[", 
        RowBox[{"[", 
         RowBox[{"All", ",", "4"}], "]"}], "]"}], ",", " ", 
       RowBox[{"Joined", "\[Rule]", "True"}], ",", 
       RowBox[{"PlotStyle", "\[Rule]", "Orange"}]}], "]"}]}], "]"}], 
   "\[IndentingNewLine]", "\[IndentingNewLine]", "\[IndentingNewLine]", 
   "\[IndentingNewLine]", "\[IndentingNewLine]"}]}]], "Input",
 CellChangeTimes->{{3.8169417309258413`*^9, 3.816941832681594*^9}, {
   3.816941898681082*^9, 3.8169419920853996`*^9}, {3.8169420274637394`*^9, 
   3.8169420278367376`*^9}, {3.8169421963341293`*^9, 
   3.8169422265354767`*^9}, {3.816942256570258*^9, 3.816942267637359*^9}, {
   3.816942973499888*^9, 3.816942980886935*^9}, {3.8169430306854296`*^9, 
   3.816943094869079*^9}, {3.816943221254737*^9, 3.816943263676221*^9}, {
   3.816943331819209*^9, 3.816943336486608*^9}, {3.8169434205645976`*^9, 
   3.8169435145468903`*^9}, {3.8169436191764755`*^9, 3.816943619319069*^9}, {
   3.8169437513536773`*^9, 3.816943772922462*^9}, 3.8169448325732718`*^9, 
   3.816945001985527*^9, 3.819964813399973*^9, 3.8201265181961317`*^9, {
   3.8202200767317843`*^9, 3.820220077969453*^9}, {3.820220128358822*^9, 
   3.8202201288385305`*^9}, {3.8202201656714277`*^9, 
   3.8202202927165194`*^9}, {3.8202204658545947`*^9, 3.82022048330166*^9}, {
   3.8202214436880665`*^9, 3.820221544786172*^9}, {3.8202215762854567`*^9, 
   3.8202215800303946`*^9}, {3.8202216649909077`*^9, 
   3.8202216679978275`*^9}, {3.820221771850588*^9, 3.82022183671716*^9}, {
   3.8202219762968454`*^9, 3.820221977325077*^9}, {3.8202222691803885`*^9, 
   3.8202222798337502`*^9}, {3.8202223937176056`*^9, 
   3.8202224003108816`*^9}, {3.820222446655298*^9, 3.820222446800932*^9}, {
   3.820222524978749*^9, 3.820222526286254*^9}, {3.820222569125121*^9, 
   3.8202226339109974`*^9}, {3.820222673034832*^9, 3.8202226768286457`*^9}, {
   3.8202227814414515`*^9, 3.820222810668866*^9}, {3.82022284828876*^9, 
   3.8202228568168387`*^9}, {3.8202228990792584`*^9, 
   3.8202229690172987`*^9}, {3.820224171033714*^9, 3.820224172289343*^9}, {
   3.8202248403081245`*^9, 3.820224842153169*^9}, {3.8202250503450727`*^9, 
   3.8202250513563585`*^9}, {3.8202251969613485`*^9, 3.820225232279505*^9}, {
   3.8202275119282365`*^9, 3.820227516160885*^9}, 3.820227593476408*^9, {
   3.82073216461594*^9, 3.8207321879256716`*^9}, {3.820732234540104*^9, 
   3.8207322347933893`*^9}, {3.8207330868752346`*^9, 
   3.8207330985595865`*^9}, {3.8207331576174684`*^9, 
   3.8207332675486355`*^9}, {3.820733355726686*^9, 3.8207333580045137`*^9}, {
   3.820733408619337*^9, 3.8207335393372774`*^9}, {3.8207335707182865`*^9, 
   3.8207336148607044`*^9}, {3.820733693626401*^9, 3.8207337272214284`*^9}, {
   3.8207341462261505`*^9, 3.8207342406047316`*^9}, {3.820734296574273*^9, 
   3.820734376373384*^9}, 3.8207344228406954`*^9, {3.8207344788003225`*^9, 
   3.8207344820904274`*^9}, {3.820734538547686*^9, 3.8207345569658647`*^9}, {
   3.820734775736225*^9, 3.8207347829766474`*^9}, {3.8207349099702883`*^9, 
   3.820734926216362*^9}, {3.820735127811433*^9, 3.820735127930087*^9}, {
   3.8207351683149676`*^9, 3.8207351744323945`*^9}, {3.820735233781*^9, 
   3.820735237384283*^9}, {3.820735270988464*^9, 3.8207352867608414`*^9}, {
   3.820735438329309*^9, 3.820735438487897*^9}, {3.820736010523844*^9, 
   3.8207360111711063`*^9}, {3.820736260407236*^9, 3.8207362643855143`*^9}, {
   3.820736304382508*^9, 3.8207363094667854`*^9}, {3.820736341419566*^9, 
   3.8207363499405637`*^9}, {3.820834262119169*^9, 3.8208342964245553`*^9}, {
   3.820834337218437*^9, 3.8208343674497976`*^9}, {3.820834403701959*^9, 
   3.8208344299311247`*^9}, {3.820834643135765*^9, 3.820834644395379*^9}, {
   3.820834711707741*^9, 3.8208347351793475`*^9}, {3.8208347770264635`*^9, 
   3.820834855526656*^9}, {3.820835203508959*^9, 3.8208352039846816`*^9}, {
   3.8208352818097706`*^9, 3.820835288532638*^9}, {3.820835524474436*^9, 
   3.820835525278268*^9}, {3.820838754137489*^9, 3.8208387670796833`*^9}, {
   3.820838813053998*^9, 3.820838828393776*^9}, 3.820839683983075*^9, {
   3.820839743687543*^9, 3.8208397692907524`*^9}, {3.820839978784608*^9, 
   3.8208399790947695`*^9}, {3.822395047021736*^9, 3.822395066961296*^9}, {
   3.822460916078413*^9, 3.8224609194154577`*^9}, {3.8224610536277122`*^9, 
   3.8224610552513585`*^9}, {3.8224696731187744`*^9, 
   3.8224697009242926`*^9}, {3.8225678422356167`*^9, 3.822567858615506*^9}, {
   3.8225690333087454`*^9, 3.822569195598944*^9}, {3.822569232026105*^9, 
   3.822569914342251*^9}, {3.822570005629449*^9, 3.8225700387426434`*^9}, 
   3.8225700852608795`*^9, {3.8225701218806667`*^9, 3.822570184632403*^9}, {
   3.822570226866167*^9, 3.822570360382206*^9}, {3.822570400543482*^9, 
   3.822570403966305*^9}, {3.822570542610677*^9, 3.8225706150574646`*^9}, {
   3.8225706607490225`*^9, 3.8225707496976175`*^9}, 3.8225707948156767`*^9, 
   3.8225709658214035`*^9, 3.8225710055928254`*^9, {3.822571052863161*^9, 
   3.82257107840368*^9}, {3.8225711109295416`*^9, 3.822571179665395*^9}, {
   3.822571221636922*^9, 3.822571225715002*^9}, {3.8225712911357145`*^9, 
   3.8225713269548044`*^9}, {3.82257148053227*^9, 3.822571485188822*^9}, {
   3.8225715640579624`*^9, 3.8225717296478233`*^9}, {3.822571765489052*^9, 
   3.822571786894225*^9}, {3.822571836955079*^9, 3.822571842084237*^9}, {
   3.822571995232233*^9, 3.8225721466329684`*^9}, {3.822572184220705*^9, 
   3.822572184383264*^9}, {3.8225722210564866`*^9, 3.8225722213397155`*^9}, {
   3.8225723333220577`*^9, 3.8225723609805307`*^9}, {3.8226240395318375`*^9, 
   3.8226240426115613`*^9}, 3.8226262081226645`*^9, {3.822626283682339*^9, 
   3.8226262838039894`*^9}, {3.8226266232212067`*^9, 3.822626623330885*^9}, {
   3.822626850305172*^9, 3.822626882310482*^9}, {3.8226269524037733`*^9, 
   3.822626973097365*^9}, {3.8226270908790216`*^9, 3.822627119588127*^9}, {
   3.822627279701423*^9, 3.82262734627221*^9}, {3.822627387163698*^9, 
   3.8226274158718367`*^9}, {3.822627652005638*^9, 3.8226276536890883`*^9}, {
   3.822630306097577*^9, 3.822630335557768*^9}, 3.8226314832705383`*^9, {
   3.8226315467291994`*^9, 3.8226316656173396`*^9}, {3.8226325078551097`*^9, 
   3.8226325534582996`*^9}, {3.8226325842253914`*^9, 3.8226325985787*^9}, {
   3.8226450422922196`*^9, 3.822645381230651*^9}, {3.822645578824901*^9, 
   3.8226456157538605`*^9}, {3.822646435453145*^9, 3.822646443514336*^9}, {
   3.822646631412453*^9, 3.82264668240464*^9}, {3.822646720208471*^9, 
   3.822646726034724*^9}, {3.8227215781554227`*^9, 3.8227216701759863`*^9}, {
   3.822721721380848*^9, 3.8227218149662113`*^9}, {3.8229862102380724`*^9, 
   3.822986213875331*^9}, {3.8691889694072495`*^9, 3.869188981576497*^9}},
 CellLabel->
  "In[244]:=",ExpressionUUID->"ec4e255e-dda8-4e1a-bfc6-2c541b48fbbc"],

Cell[BoxData[
 GraphicsBox[{{{}, {{{}, {}, 
      {RGBColor[1, 0, 0], PointSize[0.012833333333333334`], AbsoluteThickness[
       1.6], LineBox[CompressedData["
1:eJxTTMoPSmViYGAQAWIQDQEf7CG0iQNUAEobQ2kONL6AA6p6EShtCqUl0Pgy
aHwFNL4SmnkqaPapofE10PRrQWkzKK2DxteD0uZQ2gBKW0BpQzS+ERofZi/M
PBM4DQA6uhNp
        "]]}}, 
     {RGBColor[1, 0, 0], PointSize[0.012833333333333334`], AbsoluteThickness[
      1.6]}, {
      {RGBColor[1, 0, 0], PointSize[0.012833333333333334`], AbsoluteThickness[
       1.6]}, {}}, {
      {RGBColor[1, 0, 0], PointSize[0.012833333333333334`], AbsoluteThickness[
       1.6]}, {}}}, {{}, {}}}, {{}, {{{}, {}, 
      {RGBColor[0.368417, 0.506779, 0.709798], PointSize[
       0.012833333333333334`], AbsoluteThickness[1.6], LineBox[CompressedData["
1:eJxTTMoPSmViYGAQAWIQDQEf7CG0kgNUwAGVzwGlVaC0ABpfBEprQGkJKK0G
pWXQ+Apo+pXQ+Ojiamh8DTS+Fpq5Omh8PTT1BmjuNESz1wjNHmM0c0zg5gAA
bfMSFQ==
        "]]}}, 
     {RGBColor[0.368417, 0.506779, 0.709798], PointSize[
      0.012833333333333334`], AbsoluteThickness[1.6]}, {
      {RGBColor[0.368417, 0.506779, 0.709798], PointSize[
       0.012833333333333334`], AbsoluteThickness[1.6]}, {}}, {
      {RGBColor[0.368417, 0.506779, 0.709798], PointSize[
       0.012833333333333334`], AbsoluteThickness[
       1.6]}, {}}}, {{}, {}}}, {{}, {{{}, {}, 
      {RGBColor[0, 1, 0], PointSize[0.012833333333333334`], AbsoluteThickness[
       1.6], LineBox[CompressedData["
1:eJxTTMoPSmViYGAQAWIQDQEf7CG0iQNUAEobQ2kOKG0EpQWgtCGUFoHSBlBa
AkrrQWkZKK0DpRXQ5JXQ+Cpo5qmh8TXQ+FpofJg9emi0Dpo6mD5DNL4Rmjgs
HEwwaAAEDBL6
        "]]}}, 
     {RGBColor[0, 1, 0], PointSize[0.012833333333333334`], AbsoluteThickness[
      1.6]}, {
      {RGBColor[0, 1, 0], PointSize[0.012833333333333334`], AbsoluteThickness[
       1.6]}, {}}, {
      {RGBColor[0, 1, 0], PointSize[0.012833333333333334`], AbsoluteThickness[
       1.6]}, {}}}, {{}, {}}}, {{}, {{{}, {}, 
      {RGBColor[1, 0.5, 0], PointSize[0.012833333333333334`], 
       AbsoluteThickness[1.6], LineBox[CompressedData["
1:eJxTTMoPSmViYGAQAWIQDQEf7CG0kgNUwAGVzwGlFaC0ABpfBI0vAaVlcNAK
aHwlNHEVNHk1NHM10PhaaO7QQeProbnbAErD/GWIxjdCU2+MZp8J3H0AF28R
Mw==
        "]]}}, 
     {RGBColor[1, 0.5, 0], PointSize[0.012833333333333334`], 
      AbsoluteThickness[1.6]}, {
      {RGBColor[1, 0.5, 0], PointSize[0.012833333333333334`], 
       AbsoluteThickness[1.6]}, {}}, {
      {RGBColor[1, 0.5, 0], PointSize[0.012833333333333334`], 
       AbsoluteThickness[1.6]}, {}}}, {{}, {}}}},
  AspectRatio->NCache[GoldenRatio^(-1), 0.6180339887498948],
  Axes->{True, True},
  AxesLabel->{None, None},
  AxesOrigin->{0., 0},
  DisplayFunction->Identity,
  Frame->{{False, False}, {False, False}},
  FrameLabel->{{None, None}, {None, None}},
  FrameTicks->{{Automatic, Automatic}, {Automatic, Automatic}},
  GridLines->{None, None},
  GridLinesStyle->Directive[
    GrayLevel[0.5, 0.4]],
  ImageMargins->0.,
  ImageSize->Automatic,
  ImageSizeRaw->Automatic,
  Method->{
   "OptimizePlotMarkers" -> True, 
    "CoordinatesToolOptions" -> {"DisplayFunction" -> ({
        (Identity[#]& )[
         Part[#, 1]], 
        (Identity[#]& )[
         Part[#, 2]]}& ), "CopiedValueFunction" -> ({
        (Identity[#]& )[
         Part[#, 1]], 
        (Identity[#]& )[
         Part[#, 2]]}& )}},
  PlotRange->{{0., 20.}, {0, 26}},
  PlotRangeClipping->True,
  PlotRangePadding->{{
     Scaled[0.02], 
     Scaled[0.02]}, {0, 0}},
  Ticks->{Automatic, Automatic}]], "Output",
 CellChangeTimes->{
  3.8208387710749083`*^9, 3.8208388362506313`*^9, 3.820839696468506*^9, {
   3.8208397641575413`*^9, 3.8208397710779095`*^9}, 3.8208399815601187`*^9, 
   3.8208996063970857`*^9, 3.8209125501687536`*^9, 3.8209128436881385`*^9, 
   3.82091446958584*^9, 3.821090562280741*^9, 3.821870409089978*^9, 
   3.8218707432041335`*^9, 3.822375751273081*^9, 3.822396251148526*^9, 
   3.822461057462404*^9, 3.8224697914916286`*^9, 3.8225363243742*^9, 
   3.8225571036714954`*^9, 3.8225698916172276`*^9, 3.8225699261725216`*^9, {
   3.822570011349115*^9, 3.8225700390946674`*^9}, 3.8225703610054893`*^9, 
   3.822570404818022*^9, 3.8225705630508842`*^9, 3.8225707580252867`*^9, 
   3.8225707958947835`*^9, 3.822570967583651*^9, 3.8225710062789803`*^9, {
   3.822571053654003*^9, 3.8225710789183283`*^9}, 3.8225711862746425`*^9, 
   3.8225712265846405`*^9, 3.822571489683755*^9, 3.8225715646513553`*^9, {
   3.822571676639937*^9, 3.8225717301694174`*^9}, {3.8225717660674925`*^9, 
   3.8225717875804005`*^9}, 3.822571842834219*^9, 3.8225721511078835`*^9, 
   3.82257218502155*^9, 3.822572221798484*^9, {3.8225723432941723`*^9, 
   3.8225723616337976`*^9}, 3.822624043661748*^9, 3.822626208724028*^9, 
   3.8226262842308702`*^9, 3.8226266247849927`*^9, 3.822626884656195*^9, {
   3.8226269546357975`*^9, 3.82262697637459*^9}, {3.82262709818344*^9, 
   3.8226271212626667`*^9}, {3.822627283386579*^9, 3.822627346688097*^9}, 
   3.8226274165251083`*^9, 3.8226276577462244`*^9, {3.8226303210381117`*^9, 
   3.8226303364952517`*^9}, 3.822632556052266*^9, 3.822632590749791*^9, 
   3.8226453897076607`*^9, 3.822645585818948*^9, 3.8226456170244226`*^9, {
   3.8226464441546073`*^9, 3.8226464542213545`*^9}, 3.822646684992646*^9, 
   3.822646730712084*^9, 3.822721671167323*^9, 3.8229862230896387`*^9, 
   3.8291903572022343`*^9, 3.869188568126505*^9, 3.8691887066941004`*^9, 
   3.8691887872730093`*^9, 3.8691890029678416`*^9, 3.869189054479106*^9, 
   3.869189192110343*^9, 3.8691892802629004`*^9, 3.8691893720217686`*^9, 
   3.8691894401931643`*^9},
 CellLabel->
  "Out[249]=",ExpressionUUID->"582dcacb-41f2-4576-aa56-bf85ea5e8dca"]
}, Open  ]],

Cell[CellGroupData[{

Cell[BoxData[{
 RowBox[{"SetDirectory", "[", 
  "\"\<\\\\\\\\DATA1\\\\User-HiERN\\\\PetersM\\\\01 Publications\\\\04 \
FZJ\\\\01 Journal Papers\\\\2021\\\\01 The value of Maintenance\>\"", 
  "]"}], "\[IndentingNewLine]", 
 RowBox[{
  RowBox[{"Export", "[", 
   RowBox[{"\"\<repi.dat\>\"", ",", "trosl", ",", "\"\<Table\>\""}], "]"}], 
  ";"}]}], "Input",
 CellChangeTimes->{{3.8169449292127123`*^9, 3.8169449424211226`*^9}, {
  3.8208352626165824`*^9, 3.820835273620906*^9}, {3.8208353045025997`*^9, 
  3.8208353053463173`*^9}, {3.820835386473543*^9, 3.8208353881958876`*^9}, {
  3.8208355329535675`*^9, 3.8208355337973146`*^9}, {3.820839986059045*^9, 
  3.8208399867013445`*^9}, {3.8226467803819017`*^9, 3.8226467893656616`*^9}},
 CellLabel->
  "In[2213]:=",ExpressionUUID->"269069a6-32f1-4cbb-8c98-788b778ee1ff"],

Cell[BoxData["\<\"\\\\\\\\DATA1\\\\User-HiERN\\\\PetersM\\\\01 Publications\\\
\\04 FZJ\\\\01 Journal Papers\\\\2021\\\\01 The value of Maintenance\"\>"], \
"Output",
 CellChangeTimes->{{3.8169449303596153`*^9, 3.8169449431830435`*^9}, 
   3.816945012664738*^9, 3.8208353102919517`*^9, 3.82083538862969*^9, 
   3.820835534979107*^9, {3.8208399716377892`*^9, 3.8208399874163775`*^9}, 
   3.822646800063719*^9},
 CellLabel->
  "Out[2213]=",ExpressionUUID->"9ec0e7b9-dbf6-42f4-805f-1f7e3b0a69f4"]
}, Open  ]],

Cell[CellGroupData[{

Cell[BoxData[
 RowBox[{"\[IndentingNewLine]", 
  RowBox[{
   RowBox[{
    RowBox[{"RV", " ", "=", " ", "0.3"}], ";"}], " ", 
   RowBox[{"(*", 
    RowBox[{"Strompreis", ",", "Fix"}], "*)"}], "\[IndentingNewLine]", 
   "\[IndentingNewLine]", 
   RowBox[{
    RowBox[{"SL", " ", "=", " ", "1000"}], ";"}], " ", "\[IndentingNewLine]", 
   RowBox[{
    RowBox[{"sls2", " ", "=", " ", 
     RowBox[{"{", "}"}]}], ";"}], "\[IndentingNewLine]", 
   RowBox[{
    RowBox[{"maintin", " ", "=", " ", "0.5"}], ";"}], "\[IndentingNewLine]", 
   RowBox[{
    RowBox[{"deg", " ", "=", " ", "0.005"}], ";"}], "\[IndentingNewLine]", 
   RowBox[{
    RowBox[{"While", "[", 
     RowBox[{
      RowBox[{
       RowBox[{"(", 
        RowBox[{"maintin", "*=", "2"}], ")"}], "\[LessEqual]", "256"}], ",", 
      RowBox[{
      "{", "\[IndentingNewLine]", "\[IndentingNewLine]", 
       "\[IndentingNewLine]", 
       RowBox[{
        RowBox[{"maintc", " ", "=", " ", "syc"}], ";", "\[IndentingNewLine]", 
        RowBox[{"dmaintc", " ", "=", " ", 
         RowBox[{"maintc", "/", "2"}]}], ";", "\[IndentingNewLine]", 
        RowBox[{"ct", " ", "=", " ", "0"}], ";", "\[IndentingNewLine]", 
        RowBox[{"While", "[", 
         RowBox[{
          RowBox[{
           RowBox[{"(", 
            RowBox[{"ct", "+=", "1"}], ")"}], "\[LessEqual]", "20"}], ",", 
          RowBox[{"{", "\[IndentingNewLine]", "\[IndentingNewLine]", 
           RowBox[{
            RowBox[{"cas", " ", "=", " ", 
             RowBox[{"{", "}"}]}], ";", "\[IndentingNewLine]", 
            RowBox[{"cas0", " ", "=", " ", 
             RowBox[{"{", "}"}]}], ";", "\[IndentingNewLine]", 
            "\[IndentingNewLine]", 
            RowBox[{"(*", 
             RowBox[{"Energy", " ", "Yield"}], "*)"}], "\[IndentingNewLine]", 
            RowBox[{"fs", " ", "=", " ", 
             RowBox[{"Ceiling", "[", 
              RowBox[{"SL", "/", "maintin"}], "]"}]}], ";", 
            "\[IndentingNewLine]", 
            RowBox[{"yd0", " ", "=", " ", 
             RowBox[{"Table", "[", 
              RowBox[{
               RowBox[{
                RowBox[{"(", 
                 RowBox[{
                  RowBox[{"SSA", "/", "1000"}], "*", "SY"}], ")"}], "*", 
                RowBox[{
                 SuperscriptBox[
                  RowBox[{"(", 
                   RowBox[{"1", "-", "deg"}], ")"}], "N"], "/", 
                 SuperscriptBox[
                  RowBox[{"(", 
                   RowBox[{"1", "+", "DR"}], ")"}], "N"]}]}], ",", 
               RowBox[{"{", 
                RowBox[{"N", ",", "0", ",", 
                 RowBox[{"SL", "-", "1"}]}], "}"}]}], "]"}]}], ";", 
            "\[IndentingNewLine]", 
            RowBox[{"yd", " ", "=", " ", 
             RowBox[{"Flatten", "[", 
              RowBox[{"Table", "[", 
               RowBox[{
                RowBox[{"Table", "[", 
                 RowBox[{
                  RowBox[{
                   RowBox[{"(", 
                    RowBox[{
                    RowBox[{"SSA", "/", "1000"}], "*", "SY"}], ")"}], "*", 
                   RowBox[{
                    SuperscriptBox[
                    RowBox[{"(", 
                    RowBox[{"1", "-", "deg"}], ")"}], "N"], "/", 
                    SuperscriptBox[
                    RowBox[{"(", 
                    RowBox[{"1", "+", "DR"}], ")"}], 
                    RowBox[{"N", "+", 
                    RowBox[{"k", "*", "maintin"}]}]]}]}], ",", 
                  RowBox[{"{", 
                   RowBox[{"N", ",", "0", ",", 
                    RowBox[{"maintin", "-", "1"}]}], "}"}]}], "]"}], ",", 
                RowBox[{"{", 
                 RowBox[{"k", ",", "0", ",", "fs"}], "}"}]}], "]"}], "]"}]}], 
            ";", "\[IndentingNewLine]", 
            RowBox[{"yd", " ", "=", " ", 
             RowBox[{"Take", "[", 
              RowBox[{"yd", ",", "SL"}], "]"}]}], ";", "\[IndentingNewLine]", 
            "\[IndentingNewLine]", 
            RowBox[{"TR", " ", "=", " ", 
             RowBox[{"2", "/", "KL"}]}], ";", "\[IndentingNewLine]", 
            RowBox[{"dTR", " ", "=", " ", 
             RowBox[{"TR", "/", "2"}]}], ";", "\[IndentingNewLine]", 
            RowBox[{"c0", " ", "=", " ", "0"}], ";", "\[IndentingNewLine]", 
            RowBox[{"While", "[", 
             RowBox[{
              RowBox[{
               RowBox[{"(", 
                RowBox[{"c0", "+=", "1"}], ")"}], "\[LessEqual]", "20"}], ",", 
              RowBox[{"{", "\[IndentingNewLine]", "\[IndentingNewLine]", 
               RowBox[{
                RowBox[{"c1", " ", "=", " ", "0"}], ";", 
                "\[IndentingNewLine]", 
                RowBox[{"balx", " ", "=", " ", 
                 RowBox[{"{", "}"}]}], ";", "\[IndentingNewLine]", 
                RowBox[{"res", " ", "=", " ", "1"}], ";", 
                "\[IndentingNewLine]", 
                RowBox[{"While", "[", 
                 RowBox[{
                  RowBox[{
                   RowBox[{"(", 
                    RowBox[{"c1", "+=", "1"}], ")"}], "\[LessEqual]", "KL"}], 
                  ",", 
                  RowBox[{"{", "\[IndentingNewLine]", 
                   RowBox[{
                    RowBox[{"balx", " ", "=", " ", 
                    RowBox[{"Append", "[", 
                    RowBox[{"balx", ",", 
                    RowBox[{
                    RowBox[{"(", 
                    RowBox[{"res", "-", "TR"}], ")"}], 
                    RowBox[{"(", 
                    RowBox[{"1", "+", "INR"}], ")"}]}]}], "]"}]}], ";", 
                    "\[IndentingNewLine]", 
                    RowBox[{"res", " ", "=", " ", 
                    RowBox[{
                    RowBox[{"(", 
                    RowBox[{"res", "-", "TR"}], ")"}], 
                    RowBox[{"(", 
                    RowBox[{"1", "+", "INR"}], ")"}]}]}], ";"}], "}"}]}], 
                 "\[IndentingNewLine]", "]"}], ";", "\[IndentingNewLine]", 
                RowBox[{"If", "[", 
                 RowBox[{
                  RowBox[{
                   RowBox[{"Last", "[", "balx", "]"}], ">", "0"}], ",", 
                  RowBox[{"{", 
                   RowBox[{"TR", "+=", "dTR"}], "}"}], ",", 
                  RowBox[{"{", 
                   RowBox[{"TR", "-=", "dTR"}], "}"}]}], "]"}], ";", 
                "\[IndentingNewLine]", 
                RowBox[{"dTR", "*=", 
                 RowBox[{"1", "/", "2"}]}], ";"}], "\[IndentingNewLine]", 
               "}"}]}], "]"}], ";", "\[IndentingNewLine]", 
            "\[IndentingNewLine]", 
            RowBox[{"cashl", " ", "=", " ", 
             RowBox[{
              RowBox[{"yd", "*", "RV"}], "-", 
              RowBox[{"Join", "[", 
               RowBox[{
                RowBox[{"Table", "[", 
                 RowBox[{
                  RowBox[{"TR", "*", 
                   RowBox[{"syc", "/", 
                    SuperscriptBox[
                    RowBox[{"(", 
                    RowBox[{"1", "+", "DR"}], ")"}], "i"]}]}], ",", 
                  RowBox[{"{", 
                   RowBox[{"i", ",", "1", ",", "KL"}], "}"}]}], "]"}], ",", 
                RowBox[{"Table", "[", 
                 RowBox[{"0", ",", 
                  RowBox[{"{", 
                   RowBox[{"i", ",", 
                    RowBox[{"KL", "+", "1"}], ",", "SL"}], "}"}]}], "]"}]}], 
               "]"}]}]}], ";", "\[IndentingNewLine]", 
            RowBox[{"cashl0", " ", "=", " ", 
             RowBox[{
              RowBox[{"yd0", "*", "RV"}], "-", 
              RowBox[{"Join", "[", 
               RowBox[{
                RowBox[{"Table", "[", 
                 RowBox[{
                  RowBox[{"TR", "*", 
                   RowBox[{"syc", "/", 
                    SuperscriptBox[
                    RowBox[{"(", 
                    RowBox[{"1", "+", "DR"}], ")"}], "i"]}]}], ",", 
                  RowBox[{"{", 
                   RowBox[{"i", ",", "1", ",", "KL"}], "}"}]}], "]"}], ",", 
                RowBox[{"Table", "[", 
                 RowBox[{"0", ",", 
                  RowBox[{"{", 
                   RowBox[{"i", ",", 
                    RowBox[{"KL", "+", "1"}], ",", "SL"}], "}"}]}], "]"}]}], 
               "]"}]}]}], ";", "\[IndentingNewLine]", 
            RowBox[{"cashc", " ", "=", " ", 
             RowBox[{"Table", "[", 
              RowBox[{
               RowBox[{"Sum", "[", 
                RowBox[{
                 RowBox[{"cashl", "[", 
                  RowBox[{"[", "i", "]"}], "]"}], ",", 
                 RowBox[{"{", 
                  RowBox[{"i", ",", "1", ",", "j"}], "}"}]}], "]"}], ",", 
               RowBox[{"{", 
                RowBox[{"j", ",", "1", ",", "SL"}], "}"}]}], "]"}]}], ";", 
            "\[IndentingNewLine]", 
            RowBox[{"cashc0", "   ", "=", "  ", 
             RowBox[{"Table", "[", 
              RowBox[{
               RowBox[{"Sum", "[", 
                RowBox[{
                 RowBox[{"cashl0", "[", 
                  RowBox[{"[", "i", "]"}], "]"}], ",", 
                 RowBox[{"{", 
                  RowBox[{"i", ",", "1", ",", "j"}], "}"}]}], "]"}], ",", 
               RowBox[{"{", 
                RowBox[{"j", ",", "1", ",", "SL"}], "}"}]}], "]"}]}], ";", 
            "\[IndentingNewLine]", "\[IndentingNewLine]", 
            RowBox[{"c1", " ", "=", " ", "0"}], ";", "\[IndentingNewLine]", 
            RowBox[{"c2", " ", "=", " ", "0"}], ";", "\[IndentingNewLine]", 
            RowBox[{"c3", " ", "=", " ", "0"}], ";", "\[IndentingNewLine]", 
            "\[IndentingNewLine]", 
            RowBox[{"cod", " ", "=", " ", 
             RowBox[{"{", "}"}]}], ";", "\[IndentingNewLine]", 
            RowBox[{"cod2", " ", "=", " ", 
             RowBox[{"{", "}"}]}], ";", "\[IndentingNewLine]", 
            RowBox[{"While", "[", 
             RowBox[{
              RowBox[{
               RowBox[{"(", 
                RowBox[{"c1", "+=", "1"}], ")"}], "\[LessEqual]", "SL"}], ",", 
              RowBox[{"{", "\[IndentingNewLine]", 
               RowBox[{
                RowBox[{"c2", " ", "+=", "1"}], ";", "\[IndentingNewLine]", 
                RowBox[{"c3", "+=", "1"}], ";", "\[IndentingNewLine]", 
                RowBox[{"cosl", " ", "=", " ", 
                 RowBox[{
                  RowBox[{"cashl", "[", 
                   RowBox[{"[", "c1", "]"}], "]"}], "-", 
                  RowBox[{"SSA", "*", 
                   RowBox[{
                    RowBox[{"OM", "/", "1000"}], "/", 
                    SuperscriptBox[
                    RowBox[{"(", 
                    RowBox[{"1", "+", "DR"}], ")"}], "c1"]}]}]}]}], ";", 
                "\[IndentingNewLine]", 
                RowBox[{"cosl0", " ", "=", " ", 
                 RowBox[{
                  RowBox[{"cashl0", "[", 
                   RowBox[{"[", "c1", "]"}], "]"}], "-", 
                  RowBox[{"SSA", "*", 
                   RowBox[{
                    RowBox[{"OM", "/", "1000"}], "/", 
                    SuperscriptBox[
                    RowBox[{"(", 
                    RowBox[{"1", "+", "DR"}], ")"}], "c1"]}]}]}]}], ";", 
                "\[IndentingNewLine]", 
                RowBox[{"If", "[", 
                 RowBox[{
                  RowBox[{"c2", " ", "\[Equal]", " ", "15"}], ",", 
                  RowBox[{"{", "\[IndentingNewLine]", 
                   RowBox[{
                    RowBox[{"cosl", " ", "-=", " ", 
                    RowBox[{"SSA", "*", 
                    RowBox[{"IRP", "/", 
                    SuperscriptBox[
                    RowBox[{"(", 
                    RowBox[{"1", "+", "DR"}], ")"}], "c1"]}]}]}], ";", 
                    "\[IndentingNewLine]", 
                    RowBox[{"cosl0", " ", "=", " ", 
                    RowBox[{
                    RowBox[{"cashl0", "[", 
                    RowBox[{"[", "c1", "]"}], "]"}], "-", 
                    RowBox[{"SSA", "*", 
                    RowBox[{
                    RowBox[{"OM", "/", "1000"}], "/", 
                    SuperscriptBox[
                    RowBox[{"(", 
                    RowBox[{"1", "+", "DR"}], ")"}], "c1"]}]}], "-", 
                    RowBox[{"SSA", "*", 
                    RowBox[{"IRP", "/", 
                    SuperscriptBox[
                    RowBox[{"(", 
                    RowBox[{"1", "+", "DR"}], ")"}], "c1"]}]}]}]}], ";", 
                    "\[IndentingNewLine]", 
                    RowBox[{"c2", " ", "=", "0"}], ";"}], "}"}]}], "]"}], ";",
                 "\[IndentingNewLine]", 
                RowBox[{"cas0", " ", "=", " ", 
                 RowBox[{"Append", "[", 
                  RowBox[{"cas0", ",", "cosl0"}], "]"}]}], ";", 
                "\[IndentingNewLine]", "\[IndentingNewLine]", 
                RowBox[{"If", "[", 
                 RowBox[{
                  RowBox[{"c3", " ", "\[Equal]", " ", "maintin"}], ",", 
                  RowBox[{"{", "\[IndentingNewLine]", 
                   RowBox[{
                    RowBox[{"cosl", " ", "-=", 
                    RowBox[{"maintc", "/", 
                    SuperscriptBox[
                    RowBox[{"(", 
                    RowBox[{"1", "+", "DR"}], ")"}], "c1"]}]}], ";", 
                    "\[IndentingNewLine]", 
                    RowBox[{"c3", " ", "=", "0"}], ";"}], "}"}]}], "]"}], ";",
                 "\[IndentingNewLine]", "\[IndentingNewLine]", 
                RowBox[{"cas", " ", "=", " ", 
                 RowBox[{"Append", "[", 
                  RowBox[{"cas", ",", "cosl"}], "]"}]}], ";"}], 
               "\[IndentingNewLine]", "\[IndentingNewLine]", "}"}]}], "]"}], 
            ";", "\[IndentingNewLine]", "\[IndentingNewLine]", 
            RowBox[{"(*", 
             RowBox[{
              RowBox[{"bal", "=", " ", 
               RowBox[{"Table", "[", 
                RowBox[{
                 RowBox[{"Sum", "[", 
                  RowBox[{
                   RowBox[{
                    RowBox[{"cas", "[", 
                    RowBox[{"[", "i", "]"}], "]"}], "*", 
                    SuperscriptBox[
                    RowBox[{"(", 
                    RowBox[{"1", "+", "DR"}], ")"}], "i"]}], ",", 
                   RowBox[{"{", 
                    RowBox[{"i", ",", "1", ",", "j"}], "}"}]}], "]"}], ",", 
                 RowBox[{"{", 
                  RowBox[{"j", ",", "1", ",", "SL"}], "}"}]}], "]"}]}], ";", 
              "\[IndentingNewLine]", 
              RowBox[{"bal2", "=", " ", 
               RowBox[{"Table", "[", 
                RowBox[{
                 RowBox[{"Sum", "[", 
                  RowBox[{
                   RowBox[{
                    RowBox[{"casx", "[", 
                    RowBox[{"[", "i", "]"}], "]"}], "*", 
                    SuperscriptBox[
                    RowBox[{"(", 
                    RowBox[{"1", "+", "DR"}], ")"}], "i"]}], ",", 
                   RowBox[{"{", 
                    RowBox[{"i", ",", "1", ",", "j"}], "}"}]}], "]"}], ",", 
                 RowBox[{"{", 
                  RowBox[{"j", ",", "1", ",", "SL"}], "}"}]}], "]"}]}], ";"}],
              "*)"}], "\[IndentingNewLine]", "\[IndentingNewLine]", 
            RowBox[{"bal", "=", " ", 
             RowBox[{"Table", "[", 
              RowBox[{
               RowBox[{"Sum", "[", 
                RowBox[{
                 RowBox[{"cas", "[", 
                  RowBox[{"[", "i", "]"}], "]"}], ",", 
                 RowBox[{"{", 
                  RowBox[{"i", ",", "1", ",", "j"}], "}"}]}], "]"}], ",", 
               RowBox[{"{", 
                RowBox[{"j", ",", "1", ",", "SL"}], "}"}]}], "]"}]}], ";", 
            "\[IndentingNewLine]", 
            RowBox[{"bal0", "=", " ", 
             RowBox[{"Table", "[", 
              RowBox[{
               RowBox[{"Sum", "[", 
                RowBox[{
                 RowBox[{"cas0", "[", 
                  RowBox[{"[", "i", "]"}], "]"}], ",", 
                 RowBox[{"{", 
                  RowBox[{"i", ",", "1", ",", "j"}], "}"}]}], "]"}], ",", 
               RowBox[{"{", 
                RowBox[{"j", ",", "1", ",", "SL"}], "}"}]}], "]"}]}], ";", 
            "\[IndentingNewLine]", "\[IndentingNewLine]", 
            RowBox[{"cs", " ", "=", " ", 
             RowBox[{
              RowBox[{"Last", "[", "bal", "]"}], "/", 
              RowBox[{"Sqrt", "[", "maintin", "]"}]}]}], ";", 
            "\[IndentingNewLine]", 
            RowBox[{"dcs", " ", "=", " ", 
             RowBox[{"cs", " ", "/", "2"}]}], ";", "\[IndentingNewLine]", 
            RowBox[{"cd0", " ", "=", " ", "0"}], ";", "\[IndentingNewLine]", 
            RowBox[{"While", "[", 
             RowBox[{
              RowBox[{
               RowBox[{"(", 
                RowBox[{"cd0", "+=", "1"}], ")"}], "\[LessEqual]", "20"}], 
              ",", 
              RowBox[{"{", "\[IndentingNewLine]", "\[IndentingNewLine]", 
               RowBox[{
                RowBox[{"ixl", " ", "=", " ", 
                 RowBox[{"Sum", "[", 
                  RowBox[{
                   RowBox[{"cs", "/", 
                    SuperscriptBox[
                    RowBox[{"(", 
                    RowBox[{"1", "+", "DR"}], ")"}], "i"]}], ",", 
                   RowBox[{"{", 
                    RowBox[{"i", ",", "1", ",", "SL"}], "}"}]}], "]"}]}], ";",
                 "\[IndentingNewLine]", 
                RowBox[{"If", "[", 
                 RowBox[{
                  RowBox[{"ixl", ">", 
                   RowBox[{"Last", "[", "bal", "]"}]}], ",", 
                  RowBox[{"{", 
                   RowBox[{"cs", "-=", "dcs"}], "}"}], ",", 
                  RowBox[{"{", 
                   RowBox[{"cs", "+=", "dcs"}], "}"}]}], "]"}], ";", 
                "\[IndentingNewLine]", 
                RowBox[{"dcs", " ", "*=", "0.5"}], ";"}], 
               "\[IndentingNewLine]", "}"}]}], "]"}], ";", 
            "\[IndentingNewLine]", "\[IndentingNewLine]", 
            RowBox[{"cs0", " ", "=", " ", 
             RowBox[{
              RowBox[{"Last", "[", "bal0", "]"}], "/", 
              RowBox[{"Sqrt", "[", "maintin", "]"}]}]}], ";", 
            "\[IndentingNewLine]", 
            RowBox[{"dcs", " ", "=", " ", 
             RowBox[{"cs0", " ", "/", "2"}]}], ";", "\[IndentingNewLine]", 
            RowBox[{"cd0", " ", "=", " ", "0"}], ";", "\[IndentingNewLine]", 
            RowBox[{"While", "[", 
             RowBox[{
              RowBox[{
               RowBox[{"(", 
                RowBox[{"cd0", "+=", "1"}], ")"}], "\[LessEqual]", "20"}], 
              ",", 
              RowBox[{"{", "\[IndentingNewLine]", "\[IndentingNewLine]", 
               RowBox[{
                RowBox[{"ixl", " ", "=", " ", 
                 RowBox[{"Sum", "[", 
                  RowBox[{
                   RowBox[{"cs0", "/", 
                    SuperscriptBox[
                    RowBox[{"(", 
                    RowBox[{"1", "+", "DR"}], ")"}], "i"]}], ",", 
                   RowBox[{"{", 
                    RowBox[{"i", ",", "1", ",", "SL"}], "}"}]}], "]"}]}], ";",
                 "\[IndentingNewLine]", 
                RowBox[{"If", "[", 
                 RowBox[{
                  RowBox[{"ixl", ">", 
                   RowBox[{"Last", "[", "bal0", "]"}]}], ",", 
                  RowBox[{"{", 
                   RowBox[{"cs0", "-=", "dcs"}], "}"}], ",", 
                  RowBox[{"{", 
                   RowBox[{"cs0", "+=", "dcs"}], "}"}]}], "]"}], ";", 
                "\[IndentingNewLine]", 
                RowBox[{"dcs", " ", "*=", "0.5"}], ";"}], 
               "\[IndentingNewLine]", "}"}]}], "]"}], ";", 
            "\[IndentingNewLine]", "\[IndentingNewLine]", 
            RowBox[{"If", "[", 
             RowBox[{
              RowBox[{"cs", ">", "cs0"}], ",", 
              RowBox[{"{", 
               RowBox[{"maintc", "+=", "dmaintc"}], "}"}], ",", 
              RowBox[{"{", 
               RowBox[{"maintc", "-=", "dmaintc"}], "}"}]}], "]"}], ";", 
            "\[IndentingNewLine]", 
            RowBox[{"dmaintc", "*=", "0.5"}], ";"}], "\[IndentingNewLine]", 
           "}"}]}], "]"}], ";", "\[IndentingNewLine]", "\[IndentingNewLine]", 
        RowBox[{"resW", " ", "=", " ", 
         RowBox[{
          RowBox[{"(", 
           RowBox[{"1", "-", 
            SuperscriptBox[
             RowBox[{"(", 
              RowBox[{"1", "-", "deg"}], ")"}], "maintin"]}], ")"}], "*", 
          "SSA"}]}], ";", "\[IndentingNewLine]", 
        RowBox[{"sls2", " ", "=", " ", 
         RowBox[{"Append", "[", 
          RowBox[{"sls2", ",", 
           RowBox[{
            RowBox[{"N", "[", "maintc", "]"}], "/", "resW"}]}], "]"}]}], 
        ";"}], "\[IndentingNewLine]", "\[IndentingNewLine]", "}"}]}], "]"}], 
    ";"}], "\[IndentingNewLine]", "\[IndentingNewLine]", 
   "\[IndentingNewLine]", "\[IndentingNewLine]", "\[IndentingNewLine]", 
   "\[IndentingNewLine]", "\[IndentingNewLine]", 
   "\[IndentingNewLine]"}]}]], "Input",
 CellChangeTimes->{{3.8169436394018955`*^9, 3.816943687406291*^9}, {
   3.816943799401004*^9, 3.8169438363373384`*^9}, {3.8169438947666817`*^9, 
   3.8169440760305777`*^9}, {3.816944112251848*^9, 3.8169441274828014`*^9}, {
   3.820223136023473*^9, 3.820223162944157*^9}, {3.8202232122975435`*^9, 
   3.8202233175557003`*^9}, {3.820223472860369*^9, 3.820223474545869*^9}, {
   3.8208361558854294`*^9, 3.8208361671241426`*^9}, {3.820836204828535*^9, 
   3.8208362100365114`*^9}, {3.8208362409561462`*^9, 3.820836386689498*^9}, {
   3.820836597602304*^9, 3.8208366172952805`*^9}, {3.820836713646696*^9, 
   3.8208367302699194`*^9}, {3.8208368012287827`*^9, 
   3.8208371120248065`*^9}, {3.8208372035284157`*^9, 3.820837203786682*^9}, {
   3.820837237145892*^9, 3.820837309454217*^9}, {3.8208373632892804`*^9, 
   3.8208373634638023`*^9}, {3.8208374006875625`*^9, 
   3.8208375087396517`*^9}, {3.820837547223087*^9, 3.8208377567072067`*^9}, {
   3.8208377890960026`*^9, 3.820837789352333*^9}, {3.820837853670244*^9, 
   3.820837894145323*^9}, {3.820838116321422*^9, 3.8208381607937384`*^9}, {
   3.8208382451926427`*^9, 3.82083831639309*^9}, {3.8208383515794134`*^9, 
   3.820838399525427*^9}, {3.820838435024925*^9, 3.820838437626898*^9}, {
   3.820838496568365*^9, 3.8208385014711804`*^9}, {3.8208386462875605`*^9, 
   3.8208386549183364`*^9}, {3.820839008735696*^9, 3.8208390113766193`*^9}, {
   3.820839088488226*^9, 3.820839088857233*^9}, {3.8208391967162094`*^9, 
   3.8208392142909365`*^9}, {3.8208398262416353`*^9, 
   3.8208398266156454`*^9}, {3.8208399196774554`*^9, 3.8208399262777295`*^9}, 
   3.820840234569108*^9, {3.820840439904245*^9, 3.8208404806228623`*^9}, {
   3.820840594836946*^9, 3.820840595792379*^9}, 3.8209145254417057`*^9, {
   3.8209145874669456`*^9, 3.8209145877821274`*^9}},
 CellLabel->"In[25]:=",ExpressionUUID->"dabe2ecf-27cb-4514-a9cb-1e38193f110d"],

Cell[BoxData["$Aborted"], "Output",
 CellChangeTimes->{3.829190790888088*^9},
 CellLabel->"Out[30]=",ExpressionUUID->"4af31505-2e2e-444e-9bd3-ea0dbab04578"]
}, Open  ]],

Cell[BoxData[""], "Input",
 CellChangeTimes->{{3.822568405413992*^9, 3.8225686090794115`*^9}, {
   3.822569012139583*^9, 3.822569012698086*^9}, 
   3.822569224990996*^9},ExpressionUUID->"bce9eaeb-cdc0-422d-8757-\
dc2d1c1e819d"],

Cell[CellGroupData[{

Cell[BoxData[
 RowBox[{"invl", "[", 
  RowBox[{"[", "51", "]"}], "]"}]], "Input",
 CellChangeTimes->{{3.8225686123706083`*^9, 3.822568626033868*^9}},
 CellLabel->
  "In[127]:=",ExpressionUUID->"d4956e64-2f76-4318-b40a-7165526f1776"],

Cell[BoxData["0.015`"], "Output",
 CellChangeTimes->{3.8225686267449455`*^9},
 CellLabel->
  "Out[127]=",ExpressionUUID->"cd02b38d-12aa-4fd0-9d3a-e7adba541ed6"]
}, Open  ]],

Cell[BoxData[
 RowBox[{
  RowBox[{"(*", " ", 
   RowBox[{"Joeal", " ", "Jean", " ", "Model"}], "*)"}], 
  "\[IndentingNewLine]", "\[IndentingNewLine]", 
  RowBox[{
   RowBox[{
    RowBox[{"yr1", " ", "=", " ", "19"}], ";"}], "\[IndentingNewLine]", 
   RowBox[{
    RowBox[{"yr2", " ", "=", " ", "18"}], ";"}], "\[IndentingNewLine]", 
   RowBox[{
    RowBox[{"tutl", " ", "=", " ", 
     RowBox[{"{", "}"}]}], ";"}], "\[IndentingNewLine]", 
   RowBox[{
    RowBox[{"RV", " ", "=", " ", "0.1"}], ";"}], "\[IndentingNewLine]", 
   "\[IndentingNewLine]", 
   RowBox[{
    RowBox[{"SL", " ", "=", " ", "100"}], ";"}], "\[IndentingNewLine]", 
   "\[IndentingNewLine]", 
   RowBox[{
    RowBox[{"While", "[", 
     RowBox[{
      RowBox[{
       RowBox[{"(", 
        RowBox[{"yr2", "+=", "1"}], ")"}], "\[LessEqual]", "45"}], ",", 
      RowBox[{
      "{", "\[IndentingNewLine]", "\[IndentingNewLine]", 
       "\[IndentingNewLine]", "\[IndentingNewLine]", 
       RowBox[{
        RowBox[{"CE1", " ", "=", " ", "0.191"}], ";", "\[IndentingNewLine]", 
        RowBox[{"SP1", " ", "=", " ", "0.3"}], ";", " ", 
        "\[IndentingNewLine]", 
        RowBox[{"SP1", " ", "=", " ", 
         RowBox[{"62.90", "/", "191"}]}], ";", " ", 
        RowBox[{"(*", 
         RowBox[{"SS", " ", "value"}], "*)"}], "\[IndentingNewLine]", 
        RowBox[{"IC1", " ", "=", " ", 
         RowBox[{"invl", "[", 
          RowBox[{"[", "yr1", "]"}], "]"}]}], ";", " ", "\[IndentingNewLine]", 
        RowBox[{"IRP1", " ", "=", " ", 
         RowBox[{"invl", "[", 
          RowBox[{"[", 
           RowBox[{"yr1", "+", "IL"}], "]"}], "]"}]}], ";", " ", 
        "\[IndentingNewLine]", 
        RowBox[{"IN1", " ", "=", " ", 
         RowBox[{
          RowBox[{"totc", "[", 
           RowBox[{"[", "yr1", "]"}], "]"}], "-", 
          RowBox[{"modc", "[", 
           RowBox[{"[", "yr1", "]"}], "]"}], "-", 
          RowBox[{"invl", "[", 
           RowBox[{"[", "yr1", "]"}], "]"}]}]}], ";", "\[IndentingNewLine]", 
        RowBox[{"deg1", " ", "=", " ", "0.007"}], ";", " ", 
        "\[IndentingNewLine]", "\[IndentingNewLine]", 
        RowBox[{"SSA1", " ", "=", " ", 
         RowBox[{"CE1", "*", "A", "*", "1000", "*", "Nm"}]}], ";", 
        "\[IndentingNewLine]", 
        RowBox[{"Ppm1", " ", "=", " ", 
         RowBox[{"SP1", "*", "A", "*", "CE1", "*", "1000"}]}], ";", " ", 
        "\[IndentingNewLine]", 
        RowBox[{"SS1", " ", "=", " ", 
         RowBox[{"CE1", "*", "A", "*", "Nm", "*", "SY"}]}], " ", ";", 
        "\[IndentingNewLine]", "\[IndentingNewLine]", 
        RowBox[{"mod1", " ", "=", " ", 
         RowBox[{"Nm", "*", "Ppm1"}]}], ";", "\[IndentingNewLine]", 
        RowBox[{"inv1", " ", "=", " ", 
         RowBox[{"SSA1", "*", "IC1"}]}], ";", "\[IndentingNewLine]", 
        RowBox[{"ins1", " ", "=", " ", 
         RowBox[{"SSA1", "*", "IN1"}]}], ";", "\[IndentingNewLine]", 
        RowBox[{"ins1r", " ", "=", " ", 
         RowBox[{"SSA1", "*", 
          RowBox[{"insl", "[", 
           RowBox[{"[", "yr2", "]"}], "]"}]}]}], ";", "\[IndentingNewLine]", 
        RowBox[{"syc1", "=", " ", 
         RowBox[{"mod1", "+", "ins1", "+", "inv1"}]}], " ", ";", 
        RowBox[{"(*", 
         RowBox[{"total", " ", "upfront", " ", "cost"}], "*)"}], 
        "\[IndentingNewLine]", 
        RowBox[{"sys1", " ", "=", " ", 
         RowBox[{
          RowBox[{"(", 
           RowBox[{"mod1", "+", "inv1", "+", "ins1"}], ")"}], "/", "SSA1"}]}],
         ";", "  ", 
        RowBox[{"(*", 
         RowBox[{"cost", " ", "in", " ", 
          RowBox[{"$", "/", "W"}]}], "*)"}], "\[IndentingNewLine]", 
        RowBox[{"syc1r", " ", "=", 
         RowBox[{"mod1", "+", "ins1r"}]}], ";", "\[IndentingNewLine]", 
        "\[IndentingNewLine]", 
        RowBox[{"CE2", " ", "=", " ", "0.284"}], ";", "\[IndentingNewLine]", 
        RowBox[{"SP2", " ", "=", " ", 
         RowBox[{"96.88", "/", "284"}]}], ";", " ", "\[IndentingNewLine]", 
        RowBox[{"IC2", " ", "=", " ", 
         RowBox[{"invl", "[", 
          RowBox[{"[", "yr2", "]"}], "]"}]}], ";", " ", "\[IndentingNewLine]", 
        RowBox[{"IRP2", " ", "=", " ", 
         RowBox[{"invl", "[", 
          RowBox[{"[", 
           RowBox[{"yr2", "+", "IL"}], "]"}], "]"}]}], ";", " ", 
        "\[IndentingNewLine]", 
        RowBox[{"IN2", " ", "=", " ", 
         RowBox[{
          RowBox[{"totc", "[", 
           RowBox[{"[", "yr2", "]"}], "]"}], "-", 
          RowBox[{"modc", "[", 
           RowBox[{"[", "yr2", "]"}], "]"}], "-", 
          RowBox[{"invl", "[", 
           RowBox[{"[", "yr2", "]"}], "]"}]}]}], ";", "\[IndentingNewLine]", 
        RowBox[{"deg2", " ", "=", " ", "0.007"}], ";", " ", 
        "\[IndentingNewLine]", "\[IndentingNewLine]", 
        RowBox[{"SSA2", " ", "=", " ", 
         RowBox[{"CE2", "*", "A", "*", "1000", "*", "Nm"}]}], ";", 
        "\[IndentingNewLine]", 
        RowBox[{"Ppm2", " ", "=", " ", 
         RowBox[{"SP2", "*", "A", "*", "CE2", "*", "1000"}]}], ";", " ", 
        "\[IndentingNewLine]", 
        RowBox[{"SS2", "=", " ", 
         RowBox[{"CE2", "*", "A", "*", "Nm", "*", "SY"}]}], " ", ";", 
        "\[IndentingNewLine]", "\[IndentingNewLine]", 
        RowBox[{"mod2", " ", "=", " ", 
         RowBox[{"Nm", "*", "Ppm2"}]}], ";", "\[IndentingNewLine]", 
        RowBox[{"inv2", " ", "=", " ", 
         RowBox[{"SSA2", "*", "IC2"}]}], ";", "\[IndentingNewLine]", 
        RowBox[{"ins2", " ", "=", " ", 
         RowBox[{"SSA2", "*", "IN2"}]}], ";", "\[IndentingNewLine]", 
        RowBox[{"ins2r", " ", "=", " ", 
         RowBox[{"SSA2", "*", 
          RowBox[{"insl", "[", 
           RowBox[{"[", "yr2", "]"}], "]"}]}]}], ";", "\[IndentingNewLine]", 
        RowBox[{"syc2", "=", " ", 
         RowBox[{"mod2", "+", "ins2", "+", "inv2"}]}], " ", ";", 
        RowBox[{"(*", 
         RowBox[{"total", " ", "upfront", " ", "cost"}], "*)"}], 
        "\[IndentingNewLine]", 
        RowBox[{"sys2", "=", " ", 
         RowBox[{
          RowBox[{"(", 
           RowBox[{"mod2", "+", "inv2", "+", "ins2"}], ")"}], "/", "SSA2"}]}],
         ";", "  ", 
        RowBox[{"(*", 
         RowBox[{"cost", " ", "in", " ", 
          RowBox[{"$", "/", "W"}]}], "*)"}], "\[IndentingNewLine]", 
        RowBox[{"syc2r", " ", "=", 
         RowBox[{"mod2", "+", "ins2r"}]}], ";", "\[IndentingNewLine]", 
        "\[IndentingNewLine]", "\[IndentingNewLine]", 
        RowBox[{"cas", " ", "=", " ", 
         RowBox[{"{", "}"}]}], ";", "\[IndentingNewLine]", 
        "\[IndentingNewLine]", 
        RowBox[{"(*", 
         RowBox[{"Energy", " ", "Yield"}], "*)"}], "\[IndentingNewLine]", 
        RowBox[{"yd1", " ", "=", " ", 
         RowBox[{"Table", "[", 
          RowBox[{
           RowBox[{
            RowBox[{"(", 
             RowBox[{
              RowBox[{"SSA1", "/", "1000"}], "*", "SY"}], ")"}], "*", 
            RowBox[{
             SuperscriptBox[
              RowBox[{"(", 
               RowBox[{"1", "-", "deg1"}], ")"}], "N"], "/", 
             SuperscriptBox[
              RowBox[{"(", 
               RowBox[{"1", "+", "DR"}], ")"}], "N"]}]}], ",", 
           RowBox[{"{", 
            RowBox[{"N", ",", "0", ",", 
             RowBox[{"SL", "-", "1"}]}], "}"}]}], "]"}]}], ";", 
        "\[IndentingNewLine]", 
        RowBox[{"yd2", " ", "=", " ", 
         RowBox[{"Join", "[", 
          RowBox[{
           RowBox[{"Table", "[", 
            RowBox[{
             RowBox[{
              RowBox[{"(", 
               RowBox[{
                RowBox[{"SSA1", "/", "1000"}], "*", "SY"}], ")"}], "*", 
              RowBox[{
               SuperscriptBox[
                RowBox[{"(", 
                 RowBox[{"1", "-", "deg1"}], ")"}], "N"], "/", 
               SuperscriptBox[
                RowBox[{"(", 
                 RowBox[{"1", "+", "DR"}], ")"}], "N"]}]}], ",", 
             RowBox[{"{", 
              RowBox[{"N", ",", "0", ",", 
               RowBox[{"yr2", "-", "yr1", "-", "1"}]}], "}"}]}], "]"}], ",", 
           RowBox[{"Table", "[", 
            RowBox[{
             RowBox[{
              RowBox[{"(", 
               RowBox[{
                RowBox[{"SSA2", "/", "1000"}], "*", "SY"}], ")"}], "*", 
              RowBox[{
               SuperscriptBox[
                RowBox[{"(", 
                 RowBox[{"1", "-", "deg2"}], ")"}], 
                RowBox[{"N", "-", "yr2", "+", "yr1"}]], "/", 
               SuperscriptBox[
                RowBox[{"(", 
                 RowBox[{"1", "+", "DR"}], ")"}], "N"]}]}], ",", 
             RowBox[{"{", 
              RowBox[{"N", ",", 
               RowBox[{"yr2", "-", "yr1"}], ",", 
               RowBox[{"SL", "-", "1"}]}], "}"}]}], "]"}]}], "]"}]}], ";", 
        RowBox[{"yd4", " ", "=", " ", 
         RowBox[{"Join", "[", 
          RowBox[{
           RowBox[{"Table", "[", 
            RowBox[{
             RowBox[{
              RowBox[{"(", 
               RowBox[{
                RowBox[{"SSA1", "/", "1000"}], "*", "SY"}], ")"}], "*", 
              RowBox[{
               SuperscriptBox[
                RowBox[{"(", 
                 RowBox[{"1", "-", "deg1"}], ")"}], "N"], "/", 
               SuperscriptBox[
                RowBox[{"(", 
                 RowBox[{"1", "+", "DR"}], ")"}], "N"]}]}], ",", 
             RowBox[{"{", 
              RowBox[{"N", ",", "0", ",", 
               RowBox[{"yr2", "-", "yr1", "-", "1"}]}], "}"}]}], "]"}], ",", 
           RowBox[{"Table", "[", 
            RowBox[{
             RowBox[{
              RowBox[{"(", 
               RowBox[{
                RowBox[{"SSA1", "/", "1000"}], "*", "SY"}], ")"}], "*", 
              RowBox[{
               SuperscriptBox[
                RowBox[{"(", 
                 RowBox[{"1", "-", "deg1"}], ")"}], 
                RowBox[{"N", "-", "yr2", "+", "yr1"}]], "/", 
               SuperscriptBox[
                RowBox[{"(", 
                 RowBox[{"1", "+", "DR"}], ")"}], "N"]}]}], ",", 
             RowBox[{"{", 
              RowBox[{"N", ",", 
               RowBox[{"yr2", "-", "yr1"}], ",", 
               RowBox[{"SL", "-", "1"}]}], "}"}]}], "]"}]}], "]"}]}], ";", 
        "\[IndentingNewLine]", "\[IndentingNewLine]", 
        RowBox[{"TR", " ", "=", " ", 
         RowBox[{"2", "/", "KL"}]}], ";", "\[IndentingNewLine]", 
        RowBox[{"dTR", " ", "=", " ", 
         RowBox[{"TR", "/", "2"}]}], ";", "\[IndentingNewLine]", 
        RowBox[{"c0", " ", "=", " ", "0"}], ";", "\[IndentingNewLine]", 
        RowBox[{"While", "[", 
         RowBox[{
          RowBox[{
           RowBox[{"(", 
            RowBox[{"c0", "+=", "1"}], ")"}], "\[LessEqual]", "20"}], ",", 
          RowBox[{"{", "\[IndentingNewLine]", "\[IndentingNewLine]", 
           RowBox[{
            RowBox[{"c1", " ", "=", " ", "0"}], ";", "\[IndentingNewLine]", 
            RowBox[{"balx", " ", "=", " ", 
             RowBox[{"{", "}"}]}], ";", "\[IndentingNewLine]", 
            RowBox[{"res", " ", "=", " ", "1"}], ";", "\[IndentingNewLine]", 
            RowBox[{"While", "[", 
             RowBox[{
              RowBox[{
               RowBox[{"(", 
                RowBox[{"c1", "+=", "1"}], ")"}], "\[LessEqual]", "KL"}], ",", 
              RowBox[{"{", "\[IndentingNewLine]", 
               RowBox[{
                RowBox[{"balx", " ", "=", " ", 
                 RowBox[{"Append", "[", 
                  RowBox[{"balx", ",", 
                   RowBox[{
                    RowBox[{"(", 
                    RowBox[{"res", "-", "TR"}], ")"}], 
                    RowBox[{"(", 
                    RowBox[{"1", "+", "INR"}], ")"}]}]}], "]"}]}], ";", 
                "\[IndentingNewLine]", 
                RowBox[{"res", " ", "=", " ", 
                 RowBox[{
                  RowBox[{"(", 
                   RowBox[{"res", "-", "TR"}], ")"}], 
                  RowBox[{"(", 
                   RowBox[{"1", "+", "INR"}], ")"}]}]}], ";"}], "}"}]}], 
             "\[IndentingNewLine]", "]"}], ";", "\[IndentingNewLine]", 
            RowBox[{"If", "[", 
             RowBox[{
              RowBox[{
               RowBox[{"Last", "[", "balx", "]"}], ">", "0"}], ",", 
              RowBox[{"{", 
               RowBox[{"TR", "+=", "dTR"}], "}"}], ",", 
              RowBox[{"{", 
               RowBox[{"TR", "-=", "dTR"}], "}"}]}], "]"}], ";", 
            "\[IndentingNewLine]", 
            RowBox[{"dTR", "*=", 
             RowBox[{"1", "/", "2"}]}], ";"}], "\[IndentingNewLine]", "}"}]}],
          "]"}], ";", "\[IndentingNewLine]", "\[IndentingNewLine]", 
        RowBox[{"cashl1", " ", "=", " ", 
         RowBox[{
          RowBox[{"yd1", "*", "RV"}], "-", 
          RowBox[{"Join", "[", 
           RowBox[{
            RowBox[{"Table", "[", 
             RowBox[{
              RowBox[{"TR", "*", 
               RowBox[{"syc1", "/", 
                SuperscriptBox[
                 RowBox[{"(", 
                  RowBox[{"1", "+", "DR"}], ")"}], "i"]}]}], ",", 
              RowBox[{"{", 
               RowBox[{"i", ",", "1", ",", "KL"}], "}"}]}], "]"}], ",", 
            RowBox[{"Table", "[", 
             RowBox[{"0", ",", 
              RowBox[{"{", 
               RowBox[{"i", ",", 
                RowBox[{"KL", "+", "1"}], ",", "SL"}], "}"}]}], "]"}]}], 
           "]"}]}]}], ";", "\[IndentingNewLine]", 
        RowBox[{"cashc1", " ", "=", " ", 
         RowBox[{"Table", "[", 
          RowBox[{
           RowBox[{"Sum", "[", 
            RowBox[{
             RowBox[{"cashl1", "[", 
              RowBox[{"[", "i", "]"}], "]"}], ",", 
             RowBox[{"{", 
              RowBox[{"i", ",", "1", ",", "j"}], "}"}]}], "]"}], ",", 
           RowBox[{"{", 
            RowBox[{"j", ",", "1", ",", "SL"}], "}"}]}], "]"}]}], ";", 
        "\[IndentingNewLine]", "\[IndentingNewLine]", 
        RowBox[{"cashl2", " ", "=", "  ", 
         RowBox[{
          RowBox[{"yd2", "*", "RV"}], "-", 
          RowBox[{"Join", "[", 
           RowBox[{
            RowBox[{"Table", "[", 
             RowBox[{
              RowBox[{"TR", "*", 
               RowBox[{"syc1", "/", 
                SuperscriptBox[
                 RowBox[{"(", 
                  RowBox[{"1", "+", "DR"}], ")"}], "i"]}]}], ",", 
              RowBox[{"{", 
               RowBox[{"i", ",", "1", ",", "KL"}], "}"}]}], "]"}], ",", 
            RowBox[{"Table", "[", 
             RowBox[{"0", ",", 
              RowBox[{"{", 
               RowBox[{"i", ",", 
                RowBox[{"KL", "+", "1"}], ",", "SL"}], "}"}]}], "]"}]}], 
           "]"}], "-", 
          RowBox[{"Join", "[", 
           RowBox[{
            RowBox[{"Table", "[", 
             RowBox[{"0", ",", 
              RowBox[{"{", 
               RowBox[{"i", ",", "1", ",", 
                RowBox[{"yr2", "-", "yr1"}]}], "}"}]}], "]"}], ",", 
            RowBox[{"Table", "[", 
             RowBox[{
              RowBox[{"TR", "*", 
               RowBox[{"syc2", "/", 
                SuperscriptBox[
                 RowBox[{"(", 
                  RowBox[{"1", "+", "DR"}], ")"}], "i"]}]}], ",", 
              RowBox[{"{", 
               RowBox[{"i", ",", 
                RowBox[{"yr2", "-", "yr1", "+", "1"}], ",", 
                RowBox[{"yr2", "-", "yr1", "+", "KL"}]}], "}"}]}], "]"}], ",", 
            RowBox[{"Table", "[", 
             RowBox[{"0", ",", 
              RowBox[{"{", 
               RowBox[{"i", ",", 
                RowBox[{"yr2", "-", "yr1", "+", "KL", "+", "1"}], ",", "SL"}],
                "}"}]}], "]"}]}], "]"}]}]}], ";", "\[IndentingNewLine]", 
        RowBox[{"cashc2", " ", "=", " ", 
         RowBox[{"Table", "[", 
          RowBox[{
           RowBox[{"Sum", "[", 
            RowBox[{
             RowBox[{"cashl2", "[", 
              RowBox[{"[", "i", "]"}], "]"}], ",", 
             RowBox[{"{", 
              RowBox[{"i", ",", "1", ",", "j"}], "}"}]}], "]"}], ",", 
           RowBox[{"{", 
            RowBox[{"j", ",", "1", ",", "SL"}], "}"}]}], "]"}]}], ";", 
        "\[IndentingNewLine]", "\[IndentingNewLine]", 
        RowBox[{"cashl3", " ", "=", "  ", 
         RowBox[{
          RowBox[{"yd2", "*", "RV"}], "-", 
          RowBox[{"Join", "[", 
           RowBox[{
            RowBox[{"Table", "[", 
             RowBox[{
              RowBox[{"TR", "*", 
               RowBox[{"syc1", "/", 
                SuperscriptBox[
                 RowBox[{"(", 
                  RowBox[{"1", "+", "DR"}], ")"}], "i"]}]}], ",", 
              RowBox[{"{", 
               RowBox[{"i", ",", "1", ",", "KL"}], "}"}]}], "]"}], ",", 
            RowBox[{"Table", "[", 
             RowBox[{"0", ",", 
              RowBox[{"{", 
               RowBox[{"i", ",", 
                RowBox[{"KL", "+", "1"}], ",", "SL"}], "}"}]}], "]"}]}], 
           "]"}], "-", 
          RowBox[{"Join", "[", 
           RowBox[{
            RowBox[{"Table", "[", 
             RowBox[{"0", ",", 
              RowBox[{"{", 
               RowBox[{"i", ",", "1", ",", 
                RowBox[{"yr2", "-", "yr1"}]}], "}"}]}], "]"}], ",", 
            RowBox[{"Table", "[", 
             RowBox[{
              RowBox[{"TR", "*", 
               RowBox[{"syc2r", "/", 
                SuperscriptBox[
                 RowBox[{"(", 
                  RowBox[{"1", "+", "DR"}], ")"}], "i"]}]}], ",", 
              RowBox[{"{", 
               RowBox[{"i", ",", 
                RowBox[{"yr2", "-", "yr1", "+", "1"}], ",", 
                RowBox[{"yr2", "-", "yr1", "+", "KL"}]}], "}"}]}], "]"}], ",", 
            RowBox[{"Table", "[", 
             RowBox[{"0", ",", 
              RowBox[{"{", 
               RowBox[{"i", ",", 
                RowBox[{"yr2", "-", "yr1", "+", "KL", "+", "1"}], ",", "SL"}],
                "}"}]}], "]"}]}], "]"}]}]}], ";", "\[IndentingNewLine]", 
        RowBox[{"cashc3", " ", "=", " ", 
         RowBox[{"Table", "[", 
          RowBox[{
           RowBox[{"Sum", "[", 
            RowBox[{
             RowBox[{"cashl3", "[", 
              RowBox[{"[", "i", "]"}], "]"}], ",", 
             RowBox[{"{", 
              RowBox[{"i", ",", "1", ",", "j"}], "}"}]}], "]"}], ",", 
           RowBox[{"{", 
            RowBox[{"j", ",", "1", ",", "SL"}], "}"}]}], "]"}]}], ";", 
        "\[IndentingNewLine]", "\[IndentingNewLine]", 
        RowBox[{"cashl4", " ", "=", "  ", 
         RowBox[{
          RowBox[{"yd4", "*", "RV"}], "-", 
          RowBox[{"Join", "[", 
           RowBox[{
            RowBox[{"Table", "[", 
             RowBox[{
              RowBox[{"TR", "*", 
               RowBox[{"syc1", "/", 
                SuperscriptBox[
                 RowBox[{"(", 
                  RowBox[{"1", "+", "DR"}], ")"}], "i"]}]}], ",", 
              RowBox[{"{", 
               RowBox[{"i", ",", "1", ",", "KL"}], "}"}]}], "]"}], ",", 
            RowBox[{"Table", "[", 
             RowBox[{"0", ",", 
              RowBox[{"{", 
               RowBox[{"i", ",", 
                RowBox[{"KL", "+", "1"}], ",", "SL"}], "}"}]}], "]"}]}], 
           "]"}], "-", 
          RowBox[{"Join", "[", 
           RowBox[{
            RowBox[{"Table", "[", 
             RowBox[{"0", ",", 
              RowBox[{"{", 
               RowBox[{"i", ",", "1", ",", 
                RowBox[{"yr2", "-", "yr1"}]}], "}"}]}], "]"}], ",", 
            RowBox[{"Table", "[", 
             RowBox[{
              RowBox[{"TR", "*", 
               RowBox[{"syc1r", "/", 
                SuperscriptBox[
                 RowBox[{"(", 
                  RowBox[{"1", "+", "DR"}], ")"}], "i"]}]}], ",", 
              RowBox[{"{", 
               RowBox[{"i", ",", 
                RowBox[{"yr2", "-", "yr1", "+", "1"}], ",", 
                RowBox[{"yr2", "-", "yr1", "+", "KL"}]}], "}"}]}], "]"}], ",", 
            RowBox[{"Table", "[", 
             RowBox[{"0", ",", 
              RowBox[{"{", 
               RowBox[{"i", ",", 
                RowBox[{"yr2", "-", "yr1", "+", "KL", "+", "1"}], ",", "SL"}],
                "}"}]}], "]"}]}], "]"}]}]}], ";", "\[IndentingNewLine]", 
        RowBox[{"cashc4", " ", "=", " ", 
         RowBox[{"Table", "[", 
          RowBox[{
           RowBox[{"Sum", "[", 
            RowBox[{
             RowBox[{"cashl2", "[", 
              RowBox[{"[", "i", "]"}], "]"}], ",", 
             RowBox[{"{", 
              RowBox[{"i", ",", "1", ",", "j"}], "}"}]}], "]"}], ",", 
           RowBox[{"{", 
            RowBox[{"j", ",", "1", ",", "SL"}], "}"}]}], "]"}]}], ";", 
        "\[IndentingNewLine]", "\[IndentingNewLine]", "\[IndentingNewLine]", 
        RowBox[{"c1", " ", "=", " ", "0"}], ";", "\[IndentingNewLine]", 
        RowBox[{"c2", " ", "=", " ", "0"}], ";", "\[IndentingNewLine]", 
        RowBox[{"cas1", " ", "=", " ", 
         RowBox[{"{", "}"}]}], ";", "\[IndentingNewLine]", 
        RowBox[{"While", "[", 
         RowBox[{
          RowBox[{
           RowBox[{"(", 
            RowBox[{"c1", "+=", "1"}], ")"}], "\[LessEqual]", "SL"}], ",", 
          RowBox[{"{", "\[IndentingNewLine]", 
           RowBox[{
            RowBox[{"c2", " ", "+=", "1"}], ";", "\[IndentingNewLine]", 
            RowBox[{"cosl", " ", "=", " ", 
             RowBox[{
              RowBox[{"cashl1", "[", 
               RowBox[{"[", "c1", "]"}], "]"}], "-", 
              RowBox[{"SSA1", "*", 
               RowBox[{
                RowBox[{"OM", "/", "1000"}], "/", 
                SuperscriptBox[
                 RowBox[{"(", 
                  RowBox[{"1", "+", "DR"}], ")"}], "c1"]}]}]}]}], ";", 
            "\[IndentingNewLine]", 
            RowBox[{"If", "[", 
             RowBox[{
              RowBox[{"c2", " ", "\[Equal]", " ", "IL"}], ",", 
              RowBox[{"{", "\[IndentingNewLine]", 
               RowBox[{
                RowBox[{"cosl", " ", "=", " ", 
                 RowBox[{
                  RowBox[{"cashl1", "[", 
                   RowBox[{"[", "c1", "]"}], "]"}], "-", 
                  RowBox[{"SSA1", "*", 
                   RowBox[{
                    RowBox[{"OM", "/", "1000"}], "/", 
                    SuperscriptBox[
                    RowBox[{"(", 
                    RowBox[{"1", "+", "DR"}], ")"}], "c1"]}]}], "-", 
                  RowBox[{"SSA1", "*", 
                   RowBox[{"IRP1", "/", 
                    SuperscriptBox[
                    RowBox[{"(", 
                    RowBox[{"1", "+", "DR"}], ")"}], "c1"]}]}]}]}], ";", 
                "\[IndentingNewLine]", 
                RowBox[{"c2", " ", "=", "0"}], ";"}], "}"}]}], "]"}], ";", 
            "\[IndentingNewLine]", 
            RowBox[{"cas1", " ", "=", " ", 
             RowBox[{"Append", "[", 
              RowBox[{"cas1", ",", "cosl"}], "]"}]}], ";"}], 
           "\[IndentingNewLine]", "}"}]}], "]"}], ";", "\[IndentingNewLine]", 
        RowBox[{"bal1", "=", " ", 
         RowBox[{"Table", "[", 
          RowBox[{
           RowBox[{"Sum", "[", 
            RowBox[{
             RowBox[{"cas1", "[", 
              RowBox[{"[", "i", "]"}], "]"}], ",", 
             RowBox[{"{", 
              RowBox[{"i", ",", "1", ",", "j"}], "}"}]}], "]"}], ",", 
           RowBox[{"{", 
            RowBox[{"j", ",", "1", ",", "SL"}], "}"}]}], "]"}]}], ";", 
        "\[IndentingNewLine]", 
        RowBox[{"cs1", " ", "=", " ", 
         RowBox[{
          RowBox[{"Last", "[", "bal1", "]"}], "/", 
          RowBox[{"Sqrt", "[", "SL", "]"}]}]}], ";", "\[IndentingNewLine]", 
        RowBox[{"dcs", " ", "=", " ", 
         RowBox[{"cs1", " ", "/", "2"}]}], ";", "\[IndentingNewLine]", 
        RowBox[{"cd0", " ", "=", " ", "0"}], ";", "\[IndentingNewLine]", 
        RowBox[{"While", "[", 
         RowBox[{
          RowBox[{
           RowBox[{"(", 
            RowBox[{"cd0", "+=", "1"}], ")"}], "\[LessEqual]", "20"}], ",", 
          RowBox[{"{", "\[IndentingNewLine]", 
           RowBox[{
            RowBox[{"ixl1", " ", "=", " ", 
             RowBox[{"Sum", "[", 
              RowBox[{
               RowBox[{"cs1", "/", 
                SuperscriptBox[
                 RowBox[{"(", 
                  RowBox[{"1", "+", "DR"}], ")"}], "i"]}], ",", 
               RowBox[{"{", 
                RowBox[{"i", ",", "1", ",", "SL"}], "}"}]}], "]"}]}], ";", 
            "\[IndentingNewLine]", 
            RowBox[{"If", "[", 
             RowBox[{
              RowBox[{"ixl1", ">", 
               RowBox[{"Last", "[", "bal1", "]"}]}], ",", 
              RowBox[{"{", 
               RowBox[{"cs1", "-=", "dcs"}], "}"}], ",", 
              RowBox[{"{", 
               RowBox[{"cs1", "+=", "dcs"}], "}"}]}], "]"}], ";", 
            "\[IndentingNewLine]", 
            RowBox[{"dcs", " ", "*=", "0.5"}], ";"}], "\[IndentingNewLine]", 
           "}"}]}], "]"}], ";", "\[IndentingNewLine]", "\[IndentingNewLine]", 
        "\[IndentingNewLine]", 
        RowBox[{"c1", " ", "=", " ", "0"}], ";", "\[IndentingNewLine]", 
        RowBox[{"c2", " ", "=", " ", "0"}], ";", "\[IndentingNewLine]", 
        RowBox[{"c3", " ", "=", " ", 
         RowBox[{"-", "yr2"}]}], ";", "\[IndentingNewLine]", 
        RowBox[{"cas2", " ", "=", " ", 
         RowBox[{"{", "}"}]}], ";", "\[IndentingNewLine]", 
        RowBox[{"While", "[", 
         RowBox[{
          RowBox[{
           RowBox[{"(", 
            RowBox[{"c1", "+=", "1"}], ")"}], "\[LessEqual]", "SL"}], ",", 
          RowBox[{"{", "\[IndentingNewLine]", 
           RowBox[{
            RowBox[{"c2", " ", "+=", "1"}], ";", "\[IndentingNewLine]", 
            RowBox[{"c3", "+=", "1"}], ";", "\[IndentingNewLine]", 
            RowBox[{"cosl", " ", "=", " ", 
             RowBox[{
              RowBox[{"cashl2", "[", 
               RowBox[{"[", "c1", "]"}], "]"}], "-", 
              RowBox[{"SSA2", "*", 
               RowBox[{
                RowBox[{"OM", "/", "1000"}], "/", 
                SuperscriptBox[
                 RowBox[{"(", 
                  RowBox[{"1", "+", "DR"}], ")"}], "c1"]}]}]}]}], ";", 
            "\[IndentingNewLine]", 
            RowBox[{"If", "[", 
             RowBox[{
              RowBox[{"c2", " ", "\[Equal]", "yr2"}], ",", 
              RowBox[{"{", "\[IndentingNewLine]", 
               RowBox[{
                RowBox[{"cosl", " ", "=", " ", 
                 RowBox[{
                  RowBox[{"cashl2", "[", 
                   RowBox[{"[", "c1", "]"}], "]"}], "-", 
                  RowBox[{"SSA2", "*", 
                   RowBox[{
                    RowBox[{"OM", "/", "1000"}], "/", 
                    SuperscriptBox[
                    RowBox[{"(", 
                    RowBox[{"1", "+", "DR"}], ")"}], "c1"]}]}], "-", 
                  RowBox[{"SSA2", "*", 
                   RowBox[{"IRP2", "/", 
                    SuperscriptBox[
                    RowBox[{"(", 
                    RowBox[{"1", "+", "DR"}], ")"}], "c1"]}]}], "-", 
                  RowBox[{"0.08", "*", 
                   RowBox[{"SSA2", "/", 
                    SuperscriptBox[
                    RowBox[{"(", 
                    RowBox[{"1", "+", "DR"}], ")"}], "c1"]}]}]}]}], ";"}], 
               "\[IndentingNewLine]", "}"}]}], "]"}], ";", 
            "\[IndentingNewLine]", 
            RowBox[{"If", "[", 
             RowBox[{
              RowBox[{"c3", " ", "\[Equal]", "IL"}], ",", 
              RowBox[{"{", "\[IndentingNewLine]", 
               RowBox[{
                RowBox[{"cosl", " ", "=", " ", 
                 RowBox[{
                  RowBox[{"cashl2", "[", 
                   RowBox[{"[", "c1", "]"}], "]"}], "-", 
                  RowBox[{"SSA2", "*", 
                   RowBox[{
                    RowBox[{"OM", "/", "1000"}], "/", 
                    SuperscriptBox[
                    RowBox[{"(", 
                    RowBox[{"1", "+", "DR"}], ")"}], "c1"]}]}], "-", 
                  RowBox[{"SSA2", "*", 
                   RowBox[{"IRP2", "/", 
                    SuperscriptBox[
                    RowBox[{"(", 
                    RowBox[{"1", "+", "DR"}], ")"}], "c1"]}]}]}]}], ";", 
                "\[IndentingNewLine]", 
                RowBox[{"c3", " ", "=", "0"}], ";"}], "}"}]}], "]"}], ";", 
            "\[IndentingNewLine]", 
            RowBox[{"cas2", " ", "=", " ", 
             RowBox[{"Append", "[", 
              RowBox[{"cas2", ",", "cosl"}], "]"}]}], ";"}], 
           "\[IndentingNewLine]", "}"}]}], "]"}], ";", "\[IndentingNewLine]", 
        RowBox[{"bal2", "=", " ", 
         RowBox[{"Table", "[", 
          RowBox[{
           RowBox[{"Sum", "[", 
            RowBox[{
             RowBox[{"cas2", "[", 
              RowBox[{"[", "i", "]"}], "]"}], ",", 
             RowBox[{"{", 
              RowBox[{"i", ",", "1", ",", "j"}], "}"}]}], "]"}], ",", 
           RowBox[{"{", 
            RowBox[{"j", ",", "1", ",", "SL"}], "}"}]}], "]"}]}], ";", 
        "\[IndentingNewLine]", 
        RowBox[{"cs2", " ", "=", " ", 
         RowBox[{
          RowBox[{"Last", "[", "bal2", "]"}], "/", 
          RowBox[{"Sqrt", "[", "SL", "]"}]}]}], ";", "\[IndentingNewLine]", 
        RowBox[{"dcs", " ", "=", " ", 
         RowBox[{"cs2", " ", "/", "2"}]}], ";", "\[IndentingNewLine]", 
        RowBox[{"cd0", " ", "=", " ", "0"}], ";", "\[IndentingNewLine]", 
        RowBox[{"While", "[", 
         RowBox[{
          RowBox[{
           RowBox[{"(", 
            RowBox[{"cd0", "+=", "1"}], ")"}], "\[LessEqual]", "20"}], ",", 
          RowBox[{"{", "\[IndentingNewLine]", 
           RowBox[{
            RowBox[{"ixl2", " ", "=", " ", 
             RowBox[{"Sum", "[", 
              RowBox[{
               RowBox[{"cs2", "/", 
                SuperscriptBox[
                 RowBox[{"(", 
                  RowBox[{"1", "+", "DR"}], ")"}], "i"]}], ",", 
               RowBox[{"{", 
                RowBox[{"i", ",", "1", ",", "SL"}], "}"}]}], "]"}]}], ";", 
            "\[IndentingNewLine]", 
            RowBox[{"If", "[", 
             RowBox[{
              RowBox[{"ixl2", ">", 
               RowBox[{"Last", "[", "bal2", "]"}]}], ",", 
              RowBox[{"{", 
               RowBox[{"cs2", "-=", "dcs"}], "}"}], ",", 
              RowBox[{"{", 
               RowBox[{"cs2", "+=", "dcs"}], "}"}]}], "]"}], ";", 
            "\[IndentingNewLine]", 
            RowBox[{"dcs", " ", "*=", "0.5"}], ";"}], "\[IndentingNewLine]", 
           "}"}]}], "]"}], ";", "\[IndentingNewLine]", "\[IndentingNewLine]", 
        RowBox[{"c1", " ", "=", " ", "0"}], ";", "\[IndentingNewLine]", 
        RowBox[{"c2", " ", "=", " ", "0"}], ";", "\[IndentingNewLine]", 
        RowBox[{"c3", " ", "=", " ", 
         RowBox[{"-", "yr2"}]}], ";", "\[IndentingNewLine]", 
        RowBox[{"cas3", " ", "=", " ", 
         RowBox[{"{", "}"}]}], ";", "\[IndentingNewLine]", 
        RowBox[{"While", "[", 
         RowBox[{
          RowBox[{
           RowBox[{"(", 
            RowBox[{"c1", "+=", "1"}], ")"}], "\[LessEqual]", "SL"}], ",", 
          RowBox[{"{", "\[IndentingNewLine]", 
           RowBox[{
            RowBox[{"c2", " ", "+=", "1"}], ";", "\[IndentingNewLine]", 
            RowBox[{"c3", "+=", "1"}], ";", "\[IndentingNewLine]", 
            RowBox[{"cosl", " ", "=", " ", 
             RowBox[{
              RowBox[{"cashl3", "[", 
               RowBox[{"[", "c1", "]"}], "]"}], "-", 
              RowBox[{"SSA2", "*", 
               RowBox[{
                RowBox[{"OM", "/", "1000"}], "/", 
                SuperscriptBox[
                 RowBox[{"(", 
                  RowBox[{"1", "+", "DR"}], ")"}], "c1"]}]}]}]}], ";", 
            "\[IndentingNewLine]", 
            RowBox[{"If", "[", 
             RowBox[{
              RowBox[{"c2", " ", "\[Equal]", "yr2"}], ",", 
              RowBox[{"{", "\[IndentingNewLine]", 
               RowBox[{
                RowBox[{
                 RowBox[{"cosl", " ", "=", " ", 
                  RowBox[{
                   RowBox[{"cashl2", "[", 
                    RowBox[{"[", "c1", "]"}], "]"}], "-", 
                   RowBox[{"SSA2", "*", 
                    RowBox[{
                    RowBox[{"OM", "/", "1000"}], "/", 
                    SuperscriptBox[
                    RowBox[{"(", 
                    RowBox[{"1", "+", "DR"}], ")"}], "c1"]}]}], "-", 
                   RowBox[{"SSA2", "*", 
                    RowBox[{"IRP2", "/", 
                    SuperscriptBox[
                    RowBox[{"(", 
                    RowBox[{"1", "+", "DR"}], ")"}], "c1"]}]}], "-", 
                   RowBox[{"0.08", "*", 
                    RowBox[{"SSA2", "/", 
                    SuperscriptBox[
                    RowBox[{"(", 
                    RowBox[{"1", "+", "DR"}], ")"}], "c1"]}]}]}]}], ";"}], 
                ";"}], "\[IndentingNewLine]", "}"}]}], "]"}], ";", 
            "\[IndentingNewLine]", 
            RowBox[{"If", "[", 
             RowBox[{
              RowBox[{"c3", " ", "\[Equal]", "IL"}], ",", 
              RowBox[{"{", "\[IndentingNewLine]", 
               RowBox[{
                RowBox[{"cosl", " ", "=", " ", 
                 RowBox[{
                  RowBox[{"cashl2", "[", 
                   RowBox[{"[", "c1", "]"}], "]"}], "-", 
                  RowBox[{"SSA2", "*", 
                   RowBox[{
                    RowBox[{"OM", "/", "1000"}], "/", 
                    SuperscriptBox[
                    RowBox[{"(", 
                    RowBox[{"1", "+", "DR"}], ")"}], "c1"]}]}], "-", 
                  RowBox[{"SSA2", "*", 
                   RowBox[{"IRP2", "/", 
                    SuperscriptBox[
                    RowBox[{"(", 
                    RowBox[{"1", "+", "DR"}], ")"}], "c1"]}]}]}]}], ";", 
                "\[IndentingNewLine]", 
                RowBox[{"c3", " ", "=", "0"}], ";"}], "}"}]}], "]"}], ";", 
            "\[IndentingNewLine]", 
            RowBox[{"cas3", " ", "=", " ", 
             RowBox[{"Append", "[", 
              RowBox[{"cas3", ",", "cosl"}], "]"}]}], ";"}], 
           "\[IndentingNewLine]", "}"}]}], "]"}], ";", "\[IndentingNewLine]", 
        RowBox[{"bal3", "=", " ", 
         RowBox[{"Table", "[", 
          RowBox[{
           RowBox[{"Sum", "[", 
            RowBox[{
             RowBox[{"cas3", "[", 
              RowBox[{"[", "i", "]"}], "]"}], ",", 
             RowBox[{"{", 
              RowBox[{"i", ",", "1", ",", "j"}], "}"}]}], "]"}], ",", 
           RowBox[{"{", 
            RowBox[{"j", ",", "1", ",", "SL"}], "}"}]}], "]"}]}], ";", 
        "\[IndentingNewLine]", 
        RowBox[{"cs3", " ", "=", " ", 
         RowBox[{
          RowBox[{"Last", "[", "bal3", "]"}], "/", 
          RowBox[{"Sqrt", "[", "SL", "]"}]}]}], ";", "\[IndentingNewLine]", 
        RowBox[{"dcs", " ", "=", " ", 
         RowBox[{"cs3", " ", "/", "2"}]}], ";", "\[IndentingNewLine]", 
        RowBox[{"cd0", " ", "=", " ", "0"}], ";", "\[IndentingNewLine]", 
        RowBox[{"While", "[", 
         RowBox[{
          RowBox[{
           RowBox[{"(", 
            RowBox[{"cd0", "+=", "1"}], ")"}], "\[LessEqual]", "20"}], ",", 
          RowBox[{"{", "\[IndentingNewLine]", 
           RowBox[{
            RowBox[{"ixl3", " ", "=", " ", 
             RowBox[{"Sum", "[", 
              RowBox[{
               RowBox[{"cs3", "/", 
                SuperscriptBox[
                 RowBox[{"(", 
                  RowBox[{"1", "+", "DR"}], ")"}], "i"]}], ",", 
               RowBox[{"{", 
                RowBox[{"i", ",", "1", ",", "SL"}], "}"}]}], "]"}]}], ";", 
            "\[IndentingNewLine]", 
            RowBox[{"If", "[", 
             RowBox[{
              RowBox[{"ixl3", ">", 
               RowBox[{"Last", "[", "bal3", "]"}]}], ",", 
              RowBox[{"{", 
               RowBox[{"cs3", "-=", "dcs"}], "}"}], ",", 
              RowBox[{"{", 
               RowBox[{"cs3", "+=", "dcs"}], "}"}]}], "]"}], ";", 
            "\[IndentingNewLine]", 
            RowBox[{"dcs", " ", "*=", "0.5"}], ";"}], "\[IndentingNewLine]", 
           "}"}]}], "]"}], ";", "\[IndentingNewLine]", "\[IndentingNewLine]", 
        RowBox[{"c1", " ", "=", " ", "0"}], ";", "\[IndentingNewLine]", 
        RowBox[{"c2", " ", "=", " ", "0"}], ";", "\[IndentingNewLine]", 
        RowBox[{"cas4", " ", "=", " ", 
         RowBox[{"{", "}"}]}], ";", "\[IndentingNewLine]", 
        RowBox[{"While", "[", 
         RowBox[{
          RowBox[{
           RowBox[{"(", 
            RowBox[{"c1", "+=", "1"}], ")"}], "\[LessEqual]", "SL"}], ",", 
          RowBox[{"{", "\[IndentingNewLine]", 
           RowBox[{
            RowBox[{"c2", " ", "+=", "1"}], ";", "\[IndentingNewLine]", 
            RowBox[{"cosl", " ", "=", " ", 
             RowBox[{
              RowBox[{"cashl4", "[", 
               RowBox[{"[", "c1", "]"}], "]"}], "-", 
              RowBox[{"SSA1", "*", 
               RowBox[{
                RowBox[{"OM", "/", "1000"}], "/", 
                SuperscriptBox[
                 RowBox[{"(", 
                  RowBox[{"1", "+", "DR"}], ")"}], "c1"]}]}]}]}], ";", 
            "\[IndentingNewLine]", 
            RowBox[{"If", "[", 
             RowBox[{
              RowBox[{"c2", " ", "\[Equal]", " ", "IL"}], ",", 
              RowBox[{"{", "\[IndentingNewLine]", 
               RowBox[{
                RowBox[{"cosl", " ", "=", " ", 
                 RowBox[{
                  RowBox[{"cashl4", "[", 
                   RowBox[{"[", "c1", "]"}], "]"}], "-", 
                  RowBox[{"SSA1", "*", 
                   RowBox[{
                    RowBox[{"OM", "/", "1000"}], "/", 
                    SuperscriptBox[
                    RowBox[{"(", 
                    RowBox[{"1", "+", "DR"}], ")"}], "c1"]}]}], "-", 
                  RowBox[{"SSA1", "*", 
                   RowBox[{"IRP1", "/", 
                    SuperscriptBox[
                    RowBox[{"(", 
                    RowBox[{"1", "+", "DR"}], ")"}], "c1"]}]}]}]}], ";", 
                "\[IndentingNewLine]", 
                RowBox[{"c2", " ", "=", "0"}], ";"}], "}"}]}], "]"}], ";", 
            "\[IndentingNewLine]", 
            RowBox[{"cas4", " ", "=", " ", 
             RowBox[{"Append", "[", 
              RowBox[{"cas4", ",", "cosl"}], "]"}]}], ";"}], 
           "\[IndentingNewLine]", "}"}]}], "]"}], ";", "\[IndentingNewLine]", 
        RowBox[{"bal4", "=", " ", 
         RowBox[{"Table", "[", 
          RowBox[{
           RowBox[{"Sum", "[", 
            RowBox[{
             RowBox[{"cas4", "[", 
              RowBox[{"[", "i", "]"}], "]"}], ",", 
             RowBox[{"{", 
              RowBox[{"i", ",", "1", ",", "j"}], "}"}]}], "]"}], ",", 
           RowBox[{"{", 
            RowBox[{"j", ",", "1", ",", "SL"}], "}"}]}], "]"}]}], ";", 
        "\[IndentingNewLine]", 
        RowBox[{"cs4", " ", "=", " ", 
         RowBox[{
          RowBox[{"Last", "[", "bal4", "]"}], "/", 
          RowBox[{"Sqrt", "[", "SL", "]"}]}]}], ";", "\[IndentingNewLine]", 
        RowBox[{"dcs", " ", "=", " ", 
         RowBox[{"cs1", " ", "/", "2"}]}], ";", "\[IndentingNewLine]", 
        RowBox[{"cd0", " ", "=", " ", "0"}], ";", "\[IndentingNewLine]", 
        RowBox[{"While", "[", 
         RowBox[{
          RowBox[{
           RowBox[{"(", 
            RowBox[{"cd0", "+=", "1"}], ")"}], "\[LessEqual]", "20"}], ",", 
          RowBox[{"{", "\[IndentingNewLine]", 
           RowBox[{
            RowBox[{"ixl4", " ", "=", " ", 
             RowBox[{"Sum", "[", 
              RowBox[{
               RowBox[{"cs4", "/", 
                SuperscriptBox[
                 RowBox[{"(", 
                  RowBox[{"1", "+", "DR"}], ")"}], "i"]}], ",", 
               RowBox[{"{", 
                RowBox[{"i", ",", "1", ",", "SL"}], "}"}]}], "]"}]}], ";", 
            "\[IndentingNewLine]", 
            RowBox[{"If", "[", 
             RowBox[{
              RowBox[{"ixl4", ">", 
               RowBox[{"Last", "[", "bal4", "]"}]}], ",", 
              RowBox[{"{", 
               RowBox[{"cs4", "-=", "dcs"}], "}"}], ",", 
              RowBox[{"{", 
               RowBox[{"cs4", "+=", "dcs"}], "}"}]}], "]"}], ";", 
            "\[IndentingNewLine]", 
            RowBox[{"dcs", " ", "*=", "0.5"}], ";"}], "\[IndentingNewLine]", 
           "}"}]}], "]"}], ";", "\[IndentingNewLine]", "\[IndentingNewLine]", 
        RowBox[{"tutl", " ", "=", " ", 
         RowBox[{"Append", " ", "[", 
          RowBox[{"tutl", ",", " ", 
           RowBox[{"{", 
            RowBox[{
             RowBox[{"cs2", "-", "cs1"}], ",", 
             RowBox[{"cs3", "-", "cs1"}], ",", 
             RowBox[{"cs4", "-", "cs1"}]}], "}"}]}], "]"}]}], ";"}], 
       "\[IndentingNewLine]", "}"}]}], "]"}], ";"}]}]}]], "Input",
 CellChangeTimes->{{3.822718589266097*^9, 3.8227186194133587`*^9}, {
   3.8227189029329586`*^9, 3.8227189094614916`*^9}, {3.82271898624282*^9, 
   3.8227190165705805`*^9}, {3.822719116316429*^9, 3.8227191990907345`*^9}, {
   3.822720304725924*^9, 3.82272031124746*^9}, {3.8227216915247984`*^9, 
   3.822721695383483*^9}, {3.8227218478850527`*^9, 3.8227218515741415`*^9}, {
   3.8229840194293547`*^9, 3.8229840199160585`*^9}, {3.822984183008001*^9, 
   3.8229842052324495`*^9}, {3.822984275479218*^9, 3.8229843751950464`*^9}, {
   3.822984805766302*^9, 3.8229848761766396`*^9}, {3.8229849203462563`*^9, 
   3.822984939585702*^9}, {3.822984989774219*^9, 3.8229850595881767`*^9}, {
   3.822985189939904*^9, 3.8229852145698805`*^9}, {3.8229853703325477`*^9, 
   3.8229853736646166`*^9}, {3.8229855014262824`*^9, 
   3.8229855015150213`*^9}, {3.822985719749271*^9, 3.822985720125291*^9}, {
   3.822985762379074*^9, 3.82298580403047*^9}, {3.8229859122116075`*^9, 
   3.82298591261649*^9}, {3.82298622998417*^9, 3.822986234358455*^9}, {
   3.8229862703400416`*^9, 3.8229862877962694`*^9}, {3.8229863261444936`*^9, 
   3.822986326332016*^9}, 3.8229863825055113`*^9, {3.8229866146644726`*^9, 
   3.822986614962675*^9}, {3.822986655187896*^9, 3.822986655315524*^9}, 
   3.8229867088939877`*^9, {3.8229867938982425`*^9, 3.822986802140128*^9}, {
   3.822986849970002*^9, 3.8229868502801695`*^9}, {3.8229869144482193`*^9, 
   3.822986956975278*^9}, {3.822987037827655*^9, 3.8229870380071726`*^9}, {
   3.8229871326735363`*^9, 3.8229871571888533`*^9}, {3.822987245573078*^9, 
   3.822987253084923*^9}, {3.8229874798444033`*^9, 3.822987493359164*^9}, {
   3.822987778847269*^9, 3.822988057601441*^9}},
 CellLabel->
  "In[2691]:=",ExpressionUUID->"0a20794b-dc06-444f-bbf2-56572e5617f1"],

Cell[CellGroupData[{

Cell[BoxData[
 RowBox[{
  RowBox[{
   RowBox[{"Position", "[", 
    RowBox[{
     RowBox[{"tutl", "[", 
      RowBox[{"[", 
       RowBox[{"All", ",", "1"}], "]"}], "]"}], ",", 
     RowBox[{"Max", "[", 
      RowBox[{"tutl", "[", 
       RowBox[{"[", 
        RowBox[{"All", ",", "1"}], "]"}], "]"}], "]"}]}], "]"}], "[", 
   RowBox[{"[", "1", "]"}], "]"}], "[", 
  RowBox[{"[", "1", "]"}], "]"}]], "Input",
 CellChangeTimes->{{3.8227190383233*^9, 3.8227190722773848`*^9}},
 CellLabel->
  "In[2375]:=",ExpressionUUID->"7a54b3fb-92c4-4a41-9ab8-3ba716d8bd6b"],

Cell[BoxData["10"], "Output",
 CellChangeTimes->{{3.8227190395151057`*^9, 3.8227190738601184`*^9}, 
   3.822719789860856*^9},
 CellLabel->
  "Out[2375]=",ExpressionUUID->"e95ec67a-3ed2-4c55-9233-08ef01c827b3"]
}, Open  ]],

Cell[CellGroupData[{

Cell[BoxData[
 RowBox[{"ListPlot", "[", 
  RowBox[{
   RowBox[{"Table", " ", "[", 
    RowBox[{
     RowBox[{"tutl", "[", 
      RowBox[{"[", 
       RowBox[{"All", ",", "i"}], "]"}], "]"}], ",", 
     RowBox[{"{", 
      RowBox[{"i", ",", "1", ",", "3"}], "}"}]}], "]"}], ",", 
   RowBox[{"Joined", "\[Rule]", "True"}]}], "]"}]], "Input",
 CellChangeTimes->{{3.822719079685544*^9, 3.82271909440713*^9}, {
  3.822719213461216*^9, 3.822719213585882*^9}, {3.8229851179926834`*^9, 
  3.822985135399043*^9}, {3.8229854235010843`*^9, 3.822985468159415*^9}, {
  3.8229880660597796`*^9, 3.8229880662692575`*^9}},
 CellLabel->
  "In[2697]:=",ExpressionUUID->"654c90b5-5f32-41b7-81a9-6acab2638847"],

Cell[BoxData[
 GraphicsBox[{{}, {{{}, {}, 
     {RGBColor[0.368417, 0.506779, 0.709798], PointSize[
      0.011000000000000001`], AbsoluteThickness[1.6], LineBox[CompressedData["
1:eJxTTMoPSmViYGCQBmIQDQEf7At4o083PQ5wgAo4zOh+3/UkLRjK53DYwXVx
ou7xSChfwGHGSdeX3nbxUL6Iw54dtplPPiZC+RIOOQtMOXqeJUP5Mg5rrpz5
+7AtFcpXcOjRvDM58k4alK/kcMZlS/V5mXQoX8VBpeidg+A8GF/NoaRn6nrf
WTC+hsMRm2NRChowvpbDGXfx+rLLMPN0HP5U/jfbxADj6zmw3JnkctUAZr+B
gwlLwNbclBQo39Dhz9PHep9nw9xr5OAjvsP35PUkKN/Y4c4cpsyNYjC+icOd
kzLxG6Ng/jV1uHJh+cXvixOgfDOHCoOPLX5PYeFj7vDj+oGV07fHQfkWDj8q
Gc9+dYyF8i0dNBin/llwJxrKt3LoSLyqJ9keBeVbO1gIyU644xDpAABxNXXI

       "]]}, 
     {RGBColor[0.880722, 0.611041, 0.142051], PointSize[
      0.011000000000000001`], AbsoluteThickness[1.6], LineBox[CompressedData["
1:eJxTTMoPSmViYGCQBmIQDQEf7OP+fgrb/qvUASrg4BYwv+WwEozP4eD1Vbdg
n18JlC/gMO/MPNMZi4uhfBGHJMHiP/U/iqB8CQex29+6LfxgfBmHa9cMS7KW
FkL5Cg5Wt/d+e/uvAMpXclj2e430qigYX8VBxzhv4uqifChfzWHKgeSlE83y
oHwNB5b1045OZ8yF8rUcRAKemJpcyYbydRxaqhn7QzqzoHw9hxhHu9Z270wo
38DBpz1Tv1sqA8o3dChZut5G/FsalG/k8ERSV+He3VQo39ihhGPyjr/nU6B8
EweVSwyiT88mQ/mmDk+4RfeaX0+C8s0cdB4eez39dSKUb+6wJ+cqnxA3jG/h
MEVP7EKWSQKUb+kQcSJCOed8HJRv5eDRF2Gj4xkL5Vs7nPjY1B1zNdoBAFpe
cJw=
       "]]}, 
     {RGBColor[0.560181, 0.691569, 0.194885], PointSize[
      0.011000000000000001`], AbsoluteThickness[1.6], LineBox[CompressedData["
1:eJxTTMoPSmViYGCQBmIQDQEf7F/8tH67tCjtAFTAYcP9WZ3qr5OhfA4HBYMD
qpILE6F8AYcFz/ozXffEQfkiDgUnNaXCV0ZB+RIODJ8LVTz/h0H5Mg4Lji0Q
694SDOUrOBQcmum/8UAAlK/koPDwLNsUcx8oX8VBweR0VVWtO5Sv5rDgRfw3
L1dnKF/DgWHiGmVJdnsoX8uBIdFEwy7KAsrXcXDYILOjxsIYytdzYLil/uNC
pC6Ub+DQkH+Sqz1IFco3dGCYvHDS9zoZKN/IgaEwgKdQRADKN3ZgaAjbLXb3
y34I3wTI73335esHewjf1IHB7tj/Xbc4HCB8MweGd2Xaj6qEoXxzBwbPBimv
Fkko38KBgevIPMFFclC+pQOD8A8PuwpFKN/KoUFDZluDozKUb+3QwO7z/dE2
FQcAKpxvXQ==
       "]]}}, {
     {RGBColor[0.368417, 0.506779, 0.709798], PointSize[
      0.011000000000000001`], AbsoluteThickness[1.6]}, 
     {RGBColor[0.880722, 0.611041, 0.142051], PointSize[
      0.011000000000000001`], AbsoluteThickness[1.6]}, 
     {RGBColor[0.560181, 0.691569, 0.194885], PointSize[
      0.011000000000000001`], AbsoluteThickness[1.6]}}, {
     {RGBColor[0.368417, 0.506779, 0.709798], PointSize[
      0.011000000000000001`], AbsoluteThickness[1.6]}, 
     {RGBColor[0.880722, 0.611041, 0.142051], PointSize[
      0.011000000000000001`], AbsoluteThickness[1.6]}, 
     {RGBColor[0.560181, 0.691569, 0.194885], PointSize[
      0.011000000000000001`], AbsoluteThickness[
      1.6]}, {}, {}, {}, {}, {}, {}, {}}, {
     {RGBColor[0.368417, 0.506779, 0.709798], PointSize[
      0.011000000000000001`], AbsoluteThickness[1.6]}, 
     {RGBColor[0.880722, 0.611041, 0.142051], PointSize[
      0.011000000000000001`], AbsoluteThickness[1.6]}, 
     {RGBColor[0.560181, 0.691569, 0.194885], PointSize[
      0.011000000000000001`], AbsoluteThickness[
      1.6]}, {}, {}, {}, {}, {}, {}, {}}}, {{}, {}}},
  AspectRatio->NCache[GoldenRatio^(-1), 0.6180339887498948],
  Axes->{True, True},
  AxesLabel->{None, None},
  AxesOrigin->{0., 0},
  DisplayFunction->Identity,
  Frame->{{False, False}, {False, False}},
  FrameLabel->{{None, None}, {None, None}},
  FrameTicks->{{Automatic, Automatic}, {Automatic, Automatic}},
  GridLines->{None, None},
  GridLinesStyle->Directive[
    GrayLevel[0.5, 0.4]],
  Method->{
   "OptimizePlotMarkers" -> True, 
    "CoordinatesToolOptions" -> {"DisplayFunction" -> ({
        (Identity[#]& )[
         Part[#, 1]], 
        (Identity[#]& )[
         Part[#, 2]]}& ), "CopiedValueFunction" -> ({
        (Identity[#]& )[
         Part[#, 1]], 
        (Identity[#]& )[
         Part[#, 2]]}& )}},
  PlotRange->{{0., 27.}, {-179.58275472368337`, 351.66976065557344`}},
  PlotRangeClipping->True,
  PlotRangePadding->{{
     Scaled[0.02], 
     Scaled[0.02]}, {
     Scaled[0.05], 
     Scaled[0.05]}},
  Ticks->{Automatic, Automatic}]], "Output",
 CellChangeTimes->{{3.8227190883403587`*^9, 3.82271909496861*^9}, {
   3.8227191802272606`*^9, 3.8227192139309573`*^9}, 3.8229853818447022`*^9, 
   3.822985428589445*^9, 3.8229854687597876`*^9, 3.822985509485687*^9, 
   3.8229862433443727`*^9, 3.8229866289531875`*^9, 3.8229866610571685`*^9, 
   3.822986808268735*^9, 3.822986859160378*^9, 3.8229869638897524`*^9, 
   3.822987045353491*^9, 3.822987145470282*^9, 3.822988066652193*^9},
 CellLabel->
  "Out[2697]=",ExpressionUUID->"ae5d0f55-3fe4-4dea-bab3-dac5e99762c9"]
}, Open  ]],

Cell[CellGroupData[{

Cell[BoxData["tutl"], "Input",
 CellChangeTimes->{{3.822719130557292*^9, 3.8227191311407385`*^9}},
 CellLabel->
  "In[2590]:=",ExpressionUUID->"22529363-c7da-4340-869d-21ca34b2669c"],

Cell[BoxData[
 RowBox[{"{", 
  RowBox[{
   RowBox[{"{", 
    RowBox[{
    "953.6519052706608`", ",", "919.9280376712971`", ",", 
     "1139.2063591769809`", ",", "625.8362016030702`"}], "}"}], ",", 
   RowBox[{"{", 
    RowBox[{
    "953.6519052706608`", ",", "949.1083252493878`", ",", 
     "1135.771816895947`", ",", "655.0233369774706`"}], "}"}], ",", 
   RowBox[{"{", 
    RowBox[{
    "953.6519052706608`", ",", "974.6341642990853`", ",", 
     "1133.8984434000674`", ",", "681.7548196010977`"}], "}"}], ",", 
   RowBox[{"{", 
    RowBox[{
    "953.6519052706608`", ",", "996.8594581848346`", ",", 
     "1131.483878401608`", ",", "706.2297136032324`"}], "}"}], ",", 
   RowBox[{"{", 
    RowBox[{
    "953.6519052706608`", ",", "1016.1073831881814`", ",", 
     "1128.6092373138297`", ",", "728.633397113381`"}], "}"}], ",", 
   RowBox[{"{", 
    RowBox[{
    "953.6519052706608`", ",", "1032.6728996108423`", ",", 
     "1125.3471717498644`", ",", "749.1302350395382`"}], "}"}], ",", 
   RowBox[{"{", 
    RowBox[{
    "953.6519052706608`", ",", "1046.839707195275`", ",", 
     "1121.777283563022`", ",", "767.8797629445215`"}], "}"}], ",", 
   RowBox[{"{", 
    RowBox[{
    "953.6519052706608`", ",", "1053.3244327953832`", ",", 
     "1117.9269766660354`", ",", "785.0236427961764`"}], "}"}], ",", 
   RowBox[{"{", 
    RowBox[{
    "953.6519052706608`", ",", "1061.1460447151876`", ",", 
     "1113.8639218064582`", ",", "800.6925116130764`"}], "}"}], ",", 
   RowBox[{"{", 
    RowBox[{
    "953.6519052706608`", ",", "1065.1300986077392`", ",", 
     "1109.6339990475633`", ",", "815.0109043978249`"}], "}"}], ",", 
   RowBox[{"{", 
    RowBox[{
    "953.6519052706608`", ",", "1065.8968855720916`", ",", 
     "1105.2778810817579`", ",", "828.0857078796386`"}], "}"}]}], 
  "}"}]], "Output",
 CellChangeTimes->{3.822719131601489*^9, 3.822719183998129*^9, 
  3.8229866892984996`*^9},
 CellLabel->
  "Out[2590]=",ExpressionUUID->"c220b711-b84e-48e9-a3fe-d82dac379187"]
}, Open  ]],

Cell[CellGroupData[{

Cell[BoxData["yr2"], "Input",
 CellChangeTimes->{{3.822719186150392*^9, 3.8227191865433583`*^9}},
 CellLabel->
  "In[2368]:=",ExpressionUUID->"1b3f7df8-0f4b-4c41-a0ed-597c027bd0a3"],

Cell[BoxData["41"], "Output",
 CellChangeTimes->{3.8227191869083624`*^9},
 CellLabel->
  "Out[2368]=",ExpressionUUID->"0c471193-fdea-400e-bf9a-f846d626b3bb"]
}, Open  ]],

Cell[CellGroupData[{

Cell[BoxData[
 RowBox[{
  RowBox[{"(*", " ", 
   RowBox[{"Replace", " ", "or", " ", 
    RowBox[{"rebuild", "?"}]}], "*)"}], "\[IndentingNewLine]", 
  RowBox[{
   RowBox[{
    RowBox[{"yr1", " ", "=", " ", "19"}], ";"}], "\[IndentingNewLine]", 
   RowBox[{
    RowBox[{"trosl", " ", "=", " ", 
     RowBox[{"{", "}"}]}], ";"}], "\[IndentingNewLine]", 
   RowBox[{
    RowBox[{"SL", " ", "=", " ", "400"}], ";"}], " ", 
   RowBox[{"(*", 
    RowBox[{"Analysis", " ", "period"}], "*)"}], "\[IndentingNewLine]", 
   RowBox[{
    RowBox[{"RV", " ", "=", " ", "0.1"}], ";"}], "\[IndentingNewLine]", 
   "\[IndentingNewLine]", 
   RowBox[{
    RowBox[{"While", "[", 
     RowBox[{
      RowBox[{
       RowBox[{"(", 
        RowBox[{"yr1", "+=", "1"}], ")"}], "\[LessEqual]", "20"}], ",", 
      RowBox[{"{", "\[IndentingNewLine]", "\[IndentingNewLine]", 
       RowBox[{
        RowBox[{"yr2", " ", "=", " ", "yr1"}], ";", "\[IndentingNewLine]", 
        RowBox[{"tutl", " ", "=", " ", 
         RowBox[{"{", "}"}]}], ";", "\[IndentingNewLine]", 
        RowBox[{"While", "[", 
         RowBox[{
          RowBox[{
           RowBox[{"(", 
            RowBox[{"yr2", "+=", "2"}], ")"}], "\[LessEqual]", "150"}], ",", 
          RowBox[{
          "{", "\[IndentingNewLine]", "\[IndentingNewLine]", 
           "\[IndentingNewLine]", 
           RowBox[{
            RowBox[{"CE1", " ", "=", " ", 
             RowBox[{
              RowBox[{"effl", "[", 
               RowBox[{"[", "yr1", "]"}], "]"}], "/", "100"}]}], ";", 
            "\[IndentingNewLine]", 
            RowBox[{"SP1", " ", "=", " ", 
             RowBox[{"modc", "[", 
              RowBox[{"[", "yr1", "]"}], "]"}]}], ";", " ", 
            "\[IndentingNewLine]", 
            RowBox[{"IC1", " ", "=", " ", 
             RowBox[{"invl", "[", 
              RowBox[{"[", "yr1", "]"}], "]"}]}], ";", " ", 
            "\[IndentingNewLine]", 
            RowBox[{"IRP1", " ", "=", " ", 
             RowBox[{"invl", "[", 
              RowBox[{"[", 
               RowBox[{"yr1", "+", "IL"}], "]"}], "]"}]}], ";", " ", 
            "\[IndentingNewLine]", 
            RowBox[{"IN1", " ", "=", " ", 
             RowBox[{
              RowBox[{"totc", "[", 
               RowBox[{"[", "yr1", "]"}], "]"}], "-", 
              RowBox[{"modc", "[", 
               RowBox[{"[", "yr1", "]"}], "]"}], "-", 
              RowBox[{"invl", "[", 
               RowBox[{"[", "yr1", "]"}], "]"}]}]}], ";", 
            "\[IndentingNewLine]", 
            RowBox[{"deg1", " ", "=", " ", 
             RowBox[{
              RowBox[{"degr", "[", 
               RowBox[{"[", "yr1", "]"}], "]"}], "/", "100"}]}], ";", " ", 
            "\[IndentingNewLine]", "\[IndentingNewLine]", 
            RowBox[{"SSA1", " ", "=", " ", 
             RowBox[{"CE1", "*", "A", "*", "1000", "*", "Nm"}]}], ";", 
            "\[IndentingNewLine]", 
            RowBox[{"Ppm1", " ", "=", " ", 
             RowBox[{"SP1", "*", "A", "*", "CE1", "*", "1000"}]}], ";", " ", 
            "\[IndentingNewLine]", 
            RowBox[{"SS1", " ", "=", " ", 
             RowBox[{"CE1", "*", "A", "*", "Nm", "*", "SY"}]}], " ", ";", 
            "\[IndentingNewLine]", "\[IndentingNewLine]", 
            RowBox[{"mod1", " ", "=", " ", 
             RowBox[{"Nm", "*", "Ppm1"}]}], ";", "\[IndentingNewLine]", 
            RowBox[{"inv1", " ", "=", " ", 
             RowBox[{"SSA1", "*", "IC1"}]}], ";", "\[IndentingNewLine]", 
            RowBox[{"ins1", " ", "=", " ", 
             RowBox[{"SSA1", "*", "IN1"}]}], ";", "\[IndentingNewLine]", 
            RowBox[{"syc1", "=", " ", 
             RowBox[{"mod1", "+", "ins1", "+", "inv1"}]}], " ", ";", 
            RowBox[{"(*", 
             RowBox[{"total", " ", "upfront", " ", "cost"}], "*)"}], 
            "\[IndentingNewLine]", 
            RowBox[{"sys1", " ", "=", " ", 
             RowBox[{
              RowBox[{"(", 
               RowBox[{"mod1", "+", "inv1", "+", "ins1"}], ")"}], "/", 
              "SSA1"}]}], ";", "  ", 
            RowBox[{"(*", 
             RowBox[{"cost", " ", "in", " ", 
              RowBox[{"$", "/", "W"}]}], "*)"}], "\[IndentingNewLine]", 
            "\[IndentingNewLine]", 
            RowBox[{"CE2", " ", "=", " ", 
             RowBox[{
              RowBox[{"effl", "[", 
               RowBox[{"[", "yr2", "]"}], "]"}], "/", "100"}]}], ";", 
            "\[IndentingNewLine]", 
            RowBox[{"SP2", " ", "=", " ", 
             RowBox[{"modc", "[", 
              RowBox[{"[", "yr2", "]"}], "]"}]}], ";", " ", 
            "\[IndentingNewLine]", 
            RowBox[{"IC2", " ", "=", " ", 
             RowBox[{"invl", "[", 
              RowBox[{"[", "yr2", "]"}], "]"}]}], ";", " ", 
            "\[IndentingNewLine]", 
            RowBox[{"IRP2", " ", "=", " ", 
             RowBox[{"invl", "[", 
              RowBox[{"[", 
               RowBox[{"yr2", "+", "IL"}], "]"}], "]"}]}], ";", " ", 
            "\[IndentingNewLine]", 
            RowBox[{"IN2", " ", "=", " ", 
             RowBox[{
              RowBox[{"totc", "[", 
               RowBox[{"[", "yr2", "]"}], "]"}], "-", 
              RowBox[{"modc", "[", 
               RowBox[{"[", "yr2", "]"}], "]"}], "-", 
              RowBox[{"invl", "[", 
               RowBox[{"[", "yr2", "]"}], "]"}]}]}], ";", 
            "\[IndentingNewLine]", 
            RowBox[{"deg2", " ", "=", " ", 
             RowBox[{
              RowBox[{"degr", "[", 
               RowBox[{"[", "yr2", "]"}], "]"}], "/", "100"}]}], ";", " ", 
            "\[IndentingNewLine]", "\[IndentingNewLine]", 
            RowBox[{"SSA2", " ", "=", " ", 
             RowBox[{"CE2", "*", "A", "*", "1000", "*", "Nm"}]}], ";", 
            "\[IndentingNewLine]", 
            RowBox[{"Ppm2", " ", "=", " ", 
             RowBox[{"SP2", "*", "A", "*", "CE2", "*", "1000"}]}], ";", " ", 
            "\[IndentingNewLine]", 
            RowBox[{"SS2", "=", " ", 
             RowBox[{"CE2", "*", "A", "*", "Nm", "*", "SY"}]}], " ", ";", 
            "\[IndentingNewLine]", "\[IndentingNewLine]", 
            RowBox[{"mod2", " ", "=", " ", 
             RowBox[{"Nm", "*", "Ppm2"}]}], ";", "\[IndentingNewLine]", 
            RowBox[{"inv2", " ", "=", " ", 
             RowBox[{"SSA2", "*", "IC2"}]}], ";", "\[IndentingNewLine]", 
            RowBox[{"ins2", " ", "=", " ", 
             RowBox[{"SSA2", "*", "IN2"}]}], ";", "\[IndentingNewLine]", 
            RowBox[{"ins2r", " ", "=", " ", 
             RowBox[{"SSA2", "*", 
              RowBox[{"insl", "[", 
               RowBox[{"[", "yr2", "]"}], "]"}]}]}], ";", 
            "\[IndentingNewLine]", 
            RowBox[{"syc2", "=", " ", 
             RowBox[{"mod2", "+", "ins2", "+", "inv2"}]}], " ", ";", 
            RowBox[{"(*", 
             RowBox[{"total", " ", "upfront", " ", "cost"}], "*)"}], 
            "\[IndentingNewLine]", 
            RowBox[{"sys2", "=", " ", 
             RowBox[{
              RowBox[{"(", 
               RowBox[{"mod2", "+", "inv2", "+", "ins2"}], ")"}], "/", 
              "SSA2"}]}], ";", "  ", 
            RowBox[{"(*", 
             RowBox[{"cost", " ", "in", " ", 
              RowBox[{"$", "/", "W"}]}], "*)"}], "\[IndentingNewLine]", 
            RowBox[{"syc2r", " ", "=", 
             RowBox[{"mod2", "+", "ins2r"}]}], ";", "\[IndentingNewLine]", 
            "\[IndentingNewLine]", "\[IndentingNewLine]", 
            RowBox[{"cas", " ", "=", " ", 
             RowBox[{"{", "}"}]}], ";", "\[IndentingNewLine]", 
            "\[IndentingNewLine]", 
            RowBox[{"(*", 
             RowBox[{"Energy", " ", "Yield"}], "*)"}], "\[IndentingNewLine]", 
            RowBox[{"yd1", " ", "=", " ", 
             RowBox[{"Table", "[", 
              RowBox[{
               RowBox[{
                RowBox[{"(", 
                 RowBox[{
                  RowBox[{"SSA1", "/", "1000"}], "*", "SY"}], ")"}], "*", 
                RowBox[{
                 SuperscriptBox[
                  RowBox[{"(", 
                   RowBox[{"1", "-", "deg1"}], ")"}], "N"], "/", 
                 SuperscriptBox[
                  RowBox[{"(", 
                   RowBox[{"1", "+", "DR"}], ")"}], "N"]}]}], ",", 
               RowBox[{"{", 
                RowBox[{"N", ",", "0", ",", 
                 RowBox[{"SL", "-", "1"}]}], "}"}]}], "]"}]}], ";", 
            "\[IndentingNewLine]", 
            RowBox[{"yd2", " ", "=", " ", 
             RowBox[{"Join", "[", 
              RowBox[{
               RowBox[{"Table", "[", 
                RowBox[{
                 RowBox[{
                  RowBox[{"(", 
                   RowBox[{
                    RowBox[{"SSA1", "/", "1000"}], "*", "SY"}], ")"}], "*", 
                  RowBox[{
                   SuperscriptBox[
                    RowBox[{"(", 
                    RowBox[{"1", "-", "deg1"}], ")"}], "N"], "/", 
                   SuperscriptBox[
                    RowBox[{"(", 
                    RowBox[{"1", "+", "DR"}], ")"}], "N"]}]}], ",", 
                 RowBox[{"{", 
                  RowBox[{"N", ",", "0", ",", 
                   RowBox[{"yr2", "-", "yr1", "-", "1"}]}], "}"}]}], "]"}], 
               ",", 
               RowBox[{"Table", "[", 
                RowBox[{
                 RowBox[{
                  RowBox[{"(", 
                   RowBox[{
                    RowBox[{"SSA2", "/", "1000"}], "*", "SY"}], ")"}], "*", 
                  RowBox[{
                   SuperscriptBox[
                    RowBox[{"(", 
                    RowBox[{"1", "-", "deg2"}], ")"}], 
                    RowBox[{"N", "-", "yr2", "+", "yr1"}]], "/", 
                   SuperscriptBox[
                    RowBox[{"(", 
                    RowBox[{"1", "+", "DR"}], ")"}], "N"]}]}], ",", 
                 RowBox[{"{", 
                  RowBox[{"N", ",", 
                   RowBox[{"yr2", "-", "yr1"}], ",", 
                   RowBox[{"SL", "-", "1"}]}], "}"}]}], "]"}]}], "]"}]}], ";",
             "\[IndentingNewLine]", 
            RowBox[{"yd4", " ", "=", 
             RowBox[{
              RowBox[{"Table", "[", 
               RowBox[{
                RowBox[{
                 RowBox[{"(", 
                  RowBox[{
                   RowBox[{"SSA1", "/", "1000"}], "*", "SY"}], ")"}], "*", 
                 RowBox[{
                  SuperscriptBox[
                   RowBox[{"(", 
                    RowBox[{"1", "-", "deg1"}], ")"}], "N"], "/", 
                  SuperscriptBox[
                   RowBox[{"(", 
                    RowBox[{"1", "+", "DR"}], ")"}], "N"]}]}], ",", 
                RowBox[{"{", 
                 RowBox[{"N", ",", "0", ",", 
                  RowBox[{"SL", "-", "1"}]}], "}"}]}], "]"}], "+", 
              RowBox[{"Join", "[", 
               RowBox[{
                RowBox[{"Table", "[", 
                 RowBox[{"0", ",", 
                  RowBox[{"{", 
                   RowBox[{"i", ",", "0", ",", 
                    RowBox[{"yr2", "-", "yr1", "-", "1"}]}], "}"}]}], "]"}], 
                ",", 
                RowBox[{"Table", "[", 
                 RowBox[{
                  RowBox[{
                   RowBox[{"(", 
                    RowBox[{
                    RowBox[{"SSA2", "/", "1000"}], "*", "SY"}], ")"}], "*", 
                   RowBox[{
                    SuperscriptBox[
                    RowBox[{"(", 
                    RowBox[{"1", "-", "deg2"}], ")"}], 
                    RowBox[{"N", "-", "yr2", "+", "yr1"}]], "/", 
                    SuperscriptBox[
                    RowBox[{"(", 
                    RowBox[{"1", "+", "DR"}], ")"}], "N"]}]}], ",", 
                  RowBox[{"{", 
                   RowBox[{"N", ",", 
                    RowBox[{"yr2", "-", "yr1"}], ",", 
                    RowBox[{"SL", "-", "1"}]}], "}"}]}], "]"}]}], "]"}]}]}], 
            ";", "\[IndentingNewLine]", "\[IndentingNewLine]", 
            RowBox[{"TR", " ", "=", " ", 
             RowBox[{"2", "/", "KL"}]}], ";", "\[IndentingNewLine]", 
            RowBox[{"dTR", " ", "=", " ", 
             RowBox[{"TR", "/", "2"}]}], ";", "\[IndentingNewLine]", 
            RowBox[{"c0", " ", "=", " ", "0"}], ";", "\[IndentingNewLine]", 
            RowBox[{"While", "[", 
             RowBox[{
              RowBox[{
               RowBox[{"(", 
                RowBox[{"c0", "+=", "1"}], ")"}], "\[LessEqual]", "20"}], ",", 
              RowBox[{"{", "\[IndentingNewLine]", "\[IndentingNewLine]", 
               RowBox[{
                RowBox[{"c1", " ", "=", " ", "0"}], ";", 
                "\[IndentingNewLine]", 
                RowBox[{"balx", " ", "=", " ", 
                 RowBox[{"{", "}"}]}], ";", "\[IndentingNewLine]", 
                RowBox[{"res", " ", "=", " ", "1"}], ";", 
                "\[IndentingNewLine]", 
                RowBox[{"While", "[", 
                 RowBox[{
                  RowBox[{
                   RowBox[{"(", 
                    RowBox[{"c1", "+=", "1"}], ")"}], "\[LessEqual]", "KL"}], 
                  ",", 
                  RowBox[{"{", "\[IndentingNewLine]", 
                   RowBox[{
                    RowBox[{"balx", " ", "=", " ", 
                    RowBox[{"Append", "[", 
                    RowBox[{"balx", ",", 
                    RowBox[{
                    RowBox[{"(", 
                    RowBox[{"res", "-", "TR"}], ")"}], 
                    RowBox[{"(", 
                    RowBox[{"1", "+", "INR"}], ")"}]}]}], "]"}]}], ";", 
                    "\[IndentingNewLine]", 
                    RowBox[{"res", " ", "=", " ", 
                    RowBox[{
                    RowBox[{"(", 
                    RowBox[{"res", "-", "TR"}], ")"}], 
                    RowBox[{"(", 
                    RowBox[{"1", "+", "INR"}], ")"}]}]}], ";"}], "}"}]}], 
                 "\[IndentingNewLine]", "]"}], ";", "\[IndentingNewLine]", 
                RowBox[{"If", "[", 
                 RowBox[{
                  RowBox[{
                   RowBox[{"Last", "[", "balx", "]"}], ">", "0"}], ",", 
                  RowBox[{"{", 
                   RowBox[{"TR", "+=", "dTR"}], "}"}], ",", 
                  RowBox[{"{", 
                   RowBox[{"TR", "-=", "dTR"}], "}"}]}], "]"}], ";", 
                "\[IndentingNewLine]", 
                RowBox[{"dTR", "*=", 
                 RowBox[{"1", "/", "2"}]}], ";"}], "\[IndentingNewLine]", 
               "}"}]}], "]"}], ";", "\[IndentingNewLine]", 
            "\[IndentingNewLine]", 
            RowBox[{"cashl1", " ", "=", " ", 
             RowBox[{
              RowBox[{"yd1", "*", "RV"}], "-", 
              RowBox[{"Join", "[", 
               RowBox[{
                RowBox[{"Table", "[", 
                 RowBox[{
                  RowBox[{"TR", "*", 
                   RowBox[{"syc1", "/", 
                    SuperscriptBox[
                    RowBox[{"(", 
                    RowBox[{"1", "+", "DR"}], ")"}], "i"]}]}], ",", 
                  RowBox[{"{", 
                   RowBox[{"i", ",", "1", ",", "KL"}], "}"}]}], "]"}], ",", 
                RowBox[{"Table", "[", 
                 RowBox[{"0", ",", 
                  RowBox[{"{", 
                   RowBox[{"i", ",", 
                    RowBox[{"KL", "+", "1"}], ",", "SL"}], "}"}]}], "]"}]}], 
               "]"}]}]}], ";", "\[IndentingNewLine]", 
            RowBox[{"cashc1", " ", "=", " ", 
             RowBox[{"Table", "[", 
              RowBox[{
               RowBox[{"Sum", "[", 
                RowBox[{
                 RowBox[{"cashl1", "[", 
                  RowBox[{"[", "i", "]"}], "]"}], ",", 
                 RowBox[{"{", 
                  RowBox[{"i", ",", "1", ",", "j"}], "}"}]}], "]"}], ",", 
               RowBox[{"{", 
                RowBox[{"j", ",", "1", ",", "SL"}], "}"}]}], "]"}]}], ";", 
            "\[IndentingNewLine]", "\[IndentingNewLine]", 
            RowBox[{"cashl2", " ", "=", "  ", 
             RowBox[{
              RowBox[{"yd2", "*", "RV"}], "-", 
              RowBox[{"Join", "[", 
               RowBox[{
                RowBox[{"Table", "[", 
                 RowBox[{
                  RowBox[{"TR", "*", 
                   RowBox[{"syc1", "/", 
                    SuperscriptBox[
                    RowBox[{"(", 
                    RowBox[{"1", "+", "DR"}], ")"}], "i"]}]}], ",", 
                  RowBox[{"{", 
                   RowBox[{"i", ",", "1", ",", "KL"}], "}"}]}], "]"}], ",", 
                RowBox[{"Table", "[", 
                 RowBox[{"0", ",", 
                  RowBox[{"{", 
                   RowBox[{"i", ",", 
                    RowBox[{"KL", "+", "1"}], ",", "SL"}], "}"}]}], "]"}]}], 
               "]"}], "-", 
              RowBox[{"Join", "[", 
               RowBox[{
                RowBox[{"Table", "[", 
                 RowBox[{"0", ",", 
                  RowBox[{"{", 
                   RowBox[{"i", ",", "1", ",", 
                    RowBox[{"yr2", "-", "yr1"}]}], "}"}]}], "]"}], ",", 
                RowBox[{"Table", "[", 
                 RowBox[{
                  RowBox[{"TR", "*", 
                   RowBox[{"syc2", "/", 
                    SuperscriptBox[
                    RowBox[{"(", 
                    RowBox[{"1", "+", "DR"}], ")"}], "i"]}]}], ",", 
                  RowBox[{"{", 
                   RowBox[{"i", ",", 
                    RowBox[{"yr2", "-", "yr1", "+", "1"}], ",", 
                    RowBox[{"yr2", "-", "yr1", "+", "KL"}]}], "}"}]}], "]"}], 
                ",", 
                RowBox[{"Table", "[", 
                 RowBox[{"0", ",", 
                  RowBox[{"{", 
                   RowBox[{"i", ",", 
                    RowBox[{"yr2", "-", "yr1", "+", "KL", "+", "1"}], ",", 
                    "SL"}], "}"}]}], "]"}]}], "]"}]}]}], ";", 
            "\[IndentingNewLine]", 
            RowBox[{"cashc2", " ", "=", " ", 
             RowBox[{"Table", "[", 
              RowBox[{
               RowBox[{"Sum", "[", 
                RowBox[{
                 RowBox[{"cashl2", "[", 
                  RowBox[{"[", "i", "]"}], "]"}], ",", 
                 RowBox[{"{", 
                  RowBox[{"i", ",", "1", ",", "j"}], "}"}]}], "]"}], ",", 
               RowBox[{"{", 
                RowBox[{"j", ",", "1", ",", "SL"}], "}"}]}], "]"}]}], ";", 
            "\[IndentingNewLine]", "\[IndentingNewLine]", 
            RowBox[{"cashl3", " ", "=", "  ", 
             RowBox[{
              RowBox[{"yd2", "*", "RV"}], "-", 
              RowBox[{"Join", "[", 
               RowBox[{
                RowBox[{"Table", "[", 
                 RowBox[{
                  RowBox[{"TR", "*", 
                   RowBox[{"syc1", "/", 
                    SuperscriptBox[
                    RowBox[{"(", 
                    RowBox[{"1", "+", "DR"}], ")"}], "i"]}]}], ",", 
                  RowBox[{"{", 
                   RowBox[{"i", ",", "1", ",", "KL"}], "}"}]}], "]"}], ",", 
                RowBox[{"Table", "[", 
                 RowBox[{"0", ",", 
                  RowBox[{"{", 
                   RowBox[{"i", ",", 
                    RowBox[{"KL", "+", "1"}], ",", "SL"}], "}"}]}], "]"}]}], 
               "]"}], "-", 
              RowBox[{"Join", "[", 
               RowBox[{
                RowBox[{"Table", "[", 
                 RowBox[{"0", ",", 
                  RowBox[{"{", 
                   RowBox[{"i", ",", "1", ",", 
                    RowBox[{"yr2", "-", "yr1"}]}], "}"}]}], "]"}], ",", 
                RowBox[{"Table", "[", 
                 RowBox[{
                  RowBox[{"TR", "*", 
                   RowBox[{"syc2r", "/", 
                    SuperscriptBox[
                    RowBox[{"(", 
                    RowBox[{"1", "+", "DR"}], ")"}], "i"]}]}], ",", 
                  RowBox[{"{", 
                   RowBox[{"i", ",", 
                    RowBox[{"yr2", "-", "yr1", "+", "1"}], ",", 
                    RowBox[{"yr2", "-", "yr1", "+", "KL"}]}], "}"}]}], "]"}], 
                ",", 
                RowBox[{"Table", "[", 
                 RowBox[{"0", ",", 
                  RowBox[{"{", 
                   RowBox[{"i", ",", 
                    RowBox[{"yr2", "-", "yr1", "+", "KL", "+", "1"}], ",", 
                    "SL"}], "}"}]}], "]"}]}], "]"}]}]}], ";", 
            "\[IndentingNewLine]", 
            RowBox[{"cashc3", " ", "=", " ", 
             RowBox[{"Table", "[", 
              RowBox[{
               RowBox[{"Sum", "[", 
                RowBox[{
                 RowBox[{"cashl3", "[", 
                  RowBox[{"[", "i", "]"}], "]"}], ",", 
                 RowBox[{"{", 
                  RowBox[{"i", ",", "1", ",", "j"}], "}"}]}], "]"}], ",", 
               RowBox[{"{", 
                RowBox[{"j", ",", "1", ",", "SL"}], "}"}]}], "]"}]}], ";", 
            "\[IndentingNewLine]", "\[IndentingNewLine]", 
            RowBox[{"cashl4", " ", "=", "  ", 
             RowBox[{
              RowBox[{"yd4", "*", "RV"}], "-", 
              RowBox[{"Join", "[", 
               RowBox[{
                RowBox[{"Table", "[", 
                 RowBox[{
                  RowBox[{"TR", "*", 
                   RowBox[{"syc1", "/", 
                    SuperscriptBox[
                    RowBox[{"(", 
                    RowBox[{"1", "+", "DR"}], ")"}], "i"]}]}], ",", 
                  RowBox[{"{", 
                   RowBox[{"i", ",", "1", ",", "KL"}], "}"}]}], "]"}], ",", 
                RowBox[{"Table", "[", 
                 RowBox[{"0", ",", 
                  RowBox[{"{", 
                   RowBox[{"i", ",", 
                    RowBox[{"KL", "+", "1"}], ",", "SL"}], "}"}]}], "]"}]}], 
               "]"}], "-", 
              RowBox[{"Join", "[", 
               RowBox[{
                RowBox[{"Table", "[", 
                 RowBox[{"0", ",", 
                  RowBox[{"{", 
                   RowBox[{"i", ",", "1", ",", 
                    RowBox[{"yr2", "-", "yr1"}]}], "}"}]}], "]"}], ",", 
                RowBox[{"Table", "[", 
                 RowBox[{
                  RowBox[{"TR", "*", 
                   RowBox[{"syc2", "/", 
                    SuperscriptBox[
                    RowBox[{"(", 
                    RowBox[{"1", "+", "DR"}], ")"}], "i"]}]}], ",", 
                  RowBox[{"{", 
                   RowBox[{"i", ",", 
                    RowBox[{"yr2", "-", "yr1", "+", "1"}], ",", 
                    RowBox[{"yr2", "-", "yr1", "+", "KL"}]}], "}"}]}], "]"}], 
                ",", 
                RowBox[{"Table", "[", 
                 RowBox[{"0", ",", 
                  RowBox[{"{", 
                   RowBox[{"i", ",", 
                    RowBox[{"yr2", "-", "yr1", "+", "KL", "+", "1"}], ",", 
                    "SL"}], "}"}]}], "]"}]}], "]"}]}]}], ";", 
            "\[IndentingNewLine]", 
            RowBox[{"cashc4", " ", "=", " ", 
             RowBox[{"Table", "[", 
              RowBox[{
               RowBox[{"Sum", "[", 
                RowBox[{
                 RowBox[{"cashl4", "[", 
                  RowBox[{"[", "i", "]"}], "]"}], ",", 
                 RowBox[{"{", 
                  RowBox[{"i", ",", "1", ",", "j"}], "}"}]}], "]"}], ",", 
               RowBox[{"{", 
                RowBox[{"j", ",", "1", ",", "SL"}], "}"}]}], "]"}]}], ";", 
            "\[IndentingNewLine]", "\[IndentingNewLine]", 
            RowBox[{"c1", " ", "=", " ", "0"}], ";", "\[IndentingNewLine]", 
            RowBox[{"c2", " ", "=", " ", "0"}], ";", "\[IndentingNewLine]", 
            RowBox[{"cas1", " ", "=", " ", 
             RowBox[{"{", "}"}]}], ";", "\[IndentingNewLine]", 
            RowBox[{"While", "[", 
             RowBox[{
              RowBox[{
               RowBox[{"(", 
                RowBox[{"c1", "+=", "1"}], ")"}], "\[LessEqual]", "SL"}], ",", 
              RowBox[{"{", "\[IndentingNewLine]", 
               RowBox[{
                RowBox[{"c2", " ", "+=", "1"}], ";", "\[IndentingNewLine]", 
                RowBox[{"cosl", " ", "=", " ", 
                 RowBox[{
                  RowBox[{"cashl1", "[", 
                   RowBox[{"[", "c1", "]"}], "]"}], "-", 
                  RowBox[{"SSA1", "*", 
                   RowBox[{
                    RowBox[{"OM", "/", "1000"}], "/", 
                    SuperscriptBox[
                    RowBox[{"(", 
                    RowBox[{"1", "+", "DR"}], ")"}], "c1"]}]}]}]}], ";", 
                "\[IndentingNewLine]", 
                RowBox[{"If", "[", 
                 RowBox[{
                  RowBox[{"c2", " ", "\[Equal]", " ", "IL"}], ",", 
                  RowBox[{"{", "\[IndentingNewLine]", 
                   RowBox[{
                    RowBox[{"cosl", " ", "=", " ", 
                    RowBox[{
                    RowBox[{"cashl1", "[", 
                    RowBox[{"[", "c1", "]"}], "]"}], "-", 
                    RowBox[{"SSA1", "*", 
                    RowBox[{
                    RowBox[{"OM", "/", "1000"}], "/", 
                    SuperscriptBox[
                    RowBox[{"(", 
                    RowBox[{"1", "+", "DR"}], ")"}], "c1"]}]}], "-", 
                    RowBox[{"SSA1", "*", 
                    RowBox[{"IRP1", "/", 
                    SuperscriptBox[
                    RowBox[{"(", 
                    RowBox[{"1", "+", "DR"}], ")"}], "c1"]}]}]}]}], ";", 
                    "\[IndentingNewLine]", 
                    RowBox[{"c2", " ", "=", "0"}], ";"}], "}"}]}], "]"}], ";",
                 "\[IndentingNewLine]", 
                RowBox[{"cas1", " ", "=", " ", 
                 RowBox[{"Append", "[", 
                  RowBox[{"cas1", ",", "cosl"}], "]"}]}], ";"}], 
               "\[IndentingNewLine]", "}"}]}], "]"}], ";", 
            "\[IndentingNewLine]", 
            RowBox[{"bal1", "=", " ", 
             RowBox[{"Table", "[", 
              RowBox[{
               RowBox[{"Sum", "[", 
                RowBox[{
                 RowBox[{"cas1", "[", 
                  RowBox[{"[", "i", "]"}], "]"}], ",", 
                 RowBox[{"{", 
                  RowBox[{"i", ",", "1", ",", "j"}], "}"}]}], "]"}], ",", 
               RowBox[{"{", 
                RowBox[{"j", ",", "1", ",", "SL"}], "}"}]}], "]"}]}], ";", 
            "\[IndentingNewLine]", 
            RowBox[{"cs1", " ", "=", " ", 
             RowBox[{
              RowBox[{"Last", "[", "bal1", "]"}], "/", 
              RowBox[{"Sqrt", "[", "SL", "]"}]}]}], ";", 
            "\[IndentingNewLine]", 
            RowBox[{"dcs", " ", "=", " ", 
             RowBox[{"cs1", " ", "/", "2"}]}], ";", "\[IndentingNewLine]", 
            RowBox[{"cd0", " ", "=", " ", "0"}], ";", "\[IndentingNewLine]", 
            RowBox[{"While", "[", 
             RowBox[{
              RowBox[{
               RowBox[{"(", 
                RowBox[{"cd0", "+=", "1"}], ")"}], "\[LessEqual]", "20"}], 
              ",", 
              RowBox[{"{", "\[IndentingNewLine]", 
               RowBox[{
                RowBox[{"ixl1", " ", "=", " ", 
                 RowBox[{"Sum", "[", 
                  RowBox[{
                   RowBox[{"cs1", "/", 
                    SuperscriptBox[
                    RowBox[{"(", 
                    RowBox[{"1", "+", "DR"}], ")"}], "i"]}], ",", 
                   RowBox[{"{", 
                    RowBox[{"i", ",", "1", ",", "SL"}], "}"}]}], "]"}]}], ";",
                 "\[IndentingNewLine]", 
                RowBox[{"If", "[", 
                 RowBox[{
                  RowBox[{"ixl1", ">", 
                   RowBox[{"Last", "[", "bal1", "]"}]}], ",", 
                  RowBox[{"{", 
                   RowBox[{"cs1", "-=", "dcs"}], "}"}], ",", 
                  RowBox[{"{", 
                   RowBox[{"cs1", "+=", "dcs"}], "}"}]}], "]"}], ";", 
                "\[IndentingNewLine]", 
                RowBox[{"dcs", " ", "*=", "0.5"}], ";"}], 
               "\[IndentingNewLine]", "}"}]}], "]"}], ";", 
            "\[IndentingNewLine]", "\[IndentingNewLine]", 
            "\[IndentingNewLine]", 
            RowBox[{"c1", " ", "=", " ", "0"}], ";", "\[IndentingNewLine]", 
            RowBox[{"c2", " ", "=", " ", "0"}], ";", "\[IndentingNewLine]", 
            RowBox[{"cas2", " ", "=", " ", 
             RowBox[{"{", "}"}]}], ";", "\[IndentingNewLine]", 
            RowBox[{"While", "[", 
             RowBox[{
              RowBox[{
               RowBox[{"(", 
                RowBox[{"c1", "+=", "1"}], ")"}], "\[LessEqual]", "SL"}], ",", 
              RowBox[{"{", "\[IndentingNewLine]", 
               RowBox[{
                RowBox[{"c2", " ", "+=", "1"}], ";", "\[IndentingNewLine]", 
                RowBox[{"cosl", " ", "=", " ", 
                 RowBox[{
                  RowBox[{"cashl2", "[", 
                   RowBox[{"[", "c1", "]"}], "]"}], "-", 
                  RowBox[{"SSA2", "*", 
                   RowBox[{
                    RowBox[{"OM", "/", "1000"}], "/", 
                    SuperscriptBox[
                    RowBox[{"(", 
                    RowBox[{"1", "+", "DR"}], ")"}], "c1"]}]}]}]}], ";", 
                "\[IndentingNewLine]", 
                RowBox[{"If", "[", 
                 RowBox[{
                  RowBox[{"c2", " ", "\[Equal]", " ", "IL"}], ",", 
                  RowBox[{"{", "\[IndentingNewLine]", 
                   RowBox[{
                    RowBox[{"cosl", " ", "=", " ", 
                    RowBox[{
                    RowBox[{"cashl2", "[", 
                    RowBox[{"[", "c1", "]"}], "]"}], "-", 
                    RowBox[{"SSA2", "*", 
                    RowBox[{
                    RowBox[{"OM", "/", "1000"}], "/", 
                    SuperscriptBox[
                    RowBox[{"(", 
                    RowBox[{"1", "+", "DR"}], ")"}], "c1"]}]}], "-", 
                    RowBox[{"SSA2", "*", 
                    RowBox[{"IRP2", "/", 
                    SuperscriptBox[
                    RowBox[{"(", 
                    RowBox[{"1", "+", "DR"}], ")"}], "c1"]}]}]}]}], ";", 
                    "\[IndentingNewLine]", 
                    RowBox[{"c2", " ", "=", "0"}], ";"}], "}"}]}], "]"}], ";",
                 "\[IndentingNewLine]", 
                RowBox[{"cas2", " ", "=", " ", 
                 RowBox[{"Append", "[", 
                  RowBox[{"cas2", ",", "cosl"}], "]"}]}], ";"}], 
               "\[IndentingNewLine]", "}"}]}], "]"}], ";", 
            "\[IndentingNewLine]", 
            RowBox[{"bal2", "=", " ", 
             RowBox[{"Table", "[", 
              RowBox[{
               RowBox[{"Sum", "[", 
                RowBox[{
                 RowBox[{"cas2", "[", 
                  RowBox[{"[", "i", "]"}], "]"}], ",", 
                 RowBox[{"{", 
                  RowBox[{"i", ",", "1", ",", "j"}], "}"}]}], "]"}], ",", 
               RowBox[{"{", 
                RowBox[{"j", ",", "1", ",", "SL"}], "}"}]}], "]"}]}], ";", 
            "\[IndentingNewLine]", 
            RowBox[{"cs2", " ", "=", " ", 
             RowBox[{
              RowBox[{"Last", "[", "bal2", "]"}], "/", 
              RowBox[{"Sqrt", "[", "SL", "]"}]}]}], ";", 
            "\[IndentingNewLine]", 
            RowBox[{"dcs", " ", "=", " ", 
             RowBox[{"cs2", " ", "/", "2"}]}], ";", "\[IndentingNewLine]", 
            RowBox[{"cd0", " ", "=", " ", "0"}], ";", "\[IndentingNewLine]", 
            RowBox[{"While", "[", 
             RowBox[{
              RowBox[{
               RowBox[{"(", 
                RowBox[{"cd0", "+=", "1"}], ")"}], "\[LessEqual]", "20"}], 
              ",", 
              RowBox[{"{", "\[IndentingNewLine]", 
               RowBox[{
                RowBox[{"ixl2", " ", "=", " ", 
                 RowBox[{"Sum", "[", 
                  RowBox[{
                   RowBox[{"cs2", "/", 
                    SuperscriptBox[
                    RowBox[{"(", 
                    RowBox[{"1", "+", "DR"}], ")"}], "i"]}], ",", 
                   RowBox[{"{", 
                    RowBox[{"i", ",", "1", ",", "SL"}], "}"}]}], "]"}]}], ";",
                 "\[IndentingNewLine]", 
                RowBox[{"If", "[", 
                 RowBox[{
                  RowBox[{"ixl2", ">", 
                   RowBox[{"Last", "[", "bal2", "]"}]}], ",", 
                  RowBox[{"{", 
                   RowBox[{"cs2", "-=", "dcs"}], "}"}], ",", 
                  RowBox[{"{", 
                   RowBox[{"cs2", "+=", "dcs"}], "}"}]}], "]"}], ";", 
                "\[IndentingNewLine]", 
                RowBox[{"dcs", " ", "*=", "0.5"}], ";"}], 
               "\[IndentingNewLine]", "}"}]}], "]"}], ";", 
            "\[IndentingNewLine]", "\[IndentingNewLine]", 
            RowBox[{"c1", " ", "=", " ", "0"}], ";", "\[IndentingNewLine]", 
            RowBox[{"c2", " ", "=", " ", "0"}], ";", "\[IndentingNewLine]", 
            RowBox[{"cas3", " ", "=", " ", 
             RowBox[{"{", "}"}]}], ";", "\[IndentingNewLine]", 
            RowBox[{"While", "[", 
             RowBox[{
              RowBox[{
               RowBox[{"(", 
                RowBox[{"c1", "+=", "1"}], ")"}], "\[LessEqual]", "SL"}], ",", 
              RowBox[{"{", "\[IndentingNewLine]", 
               RowBox[{
                RowBox[{"c2", " ", "+=", "1"}], ";", "\[IndentingNewLine]", 
                RowBox[{"cosl", " ", "=", " ", 
                 RowBox[{
                  RowBox[{"cashl3", "[", 
                   RowBox[{"[", "c1", "]"}], "]"}], "-", 
                  RowBox[{"SSA2", "*", 
                   RowBox[{
                    RowBox[{"OM", "/", "1000"}], "/", 
                    SuperscriptBox[
                    RowBox[{"(", 
                    RowBox[{"1", "+", "DR"}], ")"}], "c1"]}]}]}]}], ";", 
                "\[IndentingNewLine]", 
                RowBox[{"If", "[", 
                 RowBox[{
                  RowBox[{"c2", " ", "\[Equal]", " ", "IL"}], ",", 
                  RowBox[{"{", "\[IndentingNewLine]", 
                   RowBox[{
                    RowBox[{"cosl", " ", "=", " ", 
                    RowBox[{
                    RowBox[{"cashl3", "[", 
                    RowBox[{"[", "c1", "]"}], "]"}], "-", 
                    RowBox[{"SSA2", "*", 
                    RowBox[{
                    RowBox[{"OM", "/", "1000"}], "/", 
                    SuperscriptBox[
                    RowBox[{"(", 
                    RowBox[{"1", "+", "DR"}], ")"}], "c1"]}]}], "-", 
                    RowBox[{"SSA2", "*", 
                    RowBox[{"IRP2", "/", 
                    SuperscriptBox[
                    RowBox[{"(", 
                    RowBox[{"1", "+", "DR"}], ")"}], "c1"]}]}]}]}], ";", 
                    "\[IndentingNewLine]", 
                    RowBox[{"c2", " ", "=", "0"}], ";"}], "}"}]}], "]"}], ";",
                 "\[IndentingNewLine]", 
                RowBox[{"cas3", " ", "=", " ", 
                 RowBox[{"Append", "[", 
                  RowBox[{"cas3", ",", "cosl"}], "]"}]}], ";"}], 
               "\[IndentingNewLine]", "}"}]}], "]"}], ";", 
            "\[IndentingNewLine]", 
            RowBox[{"bal3", "=", " ", 
             RowBox[{"Table", "[", 
              RowBox[{
               RowBox[{"Sum", "[", 
                RowBox[{
                 RowBox[{"cas3", "[", 
                  RowBox[{"[", "i", "]"}], "]"}], ",", 
                 RowBox[{"{", 
                  RowBox[{"i", ",", "1", ",", "j"}], "}"}]}], "]"}], ",", 
               RowBox[{"{", 
                RowBox[{"j", ",", "1", ",", "SL"}], "}"}]}], "]"}]}], ";", 
            "\[IndentingNewLine]", 
            RowBox[{"cs3", " ", "=", " ", 
             RowBox[{
              RowBox[{"Last", "[", "bal3", "]"}], "/", 
              RowBox[{"Sqrt", "[", "SL", "]"}]}]}], ";", 
            "\[IndentingNewLine]", 
            RowBox[{"dcs", " ", "=", " ", 
             RowBox[{"cs3", " ", "/", "2"}]}], ";", "\[IndentingNewLine]", 
            RowBox[{"cd0", " ", "=", " ", "0"}], ";", "\[IndentingNewLine]", 
            RowBox[{"While", "[", 
             RowBox[{
              RowBox[{
               RowBox[{"(", 
                RowBox[{"cd0", "+=", "1"}], ")"}], "\[LessEqual]", "20"}], 
              ",", 
              RowBox[{"{", "\[IndentingNewLine]", 
               RowBox[{
                RowBox[{"ixl3", " ", "=", " ", 
                 RowBox[{"Sum", "[", 
                  RowBox[{
                   RowBox[{"cs3", "/", 
                    SuperscriptBox[
                    RowBox[{"(", 
                    RowBox[{"1", "+", "DR"}], ")"}], "i"]}], ",", 
                   RowBox[{"{", 
                    RowBox[{"i", ",", "1", ",", "SL"}], "}"}]}], "]"}]}], ";",
                 "\[IndentingNewLine]", 
                RowBox[{"If", "[", 
                 RowBox[{
                  RowBox[{"ixl3", ">", 
                   RowBox[{"Last", "[", "bal3", "]"}]}], ",", 
                  RowBox[{"{", 
                   RowBox[{"cs3", "-=", "dcs"}], "}"}], ",", 
                  RowBox[{"{", 
                   RowBox[{"cs3", "+=", "dcs"}], "}"}]}], "]"}], ";", 
                "\[IndentingNewLine]", 
                RowBox[{"dcs", " ", "*=", "0.5"}], ";"}], 
               "\[IndentingNewLine]", "}"}]}], "]"}], ";", 
            "\[IndentingNewLine]", "\[IndentingNewLine]", 
            RowBox[{"c1", " ", "=", " ", "0"}], ";", "\[IndentingNewLine]", 
            RowBox[{"c2", " ", "=", " ", "0"}], ";", "\[IndentingNewLine]", 
            RowBox[{"cas4", " ", "=", " ", 
             RowBox[{"{", "}"}]}], ";", "\[IndentingNewLine]", 
            RowBox[{"While", "[", 
             RowBox[{
              RowBox[{
               RowBox[{"(", 
                RowBox[{"c1", "+=", "1"}], ")"}], "\[LessEqual]", "SL"}], ",", 
              RowBox[{"{", "\[IndentingNewLine]", 
               RowBox[{
                RowBox[{"c2", " ", "+=", "1"}], ";", "\[IndentingNewLine]", 
                RowBox[{"cosl", " ", "=", " ", 
                 RowBox[{
                  RowBox[{"cashl4", "[", 
                   RowBox[{"[", "c1", "]"}], "]"}], "-", 
                  RowBox[{"SSA2", "*", 
                   RowBox[{
                    RowBox[{"OM", "/", "1000"}], "/", 
                    SuperscriptBox[
                    RowBox[{"(", 
                    RowBox[{"1", "+", "DR"}], ")"}], "c1"]}]}]}]}], ";", 
                "\[IndentingNewLine]", 
                RowBox[{"If", "[", 
                 RowBox[{
                  RowBox[{"c2", " ", "\[Equal]", " ", "IL"}], ",", 
                  RowBox[{"{", "\[IndentingNewLine]", 
                   RowBox[{
                    RowBox[{"cosl", " ", "=", " ", 
                    RowBox[{
                    RowBox[{"cashl4", "[", 
                    RowBox[{"[", "c1", "]"}], "]"}], "-", 
                    RowBox[{"SSA2", "*", 
                    RowBox[{
                    RowBox[{"OM", "/", "1000"}], "/", 
                    SuperscriptBox[
                    RowBox[{"(", 
                    RowBox[{"1", "+", "DR"}], ")"}], "c1"]}]}], "-", 
                    RowBox[{"SSA2", "*", 
                    RowBox[{"IRP2", "/", 
                    SuperscriptBox[
                    RowBox[{"(", 
                    RowBox[{"1", "+", "DR"}], ")"}], "c1"]}]}]}]}], ";", 
                    "\[IndentingNewLine]", 
                    RowBox[{"c2", " ", "=", "0"}], ";"}], "}"}]}], "]"}], ";",
                 "\[IndentingNewLine]", 
                RowBox[{"cas4", " ", "=", " ", 
                 RowBox[{"Append", "[", 
                  RowBox[{"cas4", ",", "cosl"}], "]"}]}], ";"}], 
               "\[IndentingNewLine]", "}"}]}], "]"}], ";", 
            "\[IndentingNewLine]", 
            RowBox[{"bal4", "=", " ", 
             RowBox[{"Table", "[", 
              RowBox[{
               RowBox[{"Sum", "[", 
                RowBox[{
                 RowBox[{"cas4", "[", 
                  RowBox[{"[", "i", "]"}], "]"}], ",", 
                 RowBox[{"{", 
                  RowBox[{"i", ",", "1", ",", "j"}], "}"}]}], "]"}], ",", 
               RowBox[{"{", 
                RowBox[{"j", ",", "1", ",", "SL"}], "}"}]}], "]"}]}], ";", 
            "\[IndentingNewLine]", 
            RowBox[{"cs4", " ", "=", " ", 
             RowBox[{
              RowBox[{"Last", "[", "bal4", "]"}], "/", 
              RowBox[{"Sqrt", "[", "SL", "]"}]}]}], ";", 
            "\[IndentingNewLine]", 
            RowBox[{"dcs", " ", "=", " ", 
             RowBox[{"cs4", " ", "/", "2"}]}], ";", "\[IndentingNewLine]", 
            RowBox[{"cd0", " ", "=", " ", "0"}], ";", "\[IndentingNewLine]", 
            RowBox[{"While", "[", 
             RowBox[{
              RowBox[{
               RowBox[{"(", 
                RowBox[{"cd0", "+=", "1"}], ")"}], "\[LessEqual]", "20"}], 
              ",", 
              RowBox[{"{", "\[IndentingNewLine]", 
               RowBox[{
                RowBox[{"ixl4", " ", "=", " ", 
                 RowBox[{"Sum", "[", 
                  RowBox[{
                   RowBox[{"cs4", "/", 
                    SuperscriptBox[
                    RowBox[{"(", 
                    RowBox[{"1", "+", "DR"}], ")"}], "i"]}], ",", 
                   RowBox[{"{", 
                    RowBox[{"i", ",", "1", ",", "SL"}], "}"}]}], "]"}]}], ";",
                 "\[IndentingNewLine]", 
                RowBox[{"If", "[", 
                 RowBox[{
                  RowBox[{"ixl4", ">", 
                   RowBox[{"Last", "[", "bal4", "]"}]}], ",", 
                  RowBox[{"{", 
                   RowBox[{"cs4", "-=", "dcs"}], "}"}], ",", 
                  RowBox[{"{", 
                   RowBox[{"cs4", "+=", "dcs"}], "}"}]}], "]"}], ";", 
                "\[IndentingNewLine]", 
                RowBox[{"dcs", " ", "*=", "0.5"}], ";"}], 
               "\[IndentingNewLine]", "}"}]}], "]"}], ";", 
            "\[IndentingNewLine]", "\[IndentingNewLine]", 
            RowBox[{"tutl", " ", "=", " ", 
             RowBox[{"Append", " ", "[", 
              RowBox[{"tutl", ",", " ", 
               RowBox[{"{", 
                RowBox[{"cs1", ",", "cs2", ",", "cs3", ",", "cs4"}], "}"}]}], 
              "]"}]}], ";"}], "\[IndentingNewLine]", "}"}]}], "]"}], ";"}], 
       "\[IndentingNewLine]", "\[IndentingNewLine]", 
       RowBox[{"(*", 
        RowBox[{
         RowBox[{"trosl", " ", "=", " ", 
          RowBox[{"Append", "[", 
           RowBox[{"trosl", ",", 
            RowBox[{"{", 
             RowBox[{
              RowBox[{
               RowBox[{
                RowBox[{"Position", "[", 
                 RowBox[{
                  RowBox[{"tutl", "[", 
                   RowBox[{"[", 
                    RowBox[{"All", ",", "1"}], "]"}], "]"}], ",", 
                  RowBox[{"Max", "[", 
                   RowBox[{"tutl", "[", 
                    RowBox[{"[", 
                    RowBox[{"All", ",", "1"}], "]"}], "]"}], "]"}]}], "]"}], 
                "[", 
                RowBox[{"[", "1", "]"}], "]"}], "[", 
               RowBox[{"[", "1", "]"}], "]"}], ",", 
              RowBox[{
               RowBox[{
                RowBox[{"Position", "[", 
                 RowBox[{
                  RowBox[{"Sign", "[", 
                   RowBox[{"tutl", "[", 
                    RowBox[{"[", 
                    RowBox[{"All", ",", "1"}], "]"}], "]"}], "]"}], ",", 
                  "1"}], "]"}], "[", 
                RowBox[{"[", "1", "]"}], "]"}], "[", 
               RowBox[{"[", "1", "]"}], "]"}], ",", 
              RowBox[{
               RowBox[{
                RowBox[{"Position", "[", 
                 RowBox[{
                  RowBox[{"tutl", "[", 
                   RowBox[{"[", 
                    RowBox[{"All", ",", "2"}], "]"}], "]"}], ",", 
                  RowBox[{"Max", "[", 
                   RowBox[{"tutl", "[", 
                    RowBox[{"[", 
                    RowBox[{"All", ",", "2"}], "]"}], "]"}], "]"}]}], "]"}], 
                "[", 
                RowBox[{"[", "1", "]"}], "]"}], "[", 
               RowBox[{"[", "1", "]"}], "]"}], ",", 
              RowBox[{
               RowBox[{
                RowBox[{"Position", "[", 
                 RowBox[{
                  RowBox[{"Sign", "[", 
                   RowBox[{"tutl", "[", 
                    RowBox[{"[", 
                    RowBox[{"All", ",", "2"}], "]"}], "]"}], "]"}], ",", 
                  "1"}], "]"}], "[", 
                RowBox[{"[", "1", "]"}], "]"}], "[", 
               RowBox[{"[", "1", "]"}], "]"}]}], "}"}]}], "]"}]}], ";"}], 
        "*)"}], "\[IndentingNewLine]", "}"}]}], "]"}], ";"}], 
   "\[IndentingNewLine]", "\[IndentingNewLine]", "\[IndentingNewLine]", 
   RowBox[{"ListPlot", "[", 
    RowBox[{
     RowBox[{"Table", "[", 
      RowBox[{
       RowBox[{"tutl", "[", 
        RowBox[{"[", 
         RowBox[{"All", ",", "i"}], "]"}], "]"}], ",", 
       RowBox[{"{", 
        RowBox[{"i", ",", "1", ",", "4"}], "}"}]}], "]"}], ",", " ", 
     RowBox[{"Joined", "\[Rule]", "True"}]}], "]"}], "\[IndentingNewLine]", 
   "\[IndentingNewLine]"}]}]], "Input",
 CellChangeTimes->{{3.8227203235495367`*^9, 3.822720327647538*^9}, {
  3.82272036294899*^9, 3.8227204567168536`*^9}, {3.8227204967147303`*^9, 
  3.8227204997276726`*^9}, {3.822720548201808*^9, 3.8227205743667316`*^9}, {
  3.822720608958087*^9, 3.822720702977305*^9}, {3.8227207422401233`*^9, 
  3.82272078751587*^9}, {3.82272084639218*^9, 3.82272091045763*^9}, {
  3.822721861436754*^9, 3.8227218653123484`*^9}, {3.8291944480152097`*^9, 
  3.8291944529350195`*^9}},ExpressionUUID->"b2d2e682-1188-4c55-8022-\
81eef88dea46"],

Cell[BoxData[
 GraphicsBox[{{}, {{{}, {}, 
     {RGBColor[0.368417, 0.506779, 0.709798], PointSize[0.007333333333333334],
       AbsoluteThickness[1.6], LineBox[CompressedData["
1:eJxdyTtKQwEQhtEfqxQWFilSWKgEEQlBYzS+c+MrmqdkCQFrt+ACgotyKXZ2
WYJKBLlnYBjOfNvz19nLWpLez/7e1Sy7n+uDj6/3RfH3KMqu4A1cxTW8ibfw
Dq7jXbyH93EDN/EBPsQtfITb+Bif4A4+xWf4HF/gS3yFr3EXF2W/4fToODd0
nFs6zh0d556O80DH6dNxHuk4T3ScAR1nSMcZ0XHGdJwJHWdKx3kuu/j3NyRl
PYo=
       "]]}, 
     {RGBColor[0.880722, 0.611041, 0.142051], PointSize[0.007333333333333334],
       AbsoluteThickness[1.6], LineBox[CompressedData["
1:eJw90X8s1HEcx/Fv+sEcKauWnaxrinN18/tHnF64c34cd12Lri01uWj9sMKG
KNlafpSWIRzpB/2gshibofNjduiiRulsxCibyI+aakqx3dtn++yzx+f5x2fv
fTiRsXKlAcMwWN4rZ07UhcokpQEmN451C4wyV66XlxHUKf+es6qy9N4E92P1
50QhN/TegjyLKY+4sJt6b8dM2/hBsWGO3pYoSOzjPMwm70SqSdjMvUnyLixy
eh99tr2ltzVmJ5JPTYeS98CDNZz1UkG2Rc2JI5rvUrIdDH6ozTMF5L2YZSV8
UVuT+YgJcNYkGJLtEdeic+MN0PsOUD1RZ7NUZEcUsLmaniiyE8pfm9fOOZGd
kc++Wvl7dT4XvGhgVPEjNL8rCq1iP/1qIrvhuOfXJetSsjt+Jg2Fl6WRPRBt
fLZ5azR5P8SLESYCGdkTY9rIxreeZC9cmqo7ncslC5Auyz8faEH2xnUrmzNt
xuQDkI1yR3r+0n8BkkOhncJ5vdMA44V+t6UJ6j5oNdOu0Q1T98GQhH2y/gN1
X8w3KmuTe6n74uKOarZpF3U/2I2VyMPbqfvhtsIyQvSKuhDs3fuOdjRQF0Ke
myHU1FEX4WP0oNarhroISrk316Kauj8GOHXfZM+o+8M+3n9a95S6GMGd18yq
HlMXY/2Cs6CpgnoAmjJasaGcegDknhHV6Q+oB6K/PbWPd596ICbME4v+lFEP
QoqlzeXZu9SDoNkmubKWzARj6d1tU8dS6sGQhK9jkkqoS8BX6DLeq6hL4G4T
wxORmRC0vnGs7SimHoKGrnHeYTITClcRf3CuiHoo5vlKl2IyI0VLxcCoZLVL
oXBorjJa7TJIN9enawv1hgzdeV0Jd5b9H/edItk=
       "]]}, 
     {RGBColor[0.560181, 0.691569, 0.194885], PointSize[0.007333333333333334],
       AbsoluteThickness[1.6], LineBox[CompressedData["
1:eJw90n8s1HEcx/HLyZoY5jK7sJw0IhXhuh/uhXN3uPPjjH/KwjJDslSzq7au
ydUtkiXz+7eYOWvddmpG9GMUlWxsoaz4p4i7K1lt/dD6vn22zz57fJ7/fPb5
fLyzCtXZNiwWK3Jz/lv/D7NEpvje99KgB7OBy/6cTM/MG4x3QFB0qtXSX8bY
GabF09PKx+WMObB5kOfML7zJ2B1pZ1p6mhbJHmh0FervRFcw3gPVrZzKnBIy
D0XuBWP2XeS9EATLr2SayPug+DnGeW8g++FgoKe7uY68H/cL0m4nacmB+CH/
sBSSQQ7CztUppwwR+RB46dfq29nkwzgRVvJwfYTOG4zXRda8eR05BCXrvbKh
ZPIRmGbyhY48cig6ghrCZRt0H2GwTpWbzJPkcFTZXhI29ZH5GPbzH/lUQT4K
Cz/Fp/gcWYCJ32466zGyEO/sM4ecZGQRRu2eDOqDyWKUlWaxed7kCCyxQ11b
XMgSDE2kfptkkwFNgMWk22DeUwusz7FsalbofSOx3rfUvfCReiSuBg8qRLPU
o2CsVH+pmKIehVaLePDROPVotLz41Wt8Rj0aX6eq+GnD1KWQ/lH5VA1Ql0LE
jhAf3/pfMSg1c4OajdRjsHzRNibxHnUZuG2zygwDdRnsNE9PjvZQl0NqLJ+/
0E1dDrd8HafoLnUF6t2rMzo7qCuw7XP4qmM79Vi82u5h6GylHovk3CBBTgv1
OEg4zydUzdTjsLYx55vaRD0e421vtZpG6vEYWBTq+huoK3G9tljiQNYqYV8t
cDhfT12F3OU3NWt11FXg+tZNa8isBIhn0tdctnoCPKr1ClMt9UQEWr3OZpO1
iejmqgO8tnoSUnYNqxdqGCMJnrsPrHRt+i9mqiJU
       "]]}, 
     {RGBColor[0.922526, 0.385626, 0.209179], PointSize[0.007333333333333334],
       AbsoluteThickness[1.6], LineBox[CompressedData["
1:eJw1zXtIUwEUx/Hb8p/F7CWVUUkW2AML51rLrPzt6ba76wuMHv+57pgUjP0R
Qba8UCnDtFFZ1NqMRKaxUhYkaOFGRQzEoqlRUbY2nIUDiV60slbcc+Bw+PL5
4xQ2OOp4CcMw8uz+uy+KXJkmTo586Y+1XZMeMP+nFD2jAS7opVagwHYkEaql
3oFGR4v6+1JqJYLhbYPdAxfE3onDdtUGgaNWYTp2uXDkW4fYu6CZafKP36Yu
g+XD2d+8nXo3TE+K57Tbqcsx1CuV8Zl2sffgl3V+cXyMei886edDswHqfQh9
LlNOnqOuQOzP+zcL7NSAbiLqSnFiC0Dr3Zb0EhW5GpHW/PjyjeRqzKyOruhc
Rq5Brl/oN0jINeDnN4/Gv5wXXQtHxKfb8lFsQQvj1xOdqXfkOiQPDn9KT5Dr
0MZKzXlj5Ho4je6XiqfkepinSkpLIuQGXHI3J2eHyQ1Yd2B9qnaQvBL3ZUqF
+R55JRpH6hse9ZMbkRvuOHQnSG4EW/Q252cfuQmxY69lvgC5CRVWZ29bD7kZ
VqfX9qCb3Iw6vT5n0y1yFsY1VwyPb5Kz8NvSr9q7yC3Zf4zytJ/cguTCi80e
HzmH8vH9p8I3yDm4XVePL6JmqmBNqIuPesmrcPLMyujUdfJqFKwaeMZTC9XQ
S7bmZa6R1yD0UB70UaMG04n6OTbbfwEqMuYy
       "]]}}, {
     {RGBColor[0.368417, 0.506779, 0.709798], PointSize[0.007333333333333334],
       AbsoluteThickness[1.6]}, 
     {RGBColor[0.880722, 0.611041, 0.142051], PointSize[0.007333333333333334],
       AbsoluteThickness[1.6]}, 
     {RGBColor[0.560181, 0.691569, 0.194885], PointSize[0.007333333333333334],
       AbsoluteThickness[1.6]}, 
     {RGBColor[0.922526, 0.385626, 0.209179], PointSize[0.007333333333333334],
       AbsoluteThickness[1.6]}}, {
     {RGBColor[0.368417, 0.506779, 0.709798], PointSize[0.007333333333333334],
       AbsoluteThickness[1.6]}, 
     {RGBColor[0.880722, 0.611041, 0.142051], PointSize[0.007333333333333334],
       AbsoluteThickness[1.6]}, 
     {RGBColor[0.560181, 0.691569, 0.194885], PointSize[0.007333333333333334],
       AbsoluteThickness[1.6]}, 
     {RGBColor[0.922526, 0.385626, 0.209179], PointSize[0.007333333333333334],
       AbsoluteThickness[
      1.6]}, {}, {}, {}, {}, {}, {}, {}, {}, {}, {}, {}, {}, {}}, {
     {RGBColor[0.368417, 0.506779, 0.709798], PointSize[0.007333333333333334],
       AbsoluteThickness[1.6]}, 
     {RGBColor[0.880722, 0.611041, 0.142051], PointSize[0.007333333333333334],
       AbsoluteThickness[1.6]}, 
     {RGBColor[0.560181, 0.691569, 0.194885], PointSize[0.007333333333333334],
       AbsoluteThickness[1.6]}, 
     {RGBColor[0.922526, 0.385626, 0.209179], PointSize[0.007333333333333334],
       AbsoluteThickness[
      1.6]}, {}, {}, {}, {}, {}, {}, {}, {}, {}, {}, {}, {}, {}}}, {{}, {}}},
  AspectRatio->NCache[GoldenRatio^(-1), 0.6180339887498948],
  Axes->{True, True},
  AxesLabel->{None, None},
  AxesOrigin->{0., 801.0301721323897},
  DisplayFunction->Identity,
  Frame->{{False, False}, {False, False}},
  FrameLabel->{{None, None}, {None, None}},
  FrameTicks->{{Automatic, Automatic}, {Automatic, Automatic}},
  GridLines->{None, None},
  GridLinesStyle->Directive[
    GrayLevel[0.5, 0.4]],
  ImageMargins->0.,
  ImageSize->Automatic,
  ImageSizeRaw->Automatic,
  Method->{
   "OptimizePlotMarkers" -> True, 
    "CoordinatesToolOptions" -> {"DisplayFunction" -> ({
        (Identity[#]& )[
         Part[#, 1]], 
        (Identity[#]& )[
         Part[#, 2]]}& ), "CopiedValueFunction" -> ({
        (Identity[#]& )[
         Part[#, 1]], 
        (Identity[#]& )[
         Part[#, 2]]}& )}},
  PlotRange->{{0., 65.}, {801.0301721323897, 1077.6553839450407`}},
  PlotRangeClipping->True,
  PlotRangePadding->{{
     Scaled[0.02], 
     Scaled[0.02]}, {
     Scaled[0.05], 
     Scaled[0.05]}},
  Ticks->{Automatic, Automatic}]], "Output",
 CellChangeTimes->{3.822720790212641*^9, 3.8227209122877016`*^9, 
  3.8227218238853264`*^9, 3.8227218682136045`*^9},
 CellLabel->
  "Out[2438]=",ExpressionUUID->"e071fd1a-3b44-456c-95d6-582e867dbce2"]
}, Open  ]],

Cell[CellGroupData[{

Cell[BoxData[{
 RowBox[{"SetDirectory", "[", 
  "\"\<\\\\\\\\DATA1\\\\User-HiERN\\\\PetersM\\\\01 Publications\\\\04 \
FZJ\\\\01 Journal Papers\\\\2021\\\\01 The value of Maintenance\>\"", 
  "]"}], "\[IndentingNewLine]", 
 RowBox[{
  RowBox[{"Export", "[", 
   RowBox[{"\"\<ror.dat\>\"", ",", "tutl", ",", "\"\<Table\>\""}], "]"}], 
  ";"}]}], "Input",
 CellChangeTimes->{{3.822721049468318*^9, 3.822721058209936*^9}},
 CellLabel->
  "In[2389]:=",ExpressionUUID->"32a26207-264e-49cf-83e4-095527e2db40"],

Cell[BoxData["\<\"\\\\\\\\DATA1\\\\User-HiERN\\\\PetersM\\\\01 Publications\\\
\\04 FZJ\\\\01 Journal Papers\\\\2021\\\\01 The value of Maintenance\"\>"], \
"Output",
 CellChangeTimes->{3.822721061131074*^9},
 CellLabel->
  "Out[2389]=",ExpressionUUID->"e8b404d9-c72c-48c2-8815-c4ebd12bf638"]
}, Open  ]],

Cell[CellGroupData[{

Cell[BoxData[
 RowBox[{"insl", "[", 
  RowBox[{"[", "19", "]"}], "]"}]], "Input",
 CellChangeTimes->{{3.8229847406497664`*^9, 3.8229847432109246`*^9}},
 CellLabel->
  "In[2450]:=",ExpressionUUID->"33afed1f-3ffc-4538-941b-59535b91504e"],

Cell[BoxData["0.15`"], "Output",
 CellChangeTimes->{3.822984743864174*^9},
 CellLabel->
  "Out[2450]=",ExpressionUUID->"67484016-4d28-46d8-9cac-04ba7992f7d6"]
}, Open  ]],

Cell[BoxData[
 RowBox[{"(*", " ", 
  RowBox[{"Land", " ", "cost", " ", "premium"}], "*)"}]], "Input",
 CellChangeTimes->{{3.823588119400754*^9, 
  3.823588127479145*^9}},ExpressionUUID->"465b7aaf-a949-45a4-b52d-\
d8af76a6bb57"],

Cell[CellGroupData[{

Cell[BoxData[
 RowBox[{
  RowBox[{"(*", " ", 
   RowBox[{"Replace", " ", "or", " ", 
    RowBox[{"rebuild", "?"}]}], "*)"}], "\[IndentingNewLine]", 
  RowBox[{
   RowBox[{
    RowBox[{"yr1", " ", "=", "19"}], ";"}], "\[IndentingNewLine]", 
   RowBox[{
    RowBox[{"trosl", " ", "=", " ", 
     RowBox[{"{", "}"}]}], ";"}], "\[IndentingNewLine]", 
   RowBox[{
    RowBox[{"SL", " ", "=", " ", "400"}], ";"}], " ", 
   RowBox[{"(*", 
    RowBox[{"Analysis", " ", "period"}], "*)"}], "\[IndentingNewLine]", 
   RowBox[{
    RowBox[{"SY", " ", "=", " ", "1113"}], ";"}], " ", 
   RowBox[{"(*", " ", 
    RowBox[{
     RowBox[{"Erlangen", " ", "1113"}], ",", " ", 
     RowBox[{"Phoenix", " ", "1900"}]}], "*)"}], "\[IndentingNewLine]", 
   RowBox[{
    RowBox[{"RV", " ", "=", " ", "0.3"}], ";"}], "\[IndentingNewLine]", 
   "\[IndentingNewLine]", 
   RowBox[{
    RowBox[{"While", "[", 
     RowBox[{
      RowBox[{
       RowBox[{"(", 
        RowBox[{"yr1", "+=", "1"}], ")"}], "\[LessEqual]", "20"}], ",", 
      RowBox[{"{", "\[IndentingNewLine]", "\[IndentingNewLine]", 
       RowBox[{
        RowBox[{"yr2", " ", "=", " ", "yr1"}], ";", "\[IndentingNewLine]", 
        RowBox[{"tutl", " ", "=", " ", 
         RowBox[{"{", "}"}]}], ";", "\[IndentingNewLine]", 
        RowBox[{"While", "[", 
         RowBox[{
          RowBox[{
           RowBox[{"(", 
            RowBox[{"yr2", "+=", "1"}], ")"}], "\[LessEqual]", "40"}], ",", 
          RowBox[{"{", "\[IndentingNewLine]", "\[IndentingNewLine]", 
           RowBox[{
            RowBox[{"Print", "[", "yr2", "]"}], ";", "\[IndentingNewLine]", 
            RowBox[{"CE1", " ", "=", " ", 
             RowBox[{
              RowBox[{"effl", "[", 
               RowBox[{"[", "yr1", "]"}], "]"}], "/", "100"}]}], ";", 
            "\[IndentingNewLine]", 
            RowBox[{"SP1", " ", "=", " ", 
             RowBox[{"modc", "[", 
              RowBox[{"[", "yr1", "]"}], "]"}]}], ";", " ", 
            RowBox[{"(*", 
             RowBox[{"Erlangen", " ", "*", "2"}], "*)"}], " ", 
            "\[IndentingNewLine]", 
            RowBox[{"IC1", " ", "=", " ", 
             RowBox[{"invl", "[", 
              RowBox[{"[", "yr1", "]"}], "]"}]}], ";", " ", 
            RowBox[{"(*", 
             RowBox[{"Erlangen", " ", "*", "4"}], "*)"}], " ", 
            "\[IndentingNewLine]", 
            RowBox[{"IRP1", " ", "=", " ", 
             RowBox[{"invl", "[", 
              RowBox[{"[", 
               RowBox[{"yr1", "+", "IL"}], "]"}], "]"}]}], ";", 
            RowBox[{"(*", 
             RowBox[{"Erlangen", " ", "*", "4"}], "*)"}], " ", 
            "\[IndentingNewLine]", 
            RowBox[{"IN1", " ", "=", " ", 
             RowBox[{
              RowBox[{"totc", "[", 
               RowBox[{"[", "yr1", "]"}], "]"}], "-", 
              RowBox[{"modc", "[", 
               RowBox[{"[", "yr1", "]"}], "]"}], "-", 
              RowBox[{"invl", "[", 
               RowBox[{"[", "yr1", "]"}], "]"}]}]}], ";", 
            RowBox[{"(*", 
             RowBox[{"Erlangen", " ", "total", " ", "cost", " ", "*", "1.7"}],
              "*)"}], "\[IndentingNewLine]", 
            RowBox[{"deg1", " ", "=", " ", 
             RowBox[{
              RowBox[{"degr", "[", 
               RowBox[{"[", "yr1", "]"}], "]"}], "/", "100"}]}], ";", " ", 
            "\[IndentingNewLine]", "\[IndentingNewLine]", 
            RowBox[{"SSA1", " ", "=", " ", 
             RowBox[{"CE1", "*", "A", "*", "1000", "*", "Nm"}]}], ";", 
            "\[IndentingNewLine]", 
            RowBox[{"Ppm1", " ", "=", " ", 
             RowBox[{"SP1", "*", "A", "*", "CE1", "*", "1000"}]}], ";", " ", 
            "\[IndentingNewLine]", 
            RowBox[{"SS1", " ", "=", " ", 
             RowBox[{"CE1", "*", "A", "*", "Nm", "*", "SY"}]}], " ", ";", 
            "\[IndentingNewLine]", "\[IndentingNewLine]", 
            RowBox[{"mod1", " ", "=", " ", 
             RowBox[{"Nm", "*", "Ppm1"}]}], ";", "\[IndentingNewLine]", 
            RowBox[{"inv1", " ", "=", " ", 
             RowBox[{"SSA1", "*", "IC1"}]}], ";", "\[IndentingNewLine]", 
            RowBox[{"ins1", " ", "=", " ", 
             RowBox[{"SSA1", "*", "IN1"}]}], ";", "\[IndentingNewLine]", 
            RowBox[{"syc1", "=", " ", 
             RowBox[{"mod1", "+", "ins1", "+", "inv1"}]}], " ", ";", 
            RowBox[{"(*", 
             RowBox[{"total", " ", "upfront", " ", "cost"}], "*)"}], 
            "\[IndentingNewLine]", 
            RowBox[{"sys1", " ", "=", " ", 
             RowBox[{
              RowBox[{"(", 
               RowBox[{"mod1", "+", "inv1", "+", "ins1"}], ")"}], "/", 
              "SSA1"}]}], ";", "  ", 
            RowBox[{"(*", 
             RowBox[{"cost", " ", "in", " ", 
              RowBox[{"$", "/", "W"}]}], "*)"}], "\[IndentingNewLine]", 
            "\[IndentingNewLine]", 
            RowBox[{"CE2", " ", "=", " ", 
             RowBox[{
              RowBox[{"effl", "[", 
               RowBox[{"[", "yr2", "]"}], "]"}], "/", "100"}]}], ";", 
            "\[IndentingNewLine]", 
            RowBox[{"SP2", " ", "=", " ", 
             RowBox[{"modc", "[", 
              RowBox[{"[", "yr2", "]"}], "]"}]}], ";", " ", 
            "\[IndentingNewLine]", 
            RowBox[{"IC2", " ", "=", " ", 
             RowBox[{"invl", "[", 
              RowBox[{"[", "yr2", "]"}], "]"}]}], ";", " ", 
            "\[IndentingNewLine]", 
            RowBox[{"IRP2", " ", "=", " ", 
             RowBox[{"invl", "[", 
              RowBox[{"[", 
               RowBox[{"yr2", "+", "IL"}], "]"}], "]"}]}], ";", " ", 
            "\[IndentingNewLine]", 
            RowBox[{"IN2", " ", "=", " ", 
             RowBox[{
              RowBox[{"totc", "[", 
               RowBox[{"[", "yr2", "]"}], "]"}], "-", 
              RowBox[{"modc", "[", 
               RowBox[{"[", "yr2", "]"}], "]"}], "-", 
              RowBox[{"invl", "[", 
               RowBox[{"[", "yr2", "]"}], "]"}]}]}], ";", 
            "\[IndentingNewLine]", 
            RowBox[{"deg2", " ", "=", " ", 
             RowBox[{
              RowBox[{"degr", "[", 
               RowBox[{"[", "yr2", "]"}], "]"}], "/", "100"}]}], ";", " ", 
            "\[IndentingNewLine]", "\[IndentingNewLine]", 
            RowBox[{"SSA2", " ", "=", " ", 
             RowBox[{"CE2", "*", "A", "*", "1000", "*", "Nm"}]}], ";", 
            "\[IndentingNewLine]", 
            RowBox[{"Ppm2", " ", "=", " ", 
             RowBox[{"SP2", "*", "A", "*", "CE2", "*", "1000"}]}], ";", " ", 
            "\[IndentingNewLine]", 
            RowBox[{"SS2", "=", " ", 
             RowBox[{"CE2", "*", "A", "*", "Nm", "*", "SY"}]}], " ", ";", 
            "\[IndentingNewLine]", "\[IndentingNewLine]", 
            RowBox[{"mod2", " ", "=", " ", 
             RowBox[{"Nm", "*", "Ppm2"}]}], ";", "\[IndentingNewLine]", 
            RowBox[{"inv2", " ", "=", " ", 
             RowBox[{"SSA2", "*", "IC2"}]}], ";", "\[IndentingNewLine]", 
            RowBox[{"ins2", " ", "=", " ", 
             RowBox[{"SSA2", "*", "IN2"}]}], ";", "\[IndentingNewLine]", 
            RowBox[{"ins2r", " ", "=", " ", 
             RowBox[{"SSA2", "*", 
              RowBox[{"insl", "[", 
               RowBox[{"[", "yr2", "]"}], "]"}]}]}], ";", 
            "\[IndentingNewLine]", 
            RowBox[{"syc2", "=", " ", 
             RowBox[{"mod2", "+", "ins2", "+", "inv2"}]}], " ", ";", 
            RowBox[{"(*", 
             RowBox[{"total", " ", "upfront", " ", "cost"}], "*)"}], 
            "\[IndentingNewLine]", 
            RowBox[{"sys2", "=", " ", 
             RowBox[{
              RowBox[{"(", 
               RowBox[{"mod2", "+", "inv2", "+", "ins2"}], ")"}], "/", 
              "SSA2"}]}], ";", "  ", 
            RowBox[{"(*", 
             RowBox[{"cost", " ", "in", " ", 
              RowBox[{"$", "/", "W"}]}], "*)"}], "\[IndentingNewLine]", 
            RowBox[{"syc2r", " ", "=", 
             RowBox[{"mod2", "+", "ins2r"}]}], ";", "\[IndentingNewLine]", 
            "\[IndentingNewLine]", "\[IndentingNewLine]", 
            RowBox[{"cas", " ", "=", " ", 
             RowBox[{"{", "}"}]}], ";", "\[IndentingNewLine]", 
            "\[IndentingNewLine]", 
            RowBox[{"(*", 
             RowBox[{"Energy", " ", "Yield"}], "*)"}], "\[IndentingNewLine]", 
            RowBox[{"yd1", " ", "=", " ", 
             RowBox[{"Table", "[", 
              RowBox[{
               RowBox[{
                RowBox[{"(", 
                 RowBox[{
                  RowBox[{"SSA1", "/", "1000"}], "*", "SY"}], ")"}], "*", 
                RowBox[{
                 SuperscriptBox[
                  RowBox[{"(", 
                   RowBox[{"1", "-", "deg1"}], ")"}], "N"], "/", 
                 SuperscriptBox[
                  RowBox[{"(", 
                   RowBox[{"1", "+", "DR"}], ")"}], "N"]}]}], ",", 
               RowBox[{"{", 
                RowBox[{"N", ",", "0", ",", 
                 RowBox[{"SL", "-", "1"}]}], "}"}]}], "]"}]}], ";", 
            "\[IndentingNewLine]", 
            RowBox[{"yd2", " ", "=", " ", 
             RowBox[{"Join", "[", 
              RowBox[{
               RowBox[{"Table", "[", 
                RowBox[{
                 RowBox[{
                  RowBox[{"(", 
                   RowBox[{
                    RowBox[{"SSA1", "/", "1000"}], "*", "SY"}], ")"}], "*", 
                  RowBox[{
                   SuperscriptBox[
                    RowBox[{"(", 
                    RowBox[{"1", "-", "deg1"}], ")"}], "N"], "/", 
                   SuperscriptBox[
                    RowBox[{"(", 
                    RowBox[{"1", "+", "DR"}], ")"}], "N"]}]}], ",", 
                 RowBox[{"{", 
                  RowBox[{"N", ",", "0", ",", 
                   RowBox[{"yr2", "-", "yr1", "-", "1"}]}], "}"}]}], "]"}], 
               ",", 
               RowBox[{"Table", "[", 
                RowBox[{
                 RowBox[{
                  RowBox[{"(", 
                   RowBox[{
                    RowBox[{"SSA2", "/", "1000"}], "*", "SY"}], ")"}], "*", 
                  RowBox[{
                   SuperscriptBox[
                    RowBox[{"(", 
                    RowBox[{"1", "-", "deg2"}], ")"}], 
                    RowBox[{"N", "-", "yr2", "+", "yr1"}]], "/", 
                   SuperscriptBox[
                    RowBox[{"(", 
                    RowBox[{"1", "+", "DR"}], ")"}], "N"]}]}], ",", 
                 RowBox[{"{", 
                  RowBox[{"N", ",", 
                   RowBox[{"yr2", "-", "yr1"}], ",", 
                   RowBox[{"SL", "-", "1"}]}], "}"}]}], "]"}]}], "]"}]}], ";",
             "\[IndentingNewLine]", 
            RowBox[{"yd4", " ", "=", 
             RowBox[{
              RowBox[{"Table", "[", 
               RowBox[{
                RowBox[{
                 RowBox[{"(", 
                  RowBox[{
                   RowBox[{"SSA1", "/", "1000"}], "*", "SY"}], ")"}], "*", 
                 RowBox[{
                  SuperscriptBox[
                   RowBox[{"(", 
                    RowBox[{"1", "-", "deg1"}], ")"}], "N"], "/", 
                  SuperscriptBox[
                   RowBox[{"(", 
                    RowBox[{"1", "+", "DR"}], ")"}], "N"]}]}], ",", 
                RowBox[{"{", 
                 RowBox[{"N", ",", "0", ",", 
                  RowBox[{"SL", "-", "1"}]}], "}"}]}], "]"}], "+", 
              RowBox[{"Join", "[", 
               RowBox[{
                RowBox[{"Table", "[", 
                 RowBox[{"0", ",", 
                  RowBox[{"{", 
                   RowBox[{"i", ",", "0", ",", 
                    RowBox[{"yr2", "-", "yr1", "-", "1"}]}], "}"}]}], "]"}], 
                ",", 
                RowBox[{"Table", "[", 
                 RowBox[{
                  RowBox[{
                   RowBox[{"(", 
                    RowBox[{
                    RowBox[{"SSA2", "/", "1000"}], "*", "SY"}], ")"}], "*", 
                   RowBox[{
                    SuperscriptBox[
                    RowBox[{"(", 
                    RowBox[{"1", "-", "deg2"}], ")"}], 
                    RowBox[{"N", "-", "yr2", "+", "yr1"}]], "/", 
                    SuperscriptBox[
                    RowBox[{"(", 
                    RowBox[{"1", "+", "DR"}], ")"}], "N"]}]}], ",", 
                  RowBox[{"{", 
                   RowBox[{"N", ",", 
                    RowBox[{"yr2", "-", "yr1"}], ",", 
                    RowBox[{"SL", "-", "1"}]}], "}"}]}], "]"}]}], "]"}]}]}], 
            ";", "\[IndentingNewLine]", "\[IndentingNewLine]", 
            RowBox[{"TR", " ", "=", " ", 
             RowBox[{"2", "/", "KL"}]}], ";", "\[IndentingNewLine]", 
            RowBox[{"dTR", " ", "=", " ", "TR"}], ";", "\[IndentingNewLine]", 
            RowBox[{"c0", " ", "=", " ", "0"}], ";", "\[IndentingNewLine]", 
            RowBox[{"While", "[", 
             RowBox[{
              RowBox[{
               RowBox[{"(", 
                RowBox[{"c0", "+=", "1"}], ")"}], "\[LessEqual]", "20"}], ",", 
              RowBox[{"{", "\[IndentingNewLine]", "\[IndentingNewLine]", 
               RowBox[{
                RowBox[{"c1", " ", "=", " ", "0"}], ";", 
                "\[IndentingNewLine]", 
                RowBox[{"balx", " ", "=", " ", 
                 RowBox[{"{", "}"}]}], ";", "\[IndentingNewLine]", 
                RowBox[{"res", " ", "=", " ", "1"}], ";", 
                "\[IndentingNewLine]", 
                RowBox[{"While", "[", 
                 RowBox[{
                  RowBox[{
                   RowBox[{"(", 
                    RowBox[{"c1", "+=", "1"}], ")"}], "\[LessEqual]", "KL"}], 
                  ",", 
                  RowBox[{"{", "\[IndentingNewLine]", 
                   RowBox[{
                    RowBox[{"balx", " ", "=", " ", 
                    RowBox[{"Append", "[", 
                    RowBox[{"balx", ",", 
                    RowBox[{
                    RowBox[{"(", 
                    RowBox[{"res", "-", "TR"}], ")"}], 
                    RowBox[{"(", 
                    RowBox[{"1", "+", "INR"}], ")"}]}]}], "]"}]}], ";", 
                    "\[IndentingNewLine]", 
                    RowBox[{"res", " ", "=", " ", 
                    RowBox[{
                    RowBox[{"(", 
                    RowBox[{"res", "-", "TR"}], ")"}], 
                    RowBox[{"(", 
                    RowBox[{"1", "+", "INR"}], ")"}]}]}], ";"}], "}"}]}], 
                 "\[IndentingNewLine]", "]"}], ";", "\[IndentingNewLine]", 
                RowBox[{"If", "[", 
                 RowBox[{
                  RowBox[{
                   RowBox[{"Last", "[", "balx", "]"}], ">", "0"}], ",", 
                  RowBox[{"{", 
                   RowBox[{"TR", "+=", "dTR"}], "}"}], ",", 
                  RowBox[{"{", 
                   RowBox[{"TR", "-=", "dTR"}], "}"}]}], "]"}], ";", 
                "\[IndentingNewLine]", 
                RowBox[{"dTR", "*=", 
                 RowBox[{"1", "/", "2"}]}], ";"}], "\[IndentingNewLine]", 
               "}"}]}], "]"}], ";", "\[IndentingNewLine]", 
            "\[IndentingNewLine]", 
            RowBox[{"lap", " ", "=", " ", 
             RowBox[{"100", "*", "syc1"}]}], ";", "\[IndentingNewLine]", 
            RowBox[{"dlap", " ", "=", " ", 
             RowBox[{"lap", "/", "2"}]}], ";", "\[IndentingNewLine]", 
            RowBox[{"cdf", " ", "=", " ", "0"}], ";", "\[IndentingNewLine]", 
            RowBox[{"While", "[", 
             RowBox[{
              RowBox[{
               RowBox[{"(", 
                RowBox[{"cdf", "+=", "1"}], ")"}], "\[LessEqual]", "25"}], 
              ",", 
              RowBox[{"{", "\[IndentingNewLine]", "\[IndentingNewLine]", 
               RowBox[{
                RowBox[{"cashl1", " ", "=", " ", 
                 RowBox[{
                  RowBox[{"yd1", "*", "RV"}], "-", 
                  RowBox[{"Join", "[", 
                   RowBox[{
                    RowBox[{"Table", "[", 
                    RowBox[{
                    RowBox[{"TR", "*", 
                    RowBox[{"syc1", "/", 
                    SuperscriptBox[
                    RowBox[{"(", 
                    RowBox[{"1", "+", "DR"}], ")"}], "i"]}]}], ",", 
                    RowBox[{"{", 
                    RowBox[{"i", ",", "1", ",", "KL"}], "}"}]}], "]"}], ",", 
                    RowBox[{"Table", "[", 
                    RowBox[{"0", ",", 
                    RowBox[{"{", 
                    RowBox[{"i", ",", 
                    RowBox[{"KL", "+", "1"}], ",", "SL"}], "}"}]}], "]"}]}], 
                   "]"}]}]}], ";", "\[IndentingNewLine]", 
                RowBox[{"cashc1", " ", "=", " ", 
                 RowBox[{"Table", "[", 
                  RowBox[{
                   RowBox[{"Sum", "[", 
                    RowBox[{
                    RowBox[{"cashl1", "[", 
                    RowBox[{"[", "i", "]"}], "]"}], ",", 
                    RowBox[{"{", 
                    RowBox[{"i", ",", "1", ",", "j"}], "}"}]}], "]"}], ",", 
                   RowBox[{"{", 
                    RowBox[{"j", ",", "1", ",", "SL"}], "}"}]}], "]"}]}], ";",
                 "\[IndentingNewLine]", "\[IndentingNewLine]", 
                RowBox[{"cashl2", " ", "=", "  ", 
                 RowBox[{
                  RowBox[{"yd2", "*", "RV"}], "-", 
                  RowBox[{"Join", "[", 
                   RowBox[{
                    RowBox[{"Table", "[", 
                    RowBox[{
                    RowBox[{"TR", "*", 
                    RowBox[{"syc1", "/", 
                    SuperscriptBox[
                    RowBox[{"(", 
                    RowBox[{"1", "+", "DR"}], ")"}], "i"]}]}], ",", 
                    RowBox[{"{", 
                    RowBox[{"i", ",", "1", ",", "KL"}], "}"}]}], "]"}], ",", 
                    RowBox[{"Table", "[", 
                    RowBox[{"0", ",", 
                    RowBox[{"{", 
                    RowBox[{"i", ",", 
                    RowBox[{"KL", "+", "1"}], ",", "SL"}], "}"}]}], "]"}]}], 
                   "]"}], "-", 
                  RowBox[{"Join", "[", 
                   RowBox[{
                    RowBox[{"Table", "[", 
                    RowBox[{"0", ",", 
                    RowBox[{"{", 
                    RowBox[{"i", ",", "1", ",", 
                    RowBox[{"yr2", "-", "yr1"}]}], "}"}]}], "]"}], ",", 
                    RowBox[{"Table", "[", 
                    RowBox[{
                    RowBox[{"TR", "*", 
                    RowBox[{"syc2", "/", 
                    SuperscriptBox[
                    RowBox[{"(", 
                    RowBox[{"1", "+", "DR"}], ")"}], "i"]}]}], ",", 
                    RowBox[{"{", 
                    RowBox[{"i", ",", 
                    RowBox[{"yr2", "-", "yr1", "+", "1"}], ",", 
                    RowBox[{"yr2", "-", "yr1", "+", "KL"}]}], "}"}]}], "]"}], 
                    ",", 
                    RowBox[{"Table", "[", 
                    RowBox[{"0", ",", 
                    RowBox[{"{", 
                    RowBox[{"i", ",", 
                    RowBox[{"yr2", "-", "yr1", "+", "KL", "+", "1"}], ",", 
                    "SL"}], "}"}]}], "]"}]}], "]"}]}]}], ";", 
                "\[IndentingNewLine]", 
                RowBox[{"cashc2", " ", "=", " ", 
                 RowBox[{"Table", "[", 
                  RowBox[{
                   RowBox[{"Sum", "[", 
                    RowBox[{
                    RowBox[{"cashl2", "[", 
                    RowBox[{"[", "i", "]"}], "]"}], ",", 
                    RowBox[{"{", 
                    RowBox[{"i", ",", "1", ",", "j"}], "}"}]}], "]"}], ",", 
                   RowBox[{"{", 
                    RowBox[{"j", ",", "1", ",", "SL"}], "}"}]}], "]"}]}], ";",
                 "\[IndentingNewLine]", "\[IndentingNewLine]", 
                RowBox[{"cashl3", " ", "=", "  ", 
                 RowBox[{
                  RowBox[{"yd2", "*", "RV"}], "-", 
                  RowBox[{"Join", "[", 
                   RowBox[{
                    RowBox[{"Table", "[", 
                    RowBox[{
                    RowBox[{"TR", "*", 
                    RowBox[{"syc1", "/", 
                    SuperscriptBox[
                    RowBox[{"(", 
                    RowBox[{"1", "+", "DR"}], ")"}], "i"]}]}], ",", 
                    RowBox[{"{", 
                    RowBox[{"i", ",", "1", ",", "KL"}], "}"}]}], "]"}], ",", 
                    RowBox[{"Table", "[", 
                    RowBox[{"0", ",", 
                    RowBox[{"{", 
                    RowBox[{"i", ",", 
                    RowBox[{"KL", "+", "1"}], ",", "SL"}], "}"}]}], "]"}]}], 
                   "]"}], "-", 
                  RowBox[{"Join", "[", 
                   RowBox[{
                    RowBox[{"Table", "[", 
                    RowBox[{"0", ",", 
                    RowBox[{"{", 
                    RowBox[{"i", ",", "1", ",", 
                    RowBox[{"yr2", "-", "yr1"}]}], "}"}]}], "]"}], ",", 
                    RowBox[{"Table", "[", 
                    RowBox[{
                    RowBox[{"TR", "*", 
                    RowBox[{"syc2r", "/", 
                    SuperscriptBox[
                    RowBox[{"(", 
                    RowBox[{"1", "+", "DR"}], ")"}], "i"]}]}], ",", 
                    RowBox[{"{", 
                    RowBox[{"i", ",", 
                    RowBox[{"yr2", "-", "yr1", "+", "1"}], ",", 
                    RowBox[{"yr2", "-", "yr1", "+", "KL"}]}], "}"}]}], "]"}], 
                    ",", 
                    RowBox[{"Table", "[", 
                    RowBox[{"0", ",", 
                    RowBox[{"{", 
                    RowBox[{"i", ",", 
                    RowBox[{"yr2", "-", "yr1", "+", "KL", "+", "1"}], ",", 
                    "SL"}], "}"}]}], "]"}]}], "]"}]}]}], ";", 
                "\[IndentingNewLine]", 
                RowBox[{"cashc3", " ", "=", " ", 
                 RowBox[{"Table", "[", 
                  RowBox[{
                   RowBox[{"Sum", "[", 
                    RowBox[{
                    RowBox[{"cashl3", "[", 
                    RowBox[{"[", "i", "]"}], "]"}], ",", 
                    RowBox[{"{", 
                    RowBox[{"i", ",", "1", ",", "j"}], "}"}]}], "]"}], ",", 
                   RowBox[{"{", 
                    RowBox[{"j", ",", "1", ",", "SL"}], "}"}]}], "]"}]}], ";",
                 "\[IndentingNewLine]", "\[IndentingNewLine]", 
                RowBox[{"cashl4", " ", "=", "  ", 
                 RowBox[{
                  RowBox[{"yd4", "*", "RV"}], "-", 
                  RowBox[{"Join", "[", 
                   RowBox[{
                    RowBox[{"Table", "[", 
                    RowBox[{
                    RowBox[{"TR", "*", 
                    RowBox[{"syc1", "/", 
                    SuperscriptBox[
                    RowBox[{"(", 
                    RowBox[{"1", "+", "DR"}], ")"}], "i"]}]}], ",", 
                    RowBox[{"{", 
                    RowBox[{"i", ",", "1", ",", "KL"}], "}"}]}], "]"}], ",", 
                    RowBox[{"Table", "[", 
                    RowBox[{"0", ",", 
                    RowBox[{"{", 
                    RowBox[{"i", ",", 
                    RowBox[{"KL", "+", "1"}], ",", "SL"}], "}"}]}], "]"}]}], 
                   "]"}], "-", 
                  RowBox[{"Join", "[", 
                   RowBox[{
                    RowBox[{"Table", "[", 
                    RowBox[{"0", ",", 
                    RowBox[{"{", 
                    RowBox[{"i", ",", "1", ",", 
                    RowBox[{"yr2", "-", "yr1"}]}], "}"}]}], "]"}], ",", 
                    RowBox[{"Table", "[", 
                    RowBox[{
                    RowBox[{"TR", "*", 
                    RowBox[{"syc2", "/", 
                    SuperscriptBox[
                    RowBox[{"(", 
                    RowBox[{"1", "+", "DR"}], ")"}], "i"]}]}], ",", 
                    RowBox[{"{", 
                    RowBox[{"i", ",", 
                    RowBox[{"yr2", "-", "yr1", "+", "1"}], ",", 
                    RowBox[{"yr2", "-", "yr1", "+", "KL"}]}], "}"}]}], "]"}], 
                    ",", 
                    RowBox[{"Table", "[", 
                    RowBox[{"0", ",", 
                    RowBox[{"{", 
                    RowBox[{"i", ",", 
                    RowBox[{"yr2", "-", "yr1", "+", "KL", "+", "1"}], ",", 
                    "SL"}], "}"}]}], "]"}]}], "]"}]}]}], ";", 
                "\[IndentingNewLine]", 
                RowBox[{"cashl4", " ", "=", "  ", 
                 RowBox[{"ReplacePart", "[", 
                  RowBox[{"cashl4", ",", " ", 
                   RowBox[{"yr2", "->", 
                    RowBox[{
                    RowBox[{"cashl4", "[", 
                    RowBox[{"[", "yr2", "]"}], "]"}], "-", 
                    RowBox[{"lap", "/", 
                    SuperscriptBox[
                    RowBox[{"(", 
                    RowBox[{"1", "+", "DR"}], ")"}], "yr2"]}]}]}]}], "]"}]}], 
                ";", "\[IndentingNewLine]", 
                RowBox[{"cashc4", " ", "=", " ", 
                 RowBox[{"Table", "[", 
                  RowBox[{
                   RowBox[{"Sum", "[", 
                    RowBox[{
                    RowBox[{"cashl4", "[", 
                    RowBox[{"[", "i", "]"}], "]"}], ",", 
                    RowBox[{"{", 
                    RowBox[{"i", ",", "1", ",", "j"}], "}"}]}], "]"}], ",", 
                   RowBox[{"{", 
                    RowBox[{"j", ",", "1", ",", "SL"}], "}"}]}], "]"}]}], ";",
                 "\[IndentingNewLine]", "\[IndentingNewLine]", 
                RowBox[{"c1", " ", "=", " ", "0"}], ";", 
                "\[IndentingNewLine]", 
                RowBox[{"c2", " ", "=", " ", "0"}], ";", 
                "\[IndentingNewLine]", 
                RowBox[{"cas1", " ", "=", " ", 
                 RowBox[{"{", "}"}]}], ";", "\[IndentingNewLine]", 
                RowBox[{"While", "[", 
                 RowBox[{
                  RowBox[{
                   RowBox[{"(", 
                    RowBox[{"c1", "+=", "1"}], ")"}], "\[LessEqual]", "SL"}], 
                  ",", 
                  RowBox[{"{", "\[IndentingNewLine]", 
                   RowBox[{
                    RowBox[{"c2", " ", "+=", "1"}], ";", 
                    "\[IndentingNewLine]", 
                    RowBox[{"cosl", " ", "=", " ", 
                    RowBox[{
                    RowBox[{"cashl1", "[", 
                    RowBox[{"[", "c1", "]"}], "]"}], "-", 
                    RowBox[{"SSA1", "*", 
                    RowBox[{
                    RowBox[{"OM", "/", "1000"}], "/", 
                    SuperscriptBox[
                    RowBox[{"(", 
                    RowBox[{"1", "+", "DR"}], ")"}], "c1"]}]}]}]}], ";", 
                    "\[IndentingNewLine]", 
                    RowBox[{"If", "[", 
                    RowBox[{
                    RowBox[{"c2", " ", "\[Equal]", " ", "IL"}], ",", 
                    RowBox[{"{", "\[IndentingNewLine]", 
                    RowBox[{
                    RowBox[{"cosl", " ", "=", " ", 
                    RowBox[{
                    RowBox[{"cashl1", "[", 
                    RowBox[{"[", "c1", "]"}], "]"}], "-", 
                    RowBox[{"SSA1", "*", 
                    RowBox[{
                    RowBox[{"OM", "/", "1000"}], "/", 
                    SuperscriptBox[
                    RowBox[{"(", 
                    RowBox[{"1", "+", "DR"}], ")"}], "c1"]}]}], "-", 
                    RowBox[{"SSA1", "*", 
                    RowBox[{"IRP1", "/", 
                    SuperscriptBox[
                    RowBox[{"(", 
                    RowBox[{"1", "+", "DR"}], ")"}], "c1"]}]}]}]}], ";", 
                    "\[IndentingNewLine]", 
                    RowBox[{"c2", " ", "=", "0"}], ";"}], "}"}]}], "]"}], ";",
                     "\[IndentingNewLine]", 
                    RowBox[{"cas1", " ", "=", " ", 
                    RowBox[{"Append", "[", 
                    RowBox[{"cas1", ",", "cosl"}], "]"}]}], ";"}], 
                   "\[IndentingNewLine]", "}"}]}], "]"}], ";", 
                "\[IndentingNewLine]", "\[IndentingNewLine]", 
                RowBox[{"bal1", "=", " ", 
                 RowBox[{"Table", "[", 
                  RowBox[{
                   RowBox[{"Sum", "[", 
                    RowBox[{
                    RowBox[{"cas1", "[", 
                    RowBox[{"[", "i", "]"}], "]"}], ",", 
                    RowBox[{"{", 
                    RowBox[{"i", ",", "1", ",", "j"}], "}"}]}], "]"}], ",", 
                   RowBox[{"{", 
                    RowBox[{"j", ",", "1", ",", "SL"}], "}"}]}], "]"}]}], ";",
                 "\[IndentingNewLine]", 
                RowBox[{"cs1", " ", "=", " ", 
                 RowBox[{
                  RowBox[{"Last", "[", "bal1", "]"}], "/", 
                  RowBox[{"Sqrt", "[", "SL", "]"}]}]}], ";", 
                "\[IndentingNewLine]", 
                RowBox[{"dcs", " ", "=", " ", 
                 RowBox[{"cs1", " ", "/", "2"}]}], ";", "\[IndentingNewLine]", 
                RowBox[{"cd0", " ", "=", " ", "0"}], ";", 
                "\[IndentingNewLine]", 
                RowBox[{"While", "[", 
                 RowBox[{
                  RowBox[{
                   RowBox[{"(", 
                    RowBox[{"cd0", "+=", "1"}], ")"}], "\[LessEqual]", "20"}],
                   ",", 
                  RowBox[{"{", "\[IndentingNewLine]", 
                   RowBox[{
                    RowBox[{"ixl1", " ", "=", " ", 
                    RowBox[{"Sum", "[", 
                    RowBox[{
                    RowBox[{"cs1", "/", 
                    SuperscriptBox[
                    RowBox[{"(", 
                    RowBox[{"1", "+", "DR"}], ")"}], "i"]}], ",", 
                    RowBox[{"{", 
                    RowBox[{"i", ",", "1", ",", "SL"}], "}"}]}], "]"}]}], ";",
                     "\[IndentingNewLine]", 
                    RowBox[{"If", "[", 
                    RowBox[{
                    RowBox[{"ixl1", ">", 
                    RowBox[{"Last", "[", "bal1", "]"}]}], ",", 
                    RowBox[{"{", 
                    RowBox[{"cs1", "-=", "dcs"}], "}"}], ",", 
                    RowBox[{"{", 
                    RowBox[{"cs1", "+=", "dcs"}], "}"}]}], "]"}], ";", 
                    "\[IndentingNewLine]", 
                    RowBox[{"dcs", " ", "*=", "0.5"}], ";"}], 
                   "\[IndentingNewLine]", "}"}]}], "]"}], ";", 
                "\[IndentingNewLine]", "\[IndentingNewLine]", 
                "\[IndentingNewLine]", 
                RowBox[{"c1", " ", "=", " ", "0"}], ";", 
                "\[IndentingNewLine]", 
                RowBox[{"c2", " ", "=", " ", "0"}], ";", 
                "\[IndentingNewLine]", 
                RowBox[{"cas2", " ", "=", " ", 
                 RowBox[{"{", "}"}]}], ";", "\[IndentingNewLine]", 
                RowBox[{"While", "[", 
                 RowBox[{
                  RowBox[{
                   RowBox[{"(", 
                    RowBox[{"c1", "+=", "1"}], ")"}], "\[LessEqual]", "SL"}], 
                  ",", 
                  RowBox[{"{", "\[IndentingNewLine]", 
                   RowBox[{
                    RowBox[{"c2", " ", "+=", "1"}], ";", 
                    "\[IndentingNewLine]", 
                    RowBox[{"cosl", " ", "=", " ", 
                    RowBox[{
                    RowBox[{"cashl2", "[", 
                    RowBox[{"[", "c1", "]"}], "]"}], "-", 
                    RowBox[{"SSA2", "*", 
                    RowBox[{
                    RowBox[{"OM", "/", "1000"}], "/", 
                    SuperscriptBox[
                    RowBox[{"(", 
                    RowBox[{"1", "+", "DR"}], ")"}], "c1"]}]}]}]}], ";", 
                    "\[IndentingNewLine]", 
                    RowBox[{"If", "[", 
                    RowBox[{
                    RowBox[{"c2", " ", "\[Equal]", " ", "IL"}], ",", 
                    RowBox[{"{", "\[IndentingNewLine]", 
                    RowBox[{
                    RowBox[{"cosl", " ", "=", " ", 
                    RowBox[{
                    RowBox[{"cashl2", "[", 
                    RowBox[{"[", "c1", "]"}], "]"}], "-", 
                    RowBox[{"SSA2", "*", 
                    RowBox[{
                    RowBox[{"OM", "/", "1000"}], "/", 
                    SuperscriptBox[
                    RowBox[{"(", 
                    RowBox[{"1", "+", "DR"}], ")"}], "c1"]}]}], "-", 
                    RowBox[{"SSA2", "*", 
                    RowBox[{"IRP2", "/", 
                    SuperscriptBox[
                    RowBox[{"(", 
                    RowBox[{"1", "+", "DR"}], ")"}], "c1"]}]}]}]}], ";", 
                    "\[IndentingNewLine]", 
                    RowBox[{"c2", " ", "=", "0"}], ";"}], "}"}]}], "]"}], ";",
                     "\[IndentingNewLine]", 
                    RowBox[{"cas2", " ", "=", " ", 
                    RowBox[{"Append", "[", 
                    RowBox[{"cas2", ",", "cosl"}], "]"}]}], ";"}], 
                   "\[IndentingNewLine]", "}"}]}], "]"}], ";", 
                "\[IndentingNewLine]", 
                RowBox[{"bal2", "=", " ", 
                 RowBox[{"Table", "[", 
                  RowBox[{
                   RowBox[{"Sum", "[", 
                    RowBox[{
                    RowBox[{"cas2", "[", 
                    RowBox[{"[", "i", "]"}], "]"}], ",", 
                    RowBox[{"{", 
                    RowBox[{"i", ",", "1", ",", "j"}], "}"}]}], "]"}], ",", 
                   RowBox[{"{", 
                    RowBox[{"j", ",", "1", ",", "SL"}], "}"}]}], "]"}]}], ";",
                 "\[IndentingNewLine]", 
                RowBox[{"cs2", " ", "=", " ", 
                 RowBox[{
                  RowBox[{"Last", "[", "bal2", "]"}], "/", 
                  RowBox[{"Sqrt", "[", "SL", "]"}]}]}], ";", 
                "\[IndentingNewLine]", 
                RowBox[{"dcs", " ", "=", " ", 
                 RowBox[{"cs2", " ", "/", "2"}]}], ";", "\[IndentingNewLine]", 
                RowBox[{"cd0", " ", "=", " ", "0"}], ";", 
                "\[IndentingNewLine]", 
                RowBox[{"While", "[", 
                 RowBox[{
                  RowBox[{
                   RowBox[{"(", 
                    RowBox[{"cd0", "+=", "1"}], ")"}], "\[LessEqual]", "20"}],
                   ",", 
                  RowBox[{"{", "\[IndentingNewLine]", 
                   RowBox[{
                    RowBox[{"ixl2", " ", "=", " ", 
                    RowBox[{"Sum", "[", 
                    RowBox[{
                    RowBox[{"cs2", "/", 
                    SuperscriptBox[
                    RowBox[{"(", 
                    RowBox[{"1", "+", "DR"}], ")"}], "i"]}], ",", 
                    RowBox[{"{", 
                    RowBox[{"i", ",", "1", ",", "SL"}], "}"}]}], "]"}]}], ";",
                     "\[IndentingNewLine]", 
                    RowBox[{"If", "[", 
                    RowBox[{
                    RowBox[{"ixl2", ">", 
                    RowBox[{"Last", "[", "bal2", "]"}]}], ",", 
                    RowBox[{"{", 
                    RowBox[{"cs2", "-=", "dcs"}], "}"}], ",", 
                    RowBox[{"{", 
                    RowBox[{"cs2", "+=", "dcs"}], "}"}]}], "]"}], ";", 
                    "\[IndentingNewLine]", 
                    RowBox[{"dcs", " ", "*=", "0.5"}], ";"}], 
                   "\[IndentingNewLine]", "}"}]}], "]"}], ";", 
                "\[IndentingNewLine]", "\[IndentingNewLine]", 
                RowBox[{"c1", " ", "=", " ", "0"}], ";", 
                "\[IndentingNewLine]", 
                RowBox[{"c2", " ", "=", " ", "0"}], ";", 
                "\[IndentingNewLine]", 
                RowBox[{"cas3", " ", "=", " ", 
                 RowBox[{"{", "}"}]}], ";", "\[IndentingNewLine]", 
                RowBox[{"While", "[", 
                 RowBox[{
                  RowBox[{
                   RowBox[{"(", 
                    RowBox[{"c1", "+=", "1"}], ")"}], "\[LessEqual]", "SL"}], 
                  ",", 
                  RowBox[{"{", "\[IndentingNewLine]", 
                   RowBox[{
                    RowBox[{"c2", " ", "+=", "1"}], ";", 
                    "\[IndentingNewLine]", 
                    RowBox[{"cosl", " ", "=", " ", 
                    RowBox[{
                    RowBox[{"cashl3", "[", 
                    RowBox[{"[", "c1", "]"}], "]"}], "-", 
                    RowBox[{"SSA2", "*", 
                    RowBox[{
                    RowBox[{"OM", "/", "1000"}], "/", 
                    SuperscriptBox[
                    RowBox[{"(", 
                    RowBox[{"1", "+", "DR"}], ")"}], "c1"]}]}]}]}], ";", 
                    "\[IndentingNewLine]", 
                    RowBox[{"If", "[", 
                    RowBox[{
                    RowBox[{"c2", " ", "\[Equal]", " ", "IL"}], ",", 
                    RowBox[{"{", "\[IndentingNewLine]", 
                    RowBox[{
                    RowBox[{"cosl", " ", "=", " ", 
                    RowBox[{
                    RowBox[{"cashl3", "[", 
                    RowBox[{"[", "c1", "]"}], "]"}], "-", 
                    RowBox[{"SSA2", "*", 
                    RowBox[{
                    RowBox[{"OM", "/", "1000"}], "/", 
                    SuperscriptBox[
                    RowBox[{"(", 
                    RowBox[{"1", "+", "DR"}], ")"}], "c1"]}]}], "-", 
                    RowBox[{"SSA2", "*", 
                    RowBox[{"IRP2", "/", 
                    SuperscriptBox[
                    RowBox[{"(", 
                    RowBox[{"1", "+", "DR"}], ")"}], "c1"]}]}]}]}], ";", 
                    "\[IndentingNewLine]", 
                    RowBox[{"c2", " ", "=", "0"}], ";"}], "}"}]}], "]"}], ";",
                     "\[IndentingNewLine]", 
                    RowBox[{"cas3", " ", "=", " ", 
                    RowBox[{"Append", "[", 
                    RowBox[{"cas3", ",", "cosl"}], "]"}]}], ";"}], 
                   "\[IndentingNewLine]", "}"}]}], "]"}], ";", 
                "\[IndentingNewLine]", 
                RowBox[{"bal3", "=", " ", 
                 RowBox[{"Table", "[", 
                  RowBox[{
                   RowBox[{"Sum", "[", 
                    RowBox[{
                    RowBox[{"cas3", "[", 
                    RowBox[{"[", "i", "]"}], "]"}], ",", 
                    RowBox[{"{", 
                    RowBox[{"i", ",", "1", ",", "j"}], "}"}]}], "]"}], ",", 
                   RowBox[{"{", 
                    RowBox[{"j", ",", "1", ",", "SL"}], "}"}]}], "]"}]}], ";",
                 "\[IndentingNewLine]", 
                RowBox[{"cs3", " ", "=", " ", 
                 RowBox[{
                  RowBox[{"Last", "[", "bal3", "]"}], "/", 
                  RowBox[{"Sqrt", "[", "SL", "]"}]}]}], ";", 
                "\[IndentingNewLine]", 
                RowBox[{"dcs", " ", "=", " ", 
                 RowBox[{"cs3", " ", "/", "2"}]}], ";", "\[IndentingNewLine]", 
                RowBox[{"cd0", " ", "=", " ", "0"}], ";", 
                "\[IndentingNewLine]", 
                RowBox[{"While", "[", 
                 RowBox[{
                  RowBox[{
                   RowBox[{"(", 
                    RowBox[{"cd0", "+=", "1"}], ")"}], "\[LessEqual]", "20"}],
                   ",", 
                  RowBox[{"{", "\[IndentingNewLine]", 
                   RowBox[{
                    RowBox[{"ixl3", " ", "=", " ", 
                    RowBox[{"Sum", "[", 
                    RowBox[{
                    RowBox[{"cs3", "/", 
                    SuperscriptBox[
                    RowBox[{"(", 
                    RowBox[{"1", "+", "DR"}], ")"}], "i"]}], ",", 
                    RowBox[{"{", 
                    RowBox[{"i", ",", "1", ",", "SL"}], "}"}]}], "]"}]}], ";",
                     "\[IndentingNewLine]", 
                    RowBox[{"If", "[", 
                    RowBox[{
                    RowBox[{"ixl3", ">", 
                    RowBox[{"Last", "[", "bal3", "]"}]}], ",", 
                    RowBox[{"{", 
                    RowBox[{"cs3", "-=", "dcs"}], "}"}], ",", 
                    RowBox[{"{", 
                    RowBox[{"cs3", "+=", "dcs"}], "}"}]}], "]"}], ";", 
                    "\[IndentingNewLine]", 
                    RowBox[{"dcs", " ", "*=", "0.5"}], ";"}], 
                   "\[IndentingNewLine]", "}"}]}], "]"}], ";", 
                "\[IndentingNewLine]", "\[IndentingNewLine]", 
                RowBox[{"c1", " ", "=", " ", "0"}], ";", 
                "\[IndentingNewLine]", 
                RowBox[{"c2", " ", "=", " ", "0"}], ";", 
                "\[IndentingNewLine]", 
                RowBox[{"cas4", " ", "=", " ", 
                 RowBox[{"{", "}"}]}], ";", "\[IndentingNewLine]", 
                RowBox[{"While", "[", 
                 RowBox[{
                  RowBox[{
                   RowBox[{"(", 
                    RowBox[{"c1", "+=", "1"}], ")"}], "\[LessEqual]", "SL"}], 
                  ",", 
                  RowBox[{"{", "\[IndentingNewLine]", 
                   RowBox[{
                    RowBox[{"c2", " ", "+=", "1"}], ";", 
                    "\[IndentingNewLine]", 
                    RowBox[{"cosl", " ", "=", " ", 
                    RowBox[{
                    RowBox[{"cashl4", "[", 
                    RowBox[{"[", "c1", "]"}], "]"}], "-", 
                    RowBox[{"SSA2", "*", 
                    RowBox[{
                    RowBox[{"OM", "/", "1000"}], "/", 
                    SuperscriptBox[
                    RowBox[{"(", 
                    RowBox[{"1", "+", "DR"}], ")"}], "c1"]}]}]}]}], ";", 
                    "\[IndentingNewLine]", 
                    RowBox[{"If", "[", 
                    RowBox[{
                    RowBox[{"c2", " ", "\[Equal]", " ", "IL"}], ",", 
                    RowBox[{"{", "\[IndentingNewLine]", 
                    RowBox[{
                    RowBox[{"cosl", " ", "=", " ", 
                    RowBox[{
                    RowBox[{"cashl4", "[", 
                    RowBox[{"[", "c1", "]"}], "]"}], "-", 
                    RowBox[{"SSA2", "*", 
                    RowBox[{
                    RowBox[{"OM", "/", "1000"}], "/", 
                    SuperscriptBox[
                    RowBox[{"(", 
                    RowBox[{"1", "+", "DR"}], ")"}], "c1"]}]}], "-", 
                    RowBox[{"SSA2", "*", 
                    RowBox[{"IRP2", "/", 
                    SuperscriptBox[
                    RowBox[{"(", 
                    RowBox[{"1", "+", "DR"}], ")"}], "c1"]}]}]}]}], ";", 
                    "\[IndentingNewLine]", 
                    RowBox[{"c2", " ", "=", "0"}], ";"}], "}"}]}], "]"}], ";",
                     "\[IndentingNewLine]", 
                    RowBox[{"cas4", " ", "=", " ", 
                    RowBox[{"Append", "[", 
                    RowBox[{"cas4", ",", "cosl"}], "]"}]}], ";"}], 
                   "\[IndentingNewLine]", "}"}]}], "]"}], ";", 
                "\[IndentingNewLine]", 
                RowBox[{"bal4", "=", " ", 
                 RowBox[{"Table", "[", 
                  RowBox[{
                   RowBox[{"Sum", "[", 
                    RowBox[{
                    RowBox[{"cas4", "[", 
                    RowBox[{"[", "i", "]"}], "]"}], ",", 
                    RowBox[{"{", 
                    RowBox[{"i", ",", "1", ",", "j"}], "}"}]}], "]"}], ",", 
                   RowBox[{"{", 
                    RowBox[{"j", ",", "1", ",", "SL"}], "}"}]}], "]"}]}], ";",
                 "\[IndentingNewLine]", 
                RowBox[{"cs4", " ", "=", " ", 
                 RowBox[{
                  RowBox[{"Last", "[", "bal4", "]"}], "/", 
                  RowBox[{"Sqrt", "[", "SL", "]"}]}]}], ";", 
                "\[IndentingNewLine]", 
                RowBox[{"dcs", " ", "=", " ", 
                 RowBox[{"cs4", " ", "/", "2"}]}], ";", "\[IndentingNewLine]", 
                RowBox[{"cd0", " ", "=", " ", "0"}], ";", 
                "\[IndentingNewLine]", 
                RowBox[{"While", "[", 
                 RowBox[{
                  RowBox[{
                   RowBox[{"(", 
                    RowBox[{"cd0", "+=", "1"}], ")"}], "\[LessEqual]", "20"}],
                   ",", 
                  RowBox[{"{", "\[IndentingNewLine]", 
                   RowBox[{
                    RowBox[{"ixl4", " ", "=", " ", 
                    RowBox[{"Sum", "[", 
                    RowBox[{
                    RowBox[{"cs4", "/", 
                    SuperscriptBox[
                    RowBox[{"(", 
                    RowBox[{"1", "+", "DR"}], ")"}], "i"]}], ",", 
                    RowBox[{"{", 
                    RowBox[{"i", ",", "1", ",", "SL"}], "}"}]}], "]"}]}], ";",
                     "\[IndentingNewLine]", 
                    RowBox[{"If", "[", 
                    RowBox[{
                    RowBox[{"ixl4", ">", 
                    RowBox[{"Last", "[", "bal4", "]"}]}], ",", 
                    RowBox[{"{", 
                    RowBox[{"cs4", "-=", "dcs"}], "}"}], ",", 
                    RowBox[{"{", 
                    RowBox[{"cs4", "+=", "dcs"}], "}"}]}], "]"}], ";", 
                    "\[IndentingNewLine]", 
                    RowBox[{"dcs", " ", "*=", "0.5"}], ";"}], 
                   "\[IndentingNewLine]", "}"}]}], "]"}], ";", 
                "\[IndentingNewLine]", "\[IndentingNewLine]", 
                RowBox[{"If", "[", 
                 RowBox[{
                  RowBox[{"cs4", ">", "cs1"}], ",", 
                  RowBox[{"{", 
                   RowBox[{"lap", "+=", "dlap"}], "}"}], ",", 
                  RowBox[{"{", 
                   RowBox[{"lap", "-=", "dlap"}], "}"}]}], "]"}], ";", 
                "\[IndentingNewLine]", 
                RowBox[{"dlap", "*=", "0.5"}], ";"}], "\[IndentingNewLine]", 
               "\[IndentingNewLine]", "}"}]}], "]"}], ";", 
            "\[IndentingNewLine]", "\[IndentingNewLine]", 
            RowBox[{"tutl", " ", "=", " ", 
             RowBox[{"Append", " ", "[", 
              RowBox[{"tutl", ",", " ", 
               RowBox[{"{", 
                RowBox[{
                 RowBox[{
                  RowBox[{"lap", "/", "SSA1"}], "/", 
                  SuperscriptBox[
                   RowBox[{"(", 
                    RowBox[{"1", "+", "DR"}], ")"}], "yr2"]}], ",", " ", 
                 RowBox[{
                  RowBox[{
                   RowBox[{"(", 
                    RowBox[{"lap", "/", "SSA1"}], ")"}], "/", "sys2"}], "/", 
                  SuperscriptBox[
                   RowBox[{"(", 
                    RowBox[{"1", "+", "DR"}], ")"}], "yr2"]}]}], "}"}]}], 
              "]"}]}], ";"}], "\[IndentingNewLine]", "}"}]}], "]"}], ";"}], 
       "\[IndentingNewLine]", "\[IndentingNewLine]", 
       RowBox[{"(*", 
        RowBox[{
         RowBox[{"trosl", " ", "=", " ", 
          RowBox[{"Append", "[", 
           RowBox[{"trosl", ",", 
            RowBox[{"{", 
             RowBox[{
              RowBox[{
               RowBox[{
                RowBox[{"Position", "[", 
                 RowBox[{
                  RowBox[{"tutl", "[", 
                   RowBox[{"[", 
                    RowBox[{"All", ",", "1"}], "]"}], "]"}], ",", 
                  RowBox[{"Max", "[", 
                   RowBox[{"tutl", "[", 
                    RowBox[{"[", 
                    RowBox[{"All", ",", "1"}], "]"}], "]"}], "]"}]}], "]"}], 
                "[", 
                RowBox[{"[", "1", "]"}], "]"}], "[", 
               RowBox[{"[", "1", "]"}], "]"}], ",", 
              RowBox[{
               RowBox[{
                RowBox[{"Position", "[", 
                 RowBox[{
                  RowBox[{"Sign", "[", 
                   RowBox[{"tutl", "[", 
                    RowBox[{"[", 
                    RowBox[{"All", ",", "1"}], "]"}], "]"}], "]"}], ",", 
                  "1"}], "]"}], "[", 
                RowBox[{"[", "1", "]"}], "]"}], "[", 
               RowBox[{"[", "1", "]"}], "]"}], ",", 
              RowBox[{
               RowBox[{
                RowBox[{"Position", "[", 
                 RowBox[{
                  RowBox[{"tutl", "[", 
                   RowBox[{"[", 
                    RowBox[{"All", ",", "2"}], "]"}], "]"}], ",", 
                  RowBox[{"Max", "[", 
                   RowBox[{"tutl", "[", 
                    RowBox[{"[", 
                    RowBox[{"All", ",", "2"}], "]"}], "]"}], "]"}]}], "]"}], 
                "[", 
                RowBox[{"[", "1", "]"}], "]"}], "[", 
               RowBox[{"[", "1", "]"}], "]"}], ",", 
              RowBox[{
               RowBox[{
                RowBox[{"Position", "[", 
                 RowBox[{
                  RowBox[{"Sign", "[", 
                   RowBox[{"tutl", "[", 
                    RowBox[{"[", 
                    RowBox[{"All", ",", "2"}], "]"}], "]"}], "]"}], ",", 
                  "1"}], "]"}], "[", 
                RowBox[{"[", "1", "]"}], "]"}], "[", 
               RowBox[{"[", "1", "]"}], "]"}]}], "}"}]}], "]"}]}], ";"}], 
        "*)"}], "\[IndentingNewLine]", "}"}]}], "]"}], ";"}], 
   "\[IndentingNewLine]"}]}]], "Input",
 CellChangeTimes->{{3.8235882441792483`*^9, 3.823588252786175*^9}, {
   3.8235884663597026`*^9, 3.8235886020899315`*^9}, 3.829190852815028*^9, {
   3.829191023485345*^9, 3.8291910445558395`*^9}, {3.8291910946145887`*^9, 
   3.8291910981849937`*^9}, 3.8291911773856306`*^9, 3.829191302337531*^9, {
   3.8291914281651382`*^9, 3.8291914578216095`*^9}, {3.829191498310047*^9, 
   3.829191540686389*^9}, {3.8291915794265385`*^9, 3.829191604159222*^9}, {
   3.8291916607105827`*^9, 3.829191667160261*^9}, {3.82919176134175*^9, 
   3.829191765003928*^9}, {3.829191874654928*^9, 3.8291918750987053`*^9}, 
   3.8291920817506113`*^9, 3.8291922896651754`*^9, {3.8291923940343447`*^9, 
   3.829192395167305*^9}, {3.829192426774566*^9, 3.82919243451182*^9}, {
   3.829192585776264*^9, 3.829192628585477*^9}, {3.8291926797293425`*^9, 
   3.829192685730255*^9}, {3.82919349232695*^9, 3.8291934968418427`*^9}, {
   3.829194486487088*^9, 3.8291944947160325`*^9}, {3.8291948028880453`*^9, 
   3.8291948063407645`*^9}, {3.8291949435071306`*^9, 
   3.8291949549883585`*^9}, {3.829194992144796*^9, 3.8291949937783933`*^9}, {
   3.829195029923539*^9, 3.8291950409938464`*^9}, {3.8291958132671585`*^9, 
   3.829195867795032*^9}},ExpressionUUID->"4574bc59-3fd3-424f-8c6d-\
6c3ffee06bad"],

Cell[CellGroupData[{

Cell[BoxData["21"], "Print",
 CellChangeTimes->{
  3.8291911827063346`*^9, {3.829191439626395*^9, 3.8291914586862926`*^9}, {
   3.829191499691341*^9, 3.829191541919084*^9}, {3.8291915800259275`*^9, 
   3.829191604778552*^9}, 3.829191667862401*^9, 3.829191767033483*^9, 
   3.8291920849510293`*^9, 3.8291922903972087`*^9, 3.8291924404379034`*^9, 
   3.8291926300405846`*^9, 3.829192687179392*^9, 3.829193498102441*^9, 
   3.8291944955448093`*^9, 3.8291950425008307`*^9},
 CellLabel->
  "During evaluation of \
In[182]:=",ExpressionUUID->"c1a7d427-dc55-45b5-b6a9-81ef591abc4d"],

Cell[BoxData["22"], "Print",
 CellChangeTimes->{
  3.8291911827063346`*^9, {3.829191439626395*^9, 3.8291914586862926`*^9}, {
   3.829191499691341*^9, 3.829191541919084*^9}, {3.8291915800259275`*^9, 
   3.829191604778552*^9}, 3.829191667862401*^9, 3.829191767033483*^9, 
   3.8291920849510293`*^9, 3.8291922903972087`*^9, 3.8291924404379034`*^9, 
   3.8291926300405846`*^9, 3.829192687179392*^9, 3.829193498102441*^9, 
   3.8291944955448093`*^9, 3.829195043295676*^9},
 CellLabel->
  "During evaluation of \
In[182]:=",ExpressionUUID->"bdd2d0e7-c16d-4003-8485-872ec5e11706"],

Cell[BoxData["23"], "Print",
 CellChangeTimes->{
  3.8291911827063346`*^9, {3.829191439626395*^9, 3.8291914586862926`*^9}, {
   3.829191499691341*^9, 3.829191541919084*^9}, {3.8291915800259275`*^9, 
   3.829191604778552*^9}, 3.829191667862401*^9, 3.829191767033483*^9, 
   3.8291920849510293`*^9, 3.8291922903972087`*^9, 3.8291924404379034`*^9, 
   3.8291926300405846`*^9, 3.829192687179392*^9, 3.829193498102441*^9, 
   3.8291944955448093`*^9, 3.829195043932004*^9},
 CellLabel->
  "During evaluation of \
In[182]:=",ExpressionUUID->"ce5689bd-9567-4a5e-901c-2e68b18a89ef"],

Cell[BoxData["24"], "Print",
 CellChangeTimes->{
  3.8291911827063346`*^9, {3.829191439626395*^9, 3.8291914586862926`*^9}, {
   3.829191499691341*^9, 3.829191541919084*^9}, {3.8291915800259275`*^9, 
   3.829191604778552*^9}, 3.829191667862401*^9, 3.829191767033483*^9, 
   3.8291920849510293`*^9, 3.8291922903972087`*^9, 3.8291924404379034`*^9, 
   3.8291926300405846`*^9, 3.829192687179392*^9, 3.829193498102441*^9, 
   3.8291944955448093`*^9, 3.829195044651045*^9},
 CellLabel->
  "During evaluation of \
In[182]:=",ExpressionUUID->"bdcd1998-e6c2-4feb-95bd-8dbb67de1d87"],

Cell[BoxData["25"], "Print",
 CellChangeTimes->{
  3.8291911827063346`*^9, {3.829191439626395*^9, 3.8291914586862926`*^9}, {
   3.829191499691341*^9, 3.829191541919084*^9}, {3.8291915800259275`*^9, 
   3.829191604778552*^9}, 3.829191667862401*^9, 3.829191767033483*^9, 
   3.8291920849510293`*^9, 3.8291922903972087`*^9, 3.8291924404379034`*^9, 
   3.8291926300405846`*^9, 3.829192687179392*^9, 3.829193498102441*^9, 
   3.8291944955448093`*^9, 3.8291950454209805`*^9},
 CellLabel->
  "During evaluation of \
In[182]:=",ExpressionUUID->"e0e519f3-0c5a-4dca-8cb9-d3cfbb8cd43d"],

Cell[BoxData["26"], "Print",
 CellChangeTimes->{
  3.8291911827063346`*^9, {3.829191439626395*^9, 3.8291914586862926`*^9}, {
   3.829191499691341*^9, 3.829191541919084*^9}, {3.8291915800259275`*^9, 
   3.829191604778552*^9}, 3.829191667862401*^9, 3.829191767033483*^9, 
   3.8291920849510293`*^9, 3.8291922903972087`*^9, 3.8291924404379034`*^9, 
   3.8291926300405846`*^9, 3.829192687179392*^9, 3.829193498102441*^9, 
   3.8291944955448093`*^9, 3.829195046071265*^9},
 CellLabel->
  "During evaluation of \
In[182]:=",ExpressionUUID->"ea0eb6bc-1a7f-4516-9b63-5ed61c77e1c9"],

Cell[BoxData["27"], "Print",
 CellChangeTimes->{
  3.8291911827063346`*^9, {3.829191439626395*^9, 3.8291914586862926`*^9}, {
   3.829191499691341*^9, 3.829191541919084*^9}, {3.8291915800259275`*^9, 
   3.829191604778552*^9}, 3.829191667862401*^9, 3.829191767033483*^9, 
   3.8291920849510293`*^9, 3.8291922903972087`*^9, 3.8291924404379034`*^9, 
   3.8291926300405846`*^9, 3.829192687179392*^9, 3.829193498102441*^9, 
   3.8291944955448093`*^9, 3.829195046706563*^9},
 CellLabel->
  "During evaluation of \
In[182]:=",ExpressionUUID->"69701eb5-70f8-4335-bf18-ca4e9e43a2ad"],

Cell[BoxData["28"], "Print",
 CellChangeTimes->{
  3.8291911827063346`*^9, {3.829191439626395*^9, 3.8291914586862926`*^9}, {
   3.829191499691341*^9, 3.829191541919084*^9}, {3.8291915800259275`*^9, 
   3.829191604778552*^9}, 3.829191667862401*^9, 3.829191767033483*^9, 
   3.8291920849510293`*^9, 3.8291922903972087`*^9, 3.8291924404379034`*^9, 
   3.8291926300405846`*^9, 3.829192687179392*^9, 3.829193498102441*^9, 
   3.8291944955448093`*^9, 3.82919504743259*^9},
 CellLabel->
  "During evaluation of \
In[182]:=",ExpressionUUID->"0fb454e3-3d2e-44e5-889e-1115a59cab99"],

Cell[BoxData["29"], "Print",
 CellChangeTimes->{
  3.8291911827063346`*^9, {3.829191439626395*^9, 3.8291914586862926`*^9}, {
   3.829191499691341*^9, 3.829191541919084*^9}, {3.8291915800259275`*^9, 
   3.829191604778552*^9}, 3.829191667862401*^9, 3.829191767033483*^9, 
   3.8291920849510293`*^9, 3.8291922903972087`*^9, 3.8291924404379034`*^9, 
   3.8291926300405846`*^9, 3.829192687179392*^9, 3.829193498102441*^9, 
   3.8291944955448093`*^9, 3.829195048126728*^9},
 CellLabel->
  "During evaluation of \
In[182]:=",ExpressionUUID->"c21e542b-8d63-4b32-a9ea-57a8436765e4"],

Cell[BoxData["30"], "Print",
 CellChangeTimes->{
  3.8291911827063346`*^9, {3.829191439626395*^9, 3.8291914586862926`*^9}, {
   3.829191499691341*^9, 3.829191541919084*^9}, {3.8291915800259275`*^9, 
   3.829191604778552*^9}, 3.829191667862401*^9, 3.829191767033483*^9, 
   3.8291920849510293`*^9, 3.8291922903972087`*^9, 3.8291924404379034`*^9, 
   3.8291926300405846`*^9, 3.829192687179392*^9, 3.829193498102441*^9, 
   3.8291944955448093`*^9, 3.829195048832837*^9},
 CellLabel->
  "During evaluation of \
In[182]:=",ExpressionUUID->"279f047a-dea3-4662-a183-58d15265e1a4"],

Cell[BoxData["31"], "Print",
 CellChangeTimes->{
  3.8291911827063346`*^9, {3.829191439626395*^9, 3.8291914586862926`*^9}, {
   3.829191499691341*^9, 3.829191541919084*^9}, {3.8291915800259275`*^9, 
   3.829191604778552*^9}, 3.829191667862401*^9, 3.829191767033483*^9, 
   3.8291920849510293`*^9, 3.8291922903972087`*^9, 3.8291924404379034`*^9, 
   3.8291926300405846`*^9, 3.829192687179392*^9, 3.829193498102441*^9, 
   3.8291944955448093`*^9, 3.829195049571889*^9},
 CellLabel->
  "During evaluation of \
In[182]:=",ExpressionUUID->"e5c8d330-378f-4d98-b460-e55dd7d70c79"],

Cell[BoxData["32"], "Print",
 CellChangeTimes->{
  3.8291911827063346`*^9, {3.829191439626395*^9, 3.8291914586862926`*^9}, {
   3.829191499691341*^9, 3.829191541919084*^9}, {3.8291915800259275`*^9, 
   3.829191604778552*^9}, 3.829191667862401*^9, 3.829191767033483*^9, 
   3.8291920849510293`*^9, 3.8291922903972087`*^9, 3.8291924404379034`*^9, 
   3.8291926300405846`*^9, 3.829192687179392*^9, 3.829193498102441*^9, 
   3.8291944955448093`*^9, 3.8291950502540274`*^9},
 CellLabel->
  "During evaluation of \
In[182]:=",ExpressionUUID->"f4375054-c46d-4c51-a4d1-42e6c13ecfb0"],

Cell[BoxData["33"], "Print",
 CellChangeTimes->{
  3.8291911827063346`*^9, {3.829191439626395*^9, 3.8291914586862926`*^9}, {
   3.829191499691341*^9, 3.829191541919084*^9}, {3.8291915800259275`*^9, 
   3.829191604778552*^9}, 3.829191667862401*^9, 3.829191767033483*^9, 
   3.8291920849510293`*^9, 3.8291922903972087`*^9, 3.8291924404379034`*^9, 
   3.8291926300405846`*^9, 3.829192687179392*^9, 3.829193498102441*^9, 
   3.8291944955448093`*^9, 3.8291950509591384`*^9},
 CellLabel->
  "During evaluation of \
In[182]:=",ExpressionUUID->"8102e60e-10c3-4a1a-9091-1760d9b6b20f"],

Cell[BoxData["34"], "Print",
 CellChangeTimes->{
  3.8291911827063346`*^9, {3.829191439626395*^9, 3.8291914586862926`*^9}, {
   3.829191499691341*^9, 3.829191541919084*^9}, {3.8291915800259275`*^9, 
   3.829191604778552*^9}, 3.829191667862401*^9, 3.829191767033483*^9, 
   3.8291920849510293`*^9, 3.8291922903972087`*^9, 3.8291924404379034`*^9, 
   3.8291926300405846`*^9, 3.829192687179392*^9, 3.829193498102441*^9, 
   3.8291944955448093`*^9, 3.8291950516503077`*^9},
 CellLabel->
  "During evaluation of \
In[182]:=",ExpressionUUID->"6275f9c1-b831-46fc-8e08-285c1fcac7b1"],

Cell[BoxData["35"], "Print",
 CellChangeTimes->{
  3.8291911827063346`*^9, {3.829191439626395*^9, 3.8291914586862926`*^9}, {
   3.829191499691341*^9, 3.829191541919084*^9}, {3.8291915800259275`*^9, 
   3.829191604778552*^9}, 3.829191667862401*^9, 3.829191767033483*^9, 
   3.8291920849510293`*^9, 3.8291922903972087`*^9, 3.8291924404379034`*^9, 
   3.8291926300405846`*^9, 3.829192687179392*^9, 3.829193498102441*^9, 
   3.8291944955448093`*^9, 3.8291950523065557`*^9},
 CellLabel->
  "During evaluation of \
In[182]:=",ExpressionUUID->"78ac2b97-b73f-4ed2-9dd3-eec50a107e3d"],

Cell[BoxData["36"], "Print",
 CellChangeTimes->{
  3.8291911827063346`*^9, {3.829191439626395*^9, 3.8291914586862926`*^9}, {
   3.829191499691341*^9, 3.829191541919084*^9}, {3.8291915800259275`*^9, 
   3.829191604778552*^9}, 3.829191667862401*^9, 3.829191767033483*^9, 
   3.8291920849510293`*^9, 3.8291922903972087`*^9, 3.8291924404379034`*^9, 
   3.8291926300405846`*^9, 3.829192687179392*^9, 3.829193498102441*^9, 
   3.8291944955448093`*^9, 3.8291950529896955`*^9},
 CellLabel->
  "During evaluation of \
In[182]:=",ExpressionUUID->"78ab5b56-8669-45ae-9fe6-2d059b8f26d0"],

Cell[BoxData["37"], "Print",
 CellChangeTimes->{
  3.8291911827063346`*^9, {3.829191439626395*^9, 3.8291914586862926`*^9}, {
   3.829191499691341*^9, 3.829191541919084*^9}, {3.8291915800259275`*^9, 
   3.829191604778552*^9}, 3.829191667862401*^9, 3.829191767033483*^9, 
   3.8291920849510293`*^9, 3.8291922903972087`*^9, 3.8291924404379034`*^9, 
   3.8291926300405846`*^9, 3.829192687179392*^9, 3.829193498102441*^9, 
   3.8291944955448093`*^9, 3.829195053689818*^9},
 CellLabel->
  "During evaluation of \
In[182]:=",ExpressionUUID->"290ddf97-0624-4da6-8c4a-7de331f887c8"],

Cell[BoxData["38"], "Print",
 CellChangeTimes->{
  3.8291911827063346`*^9, {3.829191439626395*^9, 3.8291914586862926`*^9}, {
   3.829191499691341*^9, 3.829191541919084*^9}, {3.8291915800259275`*^9, 
   3.829191604778552*^9}, 3.829191667862401*^9, 3.829191767033483*^9, 
   3.8291920849510293`*^9, 3.8291922903972087`*^9, 3.8291924404379034`*^9, 
   3.8291926300405846`*^9, 3.829192687179392*^9, 3.829193498102441*^9, 
   3.8291944955448093`*^9, 3.829195054394929*^9},
 CellLabel->
  "During evaluation of \
In[182]:=",ExpressionUUID->"841808ec-438e-4318-9a51-08bd2abfe17d"],

Cell[BoxData["39"], "Print",
 CellChangeTimes->{
  3.8291911827063346`*^9, {3.829191439626395*^9, 3.8291914586862926`*^9}, {
   3.829191499691341*^9, 3.829191541919084*^9}, {3.8291915800259275`*^9, 
   3.829191604778552*^9}, 3.829191667862401*^9, 3.829191767033483*^9, 
   3.8291920849510293`*^9, 3.8291922903972087`*^9, 3.8291924404379034`*^9, 
   3.8291926300405846`*^9, 3.829192687179392*^9, 3.829193498102441*^9, 
   3.8291944955448093`*^9, 3.8291950550462055`*^9},
 CellLabel->
  "During evaluation of \
In[182]:=",ExpressionUUID->"6284638c-6519-40e9-8444-ca22e87e3bd6"],

Cell[BoxData["40"], "Print",
 CellChangeTimes->{
  3.8291911827063346`*^9, {3.829191439626395*^9, 3.8291914586862926`*^9}, {
   3.829191499691341*^9, 3.829191541919084*^9}, {3.8291915800259275`*^9, 
   3.829191604778552*^9}, 3.829191667862401*^9, 3.829191767033483*^9, 
   3.8291920849510293`*^9, 3.8291922903972087`*^9, 3.8291924404379034`*^9, 
   3.8291926300405846`*^9, 3.829192687179392*^9, 3.829193498102441*^9, 
   3.8291944955448093`*^9, 3.829195055754285*^9},
 CellLabel->
  "During evaluation of \
In[182]:=",ExpressionUUID->"a09559c3-29f2-4719-ac32-f393661b6320"]
}, Open  ]]
}, Open  ]],

Cell[CellGroupData[{

Cell[BoxData[{
 RowBox[{"ListPlot", "[", 
  RowBox[{"tutl", "[", 
   RowBox[{"[", 
    RowBox[{"All", ",", "1"}], "]"}], "]"}], "]"}], "\[IndentingNewLine]", 
 RowBox[{"ListPlot", "[", 
  RowBox[{"tutl", "[", 
   RowBox[{"[", 
    RowBox[{"All", ",", "2"}], "]"}], "]"}], "]"}]}], "Input",
 CellChangeTimes->{{3.8291903689447393`*^9, 3.829190374502832*^9}, {
  3.8291916857504134`*^9, 3.829191687296271*^9}, {3.8291917716620507`*^9, 
  3.829191771883457*^9}, {3.829192108404188*^9, 3.8291921086026535`*^9}, {
  3.829192464438593*^9, 3.8291924645802145`*^9}, {3.8291926540083*^9, 
  3.829192654190812*^9}, {3.8291935702490845`*^9, 3.8291935703248343`*^9}, {
  3.829194507314241*^9, 3.829194509349787*^9}},
 CellLabel->
  "In[188]:=",ExpressionUUID->"1da9453e-9750-4cae-8a84-fea8dd16f2be"],

Cell[BoxData[
 GraphicsBox[{{}, {
    {RGBColor[0.368417, 0.506779, 0.709798], PointSize[0.012833333333333334`],
      AbsoluteThickness[1.6], PointBox[CompressedData["
1:eJxTTMoPSmViYGAQAWIQDQEf7AsUw6wzzDgcoAIOfddV+GJa2aF8DgezhGAz
kytsUL6Aw5EDqQ8nKMP4Ig6fFvy1/FPMCuVLOPCvS+b5fJQFypdx+Ns0Ofr6
N2YoX8Hh9qt/V/fYwfhKDsdjj7Avq2aC8lUcRFoNuRunMkL5ag7NfZN0P/v9
tYfwNRw4Tsxa0PX5P5Sv5bC7JNH5SsE/KF/HYXHhl9+n//+B8vUcrq+8/3fn
/N9QvoHDfOf2Be/8f0H5hg4S5d9tArh+QvlGDgqRfyL7Ln+H8o0dlEKsMjlW
f4PyTRwu62deVp3w1R4APmtYag==
      "]]}, {
     {RGBColor[0.368417, 0.506779, 0.709798], PointSize[
      0.012833333333333334`], AbsoluteThickness[1.6]}, {}}, {
     {RGBColor[0.368417, 0.506779, 0.709798], PointSize[
      0.012833333333333334`], AbsoluteThickness[1.6]}, {}}}, {{}, {}}},
  AspectRatio->NCache[GoldenRatio^(-1), 0.6180339887498948],
  Axes->{True, True},
  AxesLabel->{None, None},
  AxesOrigin->{0., 0},
  DisplayFunction->Identity,
  Frame->{{False, False}, {False, False}},
  FrameLabel->{{None, None}, {None, None}},
  FrameTicks->{{Automatic, Automatic}, {Automatic, Automatic}},
  GridLines->{None, None},
  GridLinesStyle->Directive[
    GrayLevel[0.5, 0.4]],
  ImageMargins->0.,
  ImageSize->Automatic,
  ImageSizeRaw->Automatic,
  Method->{
   "OptimizePlotMarkers" -> True, 
    "CoordinatesToolOptions" -> {"DisplayFunction" -> ({
        (Identity[#]& )[
         Part[#, 1]], 
        (Identity[#]& )[
         Part[#, 2]]}& ), "CopiedValueFunction" -> ({
        (Identity[#]& )[
         Part[#, 1]], 
        (Identity[#]& )[
         Part[#, 2]]}& )}},
  PlotRange->{{0., 20.}, {0, 3.0265659938487985`}},
  PlotRangeClipping->True,
  PlotRangePadding->{{
     Scaled[0.02], 
     Scaled[0.02]}, {
     Scaled[0.02], 
     Scaled[0.05]}},
  Ticks->{Automatic, Automatic}]], "Output",
 CellChangeTimes->{
  3.8291908125699387`*^9, 3.829190948586197*^9, 3.8291911983184986`*^9, {
   3.8291916822428527`*^9, 3.829191687870758*^9}, 3.8291917813660593`*^9, {
   3.829192101561493*^9, 3.8291921089337263`*^9}, 3.8291923043089156`*^9, {
   3.829192456902783*^9, 3.8291924650130396`*^9}, {3.829192646160341*^9, 
   3.8291926552569532`*^9}, 3.829192702293874*^9, 3.8291935145563316`*^9, 
   3.829193570904314*^9, 3.829194509843462*^9, 3.829195058011264*^9},
 CellLabel->
  "Out[188]=",ExpressionUUID->"c7f39be2-8193-4299-81ab-c3ef81032990"],

Cell[BoxData[
 GraphicsBox[{{}, {
    {RGBColor[0.368417, 0.506779, 0.709798], PointSize[0.012833333333333334`],
      AbsoluteThickness[1.6], PointBox[CompressedData["
1:eJxTTMoPSmViYGAQAWIQDQEf7Oc2PTvE6PHdHirgINAeHBC6EcbncLB+drJD
SPUHlC/gYHzqXvqEpTC+iMN+IxnhiaY/oXwJh3tv+qVybsD4Mg5O25Yp55yH
8RUcHupfsA42/AXlKznMCgoLDrKB8VUcXGdf/Wt4EKZezUFC/1HHm7VvoXwN
h1Sz+uXuPjB5LYdoji+vfK/A3KPjoP79gdvuZBhfz+G32qUTy37B/GPgoKA5
/ZbhTBjf0EFuNtfxGisY38hBT2Xm46DH36B8Y4d6l5XHX06G8U0c/jrzVbf7
fLMHAAiGXcA=
      "]]}, {
     {RGBColor[0.368417, 0.506779, 0.709798], PointSize[
      0.012833333333333334`], AbsoluteThickness[1.6]}, {}}, {
     {RGBColor[0.368417, 0.506779, 0.709798], PointSize[
      0.012833333333333334`], AbsoluteThickness[1.6]}, {}}}, {{}, {}}},
  AspectRatio->NCache[GoldenRatio^(-1), 0.6180339887498948],
  Axes->{True, True},
  AxesLabel->{None, None},
  AxesOrigin->{0., 1.1296931868456241`},
  DisplayFunction->Identity,
  Frame->{{False, False}, {False, False}},
  FrameLabel->{{None, None}, {None, None}},
  FrameTicks->{{Automatic, Automatic}, {Automatic, Automatic}},
  GridLines->{None, None},
  GridLinesStyle->Directive[
    GrayLevel[0.5, 0.4]],
  ImageMargins->0.,
  ImageSize->Automatic,
  ImageSizeRaw->Automatic,
  Method->{
   "OptimizePlotMarkers" -> True, 
    "CoordinatesToolOptions" -> {"DisplayFunction" -> ({
        (Identity[#]& )[
         Part[#, 1]], 
        (Identity[#]& )[
         Part[#, 2]]}& ), "CopiedValueFunction" -> ({
        (Identity[#]& )[
         Part[#, 1]], 
        (Identity[#]& )[
         Part[#, 2]]}& )}},
  PlotRange->{{0., 20.}, {1.1296931868456241`, 1.6397269492492001`}},
  PlotRangeClipping->True,
  PlotRangePadding->{{
     Scaled[0.02], 
     Scaled[0.02]}, {
     Scaled[0.05], 
     Scaled[0.05]}},
  Ticks->{Automatic, Automatic}]], "Output",
 CellChangeTimes->{
  3.8291908125699387`*^9, 3.829190948586197*^9, 3.8291911983184986`*^9, {
   3.8291916822428527`*^9, 3.829191687870758*^9}, 3.8291917813660593`*^9, {
   3.829192101561493*^9, 3.8291921089337263`*^9}, 3.8291923043089156`*^9, {
   3.829192456902783*^9, 3.8291924650130396`*^9}, {3.829192646160341*^9, 
   3.8291926552569532`*^9}, 3.829192702293874*^9, 3.8291935145563316`*^9, 
   3.829193570904314*^9, 3.829194509843462*^9, 3.829195058081072*^9},
 CellLabel->
  "Out[189]=",ExpressionUUID->"d4a85f48-9520-4248-be7b-8da850dd0d94"]
}, Open  ]],

Cell[CellGroupData[{

Cell[BoxData[{
 RowBox[{"SetDirectory", "[", 
  "\"\<\\\\\\\\DATA1\\\\User-HiERN\\\\PetersM\\\\01 Publications\\\\04 \
FZJ\\\\01 Journal Papers\\\\2021\\\\01 The value of Maintenance\>\"", 
  "]"}], "\[IndentingNewLine]", 
 RowBox[{
  RowBox[{"Export", "[", 
   RowBox[{"\"\<lap1E.dat\>\"", ",", 
    RowBox[{"tutl", "[", 
     RowBox[{"[", 
      RowBox[{"All", ",", "1"}], "]"}], "]"}], ",", "\"\<Table\>\""}], "]"}], 
  ";"}], "\[IndentingNewLine]", 
 RowBox[{
  RowBox[{"Export", "[", 
   RowBox[{"\"\<lap2E.dat\>\"", ",", 
    RowBox[{"tutl", "[", 
     RowBox[{"[", 
      RowBox[{"All", ",", "2"}], "]"}], "]"}], ",", "\"\<Table\>\""}], "]"}], 
  ";"}]}], "Input",
 CellChangeTimes->{{3.8291946038784437`*^9, 3.8291946319491835`*^9}, {
  3.8291950693129735`*^9, 3.829195071119109*^9}},
 CellLabel->
  "In[190]:=",ExpressionUUID->"82a81ce1-e60a-4221-bcf7-323413be6d3e"],

Cell[BoxData["\<\"\\\\\\\\DATA1\\\\User-HiERN\\\\PetersM\\\\01 Publications\\\
\\04 FZJ\\\\01 Journal Papers\\\\2021\\\\01 The value of Maintenance\"\>"], \
"Output",
 CellChangeTimes->{3.829194638341049*^9, 3.8291950721712856`*^9},
 CellLabel->
  "Out[190]=",ExpressionUUID->"9085a24a-dca7-403a-a8b8-3aa4ad4f75da"]
}, Open  ]]
},
WindowSize->{1223, 571},
WindowMargins->{{14, Automatic}, {88, Automatic}},
Magnification:>0.9 Inherited,
FrontEndVersion->"12.0 for Microsoft Windows (64-bit) (April 8, 2019)",
StyleDefinitions->"Default.nb"
]
(* End of Notebook Content *)

(* Internal cache information *)
(*CellTagsOutline
CellTagsIndex->{}
*)
(*CellTagsIndex
CellTagsIndex->{}
*)
(*NotebookFileOutline
Notebook[{
Cell[CellGroupData[{
Cell[580, 22, 18836, 370, 729, "Input",ExpressionUUID->"423b2602-9592-46c6-afa2-fc0e809c06d3"],
Cell[19419, 394, 428, 7, 30, "Output",ExpressionUUID->"838f2677-0d65-476e-b1a4-27c3b474e45f"]
}, Open  ]],
Cell[CellGroupData[{
Cell[19884, 406, 43331, 925, 3140, "Input",ExpressionUUID->"ec4e255e-dda8-4e1a-bfc6-2c541b48fbbc"],
Cell[63218, 1333, 5581, 112, 228, "Output",ExpressionUUID->"582dcacb-41f2-4576-aa56-bf85ea5e8dca"]
}, Open  ]],
Cell[CellGroupData[{
Cell[68836, 1450, 815, 15, 45, "Input",ExpressionUUID->"269069a6-32f1-4cbb-8c98-788b778ee1ff"],
Cell[69654, 1467, 493, 8, 30, "Output",ExpressionUUID->"9ec0e7b9-dbf6-42f4-805f-1f7e3b0a69f4"]
}, Open  ]],
Cell[CellGroupData[{
Cell[70184, 1480, 22753, 493, 2133, "Input",ExpressionUUID->"dabe2ecf-27cb-4514-a9cb-1e38193f110d"],
Cell[92940, 1975, 156, 2, 30, "Output",ExpressionUUID->"4af31505-2e2e-444e-9bd3-ea0dbab04578"]
}, Open  ]],
Cell[93111, 1980, 227, 4, 26, "Input",ExpressionUUID->"bce9eaeb-cdc0-422d-8757-dc2d1c1e819d"],
Cell[CellGroupData[{
Cell[93363, 1988, 232, 5, 26, "Input",ExpressionUUID->"d4956e64-2f76-4318-b40a-7165526f1776"],
Cell[93598, 1995, 160, 3, 30, "Output",ExpressionUUID->"cd02b38d-12aa-4fd0-9d3a-e7adba541ed6"]
}, Open  ]],
Cell[93773, 2001, 42262, 977, 3644, "Input",ExpressionUUID->"0a20794b-dc06-444f-bbf2-56572e5617f1"],
Cell[CellGroupData[{
Cell[136060, 2982, 558, 16, 26, "Input",ExpressionUUID->"7a54b3fb-92c4-4a41-9ab8-3ba716d8bd6b"],
Cell[136621, 3000, 209, 4, 30, "Output",ExpressionUUID->"e95ec67a-3ed2-4c55-9233-08ef01c827b3"]
}, Open  ]],
Cell[CellGroupData[{
Cell[136867, 3009, 689, 16, 26, "Input",ExpressionUUID->"654c90b5-5f32-41b7-81a9-6acab2638847"],
Cell[137559, 3027, 4398, 92, 210, "Output",ExpressionUUID->"ae5d0f55-3fe4-4dea-bab3-dac5e99762c9"]
}, Open  ]],
Cell[CellGroupData[{
Cell[141994, 3124, 182, 3, 26, "Input",ExpressionUUID->"22529363-c7da-4340-869d-21ca34b2669c"],
Cell[142179, 3129, 1982, 51, 67, "Output",ExpressionUUID->"c220b711-b84e-48e9-a3fe-d82dac379187"]
}, Open  ]],
Cell[CellGroupData[{
Cell[144198, 3185, 181, 3, 26, "Input",ExpressionUUID->"1b3f7df8-0f4b-4c41-a0ed-597c027bd0a3"],
Cell[144382, 3190, 157, 3, 30, "Output",ExpressionUUID->"0c471193-fdea-400e-bf9a-f846d626b3bb"]
}, Open  ]],
Cell[CellGroupData[{
Cell[144576, 3198, 45442, 1024, 3557, "Input",ExpressionUUID->"b2d2e682-1188-4c55-8022-81eef88dea46"],
Cell[190021, 4224, 6134, 123, 212, "Output",ExpressionUUID->"e071fd1a-3b44-456c-95d6-582e867dbce2"]
}, Open  ]],
Cell[CellGroupData[{
Cell[196192, 4352, 503, 11, 45, "Input",ExpressionUUID->"32a26207-264e-49cf-83e4-095527e2db40"],
Cell[196698, 4365, 292, 5, 30, "Output",ExpressionUUID->"e8b404d9-c72c-48c2-8815-c4ebd12bf638"]
}, Open  ]],
Cell[CellGroupData[{
Cell[197027, 4375, 235, 5, 26, "Input",ExpressionUUID->"33afed1f-3ffc-4538-941b-59535b91504e"],
Cell[197265, 4382, 158, 3, 30, "Output",ExpressionUUID->"67484016-4d28-46d8-9cac-04ba7992f7d6"]
}, Open  ]],
Cell[197438, 4388, 227, 5, 26, "Input",ExpressionUUID->"465b7aaf-a949-45a4-b52d-d8af76a6bb57"],
Cell[CellGroupData[{
Cell[197690, 4397, 50441, 1103, 3737, "Input",ExpressionUUID->"4574bc59-3fd3-424f-8c6d-6c3ffee06bad"],
Cell[CellGroupData[{
Cell[248156, 5504, 575, 10, 21, "Print",ExpressionUUID->"c1a7d427-dc55-45b5-b6a9-81ef591abc4d"],
Cell[248734, 5516, 573, 10, 21, "Print",ExpressionUUID->"bdd2d0e7-c16d-4003-8485-872ec5e11706"],
Cell[249310, 5528, 573, 10, 21, "Print",ExpressionUUID->"ce5689bd-9567-4a5e-901c-2e68b18a89ef"],
Cell[249886, 5540, 573, 10, 21, "Print",ExpressionUUID->"bdcd1998-e6c2-4feb-95bd-8dbb67de1d87"],
Cell[250462, 5552, 575, 10, 21, "Print",ExpressionUUID->"e0e519f3-0c5a-4dca-8cb9-d3cfbb8cd43d"],
Cell[251040, 5564, 573, 10, 21, "Print",ExpressionUUID->"ea0eb6bc-1a7f-4516-9b63-5ed61c77e1c9"],
Cell[251616, 5576, 573, 10, 21, "Print",ExpressionUUID->"69701eb5-70f8-4335-bf18-ca4e9e43a2ad"],
Cell[252192, 5588, 572, 10, 21, "Print",ExpressionUUID->"0fb454e3-3d2e-44e5-889e-1115a59cab99"],
Cell[252767, 5600, 573, 10, 21, "Print",ExpressionUUID->"c21e542b-8d63-4b32-a9ea-57a8436765e4"],
Cell[253343, 5612, 573, 10, 21, "Print",ExpressionUUID->"279f047a-dea3-4662-a183-58d15265e1a4"],
Cell[253919, 5624, 573, 10, 21, "Print",ExpressionUUID->"e5c8d330-378f-4d98-b460-e55dd7d70c79"],
Cell[254495, 5636, 575, 10, 21, "Print",ExpressionUUID->"f4375054-c46d-4c51-a4d1-42e6c13ecfb0"],
Cell[255073, 5648, 575, 10, 21, "Print",ExpressionUUID->"8102e60e-10c3-4a1a-9091-1760d9b6b20f"],
Cell[255651, 5660, 575, 10, 21, "Print",ExpressionUUID->"6275f9c1-b831-46fc-8e08-285c1fcac7b1"],
Cell[256229, 5672, 575, 10, 21, "Print",ExpressionUUID->"78ac2b97-b73f-4ed2-9dd3-eec50a107e3d"],
Cell[256807, 5684, 575, 10, 21, "Print",ExpressionUUID->"78ab5b56-8669-45ae-9fe6-2d059b8f26d0"],
Cell[257385, 5696, 573, 10, 21, "Print",ExpressionUUID->"290ddf97-0624-4da6-8c4a-7de331f887c8"],
Cell[257961, 5708, 573, 10, 21, "Print",ExpressionUUID->"841808ec-438e-4318-9a51-08bd2abfe17d"],
Cell[258537, 5720, 575, 10, 21, "Print",ExpressionUUID->"6284638c-6519-40e9-8444-ca22e87e3bd6"],
Cell[259115, 5732, 573, 10, 21, "Print",ExpressionUUID->"a09559c3-29f2-4719-ac32-f393661b6320"]
}, Open  ]]
}, Open  ]],
Cell[CellGroupData[{
Cell[259737, 5748, 787, 16, 45, "Input",ExpressionUUID->"1da9453e-9750-4cae-8a84-fea8dd16f2be"],
Cell[260527, 5766, 2342, 56, 222, "Output",ExpressionUUID->"c7f39be2-8193-4299-81ab-c3ef81032990"],
Cell[262872, 5824, 2362, 56, 249, "Output",ExpressionUUID->"d4a85f48-9520-4248-be7b-8da850dd0d94"]
}, Open  ]],
Cell[CellGroupData[{
Cell[265271, 5885, 875, 22, 63, "Input",ExpressionUUID->"82a81ce1-e60a-4221-bcf7-323413be6d3e"],
Cell[266149, 5909, 315, 5, 30, "Output",ExpressionUUID->"9085a24a-dca7-403a-a8b8-3aa4ad4f75da"]
}, Open  ]]
}
]
*)
