# Supplementary material for: The role of innovation for economy and sustainability of photovoltaic modules
Source: iScience. 2022 Sep 27;25(10):105208. doi: 10.1016/j.isci.2022.105208 (PMC9557026; doi:10.1016/j.isci.2022.105208)
Supplement: Data S1. Mathematica Files used in this document — File “202012 value of maintenance steady state replacement and new buil.nd” was used to calculate results shown in Figures 2 and 5. File “202103 Sustainability.nb” was used to calculate results shown in Figure 4. File “202111 CO2 Savings.nb” was used to calculate results shown in Figure 4. File “202205 tandem.nb” was used to calculate results shown in Figure 3. [file mmc1.zip › 202103 Sustainability.nb]

(* Content-type: application/vnd.wolfram.mathematica *)

(*** Wolfram Notebook File ***)
(* http://www.wolfram.com/nb *)

(* CreatedBy='Mathematica 12.0' *)

(*CacheID: 234*)
(* Internal cache information:
NotebookFileLineBreakTest
NotebookFileLineBreakTest
NotebookDataPosition[       158,          7]
NotebookDataLength[    134442,       3301]
NotebookOptionsPosition[    127988,       3195]
NotebookOutlinePosition[    128332,       3210]
CellTagsIndexPosition[    128289,       3207]
WindowFrame->Normal*)

(* Beginning of Notebook Content *)
Notebook[{

Cell[CellGroupData[{
Cell[BoxData[{
 RowBox[{
  RowBox[{
   RowBox[{"Siu", " ", "=", " ", 
    RowBox[{"{", 
     RowBox[{
      RowBox[{"{", 
       RowBox[{"2019", ",", "15"}], "}"}], ",", 
      RowBox[{"{", 
       RowBox[{"2020", ",", "14.5"}], "}"}], ",", 
      RowBox[{"{", 
       RowBox[{"2022", ",", "14"}], "}"}], ",", 
      RowBox[{"{", 
       RowBox[{"2024", ",", "13"}], "}"}], ",", 
      RowBox[{"{", 
       RowBox[{"2027", ",", " ", "12.5"}], "}"}], ",", 
      RowBox[{"{", 
       RowBox[{"2030", ",", "12"}], "}"}], ",", 
      RowBox[{"{", 
       RowBox[{"2050", ",", "11.5"}], "}"}]}], "}"}]}], ";"}], " ", 
  RowBox[{"(*", 
   RowBox[{
   "Silicon", " ", "usage", " ", "in", " ", "g", " ", "per", " ", "wafer"}], 
   "*)"}]}], "\[IndentingNewLine]", 
 RowBox[{
  RowBox[{
   RowBox[{"Ppi", " ", "=", " ", 
    RowBox[{"{", 
     RowBox[{
      RowBox[{"{", 
       RowBox[{"2019", ",", "10"}], "}"}], ",", 
      RowBox[{"{", 
       RowBox[{"2020", ",", "9"}], "}"}], ",", 
      RowBox[{"{", 
       RowBox[{"2022", ",", "8"}], "}"}], ",", 
      RowBox[{"{", 
       RowBox[{"2024", ",", "7.5"}], "}"}], ",", 
      RowBox[{"{", 
       RowBox[{"2027", ",", " ", "7"}], "}"}], ",", 
      RowBox[{"{", 
       RowBox[{"2030", ",", "6.5"}], "}"}], ",", 
      RowBox[{"{", 
       RowBox[{"2050", ",", "6"}], "}"}]}], "}"}]}], ";"}], " ", 
  RowBox[{"(*", 
   RowBox[{
    RowBox[{
    "Power", " ", "consumption", " ", "per", " ", "ingot", " ", "growth", " ",
      "in", " ", 
     RowBox[{"kWh", "/", "kg"}]}], ",", " ", 
    RowBox[{"cast", " ", "mono"}]}], "*)"}]}], "\[IndentingNewLine]", 
 RowBox[{
  RowBox[{
   RowBox[{"Kl", " ", "=", " ", 
    RowBox[{"{", 
     RowBox[{
      RowBox[{"{", 
       RowBox[{"2019", ",", "75"}], "}"}], ",", 
      RowBox[{"{", 
       RowBox[{"2020", ",", "70"}], "}"}], ",", 
      RowBox[{"{", 
       RowBox[{"2022", ",", "65"}], "}"}], ",", 
      RowBox[{"{", 
       RowBox[{"2024", ",", "60"}], "}"}], ",", 
      RowBox[{"{", 
       RowBox[{"2027", ",", " ", "55"}], "}"}], ",", 
      RowBox[{"{", 
       RowBox[{"2030", ",", "52"}], "}"}], ",", 
      RowBox[{"{", 
       RowBox[{"2050", ",", "50"}], "}"}]}], "}"}]}], ";"}], " ", 
  RowBox[{"(*", 
   RowBox[{"kerf", " ", "loss", " ", "in", " ", "um"}], "*)"}], 
  " "}], "\[IndentingNewLine]", 
 RowBox[{
  RowBox[{
   RowBox[{"Wt", " ", "=", " ", 
    RowBox[{"{", 
     RowBox[{
      RowBox[{"{", 
       RowBox[{"2019", ",", "170"}], "}"}], ",", 
      RowBox[{"{", 
       RowBox[{"2020", ",", "170"}], "}"}], ",", 
      RowBox[{"{", 
       RowBox[{"2022", ",", "160"}], "}"}], ",", 
      RowBox[{"{", 
       RowBox[{"2024", ",", "155"}], "}"}], ",", 
      RowBox[{"{", 
       RowBox[{"2027", ",", "150"}], "}"}], ",", 
      RowBox[{"{", 
       RowBox[{"2030", ",", "150"}], "}"}], ",", 
      RowBox[{"{", 
       RowBox[{"2050", ",", "140"}], "}"}]}], "}"}]}], ";"}], " ", 
  RowBox[{"(*", 
   RowBox[{
    RowBox[{"wafer", " ", "thickness", " ", "in", " ", "um", " ", "p"}], "-", 
    RowBox[{"type", " ", "mono"}]}], "*)"}]}], "\[IndentingNewLine]", 
 RowBox[{
  RowBox[{
   RowBox[{"Sc", " ", "=", " ", 
    RowBox[{"{", 
     RowBox[{
      RowBox[{"{", 
       RowBox[{"2000", ",", "200"}], "}"}], ",", 
      RowBox[{"{", 
       RowBox[{"2013", ",", "140"}], "}"}], ",", 
      RowBox[{"{", 
       RowBox[{"2019", ",", "100"}], "}"}], ",", 
      RowBox[{"{", 
       RowBox[{"2020", ",", "90"}], "}"}], ",", 
      RowBox[{"{", 
       RowBox[{"2022", ",", "80"}], "}"}], ",", 
      RowBox[{"{", 
       RowBox[{"2024", ",", "70"}], "}"}], ",", 
      RowBox[{"{", 
       RowBox[{"2027", ",", "60"}], "}"}], ",", 
      RowBox[{"{", 
       RowBox[{"2030", ",", "50"}], "}"}], ",", 
      RowBox[{"{", 
       RowBox[{"2050", ",", "45"}], "}"}], ",", 
      RowBox[{"{", 
       RowBox[{"2100", ",", "45"}], "}"}]}], "}"}]}], ";"}], " ", 
  RowBox[{"(*", 
   RowBox[{
    RowBox[{"silver", " ", "consumption", " ", "in", " ", 
     RowBox[{"mg", "/", "cell"}], " ", "p"}], "-", 
    RowBox[{"type", " ", "mono"}]}], "*)"}]}], "\[IndentingNewLine]", 
 RowBox[{
  RowBox[{
   RowBox[{"AC", " ", "=", " ", 
    RowBox[{"{", 
     RowBox[{
      RowBox[{"{", 
       RowBox[{"2000", ",", "1500"}], "}"}], ",", 
      RowBox[{"{", 
       RowBox[{"2019", ",", "900"}], "}"}], ",", 
      RowBox[{"{", 
       RowBox[{"2020", ",", "850"}], "}"}], ",", 
      RowBox[{"{", 
       RowBox[{"2022", ",", "800"}], "}"}], ",", 
      RowBox[{"{", 
       RowBox[{"2024", ",", "750"}], "}"}], ",", 
      RowBox[{"{", 
       RowBox[{"2027", ",", "700"}], "}"}], ",", 
      RowBox[{"{", 
       RowBox[{"2030", ",", "680"}], "}"}], ",", 
      RowBox[{"{", 
       RowBox[{"2050", ",", "650"}], "}"}], ",", 
      RowBox[{"{", 
       RowBox[{"2100", ",", "650"}], "}"}]}], "}"}]}], ";"}], " ", 
  RowBox[{"(*", 
   RowBox[{"aluminium", " ", "consumption", " ", "in", " ", 
    RowBox[{"mg", "/", "cell"}], " ", "monofacial"}], 
   "*)"}]}], "\[IndentingNewLine]", 
 RowBox[{
  RowBox[{
   RowBox[{"fSc", "=", " ", 
    RowBox[{"Interpolation", "[", 
     RowBox[{"Sc", ",", 
      RowBox[{"InterpolationOrder", "\[Rule]", "1"}]}], "]"}]}], ";"}], 
  "               "}], "\[IndentingNewLine]", 
 RowBox[{
  RowBox[{
   RowBox[{"fAC", " ", "=", " ", 
    RowBox[{"Interpolation", "[", 
     RowBox[{"AC", ",", 
      RowBox[{"InterpolationOrder", "\[Rule]", "1"}]}], "]"}]}], ";"}], 
  "\[IndentingNewLine]"}], "\[IndentingNewLine]", 
 RowBox[{
  RowBox[{
   RowBox[{"MP", " ", "=", " ", 
    RowBox[{"{", 
     RowBox[{
      RowBox[{"{", 
       RowBox[{"2019", ",", "335"}], "}"}], ",", 
      RowBox[{"{", 
       RowBox[{"2020", ",", "345"}], "}"}], ",", 
      RowBox[{"{", 
       RowBox[{"2022", ",", "350"}], "}"}], ",", 
      RowBox[{"{", 
       RowBox[{"2024", ",", "355"}], "}"}], ",", 
      RowBox[{"{", 
       RowBox[{"2027", ",", "362"}], "}"}], ",", 
      RowBox[{"{", 
       RowBox[{"2030", ",", "370"}], "}"}], ",", 
      RowBox[{"{", 
       RowBox[{"2050", ",", "400"}], "}"}]}], "}"}]}], ";"}], " ", 
  RowBox[{"(*", 
   RowBox[{
    RowBox[{
    "nominal", " ", "module", " ", "power", " ", "in", " ", "W", " ", "for", 
     " ", "a", " ", "1.7", "sqm", " ", "module", " ", "PERC", " ", "p"}], "-", 
    RowBox[{"type", " ", "mono", " ", "half"}]}], "*)"}], 
  "\[IndentingNewLine]", 
  RowBox[{"(*", " ", 
   RowBox[{
   "all", " ", "data", " ", "from", " ", "ITRPV", " ", "2020", " ", 
    "report"}], "*)"}]}], "\[IndentingNewLine]", 
 RowBox[{
  RowBox[{
   RowBox[{"COD", " ", "=", " ", 
    RowBox[{"{", 
     RowBox[{
      RowBox[{"{", 
       RowBox[{"1990", ",", " ", "580"}], "}"}], ",", 
      RowBox[{"{", 
       RowBox[{"2000", ",", "500"}], "}"}], ",", 
      RowBox[{"{", 
       RowBox[{"2010", ",", "450"}], "}"}], ",", 
      RowBox[{"{", 
       RowBox[{"2017", ",", "390"}], "}"}], ",", 
      RowBox[{"{", 
       RowBox[{"2030", ",", "225"}], "}"}], ",", 
      RowBox[{"{", 
       RowBox[{"2050", ",", "0"}], "}"}]}], "}"}]}], ";"}], " ", 
  RowBox[{"(*", 
   RowBox[{"energy", " ", "intensity", " ", "in", " ", 
    RowBox[{"gCO2", "/", "kWh"}], " ", "Germany", " ", "previously"}], 
   "*)"}]}], "\[IndentingNewLine]", 
 RowBox[{
  RowBox[{
   RowBox[{"COD", " ", "=", " ", 
    RowBox[{"{", 
     RowBox[{
      RowBox[{"{", 
       RowBox[{"1990", ",", " ", "580"}], "}"}], ",", 
      RowBox[{"{", 
       RowBox[{"2000", ",", "500"}], "}"}], ",", 
      RowBox[{"{", 
       RowBox[{"2010", ",", "450"}], "}"}], ",", 
      RowBox[{"{", 
       RowBox[{"2017", ",", "390"}], "}"}], ",", 
      RowBox[{"{", 
       RowBox[{"2030", ",", "200"}], "}"}], ",", 
      RowBox[{"{", 
       RowBox[{"2045", ",", "0"}], "}"}], ",", " ", 
      RowBox[{"{", 
       RowBox[{"2100", ",", "0"}], "}"}]}], "}"}]}], ";"}], " ", 
  RowBox[{"(*", 
   RowBox[{"energy", " ", "intensity", " ", "in", " ", 
    RowBox[{"gCO2", "/", "kWh"}], " ", "Germany"}], 
   "*)"}]}], "\[IndentingNewLine]", 
 RowBox[{
  RowBox[{
   RowBox[{"COC", " ", "=", " ", 
    RowBox[{"{", 
     RowBox[{
      RowBox[{"{", 
       RowBox[{"1990", ",", " ", "1100"}], "}"}], ",", 
      RowBox[{"{", 
       RowBox[{"2000", ",", "800"}], "}"}], ",", 
      RowBox[{"{", 
       RowBox[{"2010", ",", "750"}], "}"}], ",", 
      RowBox[{"{", 
       RowBox[{"2017", ",", "650"}], "}"}], ",", 
      RowBox[{"{", 
       RowBox[{"2030", ",", "400"}], "}"}], ",", 
      RowBox[{"{", 
       RowBox[{"2060", ",", "0"}], "}"}]}], "}"}]}], ";"}], " ", 
  RowBox[{"(*", 
   RowBox[{"energy", " ", "intensity", " ", "in", " ", 
    RowBox[{"gCO2", "/", "kWh"}], " ", "China"}], "*)"}], 
  "\[IndentingNewLine]", 
  RowBox[{"(*", 
   RowBox[{
    RowBox[{
     RowBox[{"https", ":"}], "//", 
     RowBox[{
      RowBox[{
       RowBox[{
        RowBox[{
         RowBox[{
          RowBox[{
           RowBox[{"www", ".", "bmwi", ".", "de"}], "/", "Redaktion"}], "/", 
          "DE"}], "/", "Downloads"}], "/", "G"}], "/", "germany"}], "-", 
      "2020", "-", "energy", "-", "policy", "-", 
      RowBox[{"review", ".", 
       RowBox[{"pdf", "?", "__blob"}]}]}]}], "=", 
    RowBox[{
     RowBox[{
      RowBox[{"publicationFile", "&"}], "v"}], "=", 
     RowBox[{"4", " ", "values", " ", "up", " ", "until", " ", "2017"}]}]}], 
   "*)"}], "\[IndentingNewLine]", 
  RowBox[{"(*", 
   RowBox[{
    RowBox[{"https", ":"}], "//", 
    RowBox[{
     RowBox[{
      RowBox[{
       RowBox[{
        RowBox[{"www", ".", "bmu", ".", "de"}], "/", "en"}], "/", "topics"}], 
      "/", "climate"}], "-", 
     RowBox[{
      RowBox[{"energy", "/", "climate"}], "/", "national"}], "-", "climate", 
     "-", 
     RowBox[{"policy", "/", "greenhouse"}], "-", "gas", "-", "neutral", "-", 
     "germany", "-", 
     RowBox[{
      RowBox[{"2050", "/", " ", "2030"}], " ", "and", " ", "2050", " ", 
      "estimated"}]}]}], "*)"}], "\[IndentingNewLine]", 
  RowBox[{"(*", 
   RowBox[{
    RowBox[{
     RowBox[{"https", ":"}], "//", 
     RowBox[{
      RowBox[{"www", ".", "google", ".", "com"}], "/", 
      RowBox[{"url", "?", "sa"}]}]}], "=", 
    RowBox[{
     RowBox[{"&", "rct"}], "=", 
     RowBox[{
      RowBox[{
       RowBox[{"j", "&"}], "q"}], "=", 
      RowBox[{
       RowBox[{"&", "esrc"}], "=", 
       RowBox[{
        RowBox[{
         RowBox[{"s", "&"}], "source"}], "=", 
        RowBox[{
         RowBox[{
          RowBox[{"web", "&"}], "cd"}], "=", 
         RowBox[{
          RowBox[{"&", "cad"}], "=", 
          RowBox[{
           RowBox[{
            RowBox[{"rja", "&"}], "uact"}], "=", 
           RowBox[{
            RowBox[{
             RowBox[{"8", "&"}], "ved"}], "=", 
            RowBox[{
             RowBox[{
              RowBox[{
               RowBox[{"2", "ahUKEwif4sO5oJTvAhVKi6QKHTQ1AvQQFjAAegQIAhAD"}], 
               "&"}], "url"}], "=", 
             RowBox[{
              RowBox[{
               RowBox[{
                RowBox[{
                 RowBox[{"https", "%3", "A", "%2", "F", "%2", 
                  RowBox[{"Fwww", ".", "mdpi", ".", "com"}], "%2", "F1996"}], 
                 "-", 
                 RowBox[{
                 "1073", "%2", "F13", "%2", "F11", "%2", "F2924", "%2", 
                  "Fpdf"}]}], "&"}], "usg"}], "=", 
              RowBox[{"AOvVaw0pG", "-", 
               RowBox[{"7", "vjsnmgC24RDPdqq_", "7"}]}]}]}]}]}]}]}]}]}]}]}]}],
    "*)"}], "\[IndentingNewLine]", 
  RowBox[{"(*", 
   RowBox[{
   "China", " ", "has", " ", "pledged", " ", "to", " ", "be", " ", "Carbon", 
    " ", "Neutral", " ", "by", " ", "2060"}], "*)"}]}], "\[IndentingNewLine]", 
 RowBox[{
  RowBox[{
   RowBox[{"fCOD", " ", "=", " ", 
    RowBox[{"Interpolation", "[", 
     RowBox[{"COD", ",", 
      RowBox[{"InterpolationOrder", "\[Rule]", "1"}]}], "]"}]}], ";"}], 
  "               "}], "\[IndentingNewLine]", 
 RowBox[{
  RowBox[{
   RowBox[{"fCOC", " ", "=", " ", 
    RowBox[{"Interpolation", "[", 
     RowBox[{"COC", ",", 
      RowBox[{"InterpolationOrder", "\[Rule]", "1"}]}], "]"}]}], ";"}], 
  "\[IndentingNewLine]"}], "\[IndentingNewLine]", 
 RowBox[{
  RowBox[{
   RowBox[{"EPBT", " ", "=", " ", 
    RowBox[{"{", 
     RowBox[{
      RowBox[{"{", 
       RowBox[{"1990", ",", " ", "3.2"}], "}"}], ",", 
      RowBox[{"{", 
       RowBox[{"1995", ",", "3"}], "}"}], ",", 
      RowBox[{"{", 
       RowBox[{"2000", ",", "2.5"}], "}"}], ",", 
      RowBox[{"{", 
       RowBox[{"2005", ",", "2"}], "}"}], ",", 
      RowBox[{"{", 
       RowBox[{"2010", ",", "1.8"}], "}"}], ",", 
      RowBox[{"{", 
       RowBox[{"2015", ",", "1.2"}], "}"}], ",", 
      RowBox[{"{", 
       RowBox[{"2020", ",", "1"}], "}"}], ",", 
      RowBox[{"{", 
       RowBox[{"2050", ",", "0.75"}], "}"}]}], "}"}]}], ";"}], " ", 
  RowBox[{"(*", 
   RowBox[{
    RowBox[{
    "Energy", " ", "Payback", " ", "Time", " ", "Fraunhofer", " ", "ISE", " ",
      "PV", " ", "report", " ", "at", " ", "1700", 
     RowBox[{"kWh", "/", "a"}], " ", "mc", " ", "SIPV"}], ",", " ", 
    RowBox[{
    "mono", " ", "has", " ", "a", " ", "multiplayer", " ", "of", " ", 
     "1.3"}]}], "*)"}]}], "\[IndentingNewLine]", 
 RowBox[{
  RowBox[{
   RowBox[{"fEPBT", " ", "=", " ", 
    RowBox[{"Interpolation", "[", 
     RowBox[{"EPBT", ",", 
      RowBox[{"InterpolationOrder", "\[Rule]", "1"}]}], "]"}]}], ";"}], 
  "\[IndentingNewLine]"}], "\[IndentingNewLine]", 
 RowBox[{
  RowBox[{
   RowBox[{"SiEC", " ", "=", " ", "2800"}], ";"}], " ", 
  RowBox[{"(*", 
   RowBox[{
    RowBox[{
     RowBox[{"kWh", "/", "kWp"}], " ", "energy", " ", "needed", " ", "for", 
     " ", "fabrication", " ", "in", " ", "PV", " ", "systems", " ", "2016", 
     " ", "according", " ", "to", " ", 
     RowBox[{"https", ":"}]}], "//", 
    RowBox[{
     RowBox[{
      RowBox[{"www", ".", "mdpi", ".", "com"}], "/", "1996"}], "-", 
     RowBox[{
      RowBox[{
       RowBox[{
        RowBox[{"1073", "/", "9"}], "/", "8"}], "/", "622"}], "/", 
      "htm"}]}]}], " ", "*)"}]}], "\[IndentingNewLine]", 
 RowBox[{
  RowBox[{
   RowBox[{"SiGW", " ", "=", " ", 
    RowBox[{"{", 
     RowBox[{
      RowBox[{"{", 
       RowBox[{"EU", " ", ",", "1500"}], "}"}], ",", 
      RowBox[{"{", 
       RowBox[{"US", ",", "1850"}], "}"}], ",", 
      RowBox[{"{", 
       RowBox[{"CN", ",", " ", "1975"}], "}"}]}], "}"}]}], ";"}], " ", 
  RowBox[{"(*", 
   RowBox[{
    RowBox[{"kgCO2", "/", "kWP"}], " ", "for", " ", "a", " ", "PV", " ", 
    "system", " ", "2016"}], "*)"}]}], "\[IndentingNewLine]", 
 RowBox[{
  RowBox[{
   RowBox[{"SiAP", " ", "=", " ", 
    RowBox[{"{", 
     RowBox[{
      RowBox[{"{", 
       RowBox[{"EU", " ", ",", "12.2"}], "}"}], ",", 
      RowBox[{"{", 
       RowBox[{"US", ",", "16"}], "}"}], ",", 
      RowBox[{"{", 
       RowBox[{"CN", ",", " ", "19.5"}], "}"}]}], "}"}]}], ";"}], " ", 
  RowBox[{"(*", 
   RowBox[{"Acidification", " ", "Potential", " ", "in", " ", "kg", " ", 
    RowBox[{"SO2eq", "/", "kWp"}]}], "*)"}]}], "\[IndentingNewLine]", 
 RowBox[{
  RowBox[{
   RowBox[{"SiOP", "  ", "=", " ", 
    RowBox[{"{", 
     RowBox[{
      RowBox[{"{", 
       RowBox[{"EU", " ", ",", "0.0003"}], "}"}], ",", 
      RowBox[{"{", 
       RowBox[{"US", ",", "0.00025"}], "}"}], ",", 
      RowBox[{"{", 
       RowBox[{"CN", ",", " ", "0.0002"}], "}"}]}], "}"}]}], ";"}], 
  RowBox[{"(*", 
   RowBox[{
    RowBox[{"Ozon", " ", "deplition", " ", "in", " ", "kgCFC"}], "-", 
    RowBox[{"11", "eq"}]}], "*)"}], "\[IndentingNewLine]", 
  RowBox[{"(*", 
   RowBox[{"All", " ", "Leccissi"}], "*)"}], " ", 
  "\[IndentingNewLine]"}], "\[IndentingNewLine]", 
 RowBox[{
  RowBox[{"effl", " ", "=", 
   RowBox[{"Join", "[", 
    RowBox[{
     RowBox[{"{", 
      RowBox[{
      "12.5", ",", "12.7", ",", "12.9", ",", "13.1", ",", "13.5", ",", "13.7",
        ",", "13.9", ",", "14.2", ",", "14.4", ",", "14.6", ",", "14.8", ",", 
       "14.9", ",", "15", ",", "15.2", ",", "15.5", ",", "15.8", ",", "16.2", 
       ",", "17.1", ",", "18", ",", "18.6", ",", "19.1", ",", "19.2", ",", 
       "19.3", ",", "19.4", ",", "19.5", ",", "19.6", ",", "19.7", ",", 
       "19.8", ",", "19.9", ",", "19.95", ",", "20", ",", "20.2", ",", "20.4",
        ",", "20.6", ",", "20.8", ",", "21", ",", "21.2", ",", "21.4", ",", 
       "21.6", ",", "21.8", ",", "22", ",", "22.2", ",", "22.4", ",", "22.6", 
       ",", "22.8", ",", "23", ",", "23.2", ",", "23.4", ",", "23.6", ",", 
       "23.8", ",", "24", ",", "24", ",", "24", ",", "24", ",", "24", ",", 
       "24", ",", "24", ",", "24", ",", "24", ",", "24", ",", "24", ",", "24",
        ",", "24", ",", "24", ",", "24"}], "}"}], ",", 
     RowBox[{"Table", "[", 
      RowBox[{"24", ",", 
       RowBox[{"{", 
        RowBox[{"i", ",", "1", ",", "400"}], "}"}]}], "]"}]}], "]"}]}], 
  ";"}], "\[IndentingNewLine]", 
 RowBox[{
  RowBox[{"degr", " ", "=", " ", 
   RowBox[{"Join", "[", 
    RowBox[{
     RowBox[{"{", 
      RowBox[{
      "1.5", ",", "1.45", ",", "1.4", ",", "1.35", ",", "1.3", ",", "1.25", 
       ",", "1.2", ",", "1.15", ",", "1.1", ",", "1.05", ",", "1", ",", 
       "0.95", ",", "0.9", ",", "0.85", ",", "0.8", ",", "0.75", ",", "0.75", 
       ",", "0.75", ",", "0.7", ",", "0.7", ",", "0.65", ",", "0.6", ",", 
       "0.55", ",", "0.5", ",", "0.45", ",", "0.4", ",", "0.35", ",", "0.3", 
       ",", "0.25", ",", "0.22", ",", "0.2", ",", "0.195", ",", "0.19", ",", 
       "0.185", ",", "0.18", ",", "0.175", ",", "0.17", ",", "0.165", ",", 
       "0.16", ",", "0.155", ",", "0.15", ",", "0.145", ",", "0.14", ",", 
       "0.135", ",", "0.13", ",", "0.125", ",", "0.12", ",", "0.115", ",", 
       "0.11", ",", "0.105", ",", "0.1", ",", "0.1", ",", "0.1", ",", "0.1", 
       ",", "0.1", ",", "0.1", ",", "0.1", ",", "0.1", ",", "0.1", ",", "0.1",
        ",", "0.1", ",", "0.1", ",", "0.1", ",", "0.1", ",", "0.1", ",", 
       "0.1"}], "}"}], ",", 
     RowBox[{"Table", "[", 
      RowBox[{"0.1", ",", 
       RowBox[{"{", 
        RowBox[{"i", ",", "1", ",", "400"}], "}"}]}], "]"}]}], "]"}]}], 
  ";"}], "\[IndentingNewLine]", 
 RowBox[{
  RowBox[{
   RowBox[{"totc", " ", "=", " ", 
    RowBox[{"Join", "[", 
     RowBox[{
      RowBox[{"{", 
       RowBox[{
       "11", ",", "10.5", ",", "9.9", ",", "9", ",", "8.2", ",", "7.9", ",", 
        "7.7", ",", "7.5", ",", "7.3", ",", "5.8", ",", "4.63", ",", "3.97", 
        ",", "2.7", ",", "2.07", ",", "1.91", ",", "1.85", ",", "1.47", ",", 
        "1.04", ",", "1.06", ",", "1", ",", "0.95", ",", "0.9", ",", "0.85", 
        ",", "0.8", ",", "0.75", ",", "0.7", ",", "0.67", ",", "0.63", ",", 
        "0.6", ",", "0.58", ",", "0.55", ",", "0.535", ",", "0.52", ",", 
        "0.505", ",", "0.49", ",", "0.475", ",", "0.46", ",", "0.445", ",", 
        "0.43", ",", "0.415", ",", "0.4", ",", "0.395", ",", "0.39", ",", 
        "0.385", ",", "0.38", ",", "0.375", ",", "0.37", ",", "0.365", ",", 
        "0.36", ",", "0.355", ",", "0.35", ",", "0.35", ",", "0.35", ",", 
        "0.35", ",", "0.35", ",", "0.35", ",", "0.35", ",", "0.35", ",", 
        "0.35", ",", "0.35", ",", "0.35", ",", "0.35", ",", "0.35", ",", 
        "0.35", ",", "0.35", ",", "0.35"}], "}"}], ",", 
      RowBox[{"Table", "[", 
       RowBox[{"0.35", ",", 
        RowBox[{"{", 
         RowBox[{"i", ",", "1", ",", "400"}], "}"}]}], "]"}]}], "]"}]}], 
   ";"}], "\[IndentingNewLine]"}], "\[IndentingNewLine]", 
 RowBox[{
  RowBox[{"eff", " ", "=", " ", 
   RowBox[{"Table", "[", 
    RowBox[{
     RowBox[{"{", 
      RowBox[{
       RowBox[{"1999", "+", "i"}], ",", 
       RowBox[{"effl", "[", 
        RowBox[{"[", "i", "]"}], "]"}]}], "}"}], ",", 
     RowBox[{"{", 
      RowBox[{"i", ",", "1", ",", "51"}], "}"}]}], "]"}]}], 
  ";"}], "\[IndentingNewLine]", 
 RowBox[{
  RowBox[{"deg", " ", "=", " ", 
   RowBox[{"Table", "[", 
    RowBox[{
     RowBox[{"{", 
      RowBox[{
       RowBox[{"1999", "+", "i"}], ",", 
       RowBox[{"degr", "[", 
        RowBox[{"[", "i", "]"}], "]"}]}], "}"}], ",", 
     RowBox[{"{", 
      RowBox[{"i", ",", "1", ",", "51"}], "}"}]}], "]"}]}], 
  ";"}], "\[IndentingNewLine]", 
 RowBox[{
  RowBox[{
   RowBox[{"tot", " ", "=", " ", 
    RowBox[{"Table", "[", 
     RowBox[{
      RowBox[{"{", 
       RowBox[{
        RowBox[{"1999", "+", "i"}], ",", 
        RowBox[{"totc", "[", 
         RowBox[{"[", "i", "]"}], "]"}]}], "}"}], ",", 
      RowBox[{"{", 
       RowBox[{"i", ",", "1", ",", "51"}], "}"}]}], "]"}]}], ";"}], 
  "\[IndentingNewLine]"}], "\[IndentingNewLine]", 
 RowBox[{
  RowBox[{
   RowBox[{"SY", " ", "=", " ", "1501"}], ";"}], " ", 
  RowBox[{"(*", 
   RowBox[{"specific", " ", "yield", " ", "in", " ", 
    RowBox[{"kWh", "/", "kWp"}]}], "*)"}], " ", 
  RowBox[{"(*", 
   RowBox[{"Kansas", " ", "City", " ", "1501", " ", 
    RowBox[{"KwH", "/", "KwP"}], " ", "according", " ", "to", " ", "SOlar", 
    " ", "Atlas"}], "*)"}]}], "\[IndentingNewLine]", 
 RowBox[{
  RowBox[{
   RowBox[{"SY", " ", "=", "1113"}], ";"}], " ", 
  RowBox[{"(*", " ", 
   RowBox[{
    RowBox[{"Erlangen", " ", "1113"}], ",", " ", 
    RowBox[{"Phoenix", " ", "1900"}]}], "*)"}]}], "\[IndentingNewLine]", 
 RowBox[{
  RowBox[{
   RowBox[{"A", " ", "=", " ", "1.6285"}], ";"}], " ", 
  RowBox[{"(*", 
   RowBox[{"module", " ", "area"}], "*)"}], 
  "\[IndentingNewLine]"}], "\[IndentingNewLine]", 
 RowBox[{
  RowBox[{
   RowBox[{"year", " ", "=", " ", "2020"}], ";"}], 
  "\[IndentingNewLine]"}], "\[IndentingNewLine]", 
 RowBox[{
  RowBox[{"SL", " ", "=", " ", "30"}], ";"}], "\[IndentingNewLine]", 
 RowBox[{
  RowBox[{"Pm1", " ", "=", " ", 
   RowBox[{
    RowBox[{
     RowBox[{"eff", "[", 
      RowBox[{"[", 
       RowBox[{"year", "-", "1999"}], "]"}], "]"}], "[", 
     RowBox[{"[", "2", "]"}], "]"}], "*", "A", "*", "10"}]}], " ", ";", 
  RowBox[{"(*", 
   RowBox[{"module", " ", "Power", " ", "in", " ", "W"}], "*)"}], 
  "\[IndentingNewLine]", 
  RowBox[{"tot1", " ", "=", " ", 
   RowBox[{"Pm1", "*", 
    RowBox[{
     RowBox[{"tot", "[", 
      RowBox[{"[", 
       RowBox[{"year", "-", "1999"}], "]"}], "]"}], "[", 
     RowBox[{"[", "2", "]"}], "]"}]}]}], ";", " ", 
  RowBox[{"(*", 
   RowBox[{"dollars", " ", "absolute", " ", "invested"}], "*)"}], 
  "\[IndentingNewLine]", 
  RowBox[{"yd1", " ", "=", " ", 
   RowBox[{"Table", "[", 
    RowBox[{
     RowBox[{
      RowBox[{"Pm1", "/", "1000"}], "*", "SY", "*", 
      SuperscriptBox[
       RowBox[{"(", 
        RowBox[{"1", "-", 
         RowBox[{
          RowBox[{
           RowBox[{"deg", "[", 
            RowBox[{"[", 
             RowBox[{"year", "-", "1999"}], "]"}], "]"}], "[", 
           RowBox[{"[", "2", "]"}], "]"}], "/", "100"}]}], ")"}], "N"]}], ",", 
     RowBox[{"{", 
      RowBox[{"N", ",", "0", ",", 
       RowBox[{"SL", "-", "1"}]}], "}"}]}], "]"}]}], 
  ";"}], "\[IndentingNewLine]", 
 RowBox[{
  RowBox[{"balC", " ", "=", " ", 
   RowBox[{
    RowBox[{"fEPBT", "[", "year", "]"}], "*", "1700", "*", 
    RowBox[{"fCOC", "[", "year", "]"}], "*", 
    RowBox[{"Pm1", "/", 
     RowBox[{"10", "^", "6"}]}], "*", "1.3"}]}], " ", ";", 
  RowBox[{"(*", 
   RowBox[{
   "kg", " ", "CO2", " ", "for", " ", "module", " ", "fabrication", " ", "in",
     " ", "China"}], "*)"}], "\[IndentingNewLine]", 
  RowBox[{"balD", " ", "=", " ", 
   RowBox[{
    RowBox[{"fEPBT", "[", "year", "]"}], "*", "1700", "*", 
    RowBox[{"fCOD", "[", "year", "]"}], "*", 
    RowBox[{"Pm1", "/", 
     RowBox[{"10", "^", "6"}]}], " ", "*", "1.3"}]}], ";", 
  RowBox[{"(*", 
   RowBox[{
   "kg", " ", "CO2", " ", "for", " ", "module", " ", "fabrication", " ", "in",
     " ", "Germany"}], "*)"}], "\[IndentingNewLine]", 
  RowBox[{"CO2red", " ", "=", " ", 
   RowBox[{
    RowBox[{"Table", "[", 
     RowBox[{
      RowBox[{
       RowBox[{"yd1", "[", 
        RowBox[{"[", "i", "]"}], "]"}], "*", 
       RowBox[{
        RowBox[{"fCOD", "[", 
         RowBox[{"i", "+", "year", "-", "1"}], "]"}], "/", "1000"}]}], ",", 
      RowBox[{"{", 
       RowBox[{"i", ",", "1", ",", "SL"}], "}"}]}], "]"}], "-", 
    RowBox[{"Join", "[", 
     RowBox[{
      RowBox[{"{", "balC", "}"}], ",", 
      RowBox[{"Table", "[", 
       RowBox[{"0", ",", 
        RowBox[{"{", 
         RowBox[{"i", ",", "2", ",", "SL"}], "}"}]}], "]"}]}], "]"}]}]}], ";",
   " ", 
  RowBox[{"(*", 
   RowBox[{
   "Co2", " ", "savings", " ", "per", " ", "year", " ", "in", " ", "kg", " ", 
    "production", " ", "in", " ", "China"}], "*)"}], "\[IndentingNewLine]", 
  RowBox[{"CO2redD", " ", "=", " ", 
   RowBox[{
    RowBox[{"Table", "[", 
     RowBox[{
      RowBox[{
       RowBox[{"yd1", "[", 
        RowBox[{"[", "i", "]"}], "]"}], "*", 
       RowBox[{
        RowBox[{"fCOD", "[", 
         RowBox[{"i", "+", "year", "-", "1"}], "]"}], "/", "1000"}]}], ",", 
      RowBox[{"{", 
       RowBox[{"i", ",", "1", ",", "SL"}], "}"}]}], "]"}], "-", 
    RowBox[{"Join", "[", 
     RowBox[{
      RowBox[{"{", "balD", "}"}], ",", 
      RowBox[{"Table", "[", 
       RowBox[{"0", ",", 
        RowBox[{"{", 
         RowBox[{"i", ",", "2", ",", "SL"}], "}"}]}], "]"}]}], "]"}]}]}], ";",
   " ", 
  RowBox[{"(*", 
   RowBox[{
   "Co2", " ", "savings", " ", "per", " ", "year", " ", "in", " ", "kg", " ", 
    "production", " ", "in", " ", "Germany"}], "*)"}], "\[IndentingNewLine]", 
  RowBox[{"CO2rc", " ", "=", " ", 
   RowBox[{"Table", "[", 
    RowBox[{
     RowBox[{"Sum", "[", 
      RowBox[{
       RowBox[{"CO2red", "[", 
        RowBox[{"[", "i", "]"}], "]"}], ",", 
       RowBox[{"{", 
        RowBox[{"i", ",", "1", ",", "j"}], "}"}]}], "]"}], ",", 
     RowBox[{"{", 
      RowBox[{"j", ",", "1", ",", 
       RowBox[{"Length", "[", "CO2red", "]"}]}], "}"}]}], "]"}]}], ";", 
  RowBox[{"(*", 
   RowBox[{"Co2", " ", "savings", " ", "cummulative", " ", "in", " ", "kg"}], 
   "*)"}], "\[IndentingNewLine]", 
  RowBox[{"CO2rcD", " ", "=", " ", 
   RowBox[{"Table", "[", 
    RowBox[{
     RowBox[{"Sum", "[", 
      RowBox[{
       RowBox[{"CO2redD", "[", 
        RowBox[{"[", "i", "]"}], "]"}], ",", 
       RowBox[{"{", 
        RowBox[{"i", ",", "1", ",", "j"}], "}"}]}], "]"}], ",", 
     RowBox[{"{", 
      RowBox[{"j", ",", "1", ",", 
       RowBox[{"Length", "[", "CO2redD", "]"}]}], "}"}]}], "]"}]}], ";", 
  RowBox[{"(*", 
   RowBox[{
   "Co2", " ", "savings", " ", "cummulative", " ", "in", " ", "kg", " ", 
    "production", " ", "in", " ", "Germany"}], "*)"}], "\[IndentingNewLine]", 
  RowBox[{"ListPlot", "[", "CO2rc", "]"}]}], "\[IndentingNewLine]", 
 RowBox[{
  RowBox[{"fCO2rc", " ", "=", " ", 
   RowBox[{"Interpolation", "[", "CO2rc", "]"}]}], 
  ";"}], "\[IndentingNewLine]", 
 RowBox[{
  RowBox[{"tCO2n", " ", "=", " ", 
   RowBox[{
    RowBox[{
     RowBox[{
      RowBox[{"NSolve", "[", 
       RowBox[{
        RowBox[{
         RowBox[{"fCO2rc", "[", "i", "]"}], " ", "\[Equal]", "0"}], ",", 
        "i"}], "]"}], "[", 
      RowBox[{"[", "1", "]"}], "]"}], "[", 
     RowBox[{"[", "1", "]"}], "]"}], "[", 
    RowBox[{"[", "2", "]"}], "]"}]}], 
  RowBox[{"(*", 
   RowBox[{"time", " ", "to", " ", "net", " ", "neutrality"}], 
   "*)"}]}], "\[IndentingNewLine]", 
 RowBox[{
  RowBox[{"fCO2rcD", " ", "=", " ", 
   RowBox[{"Interpolation", "[", "CO2rcD", "]"}]}], 
  ";"}], "\[IndentingNewLine]", 
 RowBox[{
  RowBox[{"tCO2nD", " ", "=", " ", 
   RowBox[{
    RowBox[{
     RowBox[{
      RowBox[{"NSolve", "[", 
       RowBox[{
        RowBox[{
         RowBox[{"fCO2rcD", "[", "i", "]"}], " ", "\[Equal]", "0"}], ",", 
        "i"}], "]"}], "[", 
      RowBox[{"[", "1", "]"}], "]"}], "[", 
     RowBox[{"[", "1", "]"}], "]"}], "[", 
    RowBox[{"[", "2", "]"}], "]"}]}], 
  RowBox[{"(*", 
   RowBox[{
   "time", " ", "to", " ", "net", " ", "neutrality", " ", "production", " ", 
    "in", " ", "Germany"}], "*)"}], "\[IndentingNewLine]", 
  "\[IndentingNewLine]", 
  "\[IndentingNewLine]"}], "\[IndentingNewLine]"}], "Input",
 CellChangeTimes->{{3.823660678666461*^9, 3.823660800944815*^9}, {
   3.8236608453677683`*^9, 3.8236609631431847`*^9}, {3.8236610750034723`*^9, 
   3.823661127656415*^9}, {3.823661169130274*^9, 3.8236613132920446`*^9}, {
   3.823661423515705*^9, 3.823661459922177*^9}, {3.8236741334586954`*^9, 
   3.823674195410868*^9}, {3.8236749710327654`*^9, 3.823675071776083*^9}, {
   3.823761222813183*^9, 3.823761269639659*^9}, {3.8237659365275254`*^9, 
   3.8237659792780123`*^9}, {3.8237660600585933`*^9, 
   3.8237660981056457`*^9}, {3.8237661301099195`*^9, 3.823766167725145*^9}, {
   3.823766201757966*^9, 3.823766231898222*^9}, {3.823766343384555*^9, 
   3.823766446883276*^9}, {3.8237676423568707`*^9, 3.82376770345123*^9}, {
   3.82376783504175*^9, 3.8237679145088606`*^9}, {3.8237679556626654`*^9, 
   3.8237679592829576`*^9}, {3.823768050672184*^9, 3.8237684336962757`*^9}, {
   3.8237685169712267`*^9, 3.823768537338653*^9}, {3.8237686177742157`*^9, 
   3.8237686972463717`*^9}, {3.823768760731332*^9, 3.8237687675341153`*^9}, {
   3.823768816619631*^9, 3.823768972076276*^9}, {3.823769047259898*^9, 
   3.823769053003511*^9}, 3.82376910866444*^9, {3.823769155489005*^9, 
   3.8237691662193103`*^9}, {3.8237693717348514`*^9, 
   3.8237694986729164`*^9}, {3.823769597825367*^9, 3.823769624538823*^9}, {
   3.823831982768947*^9, 3.8238321140826287`*^9}, {3.823832403535141*^9, 
   3.823832545468893*^9}, {3.823832583292549*^9, 3.8238326055010605`*^9}, {
   3.823832703937312*^9, 3.8238327392116976`*^9}, {3.823832871697753*^9, 
   3.823833118293148*^9}, 3.8238333034351473`*^9, {3.8238334825593386`*^9, 
   3.823833495433847*^9}, {3.8238337428321257`*^9, 3.823833866767138*^9}, 
   3.8238339236118307`*^9, {3.8238340098243685`*^9, 3.823834010038793*^9}, {
   3.8238342636574435`*^9, 3.8238343080545216`*^9}, {3.824966647113346*^9, 
   3.8249666746974154`*^9}, {3.826950104855525*^9, 3.826950210587223*^9}, {
   3.8269502418805184`*^9, 3.8269502899643316`*^9}, {3.8269503360356054`*^9, 
   3.8269503364005938`*^9}, {3.8269506570059357`*^9, 3.82695066376768*^9}, {
   3.8269509705268364`*^9, 3.826951000904702*^9}, {3.826951373188061*^9, 
   3.826951388062885*^9}, 3.8269529842947464`*^9, {3.8291985261916685`*^9, 
   3.8291985507309327`*^9}, {3.8291987118811336`*^9, 
   3.8291987395879364`*^9}, {3.8298027889281244`*^9, 
   3.8298028209543056`*^9}, {3.8298028787813473`*^9, 3.8298028798305445`*^9}, 
   3.829802914962408*^9, 3.829809199978471*^9, {3.82980928531656*^9, 
   3.8298092869272375`*^9}, 3.8298100407554607`*^9, {3.861174853747834*^9, 
   3.861174873812682*^9}},
 CellLabel->
  "In[145]:=",ExpressionUUID->"647e9faf-c024-4b46-bc58-e157f2381815"],

Cell[BoxData[
 GraphicsBox[{{}, {
    {RGBColor[0.368417, 0.506779, 0.709798], PointSize[0.012833333333333334`],
      AbsoluteThickness[1.6], PointBox[CompressedData["
1:eJxTTMoPSmViYGCQA2IQDQEf7M9sODpR4WvhAaiAg5H3x7m+K1OhfA6HeIdl
+kfsA6B8AYeOjs/sny84OUD4Ig4+B6ovulxNgPIlHB5GpkxOc82B8mUc3Nc3
TU1rLobyFRzYMv6bne+tgPKVHI4t+Fz+16kWyldxMHIsa/5/sQHKV3PQvltZ
9/5GE5Sv4fDyWst/hV0tUL6Ww681uWw8ZW1Qvo5Dz2LDHHXeDihfz+HVwdqn
L+o7oXwDh+4JRqxHz3VB+YYOSose2en/6obyjRwEPnm/nMnUC+UbOzQpnXEo
ewHjmzhkLjmfabKmD8o3dai+bF3s7NcP5Zs52ApciRA8D+ObO/B/PNPUKj4B
yrdwOCgqou1nDuNbOpzY08Ir4Q7jW6HxrdH4Nmh8WzS+HZwPAAaSf+I=
      "]]}, {
     {RGBColor[0.368417, 0.506779, 0.709798], PointSize[
      0.012833333333333334`], AbsoluteThickness[1.6]}, {}}, {
     {RGBColor[0.368417, 0.506779, 0.709798], PointSize[
      0.012833333333333334`], AbsoluteThickness[1.6]}, {}}}, {{}, {}}},
  AspectRatio->NCache[GoldenRatio^(-1), 0.6180339887498948],
  Axes->{True, True},
  AxesLabel->{None, None},
  AxesOrigin->{0., 0},
  DisplayFunction->Identity,
  Frame->{{False, False}, {False, False}},
  FrameLabel->{{None, None}, {None, None}},
  FrameTicks->{{Automatic, Automatic}, {Automatic, Automatic}},
  GridLines->{None, None},
  GridLinesStyle->Directive[
    GrayLevel[0.5, 0.4]],
  Method->{
   "OptimizePlotMarkers" -> True, 
    "CoordinatesToolOptions" -> {"DisplayFunction" -> ({
        (Identity[#]& )[
         Part[#, 1]], 
        (Identity[#]& )[
         Part[#, 2]]}& ), "CopiedValueFunction" -> ({
        (Identity[#]& )[
         Part[#, 1]], 
        (Identity[#]& )[
         Part[#, 2]]}& )}},
  PlotRange->{{0., 30.}, {-287.3204515192308, 1041.7734890690062`}},
  PlotRangeClipping->True,
  PlotRangePadding->{{
     Scaled[0.02], 
     Scaled[0.02]}, {
     Scaled[0.05], 
     Scaled[0.05]}},
  Ticks->{Automatic, Automatic}]], "Output",
 CellChangeTimes->{{3.8237686900925226`*^9, 3.823768697857724*^9}, {
   3.8237687613077803`*^9, 3.8237687679170775`*^9}, {3.8237688696505985`*^9, 
   3.8237688886397376`*^9}, {3.823768956638612*^9, 3.8237689757225*^9}, 
   3.823769054075643*^9, 3.8237691676654215`*^9, 3.823769397208629*^9, {
   3.8237694675183263`*^9, 3.8237695002626576`*^9}, {3.823769607073599*^9, 
   3.8237696248130884`*^9}, 3.8238320677098436`*^9, {3.823832099568488*^9, 
   3.823832114432664*^9}, 3.823832625999107*^9, 3.823832740522147*^9, {
   3.823832907206601*^9, 3.823832947239352*^9}, 3.8238329967776456`*^9, {
   3.8238330814927015`*^9, 3.823833120012513*^9}, 3.823833305801831*^9, {
   3.8238334854236383`*^9, 3.8238334960581846`*^9}, 3.823833542650363*^9, {
   3.8238337569363413`*^9, 3.8238337759274406`*^9}, 3.823833867467226*^9, 
   3.823833924641075*^9, 3.8238341846430635`*^9, 3.8238342656959553`*^9, 
   3.823834312645198*^9, 3.824966484154022*^9, 3.824966676180414*^9, 
   3.826950219340521*^9, 3.826950293780003*^9, 3.8269510086278048`*^9, 
   3.826951389835088*^9, 3.826951765802986*^9, {3.82695297135367*^9, 
   3.826952985231194*^9}, 3.829198351391985*^9, 3.8291986424950542`*^9, 
   3.8291987947670856`*^9, 3.829802775627742*^9, {3.8298028891505527`*^9, 
   3.8298029156475487`*^9}, 3.8298092027599835`*^9, {3.829809287615362*^9, 
   3.8298092991105547`*^9}, 3.829810042812971*^9, 3.8298100762922544`*^9, 
   3.8611747995311813`*^9, {3.86117485520986*^9, 3.861174874533698*^9}},
 CellLabel->
  "Out[177]=",ExpressionUUID->"8d15028a-2771-442f-94d7-d1d5f9412d54"],

Cell[BoxData[
 TemplateBox[{
  "NSolve","ifun",
   "\"Inverse functions are being used by \
\\!\\(\\*RowBox[{\\\"NSolve\\\"}]\\), so some solutions may not be found; use \
Reduce for complete solution information.\"",2,179,5,30662238873997801365,
   "Local"},
  "MessageTemplate"]], "Message", "MSG",
 CellChangeTimes->{{3.8238337569981747`*^9, 3.8238337759314566`*^9}, 
   3.8238338674732084`*^9, 3.8238339246450863`*^9, 3.82383418464805*^9, 
   3.823834265700969*^9, 3.8238343126502123`*^9, 3.8249664841620226`*^9, 
   3.8249666761854315`*^9, 3.826950219386425*^9, 3.8269502937859573`*^9, 
   3.8269510086327934`*^9, 3.8269513898390465`*^9, 3.826951765808921*^9, {
   3.826952971358657*^9, 3.8269529852361813`*^9}, 3.8291983514368644`*^9, 
   3.829198642500046*^9, 3.8291987947720504`*^9, 3.8298027756706276`*^9, {
   3.8298028890507975`*^9, 3.829802915651515*^9}, 3.829809202766991*^9, {
   3.8298092876203804`*^9, 3.8298092991155415`*^9}, 3.8298100428169327`*^9, 
   3.829810076297241*^9, 3.8611747995870357`*^9, {3.861174855215872*^9, 
   3.8611748745436716`*^9}},
 CellLabel->
  "During evaluation of \
In[145]:=",ExpressionUUID->"15a5f0e6-7d0c-460d-8b82-f46b8e004a54"],

Cell[BoxData["3.6269017075804126`"], "Output",
 CellChangeTimes->{{3.8237686900925226`*^9, 3.823768697857724*^9}, {
   3.8237687613077803`*^9, 3.8237687679170775`*^9}, {3.8237688696505985`*^9, 
   3.8237688886397376`*^9}, {3.823768956638612*^9, 3.8237689757225*^9}, 
   3.823769054075643*^9, 3.8237691676654215`*^9, 3.823769397208629*^9, {
   3.8237694675183263`*^9, 3.8237695002626576`*^9}, {3.823769607073599*^9, 
   3.8237696248130884`*^9}, 3.8238320677098436`*^9, {3.823832099568488*^9, 
   3.823832114432664*^9}, 3.823832625999107*^9, 3.823832740522147*^9, {
   3.823832907206601*^9, 3.823832947239352*^9}, 3.8238329967776456`*^9, {
   3.8238330814927015`*^9, 3.823833120012513*^9}, 3.823833305801831*^9, {
   3.8238334854236383`*^9, 3.8238334960581846`*^9}, 3.823833542650363*^9, {
   3.8238337569363413`*^9, 3.8238337759274406`*^9}, 3.823833867467226*^9, 
   3.823833924641075*^9, 3.8238341846430635`*^9, 3.8238342656959553`*^9, 
   3.823834312645198*^9, 3.824966484154022*^9, 3.824966676180414*^9, 
   3.826950219340521*^9, 3.826950293780003*^9, 3.8269510086278048`*^9, 
   3.826951389835088*^9, 3.826951765802986*^9, {3.82695297135367*^9, 
   3.826952985231194*^9}, 3.829198351391985*^9, 3.8291986424950542`*^9, 
   3.8291987947670856`*^9, 3.829802775627742*^9, {3.8298028891505527`*^9, 
   3.8298029156475487`*^9}, 3.8298092027599835`*^9, {3.829809287615362*^9, 
   3.8298092991105547`*^9}, 3.829810042812971*^9, 3.8298100762922544`*^9, 
   3.8611747995311813`*^9, {3.86117485520986*^9, 3.861174874551649*^9}},
 CellLabel->
  "Out[179]=",ExpressionUUID->"eea74890-f1a4-4ae4-85d2-fb983eb77d7d"],

Cell[BoxData[
 TemplateBox[{
  "NSolve","ifun",
   "\"Inverse functions are being used by \
\\!\\(\\*RowBox[{\\\"NSolve\\\"}]\\), so some solutions may not be found; use \
Reduce for complete solution information.\"",2,181,6,30662238873997801365,
   "Local"},
  "MessageTemplate"]], "Message", "MSG",
 CellChangeTimes->{{3.8238337569981747`*^9, 3.8238337759314566`*^9}, 
   3.8238338674732084`*^9, 3.8238339246450863`*^9, 3.82383418464805*^9, 
   3.823834265700969*^9, 3.8238343126502123`*^9, 3.8249664841620226`*^9, 
   3.8249666761854315`*^9, 3.826950219386425*^9, 3.8269502937859573`*^9, 
   3.8269510086327934`*^9, 3.8269513898390465`*^9, 3.826951765808921*^9, {
   3.826952971358657*^9, 3.8269529852361813`*^9}, 3.8291983514368644`*^9, 
   3.829198642500046*^9, 3.8291987947720504`*^9, 3.8298027756706276`*^9, {
   3.8298028890507975`*^9, 3.829802915651515*^9}, 3.829809202766991*^9, {
   3.8298092876203804`*^9, 3.8298092991155415`*^9}, 3.8298100428169327`*^9, 
   3.829810076297241*^9, 3.8611747995870357`*^9, {3.861174855215872*^9, 
   3.8611748745536776`*^9}},
 CellLabel->
  "During evaluation of \
In[145]:=",ExpressionUUID->"4023db2e-c521-4d25-95ae-04dca4c77c3a"],

Cell[BoxData["2.036769424207198`"], "Output",
 CellChangeTimes->{{3.8237686900925226`*^9, 3.823768697857724*^9}, {
   3.8237687613077803`*^9, 3.8237687679170775`*^9}, {3.8237688696505985`*^9, 
   3.8237688886397376`*^9}, {3.823768956638612*^9, 3.8237689757225*^9}, 
   3.823769054075643*^9, 3.8237691676654215`*^9, 3.823769397208629*^9, {
   3.8237694675183263`*^9, 3.8237695002626576`*^9}, {3.823769607073599*^9, 
   3.8237696248130884`*^9}, 3.8238320677098436`*^9, {3.823832099568488*^9, 
   3.823832114432664*^9}, 3.823832625999107*^9, 3.823832740522147*^9, {
   3.823832907206601*^9, 3.823832947239352*^9}, 3.8238329967776456`*^9, {
   3.8238330814927015`*^9, 3.823833120012513*^9}, 3.823833305801831*^9, {
   3.8238334854236383`*^9, 3.8238334960581846`*^9}, 3.823833542650363*^9, {
   3.8238337569363413`*^9, 3.8238337759274406`*^9}, 3.823833867467226*^9, 
   3.823833924641075*^9, 3.8238341846430635`*^9, 3.8238342656959553`*^9, 
   3.823834312645198*^9, 3.824966484154022*^9, 3.824966676180414*^9, 
   3.826950219340521*^9, 3.826950293780003*^9, 3.8269510086278048`*^9, 
   3.826951389835088*^9, 3.826951765802986*^9, {3.82695297135367*^9, 
   3.826952985231194*^9}, 3.829198351391985*^9, 3.8291986424950542`*^9, 
   3.8291987947670856`*^9, 3.829802775627742*^9, {3.8298028891505527`*^9, 
   3.8298029156475487`*^9}, 3.8298092027599835`*^9, {3.829809287615362*^9, 
   3.8298092991105547`*^9}, 3.829810042812971*^9, 3.8298100762922544`*^9, 
   3.8611747995311813`*^9, {3.86117485520986*^9, 3.861174874560625*^9}},
 CellLabel->
  "Out[181]=",ExpressionUUID->"bab82890-f67b-4aa4-a76e-c796d6277191"]
}, Open  ]],

Cell[CellGroupData[{

Cell[BoxData["balC"], "Input",
 CellChangeTimes->{{3.8238339084245367`*^9, 3.8238339118742723`*^9}},
 CellLabel->
  "In[1228]:=",ExpressionUUID->"0cc0e55c-c551-41e1-ac4c-1cb89b256884"],

Cell[BoxData["692.1125`"], "Output",
 CellChangeTimes->{{3.8238339096672125`*^9, 3.8238339122193775`*^9}},
 CellLabel->
  "Out[1228]=",ExpressionUUID->"353604f4-b85e-49da-b0b5-127d083c6557"]
}, Open  ]],

Cell[BoxData[{
 RowBox[{
  RowBox[{"rep", " ", "=", " ", "20"}], ";"}], "\[IndentingNewLine]", 
 RowBox[{
  RowBox[{
   RowBox[{"Pm2", "=", " ", 
    RowBox[{
     RowBox[{
      RowBox[{"eff", "[", 
       RowBox[{"[", 
        RowBox[{"year", "-", "1999", "+", "rep"}], "]"}], "]"}], "[", 
      RowBox[{"[", "2", "]"}], "]"}], "*", "A", "*", "10"}]}], " ", ";"}], 
  RowBox[{"(*", 
   RowBox[{"module", " ", "Power", " ", "in", " ", "W"}], 
   "*)"}]}], "\[IndentingNewLine]", 
 RowBox[{
  RowBox[{
   RowBox[{"tot2", " ", "=", " ", 
    RowBox[{"Pm2", "*", 
     RowBox[{
      RowBox[{"tot", "[", 
       RowBox[{"[", 
        RowBox[{"year", "-", "1999", "+", "rep"}], "]"}], "]"}], "[", 
      RowBox[{"[", "2", "]"}], "]"}]}]}], ";"}], " ", 
  RowBox[{"(*", 
   RowBox[{"dollars", " ", "absolute", " ", "invested"}], 
   "*)"}]}], "\[IndentingNewLine]", 
 RowBox[{
  RowBox[{"yd2", " ", "=", " ", 
   RowBox[{"Join", "[", 
    RowBox[{
     RowBox[{"Table", "[", 
      RowBox[{
       RowBox[{
        RowBox[{"Pm1", "/", "1000"}], "*", "SY", "*", 
        SuperscriptBox[
         RowBox[{"(", 
          RowBox[{"1", "-", 
           RowBox[{
            RowBox[{
             RowBox[{"deg", "[", 
              RowBox[{"[", 
               RowBox[{"year", "-", "1999"}], "]"}], "]"}], "[", 
             RowBox[{"[", "2", "]"}], "]"}], "/", "100"}]}], ")"}], "N"]}], 
       ",", 
       RowBox[{"{", 
        RowBox[{"N", ",", "0", ",", "rep"}], "}"}]}], "]"}], ",", 
     RowBox[{"Table", "[", 
      RowBox[{
       RowBox[{
        RowBox[{"Pm2", "/", "1000"}], "*", "SY", "*", 
        SuperscriptBox[
         RowBox[{"(", 
          RowBox[{"1", "-", 
           RowBox[{
            RowBox[{
             RowBox[{"deg", "[", 
              RowBox[{"[", 
               RowBox[{"year", "-", "1999", "+", "rep"}], "]"}], "]"}], "[", 
             RowBox[{"[", "2", "]"}], "]"}], "/", "100"}]}], ")"}], "N"]}], 
       ",", 
       RowBox[{"{", 
        RowBox[{"N", ",", "1", ",", 
         RowBox[{"SL", "-", "rep", "-", "1"}]}], "}"}]}], "]"}]}], "]"}]}], 
  ";"}], "\[IndentingNewLine]", 
 RowBox[{
  RowBox[{
   RowBox[{"balC2", " ", "=", " ", 
    RowBox[{
     RowBox[{"fEPBT", "[", 
      RowBox[{"year", "+", "rep"}], "]"}], "*", "1700", "*", 
     RowBox[{"fCOC", "[", 
      RowBox[{"year", "+", "rep"}], "]"}], "*", 
     RowBox[{"Pm1", "/", 
      RowBox[{"10", "^", "6"}]}], "*", "1.3"}]}], ";"}], " ", 
  RowBox[{"(*", 
   RowBox[{
   "kg", " ", "CO2", " ", "for", " ", "module", " ", "fabrication", " ", "in",
     " ", "China"}], "*)"}]}], "\[IndentingNewLine]", 
 RowBox[{
  RowBox[{
   RowBox[{"balD2", " ", "=", " ", 
    RowBox[{
     RowBox[{"fEPBT", "[", 
      RowBox[{"year", "+", "rep"}], "]"}], "*", "1700", "*", 
     RowBox[{"fCOD", "[", 
      RowBox[{"year", "+", "rep"}], "]"}], "*", 
     RowBox[{"Pm1", "/", 
      RowBox[{"10", "^", "6"}]}], " ", "*", "1.3"}]}], ";"}], 
  RowBox[{"(*", 
   RowBox[{
   "kg", " ", "CO2", " ", "for", " ", "module", " ", "fabrication", " ", "in",
     " ", "Germany"}], "*)"}], "\[IndentingNewLine]"}], "\[IndentingNewLine]", 
 RowBox[{
  RowBox[{
   RowBox[{"CO2red2", " ", "=", " ", 
    RowBox[{
     RowBox[{"Table", "[", 
      RowBox[{
       RowBox[{
        RowBox[{"yd2", "[", 
         RowBox[{"[", "i", "]"}], "]"}], "*", 
        RowBox[{
         RowBox[{"fCOD", "[", 
          RowBox[{"i", "+", "year", "-", "1"}], "]"}], "/", "1000"}]}], ",", 
       RowBox[{"{", 
        RowBox[{"i", ",", "1", ",", "SL"}], "}"}]}], "]"}], "-", 
     RowBox[{"Join", "[", 
      RowBox[{
       RowBox[{"{", "balC", "}"}], ",", 
       RowBox[{"Table", "[", 
        RowBox[{"0", ",", 
         RowBox[{"{", 
          RowBox[{"i", ",", "2", ",", "SL"}], "}"}]}], "]"}]}], "]"}], "-", 
     RowBox[{"Join", "[", 
      RowBox[{
       RowBox[{"Table", "[", 
        RowBox[{"0", ",", 
         RowBox[{"{", 
          RowBox[{"i", ",", "1", ",", 
           RowBox[{"rep", "-", "1"}]}], "}"}]}], "]"}], ",", 
       RowBox[{"{", "balC2", "}"}], ",", 
       RowBox[{"Table", "[", 
        RowBox[{"0", ",", 
         RowBox[{"{", 
          RowBox[{"i", ",", "1", ",", 
           RowBox[{"SL", "-", "rep"}]}], "}"}]}], "]"}]}], "]"}]}]}], ";"}], 
  "\[IndentingNewLine]", " ", 
  RowBox[{"(*", 
   RowBox[{
   "Co2", " ", "savings", " ", "per", " ", "year", " ", "in", " ", "kg", " ", 
    "production", " ", "in", " ", "China"}], "*)"}]}], "\[IndentingNewLine]", 
 RowBox[{
  RowBox[{
   RowBox[{"CO2redD2", " ", "=", " ", 
    RowBox[{
     RowBox[{"Table", "[", 
      RowBox[{
       RowBox[{
        RowBox[{"yd2", "[", 
         RowBox[{"[", "i", "]"}], "]"}], "*", 
        RowBox[{
         RowBox[{"fCOD", "[", 
          RowBox[{"i", "+", "year", "-", "1"}], "]"}], "/", "1000"}]}], ",", 
       RowBox[{"{", 
        RowBox[{"i", ",", "1", ",", "SL"}], "}"}]}], "]"}], "-", 
     RowBox[{"Join", "[", 
      RowBox[{
       RowBox[{"{", "balD", "}"}], ",", 
       RowBox[{"Table", "[", 
        RowBox[{"0", ",", 
         RowBox[{"{", 
          RowBox[{"i", ",", "2", ",", "SL"}], "}"}]}], "]"}]}], "]"}], "-", 
     RowBox[{"Join", "[", 
      RowBox[{
       RowBox[{"Table", "[", 
        RowBox[{"0", ",", 
         RowBox[{"{", 
          RowBox[{"i", ",", "1", ",", 
           RowBox[{"rep", "-", "1"}]}], "}"}]}], "]"}], ",", 
       RowBox[{"{", "balD2", "}"}], ",", 
       RowBox[{"Table", "[", 
        RowBox[{"0", ",", 
         RowBox[{"{", 
          RowBox[{"i", ",", "1", ",", 
           RowBox[{"SL", "-", "rep"}]}], "}"}]}], "]"}]}], "]"}]}]}], ";"}], 
  " ", 
  RowBox[{"(*", 
   RowBox[{
   "Co2", " ", "savings", " ", "per", " ", "year", " ", "in", " ", "kg", " ", 
    "production", " ", "in", " ", "Germany"}], "*)"}], 
  "\[IndentingNewLine]"}], "\[IndentingNewLine]", 
 RowBox[{
  RowBox[{
   RowBox[{"CO2rc2", " ", "=", " ", 
    RowBox[{"Table", "[", 
     RowBox[{
      RowBox[{"Sum", "[", 
       RowBox[{
        RowBox[{"CO2red2", "[", 
         RowBox[{"[", "i", "]"}], "]"}], ",", 
        RowBox[{"{", 
         RowBox[{"i", ",", "1", ",", "j"}], "}"}]}], "]"}], ",", 
      RowBox[{"{", 
       RowBox[{"j", ",", "1", ",", 
        RowBox[{"Length", "[", "CO2red2", "]"}]}], "}"}]}], "]"}]}], ";"}], 
  RowBox[{"(*", 
   RowBox[{"Co2", " ", "savings", " ", "cummulative", " ", "in", " ", "kg"}], 
   "*)"}]}], "\[IndentingNewLine]", 
 RowBox[{
  RowBox[{
   RowBox[{"CO2rcD2", " ", "=", " ", 
    RowBox[{"Table", "[", 
     RowBox[{
      RowBox[{"Sum", "[", 
       RowBox[{
        RowBox[{"CO2redD2", "[", 
         RowBox[{"[", "i", "]"}], "]"}], ",", 
        RowBox[{"{", 
         RowBox[{"i", ",", "1", ",", "j"}], "}"}]}], "]"}], ",", 
      RowBox[{"{", 
       RowBox[{"j", ",", "1", ",", 
        RowBox[{"Length", "[", "CO2redD2", "]"}]}], "}"}]}], "]"}]}], ";"}], 
  RowBox[{"(*", 
   RowBox[{
   "Co2", " ", "savings", " ", "cummulative", " ", "in", " ", "kg", " ", 
    "production", " ", "in", " ", "Germany"}], "*)"}]}]}], "Input",
 CellChangeTimes->{{3.823834039754195*^9, 3.823834120666464*^9}, {
  3.823834158902071*^9, 3.8238341817847586`*^9}, {3.823834352046695*^9, 
  3.823834384520713*^9}, {3.8238344244008827`*^9, 3.8238344276202707`*^9}, {
  3.823834482544136*^9, 3.823834580577561*^9}, {3.8238346584369946`*^9, 
  3.8238347856801715`*^9}, {3.8291987662893906`*^9, 3.8291987812892036`*^9}, {
  3.829198828240382*^9, 3.8291988361671467`*^9}},
 CellLabel->"In[98]:=",ExpressionUUID->"5ecfd07b-0cbd-4a73-824c-bc109f71d5bf"],

Cell[CellGroupData[{

Cell[BoxData[{
 RowBox[{"Show", "[", 
  RowBox[{
   RowBox[{"ListPlot", "[", 
    RowBox[{"CO2rc2", " ", ",", 
     RowBox[{"Joined", "\[Rule]", "True"}], ",", 
     RowBox[{"PlotStyle", "\[Rule]", "Red"}]}], "]"}], ",", 
   RowBox[{"ListPlot", "[", "CO2rc", "]"}]}], "]"}], "\[IndentingNewLine]", 
 RowBox[{"Show", "[", 
  RowBox[{
   RowBox[{"ListPlot", "[", 
    RowBox[{
     RowBox[{"CO2rc2", " ", "/", 
      RowBox[{"(", 
       RowBox[{"tot1", "+", 
        RowBox[{"tot2", "/", 
         SuperscriptBox[
          RowBox[{"(", 
           RowBox[{"1", "+", "DR"}], ")"}], 
          RowBox[{"yr2", "-", "yr1"}]]}]}], ")"}]}], ",", 
     RowBox[{"Joined", "\[Rule]", "True"}], ",", 
     RowBox[{"PlotStyle", "\[Rule]", "Red"}]}], "]"}], ",", 
   RowBox[{"ListPlot", "[", 
    RowBox[{"CO2rc", "/", 
     RowBox[{"(", "tot1", ")"}]}], "]"}]}], "]"}], "\[IndentingNewLine]", 
 RowBox[{"Show", "[", 
  RowBox[{
   RowBox[{"ListPlot", "[", 
    RowBox[{
     RowBox[{"CO2rcD2", " ", "/", 
      RowBox[{"(", 
       RowBox[{"tot1", "+", 
        RowBox[{"tot2", "/", 
         SuperscriptBox[
          RowBox[{"(", 
           RowBox[{"1", "+", "DR"}], ")"}], 
          RowBox[{"yr2", "-", "yr1"}]]}]}], ")"}]}], ",", 
     RowBox[{"Joined", "\[Rule]", "True"}], ",", 
     RowBox[{"PlotStyle", "\[Rule]", "Red"}]}], "]"}], ",", 
   RowBox[{"ListPlot", "[", 
    RowBox[{"CO2rcD", "/", 
     RowBox[{"(", "tot1", ")"}]}], "]"}]}], "]"}]}], "Input",
 CellChangeTimes->{{3.823834124419406*^9, 3.8238341424052296`*^9}, {
   3.8238348101057343`*^9, 3.823834853671048*^9}, {3.829809994259073*^9, 
   3.8298100162810755`*^9}, {3.829810161490038*^9, 3.82981018365967*^9}, 
   3.8298103283481092`*^9, {3.8298103633403625`*^9, 3.829810372578633*^9}},
 CellLabel->
  "In[1523]:=",ExpressionUUID->"6934d017-8dfc-45ad-9e47-9a10390c245c"],

Cell[BoxData[
 GraphicsBox[{{{}, {{{}, {}, 
      {RGBColor[1, 0, 0], PointSize[0.011000000000000001`], AbsoluteThickness[
       1.6], LineBox[CompressedData["
1:eJxTTMoPSmViYGAwAmIQDQEf7MP4dDdtndxxACrgMEcjOOyHfCuUz+FQKlVd
436oEcoXcGhiM8yJ/FID5Ys4TJojvSu9rwzKl3CYbPJG8FpgAZQv4/DxZZ1Q
V3UKlK/gkHVus2yaayCUr+RQkpP2xsTF3AHCV3EQ/JG2ZoJ/DJSv5iD252zQ
eplMKF/D4Uf1782FNwuhfC2HRVdnq/t+K4PydRyM1t+R+/+0GsrXc3i6l6P9
dEgDlG/g8P1KTD7/wiYo39Bhnq15q++NFijfyCH30coo1t9tUL6xg0uUZ040
YyeUb+LQ9dkzInQGTL+pg9GdA3HCGTD9Zg5nEtUdAn60Q/nmDr1v1imujuqG
8i0cFN8q3djU3wflWzqEBTHm/To9Acq3cuhMtVv2z3ISlG/tIN9mVKk9aTKU
b+Pgv2XiwqNXpkD5tg71h84ZCjJNg/LtHJ7/6pkaKDUdyrd3eHKCb/JJ2RlQ
voPDYdcpwUl8MyH8BgeHMxs4roe/gfIZHB1E17zqfLp9FlTe0cFl9wQ3t8LZ
UHknhylK2WFbJOZA5Z0c4rWdizPXQfkMzg5hl8tPzDOaC5V3duh/bf6lZymU
z+Di0LxmJ0cO+zyovIsDz5H83uIIKJ/BFRj+1g23ZsDkXR3iTs8Lu34CJu/m
IPDh6b/5L2Dybg7i08MeZv6Aybuj8hvQ+AweaPJofAZPOB8AdFziJQ==
        "]]}}, 
     {RGBColor[1, 0, 0], PointSize[0.011000000000000001`], AbsoluteThickness[
      1.6]}, {
      {RGBColor[1, 0, 0], PointSize[0.011000000000000001`], AbsoluteThickness[
       1.6]}, {}}, {
      {RGBColor[1, 0, 0], PointSize[0.011000000000000001`], AbsoluteThickness[
       1.6]}, {}}}, {{}, {}}}, {{}, {
     {RGBColor[0.368417, 0.506779, 0.709798], PointSize[
      0.011000000000000001`], AbsoluteThickness[1.6], PointBox[CompressedData["
1:eJxdyXtIUwEUx/GblA2plSERqZVrOhslc83NXLqf7m7qHyN8IDYtonKSbcxF
DWwrl7WyKcO2ZoErKLBSAqElZRFJERnRatFGhUQJg4KRvbDRgh7s3KAdOBw+
55u301zflsYwjPTP/r3J+aRq4m+4Nu7tnaQH/IUNTfHVTjIPB1ba7NX3jpCX
oie92Lj1m52cBY8/+1a720peAa8slhmp6yTn4POHw8tctt3kNegIBnINmjqy
APuNhpiMVSBpITLjhqsDW1rJBVj+80n9WM4eciHitkTA8spCFuNieEikm7OS
10M6Nr3qV9RGLkL0Du/E40YHWYLvL1rNSy70kItxvlzh1L08RpbCNDOiX5A4
Tt4IVl9rbJl3kiyDmN9VkhFzkUvwfG5WOXW7nyzHosiutTUWN1kB68zeHf70
AXIpCt48HBRMcd4EXkvY6Dp0ilyG/G7p03yRh6xEkSDtPfuA82aMHLwhkjd7
yeWISG7qtG85V0DoC3dObjtNVuHu9XMLPz7jDNz/0ZAbKvMl7QC80qMdo0Nk
phKh0iuqia9cr0TWa7ZfqR6kXgV9dihqcpEdVZh29rn7HnFdDfnidfYgc4a6
GqywbbtZQmZYmDz7hoebuc7Cd1bXe7mL6xqYvsxmjHq5roGhon3+u0tc1yKv
MSjsDnBdizBfnBif4Hr1/3akmKlJ6Slmav/5N0NT3e4=
       "]]}, {
      {RGBColor[0.368417, 0.506779, 0.709798], PointSize[
       0.011000000000000001`], AbsoluteThickness[1.6]}, {}}, {
      {RGBColor[0.368417, 0.506779, 0.709798], PointSize[
       0.011000000000000001`], AbsoluteThickness[1.6]}, {}}}, {{}, {}}}},
  AspectRatio->NCache[GoldenRatio^(-1), 0.6180339887498948],
  Axes->{True, True},
  AxesLabel->{None, None},
  AxesOrigin->{0., 0},
  DisplayFunction->Identity,
  Frame->{{False, False}, {False, False}},
  FrameLabel->{{None, None}, {None, None}},
  FrameTicks->{{Automatic, Automatic}, {Automatic, Automatic}},
  GridLines->{None, None},
  GridLinesStyle->Directive[
    GrayLevel[0.5, 0.4]],
  Method->{
   "OptimizePlotMarkers" -> True, 
    "CoordinatesToolOptions" -> {"DisplayFunction" -> ({
        (Identity[#]& )[
         Part[#, 1]], 
        (Identity[#]& )[
         Part[#, 2]]}& ), "CopiedValueFunction" -> ({
        (Identity[#]& )[
         Part[#, 1]], 
        (Identity[#]& )[
         Part[#, 2]]}& )}},
  PlotRange->{{0., 50.}, {-786.46371875, 1982.1033986596792`}},
  PlotRangeClipping->True,
  PlotRangePadding->{{
     Scaled[0.02], 
     Scaled[0.02]}, {
     Scaled[0.05], 
     Scaled[0.05]}},
  Ticks->{Automatic, Automatic}]], "Output",
 CellChangeTimes->{{3.823834134152339*^9, 3.8238341428630037`*^9}, 
   3.823834191786949*^9, {3.823834811259647*^9, 3.823834855052348*^9}, 
   3.829198358885934*^9, 3.8298029229180417`*^9, {3.829810017881776*^9, 
   3.829810047408631*^9}, 3.8298100812440166`*^9, 3.8298101843996906`*^9, 
   3.8298103304813743`*^9, 3.8298103738781395`*^9},
 CellLabel->
  "Out[1523]=",ExpressionUUID->"d49a2413-1046-4f2b-99d7-93128a038d0b"],

Cell[BoxData[
 GraphicsBox[{{{}, {{{}, {}, 
      {RGBColor[1, 0, 0], PointSize[0.011000000000000001`], AbsoluteThickness[
       1.6], LineBox[CompressedData["
1:eJxdy3tI02EUxvGfm0QR4SVlCpnLZBthsza3rDn3zG26FcXaWEJF1GKui+sK
qbTAyLKJQSDZH1EDzWoSFAll2WrZYGkU89I2TEZttrKVKQURBF3YWdAOvBw+
75ezzHzQYGExDCP68/7uxMwqRFKlfIAfeEwfcLTXZi1eOEaej664RryB5Sdn
IiIv8MzlD5NzwOnn+OpMXnIexhsLZfp6N3kJnmjYD0LH7pC5YG7bCw4td5KL
EJ5xT+h+tCgSLkabbWfQctpF5kH965xD0n2XLMDDbmPGSo6HvAKhy88MGX1e
cgmu1LZsk/GGyEJYJfxwz+EX5FWwHuVpC5/7yauhbtjLbRweJYugEgcb9PfG
yWJ07DKndbQFyGXIPSvYonyavJcg1P+IvdGSvJfi+2env+fSK/IaDDaNLOq6
ESKXo7c188Rg+2vyWujLudfOaMPkdWClu+ulB96QZRgx2vObrr4lV8Dmqtyk
80XIcuwL1uyZCkTJlViw1C5sHZsiK1DU1ztqc78jAzPeU+s3d8YSbgaO+Cw3
rTveU1fiq33IEcv9QF2JecfrZlluMlOFbINp/5xxmnoV0raXpscmyIwKfmmJ
OsfwkboKnV8qJLfukxk1XJHi3dNZcepqWEznJ79tJTMaCF8KytgXkl2DvNLr
JzWeZK/GwMWo+dNkslfDmR39yY8ne83/bk4xo03pKWZ0//wbtQTomw==
        "]]}}, 
     {RGBColor[1, 0, 0], PointSize[0.011000000000000001`], AbsoluteThickness[
      1.6]}, {
      {RGBColor[1, 0, 0], PointSize[0.011000000000000001`], AbsoluteThickness[
       1.6]}, {}}, {
      {RGBColor[1, 0, 0], PointSize[0.011000000000000001`], AbsoluteThickness[
       1.6]}, {}}}, {{}, {}}}, {{}, {
     {RGBColor[0.368417, 0.506779, 0.709798], PointSize[
      0.011000000000000001`], AbsoluteThickness[1.6], PointBox[CompressedData["
1:eJxdyV9IUwEUx/Fb7KFlDxOloqa5srCrxjY1s3T7qXPLRrJuCKNGI8sXe6go
RrkIo2a9BAXVQEqbq3DQHpx/ArdYpSkrgnSoNZuzuQtWsyUWPWT2B88N2oHD
4XO+srrjXP1yhmGUf/bvXZov6vT46a8XGsf89EAo124o4YLkFZD6rWXrVa/J
EjRP2EYs1hfkdOA2qzA7BshrMV9gPqUKPSZLcdUpZ0e9HnIW2vuGfw7a28gb
kZjZd/OBzqZecjZqPN8++GMu8hZY70vtge+95BwYU72Z+v1PyCz25v9y1TPP
yXlonxJFFJcC5G3or+0UdURekeUYyc3oCIuHyQrkDU4vPpQEyUrUOA3dvaJR
cgHesedELyfHyIU4cs99/kbbG3IRZD2r0vp0IfJ2hN2t2ZHxCXIxUtYkWpyG
MHkH3i4cnXd6Jskl2GzRcmcXI+SdODTbEzC1TJF34WQK5/7BvieXIviUTz3c
KbgMXk6/NZgfJavArBY7bt0VrEbdQNz1WTxNBmo3fdIONZCbAPlCzHWwX+jl
eFZ4zMunxaiXI0dSLGs1kZkKND+6qPHdEXoFWHu10TIu9EpkrjOZl63kqVdi
Tt+gvF5EZjT4yEdtxgNC16B7jy9x5YzQq8DOZc1y14RehSEfM8M7hK5F3H+5
9IRb6FpkRBtVG7qErvvfTUlmdif1JDPV//wbtgvulQ==
       "]]}, {
      {RGBColor[0.368417, 0.506779, 0.709798], PointSize[
       0.011000000000000001`], AbsoluteThickness[1.6]}, {}}, {
      {RGBColor[0.368417, 0.506779, 0.709798], PointSize[
       0.011000000000000001`], AbsoluteThickness[1.6]}, {}}}, {{}, {}}}},
  AspectRatio->NCache[GoldenRatio^(-1), 0.6180339887498948],
  Axes->{True, True},
  AxesLabel->{None, None},
  AxesOrigin->{0., 0},
  DisplayFunction->Identity,
  Frame->{{False, False}, {False, False}},
  FrameLabel->{{None, None}, {None, None}},
  FrameTicks->{{Automatic, Automatic}, {Automatic, Automatic}},
  GridLines->{None, None},
  GridLinesStyle->Directive[
    GrayLevel[0.5, 0.4]],
  Method->{
   "OptimizePlotMarkers" -> True, 
    "CoordinatesToolOptions" -> {"DisplayFunction" -> ({
        (Identity[#]& )[
         Part[#, 1]], 
        (Identity[#]& )[
         Part[#, 2]]}& ), "CopiedValueFunction" -> ({
        (Identity[#]& )[
         Part[#, 1]], 
        (Identity[#]& )[
         Part[#, 2]]}& )}},
  PlotRange->{{0., 50.}, {-0.34617501241595783`, 0.8724555911254191}},
  PlotRangeClipping->True,
  PlotRangePadding->{{
     Scaled[0.02], 
     Scaled[0.02]}, {
     Scaled[0.05], 
     Scaled[0.05]}},
  Ticks->{Automatic, Automatic}]], "Output",
 CellChangeTimes->{{3.823834134152339*^9, 3.8238341428630037`*^9}, 
   3.823834191786949*^9, {3.823834811259647*^9, 3.823834855052348*^9}, 
   3.829198358885934*^9, 3.8298029229180417`*^9, {3.829810017881776*^9, 
   3.829810047408631*^9}, 3.8298100812440166`*^9, 3.8298101843996906`*^9, 
   3.8298103304813743`*^9, 3.8298103739439645`*^9},
 CellLabel->
  "Out[1524]=",ExpressionUUID->"c826bde3-d146-4f29-8548-0c4b129001b2"],

Cell[BoxData[
 GraphicsBox[{{{}, {{{}, {}, 
      {RGBColor[1, 0, 0], PointSize[0.011000000000000001`], AbsoluteThickness[
       1.6], LineBox[CompressedData["
1:eJxdyV1IkwEUxvG32ERoycpplsrU5Sbm1jarLWftmZsf1S6maUosJMciBMvR
l3pRb9CKSiS7KgjKUhiaEllEXizDKN8uErHFsqazNqVpuskM6qrCs6AdOBx+
55/dcLLKvpZhGPWf/XtXJ6yf6WMFy2buBT3QUdf/pCt5hJyIi3JRRMIbIgtx
fqWp4umRh2QRLK31nbkKJzkNNuGowaHq0q86AyYdk6PsGCRngVfT/b6g2E3O
QfPd/nWbq16RtyL46eNXn40jSyEdHlWLq9+R8yB+3Ov2to+T8yHfbvdzkxPk
AggFI4F60QeyAittImlKkZeshOug7MJR8yRZBWdtY+3Qgc9kNZzJ3oGb2ily
IUL3VHdCfD95B6oXl5Rim4+8E2niy1P5/GnyLqT3DnpeZs6QNWCazVF99xey
FtEf89ssqQHybpSPnYL6dJBchOxnWYdz3bNkHcIJ/oTj0TlyMdqt93XaTd/I
e3D1Wl/NhDRE3gvZ+HT6Wck8WQ/DsaRh6/oFMpDUMqfBLJkFbrRxtw8NfKdu
wEal/JzHvkjdAJnirS8iWKJegkL+8zr/AzJbgs4rXEtjSpi6ET+jb26tqSSz
RlgrLRvGLsW6CcH9pryFR7FugpH3K+DwxHopXHgtbF2O9VJkOJyaLYkR6mU4
0SNxNaWS2TL4GyRnrmfGevn/ZuPMVMT1ODP7/vk3a0ndWA==
        "]]}}, 
     {RGBColor[1, 0, 0], PointSize[0.011000000000000001`], AbsoluteThickness[
      1.6]}, {
      {RGBColor[1, 0, 0], PointSize[0.011000000000000001`], AbsoluteThickness[
       1.6]}, {}}, {
      {RGBColor[1, 0, 0], PointSize[0.011000000000000001`], AbsoluteThickness[
       1.6]}, {}}}, {{}, {}}}, {{}, {
     {RGBColor[0.368417, 0.506779, 0.709798], PointSize[
      0.011000000000000001`], AbsoluteThickness[1.6], PointBox[CompressedData["
1:eJxdyV1Ik3EUx/EHS1KUsogS7NVkZo3my7Sy7PnNbW4rEeZFS3sDc1ESLCW1
ROlZsbqJKGgXhhVSCg9uFTi9sNwyldrNYBWmMlatdM0tVBIx0qjY+QftwOHw
Od+tVaZyYxzHcbl/9u+Nzgzvl+rll7rcLnqgxmaNBCsHyQkY7+i/YTD2kVMw
/cLR+PSVjbwWR1dtdmtaLORUqNSPwvbadj7qDUjo5ni87yZvQST4XNxmd5LT
Meb+tjH+/hA5A/716570vXSTJUj8JRFMwx7yduj9YqjG4yXvQGnkkGwh4x1Z
ivlhj85/eoS8C9e5jmOtd0bJ2Wg0n417+HicnANvWnZFXY+PnIu5hbaVzaKf
nAcFqmWvFR/Jcixfao5I0z+R83HKYuvl55kLMGCu58udAfJuHOm91+Ro+kze
A14c7XTs/ELeiwmj7vADL3MhclJ9Da5zE+R9UBZcrDyxxLwfnZEk1+DVSXIR
brbUjuRzQfIBvIWs7EcdMw/59BqD3scMZJatnssq+hq1ACzLTDI4rWROAevJ
22e0k6wr8LPwuIeThagXoyIgzm46TxaKsThgih8TWVdiVnUludrHuhJDDbc+
fF8xRV2F/pTEvGdSsqDCtfpAW/gg62ospmnu9lSxrkZrUGLVXmC9BK4pe+jN
ZdZLMJPcHjZbWNf8byHGnDamx5jT/fNvjVf0eQ==
       "]]}, {
      {RGBColor[0.368417, 0.506779, 0.709798], PointSize[
       0.011000000000000001`], AbsoluteThickness[1.6]}, {}}, {
      {RGBColor[0.368417, 0.506779, 0.709798], PointSize[
       0.011000000000000001`], AbsoluteThickness[1.6]}, {}}}, {{}, {}}}},
  AspectRatio->NCache[GoldenRatio^(-1), 0.6180339887498948],
  Axes->{True, True},
  AxesLabel->{None, None},
  AxesOrigin->{0., 0},
  DisplayFunction->Identity,
  Frame->{{False, False}, {False, False}},
  FrameLabel->{{None, None}, {None, None}},
  FrameTicks->{{Automatic, Automatic}, {Automatic, Automatic}},
  GridLines->{None, None},
  GridLinesStyle->Directive[
    GrayLevel[0.5, 0.4]],
  Method->{
   "OptimizePlotMarkers" -> True, 
    "CoordinatesToolOptions" -> {"DisplayFunction" -> ({
        (Identity[#]& )[
         Part[#, 1]], 
        (Identity[#]& )[
         Part[#, 2]]}& ), "CopiedValueFunction" -> ({
        (Identity[#]& )[
         Part[#, 1]], 
        (Identity[#]& )[
         Part[#, 2]]}& )}},
  PlotRange->{{0., 50.}, {-0.19766069040755865`, 1.0697130752288828`}},
  PlotRangeClipping->True,
  PlotRangePadding->{{
     Scaled[0.02], 
     Scaled[0.02]}, {
     Scaled[0.05], 
     Scaled[0.05]}},
  Ticks->{Automatic, Automatic}]], "Output",
 CellChangeTimes->{{3.823834134152339*^9, 3.8238341428630037`*^9}, 
   3.823834191786949*^9, {3.823834811259647*^9, 3.823834855052348*^9}, 
   3.829198358885934*^9, 3.8298029229180417`*^9, {3.829810017881776*^9, 
   3.829810047408631*^9}, 3.8298100812440166`*^9, 3.8298101843996906`*^9, 
   3.8298103304813743`*^9, 3.829810374001816*^9},
 CellLabel->
  "Out[1525]=",ExpressionUUID->"d202b5c2-ecba-4cdd-bd39-020abcc35fb6"]
}, Open  ]],

Cell[CellGroupData[{

Cell[BoxData["balC"], "Input",
 CellChangeTimes->{{3.8238341973261175`*^9, 3.82383420212129*^9}, {
  3.8238342367934065`*^9, 3.8238342477799835`*^9}, {3.8238343922629623`*^9, 
  3.8238343930518637`*^9}},
 CellLabel->
  "In[1356]:=",ExpressionUUID->"5337177c-2ceb-459a-aae4-a6e322276385"],

Cell[BoxData["899.74625`"], "Output",
 CellChangeTimes->{
  3.8238342024912553`*^9, {3.823834238240525*^9, 3.823834248272656*^9}, 
   3.823834394481015*^9},
 CellLabel->
  "Out[1356]=",ExpressionUUID->"4b3e2abb-a4b9-4ff5-a942-5cc4714ef8f1"]
}, Open  ]],

Cell[CellGroupData[{

Cell[BoxData[
 RowBox[{"Join", "[", 
  RowBox[{
   RowBox[{"Table", "[", 
    RowBox[{"0", ",", 
     RowBox[{"{", 
      RowBox[{"i", ",", "1", ",", 
       RowBox[{"rep", "-", "1"}]}], "}"}]}], "]"}], ",", 
   RowBox[{"{", "balC2", "}"}], ",", 
   RowBox[{"Table", "[", 
    RowBox[{"0", ",", 
     RowBox[{"{", 
      RowBox[{"i", ",", "1", ",", 
       RowBox[{"SL", "-", "rep"}]}], "}"}]}], "]"}]}], "]"}]], "Input",
 CellChangeTimes->{{3.8238346084478893`*^9, 3.823834647791523*^9}},
 CellLabel->
  "In[1367]:=",ExpressionUUID->"54169e87-05f5-451d-9642-66ef24fe902c"],

Cell[BoxData[
 RowBox[{"{", 
  RowBox[{
  "0", ",", "0", ",", "0", ",", "0", ",", "0", ",", "0", ",", "0", ",", "0", 
   ",", "0", ",", "0", ",", "0", ",", "0", ",", "0", ",", "0", ",", "0", ",", 
   "0", ",", "0", ",", "0", ",", "0", ",", "268.4553169642857`", ",", "0", 
   ",", "0", ",", "0", ",", "0", ",", "0", ",", "0", ",", "0", ",", "0", ",", 
   "0", ",", "0", ",", "0", ",", "0", ",", "0", ",", "0", ",", "0", ",", "0", 
   ",", "0", ",", "0", ",", "0", ",", "0", ",", "0", ",", "0", ",", "0", ",", 
   "0", ",", "0", ",", "0", ",", "0", ",", "0", ",", "0", ",", "0"}], 
  "}"}]], "Output",
 CellChangeTimes->{{3.823834604679981*^9, 3.8238346483789315`*^9}},
 CellLabel->
  "Out[1367]=",ExpressionUUID->"a4767d35-e0b3-440e-81f5-c55e22577603"]
}, Open  ]],

Cell[CellGroupData[{

Cell[BoxData[{
 RowBox[{
  RowBox[{
  "SetDirectory", "[", 
   "\"\<\\\\\\\\DATA1\\\\User-HiERN\\\\PetersM\\\\01 Publications\\\\04 FZJ\\\
\\01 Journal Papers\\\\2021\\\\01 The value of Maintenance\>\"", "]"}], 
  "\[IndentingNewLine]", 
  RowBox[{"(*", 
   RowBox[{
    RowBox[{"Export", "[", 
     RowBox[{"\"\<CO2SRC.dat\>\"", ",", "CO2rc2", ",", "\"\<Table\>\""}], 
     "]"}], ";", "\[IndentingNewLine]", 
    RowBox[{"Export", "[", 
     RowBox[{"\"\<CO2SC.dat\>\"", ",", "CO2rc", ",", "\"\<Table\>\""}], "]"}],
     ";", "\[IndentingNewLine]", 
    RowBox[{"Export", "[", 
     RowBox[{"\"\<CO2SRD.dat\>\"", ",", "CO2rcD2", ",", "\"\<Table\>\""}], 
     "]"}], ";", "\[IndentingNewLine]", 
    RowBox[{"Export", "[", 
     RowBox[{"\"\<CO2SD.dat\>\"", ",", "CO2rcD", ",", "\"\<Table\>\""}], 
     "]"}], ";"}], "*)"}], "\[IndentingNewLine]"}], "\[IndentingNewLine]", 
 RowBox[{
  RowBox[{"Export", "[", 
   RowBox[{"\"\<$O2SRC.dat\>\"", ",", 
    RowBox[{"CO2rc2", " ", "/", 
     RowBox[{"(", 
      RowBox[{"tot1", "+", 
       RowBox[{"tot2", "/", 
        SuperscriptBox[
         RowBox[{"(", 
          RowBox[{"1", "+", "DR"}], ")"}], 
         RowBox[{"yr2", "-", "yr1"}]]}]}], ")"}]}], ",", "\"\<Table\>\""}], 
   "]"}], ";"}], "\[IndentingNewLine]", 
 RowBox[{
  RowBox[{"Export", "[", 
   RowBox[{"\"\<$O2SC.dat\>\"", ",", 
    RowBox[{"CO2rc", "/", 
     RowBox[{"(", "tot1", ")"}]}], ",", "\"\<Table\>\""}], "]"}], 
  ";"}], "\[IndentingNewLine]", 
 RowBox[{
  RowBox[{"Export", "[", 
   RowBox[{"\"\<$O2SRD.dat\>\"", ",", 
    RowBox[{"CO2rcD2", " ", "/", 
     RowBox[{"(", 
      RowBox[{"tot1", "+", 
       RowBox[{"tot2", "/", 
        SuperscriptBox[
         RowBox[{"(", 
          RowBox[{"1", "+", "DR"}], ")"}], 
         RowBox[{"yr2", "-", "yr1"}]]}]}], ")"}]}], ",", "\"\<Table\>\""}], 
   "]"}], ";"}], "\[IndentingNewLine]", 
 RowBox[{"Export", "[", 
  RowBox[{"\"\<$O2SD.dat\>\"", ",", 
   RowBox[{
    RowBox[{"ListPlot", "[", 
     RowBox[{
      RowBox[{"CO2rcD", "/", 
       RowBox[{"(", "tot1", ")"}]}], ",", "\"\<Table\>\""}], "]"}], 
    ";"}]}]}]}], "Input",
 CellChangeTimes->{{3.8238349861093245`*^9, 3.823835041418187*^9}, {
   3.8298030508958073`*^9, 3.8298030543754606`*^9}, {3.8298031440575705`*^9, 
   3.829803145425848*^9}, 3.829803284046474*^9, {3.829810385867034*^9, 
   3.8298104623412466`*^9}},ExpressionUUID->"15ba2b64-065b-44db-b929-\
b7fffb9e093c"],

Cell[BoxData["\<\"\\\\\\\\DATA1\\\\User-HiERN\\\\PetersM\\\\01 Publications\\\
\\04 FZJ\\\\01 Journal Papers\\\\2021\\\\01 The value of Maintenance\"\>"], \
"Output",
 CellChangeTimes->{3.8298030582889724`*^9, 3.829803146382306*^9, 
  3.829803285255189*^9},
 CellLabel->
  "Out[129]=",ExpressionUUID->"084cef5b-a046-483b-8f92-57a162b827bd"]
}, Open  ]],

Cell[CellGroupData[{

Cell[BoxData[
 RowBox[{"\[IndentingNewLine]", 
  RowBox[{
   RowBox[{
    RowBox[{"year", " ", "=", " ", "1999"}], ";"}], "\[IndentingNewLine]", 
   RowBox[{
    RowBox[{"tutl", " ", "=", " ", 
     RowBox[{"{", "}"}]}], ";"}], "\[IndentingNewLine]", 
   RowBox[{
    RowBox[{"tutl2", " ", "=", " ", 
     RowBox[{"{", "}"}]}], ";"}], "\[IndentingNewLine]", 
   RowBox[{
    RowBox[{"While", "[", 
     RowBox[{
      RowBox[{
       RowBox[{"(", 
        RowBox[{"year", "+=", "1"}], ")"}], "\[LessEqual]", "2050"}], ",", 
      "\[IndentingNewLine]", 
      RowBox[{"{", "\[IndentingNewLine]", "\[IndentingNewLine]", 
       RowBox[{
        RowBox[{"SL", " ", "=", " ", 
         RowBox[{"2050", "-", "year"}]}], ";", "\[IndentingNewLine]", 
        RowBox[{"Pm1", " ", "=", " ", 
         RowBox[{
          RowBox[{
           RowBox[{"eff", "[", 
            RowBox[{"[", 
             RowBox[{"year", "-", "1999"}], "]"}], "]"}], "[", 
           RowBox[{"[", "2", "]"}], "]"}], "*", "A", "*", "10"}]}], " ", ";", 
        RowBox[{"(*", 
         RowBox[{"module", " ", "Power", " ", "in", " ", "W"}], "*)"}], 
        "\[IndentingNewLine]", 
        RowBox[{"tot1", " ", "=", " ", 
         RowBox[{"Pm1", "*", 
          RowBox[{
           RowBox[{"tot", "[", 
            RowBox[{"[", 
             RowBox[{"year", "-", "1999"}], "]"}], "]"}], "[", 
           RowBox[{"[", "2", "]"}], "]"}]}]}], ";", " ", 
        RowBox[{"(*", 
         RowBox[{"dollars", " ", "absolute", " ", "invested"}], "*)"}], 
        "\[IndentingNewLine]", 
        RowBox[{"yd1", " ", "=", " ", 
         RowBox[{"Table", "[", 
          RowBox[{
           RowBox[{
            RowBox[{"Pm1", "/", "1000"}], "*", "SY", "*", 
            SuperscriptBox[
             RowBox[{"(", 
              RowBox[{"1", "-", 
               RowBox[{
                RowBox[{
                 RowBox[{"deg", "[", 
                  RowBox[{"[", 
                   RowBox[{"year", "-", "1999"}], "]"}], "]"}], "[", 
                 RowBox[{"[", "2", "]"}], "]"}], "/", "100"}]}], ")"}], 
             "N"]}], ",", 
           RowBox[{"{", 
            RowBox[{"N", ",", "0", ",", 
             RowBox[{"SL", "-", "1"}]}], "}"}]}], "]"}]}], ";", 
        "\[IndentingNewLine]", 
        RowBox[{"balC", " ", "=", " ", 
         RowBox[{
          RowBox[{"fEPBT", "[", "year", "]"}], "*", "1700", "*", 
          RowBox[{"fCOC", "[", "year", "]"}], "*", 
          RowBox[{"Pm1", "/", 
           RowBox[{"10", "^", "6"}]}], "*", "1.3"}]}], " ", ";", 
        RowBox[{"(*", 
         RowBox[{
         "kg", " ", "CO2", " ", "for", " ", "module", " ", "fabrication", " ",
           "in", " ", "China"}], "*)"}], "\[IndentingNewLine]", 
        RowBox[{"balD", " ", "=", " ", 
         RowBox[{
          RowBox[{"fEPBT", "[", "year", "]"}], "*", "1700", "*", 
          RowBox[{"fCOD", "[", "year", "]"}], "*", 
          RowBox[{"Pm1", "/", 
           RowBox[{"10", "^", "6"}]}], " ", "*", "1.3"}]}], ";", 
        RowBox[{"(*", 
         RowBox[{
         "kg", " ", "CO2", " ", "for", " ", "module", " ", "fabrication", " ",
           "in", " ", "Germany"}], "*)"}], "\[IndentingNewLine]", 
        RowBox[{"CO2red", " ", "=", " ", 
         RowBox[{
          RowBox[{"Table", "[", 
           RowBox[{
            RowBox[{
             RowBox[{"yd1", "[", 
              RowBox[{"[", "i", "]"}], "]"}], "*", 
             RowBox[{
              RowBox[{"fCOD", "[", 
               RowBox[{"i", "+", "year", "-", "1"}], "]"}], "/", "1000"}]}], 
            ",", 
            RowBox[{"{", 
             RowBox[{"i", ",", "1", ",", "SL"}], "}"}]}], "]"}], "-", 
          RowBox[{"Join", "[", 
           RowBox[{
            RowBox[{"{", "balC", "}"}], ",", 
            RowBox[{"Table", "[", 
             RowBox[{"0", ",", 
              RowBox[{"{", 
               RowBox[{"i", ",", "2", ",", "SL"}], "}"}]}], "]"}]}], 
           "]"}]}]}], ";", " ", 
        RowBox[{"(*", 
         RowBox[{
         "Co2", " ", "savings", " ", "per", " ", "year", " ", "in", " ", "kg",
           " ", "production", " ", "in", " ", "China"}], "*)"}], 
        "\[IndentingNewLine]", 
        RowBox[{"CO2redD", " ", "=", " ", 
         RowBox[{
          RowBox[{"Table", "[", 
           RowBox[{
            RowBox[{
             RowBox[{"yd1", "[", 
              RowBox[{"[", "i", "]"}], "]"}], "*", 
             RowBox[{
              RowBox[{"fCOD", "[", 
               RowBox[{"i", "+", "year", "-", "1"}], "]"}], "/", "1000"}]}], 
            ",", 
            RowBox[{"{", 
             RowBox[{"i", ",", "1", ",", "SL"}], "}"}]}], "]"}], "-", 
          RowBox[{"Join", "[", 
           RowBox[{
            RowBox[{"{", "balD", "}"}], ",", 
            RowBox[{"Table", "[", 
             RowBox[{"0", ",", 
              RowBox[{"{", 
               RowBox[{"i", ",", "2", ",", "SL"}], "}"}]}], "]"}]}], 
           "]"}]}]}], ";", " ", 
        RowBox[{"(*", 
         RowBox[{
         "Co2", " ", "savings", " ", "per", " ", "year", " ", "in", " ", "kg",
           " ", "production", " ", "in", " ", "Germany"}], "*)"}], 
        "\[IndentingNewLine]", 
        RowBox[{"CO2rc", " ", "=", " ", 
         RowBox[{"Table", "[", 
          RowBox[{
           RowBox[{"Sum", "[", 
            RowBox[{
             RowBox[{"CO2red", "[", 
              RowBox[{"[", "i", "]"}], "]"}], ",", 
             RowBox[{"{", 
              RowBox[{"i", ",", "1", ",", "j"}], "}"}]}], "]"}], ",", 
           RowBox[{"{", 
            RowBox[{"j", ",", "1", ",", 
             RowBox[{"Length", "[", "CO2red", "]"}]}], "}"}]}], "]"}]}], ";", 
        RowBox[{"(*", 
         RowBox[{
         "Co2", " ", "savings", " ", "cummulative", " ", "in", " ", "kg"}], 
         "*)"}], "\[IndentingNewLine]", 
        RowBox[{"CO2rcD", " ", "=", " ", 
         RowBox[{"Table", "[", 
          RowBox[{
           RowBox[{"Sum", "[", 
            RowBox[{
             RowBox[{"CO2redD", "[", 
              RowBox[{"[", "i", "]"}], "]"}], ",", 
             RowBox[{"{", 
              RowBox[{"i", ",", "1", ",", "j"}], "}"}]}], "]"}], ",", 
           RowBox[{"{", 
            RowBox[{"j", ",", "1", ",", 
             RowBox[{"Length", "[", "CO2redD", "]"}]}], "}"}]}], "]"}]}], ";", 
        RowBox[{"(*", 
         RowBox[{
         "Co2", " ", "savings", " ", "cummulative", " ", "in", " ", "kg", " ",
           "production", " ", "in", " ", "Germany"}], "*)"}], 
        "\[IndentingNewLine]", 
        RowBox[{"tutl", " ", "=", " ", 
         RowBox[{"Append", "[", 
          RowBox[{"tutl", ",", 
           RowBox[{"{", 
            RowBox[{
             RowBox[{"Last", "[", "CO2rc", "]"}], ",", 
             RowBox[{"Last", "[", "CO2rcD", "]"}]}], "}"}]}], "]"}]}], ";", 
        "\[IndentingNewLine]", 
        RowBox[{"tutl2", " ", "=", " ", 
         RowBox[{"Append", "[", 
          RowBox[{"tutl2", ",", 
           RowBox[{"{", 
            RowBox[{
             RowBox[{
              RowBox[{"Last", "[", "CO2rc", "]"}], "/", "tot1"}], ",", 
             RowBox[{
              RowBox[{"Last", "[", "CO2rcD", "]"}], "/", "tot1"}]}], "}"}]}], 
          "]"}]}], ";"}], "\[IndentingNewLine]", "}"}]}], "]"}], ";"}], 
   "\[IndentingNewLine]", "\[IndentingNewLine]", 
   RowBox[{"Show", "[", 
    RowBox[{
     RowBox[{"ListPlot", "[", 
      RowBox[{
       RowBox[{"tutl", "[", 
        RowBox[{"[", 
         RowBox[{"All", ",", "2"}], "]"}], "]"}], ",", " ", 
       RowBox[{"Joined", "\[Rule]", "True"}]}], "]"}], ",", 
     RowBox[{"ListPlot", "[", 
      RowBox[{
       RowBox[{"tutl", "[", 
        RowBox[{"[", 
         RowBox[{"All", ",", "1"}], "]"}], "]"}], ",", " ", 
       RowBox[{"Joined", "\[Rule]", "True"}], ",", " ", 
       RowBox[{"PlotStyle", "\[Rule]", "Red"}]}], "]"}]}], "]"}], 
   "\[IndentingNewLine]", 
   RowBox[{"Show", "[", 
    RowBox[{
     RowBox[{"ListPlot", "[", 
      RowBox[{
       RowBox[{"tutl2", "[", 
        RowBox[{"[", 
         RowBox[{"All", ",", "2"}], "]"}], "]"}], ",", " ", 
       RowBox[{"Joined", "\[Rule]", "True"}]}], "]"}], ",", 
     RowBox[{"ListPlot", "[", 
      RowBox[{
       RowBox[{"tutl2", "[", 
        RowBox[{"[", 
         RowBox[{"All", ",", "1"}], "]"}], "]"}], ",", " ", 
       RowBox[{"Joined", "\[Rule]", "True"}], ",", " ", 
       RowBox[{"PlotStyle", "\[Rule]", "Red"}]}], "]"}]}], "]"}]}]}]], "Input",
 CellChangeTimes->{{3.824966513516371*^9, 3.824966630292386*^9}, 
   3.8249667142584004`*^9, {3.82496674653288*^9, 3.8249667836055703`*^9}, {
   3.8291984133500185`*^9, 3.8291984578587523`*^9}, {3.8291988403269987`*^9, 
   3.829198937580445*^9}},
 CellLabel->
  "In[1427]:=",ExpressionUUID->"dccee1e5-d934-480a-9890-46c2767f1ce8"],

Cell[BoxData[
 TemplateBox[{
  "Thread","tdlen",
   "\"Objects of unequal length in \\!\\(\\*RowBox[{RowBox[{\\\"{\\\", \
\\\"}\\\"}], \\\"+\\\", RowBox[{\\\"{\\\", RowBox[{\\\"-\\\", \
\\\"57.583760000000005`\\\"}], \\\"}\\\"}]}]\\) cannot be combined.\"",2,1430,
   62,30456721176183745772,"Local"},
  "MessageTemplate"]], "Message", "MSG",
 CellChangeTimes->{
  3.824966631081273*^9, 3.8249667174488206`*^9, {3.824966766350772*^9, 
   3.8249667842468133`*^9}, {3.829198441593336*^9, 3.8291984507188864`*^9}, 
   3.8291989386296263`*^9, 3.8298034080396214`*^9, 3.8298092081625233`*^9, 
   3.829809308009656*^9},
 CellLabel->
  "During evaluation of \
In[1427]:=",ExpressionUUID->"5f4c7db1-3eb4-431f-a046-2ee6efe485fc"],

Cell[BoxData[
 TemplateBox[{
  "Thread","tdlen",
   "\"Objects of unequal length in \\!\\(\\*RowBox[{RowBox[{\\\"{\\\", \
\\\"}\\\"}], \\\"+\\\", RowBox[{\\\"{\\\", \\\"0.`\\\", \\\"}\\\"}]}]\\) \
cannot be combined.\"",2,1430,63,30456721176183745772,"Local"},
  "MessageTemplate"]], "Message", "MSG",
 CellChangeTimes->{
  3.824966631081273*^9, 3.8249667174488206`*^9, {3.824966766350772*^9, 
   3.8249667842468133`*^9}, {3.829198441593336*^9, 3.8291984507188864`*^9}, 
   3.8291989386296263`*^9, 3.8298034080396214`*^9, 3.8298092081625233`*^9, 
   3.8298093080196295`*^9},
 CellLabel->
  "During evaluation of \
In[1427]:=",ExpressionUUID->"10d2dd3f-b5b1-4200-aff4-e210be0c6562"],

Cell[BoxData[
 TemplateBox[{
  "Thread","tdlen",
   "\"Objects of unequal length in \\!\\(\\*RowBox[{RowBox[{\\\"{\\\", \
\\\"}\\\"}], \\\"+\\\", RowBox[{\\\"{\\\", RowBox[{\\\"-\\\", \
\\\"57.583760000000005`\\\"}], \\\"}\\\"}]}]\\) cannot be combined.\"",2,1430,
   64,30456721176183745772,"Local"},
  "MessageTemplate"]], "Message", "MSG",
 CellChangeTimes->{
  3.824966631081273*^9, 3.8249667174488206`*^9, {3.824966766350772*^9, 
   3.8249667842468133`*^9}, {3.829198441593336*^9, 3.8291984507188864`*^9}, 
   3.8291989386296263`*^9, 3.8298034080396214`*^9, 3.8298092081625233`*^9, 
   3.829809308040596*^9},
 CellLabel->
  "During evaluation of \
In[1427]:=",ExpressionUUID->"bf43a382-5ce6-4448-9755-3257645e1997"],

Cell[BoxData[
 TemplateBox[{
  "General","stop",
   "\"Further output of \\!\\(\\*StyleBox[RowBox[{\\\"Thread\\\", \\\"::\\\", \
\\\"tdlen\\\"}], \\\"MessageName\\\"]\\) will be suppressed during this \
calculation.\"",2,1430,65,30456721176183745772,"Local"},
  "MessageTemplate"]], "Message", "MSG",
 CellChangeTimes->{
  3.824966631081273*^9, 3.8249667174488206`*^9, {3.824966766350772*^9, 
   3.8249667842468133`*^9}, {3.829198441593336*^9, 3.8291984507188864`*^9}, 
   3.8291989386296263`*^9, 3.8298034080396214`*^9, 3.8298092081625233`*^9, 
   3.829809308062538*^9},
 CellLabel->
  "During evaluation of \
In[1427]:=",ExpressionUUID->"fadd99d0-a861-4be1-b496-7c2894e37d41"],

Cell[BoxData[
 GraphicsBox[{{{}, {{{}, {}, 
      {RGBColor[0.368417, 0.506779, 0.709798], PointSize[
       0.011000000000000001`], AbsoluteThickness[1.6], LineBox[CompressedData["
1:eJxdyl1IU3EYx/GjFgkuC+qiuQKd+YI4O9uqtXz7bW6roWFYMBpFaApqTjMy
hg48VC7aKEqdsxTHsFHiRRcGsxK9yVR688Ymmk2JuliLBi2zFlmx53SxB/48
fP7fJ62qqaImnmEY2d/3b0cnVPxcYbUdX+8HfaAyuUNTEOCdiKVfi7OTU7y3
grnRNfXQyXs7Bk/EZfx4xnsH1uO/11SZee/EkfDlVPH7PnIqngpqla5zvMUY
aA/b1p7cIe9GTtYpk2PtNjkTqz8bzPZM3tkwG0WymZZecg4e13k7msec5Fxo
DVvcc2m889C3YBzvdfeQWayU76m4sI23FB9eiG16mYMsw5cJn/LucjdZjsp6
feSVk/deWOY9Qu90F3kfEvxnRoKfOsn74R3YpBN13iIrkGC5X5iEm+QD8Jdq
0zM+XycrIVmUnUwy2ckHwYU1Paa4a+R8jLWLrgaGreQCpATz5oWNV8iF+Mje
89n0l8hFGOdeD0pZjlwM19dRl7PeQgakDWftuT5z1BwgNHHy1Yst1FV492DX
N0PZeeoqDM28fVM70khdjX6Fr3lBXUddDVVyinuytJp6CSRCT2TWc5p6CaZH
5S8jjwzUNchni9Jbl45S16BV3tRWLddR16JNJTi2cVlJXQujNRSc25xNXQfW
Efi9siGRug7dw1kCiT80Ee2H6I6GizFzOKbHmNH/9x9QJMo9
        "]]}}, 
     {RGBColor[0.368417, 0.506779, 0.709798], PointSize[
      0.011000000000000001`], AbsoluteThickness[1.6]}, {
      {RGBColor[0.368417, 0.506779, 0.709798], PointSize[
       0.011000000000000001`], AbsoluteThickness[1.6]}, {}}, {
      {RGBColor[0.368417, 0.506779, 0.709798], PointSize[
       0.011000000000000001`], AbsoluteThickness[
       1.6]}, {}}}, {{}, {}}}, {{}, {{{}, {}, 
      {RGBColor[1, 0, 0], PointSize[0.011000000000000001`], AbsoluteThickness[
       1.6], LineBox[CompressedData["
1:eJw1y2tIE2AUxvFhLScxifTDApmmNmXWMp2X3fSZc/Myq20u00KKiQZpXsLM
QHKlabGwMqfugxDdJuiKwgTZkFFYYob2IdSmkrBCE1JLIpCiYud94XD4nT/v
XkuNqTyIw+Ek/Zv/O/DWMz+EirdejPSADsiLDPYvjjHzwB9oWSh7zbwLn5X9
zTw3czjcs/Ppjj/MApRsbXhD5pgjULYuUbTlM0ch7viaVDTTTY6GzMnVT4iZ
Y/Gy8MmMpdZOFsFgHjrP7e8ix0Njc/gLjMxijHY7V4rX75L3I2a0uqrjMbME
n7K/xBfUMSfC08eNdkiYD0Eo15vqyzrJSVC9fbo5EcacjNXIJrfg3R2yFAed
t1yWUOYUjHta+YKc2+RU2OdrWhTbOshpiOHNKqvbbeR0DB7dM1UbcYMsw2S+
Y2D5VRtZjkbVfV9DcytZgc3tP1zDhqtkJRa4MeVKmZWswpuS79NxF5rIGbhn
CZoq7WwkZ6I91SaNXq0nA+3eijR9ZV3AViBrLJnny6iirsajwa612bAK6mqs
9OhOHjtxmnoWLIcvRsVJiqhnoffnzfdGRR51DbSL5uBnSYnUNdhhMo6Mf0zw
Bno2rn99XrmxpAnYmo3LQttQr/0IdS32leonG5oLqWuhtriGH14roq7DL7/n
Ct9cTF2H5VOXDtQvkTk5mA8JSeiPZT0HZ7XnUtrC2f9cbIl2njHsNlPPRdG3
ud8PhCbqedD7ptOEcoP3L93F2Uw=
        "]]}}, 
     {RGBColor[1, 0, 0], PointSize[0.011000000000000001`], AbsoluteThickness[
      1.6]}, {
      {RGBColor[1, 0, 0], PointSize[0.011000000000000001`], AbsoluteThickness[
       1.6]}, {}}, {
      {RGBColor[1, 0, 0], PointSize[0.011000000000000001`], AbsoluteThickness[
       1.6]}, {}}}, {{}, {}}}},
  AspectRatio->NCache[GoldenRatio^(-1), 0.6180339887498948],
  Axes->{True, True},
  AxesLabel->{None, None},
  AxesOrigin->{0., 0},
  DisplayFunction->Identity,
  Frame->{{False, False}, {False, False}},
  FrameLabel->{{None, None}, {None, None}},
  FrameTicks->{{Automatic, Automatic}, {Automatic, Automatic}},
  GridLines->{None, None},
  GridLinesStyle->Directive[
    GrayLevel[0.5, 0.4]],
  Method->{
   "OptimizePlotMarkers" -> True, 
    "CoordinatesToolOptions" -> {"DisplayFunction" -> ({
        (Identity[#]& )[
         Part[#, 1]], 
        (Identity[#]& )[
         Part[#, 2]]}& ), "CopiedValueFunction" -> ({
        (Identity[#]& )[
         Part[#, 1]], 
        (Identity[#]& )[
         Part[#, 2]]}& )}},
  PlotRange->{{0., 50.}, {-1.0544863199999996`, 1855.8325596782258`}},
  PlotRangeClipping->True,
  PlotRangePadding->{{
     Scaled[0.02], 
     Scaled[0.02]}, {
     Scaled[0.05], 
     Scaled[0.05]}},
  Ticks->{Automatic, Automatic}]], "Output",
 CellChangeTimes->{
  3.8249667843655243`*^9, {3.8291984417269783`*^9, 3.829198450852522*^9}, 
   3.829198938771276*^9, 3.8298034081513453`*^9, 3.8298092082811975`*^9, 
   3.8298093081243477`*^9},
 CellLabel->
  "Out[1431]=",ExpressionUUID->"6a0676b9-55e3-4ca9-aaa7-6bfc4e8cca6d"],

Cell[BoxData[
 GraphicsBox[{{{}, {{{}, {}, 
      {RGBColor[0.368417, 0.506779, 0.709798], PointSize[
       0.011000000000000001`], AbsoluteThickness[1.6], LineBox[CompressedData["
1:eJxTTMoPSmViYGAwAmIQDQEf7D/wLHzd2PrKHirg8CNpPd9Ll9dQPodDeWvM
WZfwN1C+gIP4YX6TdfXvoHwRh8tqU57MiPgA5Us4zF240aCgC8aXcfgSorTW
KgnGV3C4bRz8utYYxldyeGFxm/HQ7/dQvopDcnWV/w+Pz1C+mkOrd4ytlch3
KF/DwbNdYLc/wy8oX8thlW74K9lcJgcIX8fhd+ds0QBZdihfz8G89dLbjRwc
UL6Bwy5Zhml798HkDR0mX2Tq+/ybG8o3crhmxDwhvEQIyjd2YP9Tvjn/uwCU
b+LA+n5+ef0OGN/U4fCDub69KTC+mUN8qXYezw9+KN/cIU/r7YfVKjC+hQPr
y4zyu/58UL6lg3H8p/LtVbxQvpXD+44Y68nLeKB8awd5e6usEgaY+2wcxDbc
9hLZzwnl2zoIhG9wWSQM85+dQ16wlqj2P1Yo394hwib+KqsfC5Tv4GB6xChP
QBAaXg0ODuWzntz6de4/NDwdHbzeci5sWfYbwm9wdFi8OEFabi0s/J0cJpaf
mLTuOTR+GpwcknbybNoVDYtPZ4dnnt0M/+Sg6anB2aFfWvesvMgTqLyLw+bs
hQuZ/O5C5V0cfsV+bPa5chkq7+oQN+fwlljD41B5V4cVaRWq0Uu2QuXdHMRP
KLP2bZoKlXdzEDhtc2XnnLr9EHl3qD+hoAGNz+CBJo/GZ/CE8wFqDcG4
        "]]}}, 
     {RGBColor[0.368417, 0.506779, 0.709798], PointSize[
      0.011000000000000001`], AbsoluteThickness[1.6]}, {
      {RGBColor[0.368417, 0.506779, 0.709798], PointSize[
       0.011000000000000001`], AbsoluteThickness[1.6]}, {}}, {
      {RGBColor[0.368417, 0.506779, 0.709798], PointSize[
       0.011000000000000001`], AbsoluteThickness[
       1.6]}, {}}}, {{}, {}}}, {{}, {{{}, {}, 
      {RGBColor[1, 0, 0], PointSize[0.011000000000000001`], AbsoluteThickness[
       1.6], LineBox[CompressedData["
1:eJw10WtIk1Ecx/G12VyaLLyA4dKcoqVDm225bu435zbDJAvyhZW0bEY310hq
zpXLEKJ604xIQUQj3wyikLVKxgZLirKcKKFEI5eu1Kwlk9lKu7D/88Dh8Dlf
Dudwnsxj+gM6NovFKvo3/s/RLyjf4DeVZPRPy2kBkauePuPpAJkHJ3/9+PmT
n8nrUFf/9Xls1Qw5Gdx73U9QOkdOxS1uYf0HO2MBtI5AzcIRxhtxrrXljHVp
lizEK4/tEKeNcTb0S33GL+++k3PQ4loavhhaIG+CvqHCzO5YJOehxCuRhEMr
ZBEMU+FURy8HURegLcE8MnQ/hrwFbwNnF3w9jMXouD2YPK/mkYtQqwnatYt8
8lZU7U1MER1MIEvALxhKuzu2lixFt++ps0bCeBuuSZuTOivjycXY1zs6k6uN
I8sgzPQOqPVryNvxQpuzIjcy5+9Af6hCpzPHkneCN3w5Bd7V5F0Qd+X/WjYw
99+NhuYJs3uATS7Bo6yC4R8PWWQ5ItLKlvDUMr0PYGsX1F2v/hm1BbiT4RX1
z4eoKzDeZJhQPAhSVyAmtzYpKGP+dynYTscbqWmSeilm5/KzhNVj1JVolzWx
05zPqCvhc1vcBqvDFe1l8GtYnnT1SNSWMuRrTzTI97+nrsLLjMOjcaZJ6ioY
C832S8op6mqkX+i8mRiZpq6G3Xbl9VFrgLoGqlObWxtZZIsGeTd+rxosZvaX
I/CY+63L6KdeDnxqXDzu+Uh9DwTZfzjxYp/rLxKh5Jg=
        "]]}}, 
     {RGBColor[1, 0, 0], PointSize[0.011000000000000001`], AbsoluteThickness[
      1.6]}, {
      {RGBColor[1, 0, 0], PointSize[0.011000000000000001`], AbsoluteThickness[
       1.6]}, {}}, {
      {RGBColor[1, 0, 0], PointSize[0.011000000000000001`], AbsoluteThickness[
       1.6]}, {}}}, {{}, {}}}},
  AspectRatio->NCache[GoldenRatio^(-1), 0.6180339887498948],
  Axes->{True, True},
  AxesLabel->{None, None},
  AxesOrigin->{0., 0},
  DisplayFunction->Identity,
  Frame->{{False, False}, {False, False}},
  FrameLabel->{{None, None}, {None, None}},
  FrameTicks->{{Automatic, Automatic}, {Automatic, Automatic}},
  GridLines->{None, None},
  GridLinesStyle->Directive[
    GrayLevel[0.5, 0.4]],
  Method->{
   "OptimizePlotMarkers" -> True, 
    "CoordinatesToolOptions" -> {"DisplayFunction" -> ({
        (Identity[#]& )[
         Part[#, 1]], 
        (Identity[#]& )[
         Part[#, 2]]}& ), "CopiedValueFunction" -> ({
        (Identity[#]& )[
         Part[#, 1]], 
        (Identity[#]& )[
         Part[#, 2]]}& )}},
  PlotRange->{{0., 50.}, {-0.007473684210526313, 4.613615274615503}},
  PlotRangeClipping->True,
  PlotRangePadding->{{
     Scaled[0.02], 
     Scaled[0.02]}, {
     Scaled[0.05], 
     Scaled[0.05]}},
  Ticks->{Automatic, Automatic}]], "Output",
 CellChangeTimes->{
  3.8249667843655243`*^9, {3.8291984417269783`*^9, 3.829198450852522*^9}, 
   3.829198938771276*^9, 3.8298034081513453`*^9, 3.8298092082811975`*^9, 
   3.8298093081842136`*^9},
 CellLabel->
  "Out[1432]=",ExpressionUUID->"d5fe9613-fbbb-4922-a589-77d4ad0f86d2"]
}, Open  ]],

Cell[CellGroupData[{

Cell[BoxData[{
 RowBox[{"SetDirectory", "[", 
  "\"\<\\\\\\\\DATA1\\\\User-HiERN\\\\PetersM\\\\01 Publications\\\\04 \
FZJ\\\\01 Journal Papers\\\\2021\\\\01 The value of Maintenance\>\"", 
  "]"}], "\[IndentingNewLine]", 
 RowBox[{
  RowBox[{"Export", "[", 
   RowBox[{"\"\<CO2yr.dat\>\"", ",", "tutl", ",", "\"\<Table\>\""}], "]"}], 
  ";"}], "\[IndentingNewLine]", 
 RowBox[{
  RowBox[{"Export", "[", 
   RowBox[{"\"\<CO2$.dat\>\"", ",", "tutl2", ",", "\"\<Table\>\""}], "]"}], 
  ";"}]}], "Input",
 CellChangeTimes->{{3.82496680145374*^9, 3.824966805995558*^9}, {
  3.8298089973521852`*^9, 3.8298090046596384`*^9}},
 CellLabel->
  "In[1433]:=",ExpressionUUID->"72ba3c8a-63b2-4773-a41b-0b0e8fe029c1"],

Cell[BoxData["\<\"\\\\\\\\DATA1\\\\User-HiERN\\\\PetersM\\\\01 Publications\\\
\\04 FZJ\\\\01 Journal Papers\\\\2021\\\\01 The value of Maintenance\"\>"], \
"Output",
 CellChangeTimes->{3.8249668083332934`*^9, 3.8298034238930783`*^9, 
  3.829809015502568*^9, 3.829809229435454*^9, 3.8298093127928257`*^9},
 CellLabel->
  "Out[1433]=",ExpressionUUID->"2805bd1a-ec07-49d6-aaa6-2642836e3a43"]
}, Open  ]],

Cell[CellGroupData[{

Cell[BoxData[{
 RowBox[{
  RowBox[{"year", " ", "=", " ", "1999"}], ";"}], "\[IndentingNewLine]", 
 RowBox[{
  RowBox[{"SL", " ", "=", " ", "50"}], ";"}], "\[IndentingNewLine]", 
 RowBox[{
  RowBox[{"reps", " ", "=", " ", 
   RowBox[{"{", "}"}]}], ";"}], "\[IndentingNewLine]", 
 RowBox[{
  RowBox[{"reps2", " ", "=", " ", 
   RowBox[{"{", "}"}]}], ";"}], "\[IndentingNewLine]", 
 RowBox[{
  RowBox[{"c1", " ", "=", " ", 
   RowBox[{"-", "1"}]}], ";"}], "\[IndentingNewLine]", 
 RowBox[{
  RowBox[{
   RowBox[{"While", "[", 
    RowBox[{
     RowBox[{
      RowBox[{"(", 
       RowBox[{"year", "+=", "1"}], ")"}], "\[LessEqual]", "2020"}], ",", 
     "\[IndentingNewLine]", 
     RowBox[{"{", 
      RowBox[{
       RowBox[{"c1", "+=", "1"}], ";", "\[IndentingNewLine]", 
       RowBox[{"SL", " ", "=", " ", "50"}], ";", "\[IndentingNewLine]", 
       RowBox[{"Pm1", " ", "=", " ", 
        RowBox[{
         RowBox[{"effl", "[", 
          RowBox[{"[", 
           RowBox[{"year", "-", "1999"}], "]"}], "]"}], "*", "A", "*", 
         "10"}]}], " ", ";", 
       RowBox[{"(*", 
        RowBox[{"module", " ", "Power", " ", "in", " ", "W"}], "*)"}], 
       "\[IndentingNewLine]", 
       RowBox[{"yd1", " ", "=", " ", 
        RowBox[{"Table", "[", 
         RowBox[{
          RowBox[{
           RowBox[{"Pm1", "/", "1000"}], "*", "SY", "*", 
           SuperscriptBox[
            RowBox[{"(", 
             RowBox[{"1", "-", 
              RowBox[{
               RowBox[{"degr", "[", 
                RowBox[{"[", 
                 RowBox[{"year", "-", "1999"}], "]"}], "]"}], "/", "100"}]}], 
             ")"}], "N"]}], ",", 
          RowBox[{"{", 
           RowBox[{"N", ",", "0", ",", 
            RowBox[{"SL", "-", "1"}]}], "}"}]}], "]"}]}], ";", 
       "\[IndentingNewLine]", 
       RowBox[{"ydt", " ", "=", " ", 
        RowBox[{"Sum", "[", 
         RowBox[{
          RowBox[{"yd1", "[", 
           RowBox[{"[", "i", "]"}], "]"}], ",", 
          RowBox[{"{", 
           RowBox[{"i", ",", "1", ",", "SL"}], "}"}]}], "]"}]}], ";", 
       "\[IndentingNewLine]", 
       RowBox[{"bal1", " ", "=", " ", 
        RowBox[{
         RowBox[{"fSc", "[", "year", "]"}], "*", 
         RowBox[{"60", "/", "ydt"}]}]}], ";", "\[IndentingNewLine]", 
       "\[IndentingNewLine]", 
       RowBox[{"rep", " ", "=", " ", "0"}], ";", "\[IndentingNewLine]", 
       RowBox[{"repl", " ", "=", " ", 
        RowBox[{"Table", "[", 
         RowBox[{
          RowBox[{"{", 
           RowBox[{"\"\<NaN\>\"", ",", "\"\<NaN\>\""}], "}"}], ",", 
          RowBox[{"{", 
           RowBox[{"i", ",", "1", ",", "c1"}], "}"}]}], "]"}]}], ";", 
       "\[IndentingNewLine]", 
       RowBox[{"While", "[", 
        RowBox[{
         RowBox[{
          RowBox[{"(", 
           RowBox[{"rep", "+=", "1"}], ")"}], "\[LessEqual]", "50"}], ",", 
         RowBox[{"{", "\[IndentingNewLine]", 
          RowBox[{
           RowBox[{"SL", " ", "=", " ", 
            RowBox[{"50", "+", "rep"}]}], ";", "\[IndentingNewLine]", 
           RowBox[{"Pm2", "=", " ", 
            RowBox[{
             RowBox[{"effl", "[", 
              RowBox[{"[", 
               RowBox[{"year", "-", "1999", "+", "rep"}], "]"}], "]"}], "*", 
             "A", "*", "10"}]}], " ", ";", 
           RowBox[{"(*", 
            RowBox[{"module", " ", "Power", " ", "in", " ", "W"}], "*)"}], 
           "\[IndentingNewLine]", 
           RowBox[{"yd2", " ", "=", " ", 
            RowBox[{"Join", "[", 
             RowBox[{
              RowBox[{"Table", "[", 
               RowBox[{
                RowBox[{
                 RowBox[{"Pm1", "/", "1000"}], "*", "SY", "*", 
                 SuperscriptBox[
                  RowBox[{"(", 
                   RowBox[{"1", "-", 
                    RowBox[{
                    RowBox[{"degr", "[", 
                    RowBox[{"[", 
                    RowBox[{"year", "-", "1999"}], "]"}], "]"}], "/", 
                    "100"}]}], ")"}], "N"]}], ",", 
                RowBox[{"{", 
                 RowBox[{"N", ",", "0", ",", "rep"}], "}"}]}], "]"}], ",", 
              RowBox[{"Table", "[", 
               RowBox[{
                RowBox[{
                 RowBox[{"Pm2", "/", "1000"}], "*", "SY", "*", 
                 SuperscriptBox[
                  RowBox[{"(", 
                   RowBox[{"1", "-", 
                    RowBox[{
                    RowBox[{"degr", "[", 
                    RowBox[{"[", 
                    RowBox[{"year", "-", "1999", "+", "rep"}], "]"}], "]"}], 
                    "/", "100"}]}], ")"}], "N"]}], ",", 
                RowBox[{"{", 
                 RowBox[{"N", ",", "1", ",", 
                  RowBox[{"SL", "-", "rep", "-", "1"}]}], "}"}]}], "]"}]}], 
             "]"}]}], ";", "\[IndentingNewLine]", 
           RowBox[{"yd3", " ", "=", " ", 
            RowBox[{
             RowBox[{"Join", "[", 
              RowBox[{"yd1", ",", 
               RowBox[{"Table", "[", 
                RowBox[{"0", ",", 
                 RowBox[{"{", 
                  RowBox[{"i", ",", "1", ",", "rep"}], "}"}]}], "]"}]}], 
              "]"}], "+", 
             RowBox[{"Join", "[", 
              RowBox[{
               RowBox[{"Table", "[", 
                RowBox[{"0", ",", 
                 RowBox[{"{", 
                  RowBox[{"i", ",", "1", ",", "rep"}], "}"}]}], "]"}], ",", 
               RowBox[{"Table", "[", 
                RowBox[{
                 RowBox[{
                  RowBox[{"Pm2", "/", "1000"}], "*", "SY", "*", 
                  SuperscriptBox[
                   RowBox[{"(", 
                    RowBox[{"1", "-", 
                    RowBox[{
                    RowBox[{"degr", "[", 
                    RowBox[{"[", 
                    RowBox[{"year", "-", "1999", "+", "rep"}], "]"}], "]"}], 
                    "/", "100"}]}], ")"}], "N"]}], ",", 
                 RowBox[{"{", 
                  RowBox[{"N", ",", "1", ",", 
                   RowBox[{"SL", "-", "rep"}]}], "}"}]}], "]"}]}], "]"}]}]}], 
           ";", "\[IndentingNewLine]", 
           RowBox[{"ydt2", " ", "=", " ", 
            RowBox[{"Sum", "[", 
             RowBox[{
              RowBox[{"yd2", "[", 
               RowBox[{"[", "i", "]"}], "]"}], ",", 
              RowBox[{"{", 
               RowBox[{"i", ",", "1", ",", "SL"}], "}"}]}], "]"}]}], ";", 
           "\[IndentingNewLine]", 
           RowBox[{"ydt3", " ", "=", " ", 
            RowBox[{"Sum", "[", 
             RowBox[{
              RowBox[{"yd3", "[", 
               RowBox[{"[", "i", "]"}], "]"}], ",", 
              RowBox[{"{", 
               RowBox[{"i", ",", "1", ",", "SL"}], "}"}]}], "]"}]}], ";", 
           "\[IndentingNewLine]", "\[IndentingNewLine]", 
           "\[IndentingNewLine]", 
           RowBox[{"bal2", "=", " ", 
            RowBox[{
             RowBox[{"(", 
              RowBox[{
               RowBox[{"fSc", "[", "year", "]"}], "+", 
               RowBox[{"fSc", "[", 
                RowBox[{"year", "+", "rep"}], "]"}]}], ")"}], "*", 
             RowBox[{"60", "/", "ydt2"}]}]}], ";", "\[IndentingNewLine]", 
           RowBox[{"bal3", "=", " ", 
            RowBox[{
             RowBox[{"(", 
              RowBox[{
               RowBox[{"fSc", "[", "year", "]"}], "+", 
               RowBox[{"fSc", "[", 
                RowBox[{"year", "+", "rep"}], "]"}]}], ")"}], "*", 
             RowBox[{"60", "/", "ydt3"}]}]}], ";", "\[IndentingNewLine]", 
           "\[IndentingNewLine]", 
           RowBox[{"repl", " ", "=", " ", 
            RowBox[{"Append", "[", 
             RowBox[{"repl", ",", 
              RowBox[{"{", 
               RowBox[{
                RowBox[{"bal1", "-", "bal2"}], ",", 
                RowBox[{"bal1", "-", "bal3"}]}], "}"}]}], "]"}]}], ";"}], 
          "\[IndentingNewLine]", "\[IndentingNewLine]", "}"}]}], "]"}], ";", 
       "\[IndentingNewLine]", 
       RowBox[{"repc", " ", "=", " ", 
        RowBox[{"Table", "[", 
         RowBox[{"\"\<NaN\>\"", ",", 
          RowBox[{"{", 
           RowBox[{"i", ",", "1", ",", 
            RowBox[{"20", "-", "c1"}]}], "}"}]}], "]"}]}], ";", 
       "\[IndentingNewLine]", 
       RowBox[{"repl1", "=", " ", 
        RowBox[{"Join", "[", 
         RowBox[{
          RowBox[{"repl", "[", 
           RowBox[{"[", 
            RowBox[{"All", ",", "1"}], "]"}], "]"}], ",", "repc"}], "]"}]}], 
       ";", "\[IndentingNewLine]", 
       RowBox[{"reps", " ", "=", " ", 
        RowBox[{"Append", "[", 
         RowBox[{"reps", ",", "repl1"}], "]"}]}], ";", "\[IndentingNewLine]", 
       "\[IndentingNewLine]", 
       RowBox[{"repl2", "=", " ", 
        RowBox[{"Join", "[", 
         RowBox[{
          RowBox[{"repl", "[", 
           RowBox[{"[", 
            RowBox[{"All", ",", "2"}], "]"}], "]"}], ",", "repc"}], "]"}]}], 
       ";", "\[IndentingNewLine]", 
       RowBox[{"reps2", " ", "=", " ", 
        RowBox[{"Append", "[", 
         RowBox[{"reps2", ",", "repl2"}], "]"}]}]}], "}"}]}], "]"}], ";"}], 
  "\[IndentingNewLine]"}], "\[IndentingNewLine]", 
 RowBox[{
  RowBox[{"ListPlot", "[", "repl", "]"}], 
  "\[IndentingNewLine]"}], "\[IndentingNewLine]"}], "Input",
 CellChangeTimes->{{3.82695040021592*^9, 3.8269505261919346`*^9}, 
   3.8269510268883986`*^9, {3.8269510933556786`*^9, 3.826951171208146*^9}, {
   3.8269512116637597`*^9, 3.826951298064146*^9}, {3.8269513333467927`*^9, 
   3.8269513421559734`*^9}, 3.8269514485343757`*^9, {3.826951535024604*^9, 
   3.8269516530387115`*^9}, {3.8269517133446956`*^9, 
   3.8269517135541515`*^9}, {3.8269517468222528`*^9, 
   3.8269517469858074`*^9}, {3.826951842264371*^9, 3.826951883841055*^9}, {
   3.8269519584564486`*^9, 3.8269519857596903`*^9}, {3.826952037820053*^9, 
   3.8269521107650414`*^9}, {3.826952233336981*^9, 3.82695226036898*^9}, {
   3.826952589984027*^9, 3.8269526107579184`*^9}, {3.826953114367754*^9, 
   3.826953329315854*^9}, {3.8269533642586064`*^9, 3.8269533829821115`*^9}, {
   3.826953441255929*^9, 3.8269534413825808`*^9}, 3.826953483840042*^9, 
   3.826953591475725*^9, {3.8269536282246118`*^9, 3.8269536284500475`*^9}, {
   3.8269537347384205`*^9, 3.826953742779756*^9}, {3.826953799813947*^9, 
   3.8269538001161423`*^9}, {3.826953839690417*^9, 3.8269538516152353`*^9}, 
   3.82695393725734*^9, 3.8269540640704756`*^9, {3.8269540969667654`*^9, 
   3.8269541128439636`*^9}, {3.826954144754955*^9, 3.826954154166604*^9}, {
   3.8269541852866716`*^9, 3.8269541856586685`*^9}},
 CellLabel->
  "In[142]:=",ExpressionUUID->"91bcb5c5-c5fe-4583-b41b-25eee3b75851"],

Cell[BoxData[
 GraphicsBox[{{}, {
    {RGBColor[0.368417, 0.506779, 0.709798], PointSize[0.011000000000000001`],
      AbsoluteThickness[1.6], PointBox[CompressedData["
1:eJxFyXlIk3Ecx/FpBwujlmhmGWnOUhERj7xG3yGmYQVamtMUy/IIldxyRWhY
0zxKTW2xSU3MUpoMnWubc3P7Pc9S1FzNq01J8AoU/WMz8y7LIPb88eHDi7dL
6p3LadYkEsl3Z//ebTm9A48YRViOLH9CVAbCA+O19XeHUPWw7a0VeR1UKVsd
yc2fkVmkkqznvQXtbPHgAOpDmWpD8Os1IdSf5Fe0zHYjxvY8bU7ZCmVD0huL
53DkJPBrZHe0A2V2r70OVyEpc2+hbp8UCs7byENTZCh35QeFGSuHR77iZQey
GP1M7bHyiVbAIMlT7xXTjIrD6IZYHyWMsbkpsukGVGBjqAmXK0Fs1TLgkstD
u5sCM8ZCVNAQGFl8lfYMcScPg71GBVi80dRLYSKqQbvwB7qAHlHVu8lnAblU
QhVgXUAqYrOEMU+ByrepWQI1iIuyBJVRL6EkzU1jpVED5ZT2S/8hAczcJ7sN
h2igjKH+6B3WCNrHCx4Zcg1QHKjd+pEm6NtudurxQTDFybEKpQuB+9w/2CxE
QN9w3BSXi8COZxO7SsEg2sHuRbikDU4LMyDlIgZBGwrclNwO4oOuU/6lGEi9
S064jkqgMOGV9wN8pyelKyppUkiKizrqvYWBIqiifIknA/7WWnmcPw7RkfF1
1nNy6CQvXlvKxsH8LsIv01MBD68cSd/VhIM7b9tak9oJYfPR9yoncKigbXDO
Wist5pq8QgwCwr96+eL3ASqLMd1it7Gf8Pw3h56ixC6LFdcDngzMETabxvN0
TLXFtV9JHxrXCXOm3zjfLtBYzIiksIJ/E872CAavfGRx9U2jbcIq4TZPBi0r
ELN4YIa9J5lFuFx1AfaLCINBYuR8J+x8KTHu0zEc6P8dNbIysRiDW7re/fgZ
cwnhbuO0flJJ+C9nN57U
      "]]}, {
     {RGBColor[0.368417, 0.506779, 0.709798], PointSize[
      0.011000000000000001`], AbsoluteThickness[1.6]}, {}}, {
     {RGBColor[0.368417, 0.506779, 0.709798], PointSize[
      0.011000000000000001`], AbsoluteThickness[1.6]}, {}}}, {{}, {}}},
  AspectRatio->NCache[GoldenRatio^(-1), 0.6180339887498948],
  Axes->{True, True},
  AxesLabel->{None, None},
  AxesOrigin->{0, 0},
  DisplayFunction->Identity,
  Frame->{{False, False}, {False, False}},
  FrameLabel->{{None, None}, {None, None}},
  FrameTicks->{{Automatic, Automatic}, {Automatic, Automatic}},
  GridLines->{None, None},
  GridLinesStyle->Directive[
    GrayLevel[0.5, 0.4]],
  Method->{
   "OptimizePlotMarkers" -> True, 
    "CoordinatesToolOptions" -> {"DisplayFunction" -> ({
        (Identity[#]& )[
         Part[#, 1]], 
        (Identity[#]& )[
         Part[#, 2]]}& ), "CopiedValueFunction" -> ({
        (Identity[#]& )[
         Part[#, 1]], 
        (Identity[#]& )[
         Part[#, 2]]}& )}},
  PlotRange->{{-0.3168186465298269, 0.13851545000551202`}, {
    0, 0.139543230792528}},
  PlotRangeClipping->True,
  PlotRangePadding->{{
     Scaled[0.02], 
     Scaled[0.02]}, {
     Scaled[0.02], 
     Scaled[0.05]}},
  Ticks->{Automatic, Automatic}]], "Output",
 CellChangeTimes->{
  3.8269505266916056`*^9, 3.826951017571621*^9, 3.826951171867378*^9, {
   3.82695126232476*^9, 3.826951298488026*^9}, 3.826951452174562*^9, 
   3.8269515374360595`*^9, 3.8269516793785095`*^9, {3.8269517184629*^9, 
   3.8269517731151776`*^9}, {3.82695184527423*^9, 3.826951854458391*^9}, 
   3.8269518847306414`*^9, {3.8269519780156107`*^9, 3.826951987308534*^9}, {
   3.8269520846655316`*^9, 3.8269521134328184`*^9}, 3.8269522617662344`*^9, 
   3.8269526172673683`*^9, 3.8269533347003317`*^9, 3.8269533863390236`*^9, 
   3.8269534891756783`*^9, {3.826953606084323*^9, 3.8269536315307198`*^9}, 
   3.826953766638402*^9, 3.826953852672408*^9, 3.8269539387513175`*^9, 
   3.8269540656212687`*^9, {3.8269541031341677`*^9, 3.826954113848279*^9}, 
   3.826954155390267*^9, 3.8269541868115883`*^9, 3.8298036419998736`*^9},
 CellLabel->
  "Out[148]=",ExpressionUUID->"190903d3-fae7-406c-8910-6b2888d5a973"]
}, Open  ]],

Cell[CellGroupData[{

Cell[BoxData["Pm1"], "Input",
 CellChangeTimes->{{3.826951481712718*^9, 3.826951524225786*^9}},
 CellLabel->
  "In[166]:=",ExpressionUUID->"36214883-71ec-4e66-b4ac-906d13405ea4"],

Cell[BoxData[
 RowBox[{"16.285`", " ", 
  RowBox[{
  "List", "\[LeftDoubleBracket]", "2", "\[RightDoubleBracket]"}]}]], "Output",
 CellChangeTimes->{{3.8269514829523597`*^9, 3.8269515246536303`*^9}},
 CellLabel->
  "Out[166]=",ExpressionUUID->"06b4630b-75bf-498c-acda-9f82588e8917"]
}, Open  ]],

Cell[BoxData[" "], "Input",
 CellChangeTimes->{
  3.826951508998942*^9},ExpressionUUID->"cdc7338c-5dce-4f0f-96d2-\
acd28dc6e4cb"],

Cell[CellGroupData[{

Cell[BoxData[
 RowBox[{"reps", "[", 
  RowBox[{"[", "1", "]"}], "]"}]], "Input",
 CellChangeTimes->{{3.8269516883821807`*^9, 3.82695172989402*^9}, {
  3.8269526493607345`*^9, 3.826952651138946*^9}},
 CellLabel->
  "In[149]:=",ExpressionUUID->"0ead40e2-9cf2-4065-ae2e-538b16a85a7b"],

Cell[BoxData[
 RowBox[{"{", 
  RowBox[{
   RowBox[{"-", "1.3104359135188937`"}], ",", 
   RowBox[{"-", "1.1409452539872456`"}], ",", 
   RowBox[{"-", "0.9871049771049833`"}], ",", 
   RowBox[{"-", "0.8159391756936676`"}], ",", 
   RowBox[{"-", "0.6900916981601097`"}], ",", 
   RowBox[{"-", "0.5743017374703145`"}], ",", 
   RowBox[{"-", "0.4556619595421605`"}], ",", 
   RowBox[{"-", "0.35753355171294476`"}], ",", 
   RowBox[{"-", "0.26634606970169594`"}], ",", 
   RowBox[{"-", "0.18137942288813846`"}], ",", 
   RowBox[{"-", "0.11068418591233531`"}], ",", 
   RowBox[{"-", "0.04395483325099914`"}], ",", "0.026851346463500514`", ",", 
   "0.10907660866188018`", ",", "0.18582951583790175`", ",", 
   "0.2521439682674851`", ",", "0.3412544285328927`", ",", 
   "0.43134749539258666`", ",", "0.490709041548129`", ",", 
   "0.5616657440265896`", ",", "0.5979468503951881`", ",", 
   "0.6327691301114614`", ",", "0.6662189966887359`", ",", 
   "0.6983758130187038`", ",", "0.7244772544806135`", ",", 
   "0.749621818159969`", ",", "0.7738617477551084`", ",", 
   "0.7972453373558963`", ",", "0.8160089369779885`", ",", 
   "0.8330157927708208`", ",", "0.843317456801291`", ",", 
   "0.8532780180215412`", ",", "0.8629148465017968`", ",", 
   "0.8722441531305367`", ",", "0.8812810846033248`", ",", 
   "0.8900398092227764`", ",", "0.898533594530266`", ",", 
   "0.9067748776624682`", ",", "0.9147753292159455`", ",", 
   "0.9225459113080795`", ",", "0.9300969304404927`", ",", 
   "0.9374380856998248`", ",", "0.9445785127687153`", ",", 
   "0.9515268241658451`", ",", "0.9582911460866922`", ",", 
   "0.9648791521753793`", ",", "0.9712980945218023`", ",", 
   "0.9775548321464171`", ",", "0.9836558572071105`", ",", 
   "0.9896073191378809`", ",", "\<\"NaN\"\>", ",", "\<\"NaN\"\>", 
   ",", "\<\"NaN\"\>", ",", "\<\"NaN\"\>", ",", "\<\"NaN\"\>", 
   ",", "\<\"NaN\"\>", ",", "\<\"NaN\"\>", ",", "\<\"NaN\"\>", 
   ",", "\<\"NaN\"\>", ",", "\<\"NaN\"\>", ",", "\<\"NaN\"\>", 
   ",", "\<\"NaN\"\>", ",", "\<\"NaN\"\>", ",", "\<\"NaN\"\>", 
   ",", "\<\"NaN\"\>", ",", "\<\"NaN\"\>", ",", "\<\"NaN\"\>", 
   ",", "\<\"NaN\"\>", ",", "\<\"NaN\"\>", ",", "\<\"NaN\"\>"}], 
  "}"}]], "Output",
 CellChangeTimes->{{3.8269516907228603`*^9, 3.826951730393654*^9}, 
   3.8269526517143784`*^9, 3.8298036488514752`*^9},
 CellLabel->
  "Out[149]=",ExpressionUUID->"7cbdfd07-26e6-482d-88a7-0aa873b9fce2"]
}, Open  ]],

Cell[BoxData[
 RowBox[{"ListContourPlot", "[", 
  RowBox[{"reps2", ",", " ", 
   RowBox[{"ColorFunction", "\[Rule]", "\"\<TemperatureMap\>\""}], ",", 
   RowBox[{"ContourStyle", "->", 
    RowBox[{"Opacity", "[", "0.8", "]"}]}], " ", ",", " ", 
   RowBox[{"Contours", "\[Rule]", "20"}]}], "]"}]], "Input",ExpressionUUID->\
"72159d1f-95f6-44d7-9550-f134fe448e67"],

Cell[CellGroupData[{

Cell[BoxData[{
 RowBox[{
  RowBox[{
   RowBox[{"year", " ", "=", " ", "2020"}], ";"}], 
  "\[IndentingNewLine]"}], "\[IndentingNewLine]", 
 RowBox[{
  RowBox[{"year2", " ", "=", " ", "1999"}], ";"}], "\[IndentingNewLine]", 
 RowBox[{
  RowBox[{"toz", " ", "=", " ", 
   RowBox[{"{", "}"}]}], ";"}], "\[IndentingNewLine]", 
 RowBox[{
  RowBox[{"While", "[", 
   RowBox[{
    RowBox[{
     RowBox[{"(", 
      RowBox[{"year2", "+=", "1"}], ")"}], "\[LessEqual]", "2040"}], ",", 
    RowBox[{"{", "\[IndentingNewLine]", "\[IndentingNewLine]", 
     RowBox[{
      RowBox[{"SL", " ", "=", " ", "30"}], ";", "\[IndentingNewLine]", 
      RowBox[{"Pm1", " ", "=", " ", 
       RowBox[{
        RowBox[{
         RowBox[{"eff", "[", 
          RowBox[{"[", 
           RowBox[{"year2", "-", "1999"}], "]"}], "]"}], "[", 
         RowBox[{"[", "2", "]"}], "]"}], "*", "A", "*", "10"}]}], " ", ";", 
      RowBox[{"(*", 
       RowBox[{"module", " ", "Power", " ", "in", " ", "W"}], "*)"}], 
      "\[IndentingNewLine]", 
      RowBox[{"tot1", " ", "=", " ", 
       RowBox[{"Pm1", "*", 
        RowBox[{
         RowBox[{"tot", "[", 
          RowBox[{"[", 
           RowBox[{"year2", "-", "1999"}], "]"}], "]"}], "[", 
         RowBox[{"[", "2", "]"}], "]"}]}]}], ";", " ", 
      RowBox[{"(*", 
       RowBox[{"dollars", " ", "absolute", " ", "invested"}], "*)"}], 
      "\[IndentingNewLine]", 
      RowBox[{"yd1", " ", "=", " ", 
       RowBox[{"Table", "[", 
        RowBox[{
         RowBox[{
          RowBox[{"Pm1", "/", "1000"}], "*", "SY", "*", 
          SuperscriptBox[
           RowBox[{"(", 
            RowBox[{"1", "-", 
             RowBox[{
              RowBox[{
               RowBox[{"deg", "[", 
                RowBox[{"[", 
                 RowBox[{"year2", "-", "1999"}], "]"}], "]"}], "[", 
               RowBox[{"[", "2", "]"}], "]"}], "/", "100"}]}], ")"}], "N"]}], 
         ",", 
         RowBox[{"{", 
          RowBox[{"N", ",", "0", ",", 
           RowBox[{"SL", "-", "1"}]}], "}"}]}], "]"}]}], ";", 
      "\[IndentingNewLine]", 
      RowBox[{"balC", " ", "=", " ", 
       RowBox[{
        RowBox[{"fEPBT", "[", "year2", "]"}], "*", "1700", "*", 
        RowBox[{"fCOC", "[", "year", "]"}], "*", 
        RowBox[{"Pm1", "/", 
         RowBox[{"10", "^", "6"}]}], "*", "1.3"}]}], " ", ";", 
      RowBox[{"(*", 
       RowBox[{
       "kg", " ", "CO2", " ", "for", " ", "module", " ", "fabrication", " ", 
        "in", " ", "China"}], "*)"}], "\[IndentingNewLine]", 
      RowBox[{"balD", " ", "=", " ", 
       RowBox[{
        RowBox[{"fEPBT", "[", "year2", "]"}], "*", "1700", "*", 
        RowBox[{"fCOD", "[", "year", "]"}], "*", 
        RowBox[{"Pm1", "/", 
         RowBox[{"10", "^", "6"}]}], " ", "*", "1.3"}]}], ";", 
      RowBox[{"(*", 
       RowBox[{
       "kg", " ", "CO2", " ", "for", " ", "module", " ", "fabrication", " ", 
        "in", " ", "Germany"}], "*)"}], "\[IndentingNewLine]", 
      RowBox[{"CO2red", " ", "=", " ", 
       RowBox[{
        RowBox[{"Table", "[", 
         RowBox[{
          RowBox[{
           RowBox[{"yd1", "[", 
            RowBox[{"[", "i", "]"}], "]"}], "*", 
           RowBox[{
            RowBox[{"fCOD", "[", 
             RowBox[{"i", "+", "year", "-", "1"}], "]"}], "/", "1000"}]}], 
          ",", 
          RowBox[{"{", 
           RowBox[{"i", ",", "1", ",", "SL"}], "}"}]}], "]"}], "-", 
        RowBox[{"Join", "[", 
         RowBox[{
          RowBox[{"{", "balC", "}"}], ",", 
          RowBox[{"Table", "[", 
           RowBox[{"0", ",", 
            RowBox[{"{", 
             RowBox[{"i", ",", "2", ",", "SL"}], "}"}]}], "]"}]}], "]"}]}]}], 
      ";", " ", 
      RowBox[{"(*", 
       RowBox[{
       "Co2", " ", "savings", " ", "per", " ", "year", " ", "in", " ", "kg", 
        " ", "production", " ", "in", " ", "China"}], "*)"}], 
      "\[IndentingNewLine]", 
      RowBox[{"CO2redD", " ", "=", " ", 
       RowBox[{
        RowBox[{"Table", "[", 
         RowBox[{
          RowBox[{
           RowBox[{"yd1", "[", 
            RowBox[{"[", "i", "]"}], "]"}], "*", 
           RowBox[{
            RowBox[{"fCOD", "[", 
             RowBox[{"i", "+", "year", "-", "1"}], "]"}], "/", "1000"}]}], 
          ",", 
          RowBox[{"{", 
           RowBox[{"i", ",", "1", ",", "SL"}], "}"}]}], "]"}], "-", 
        RowBox[{"Join", "[", 
         RowBox[{
          RowBox[{"{", "balD", "}"}], ",", 
          RowBox[{"Table", "[", 
           RowBox[{"0", ",", 
            RowBox[{"{", 
             RowBox[{"i", ",", "2", ",", "SL"}], "}"}]}], "]"}]}], "]"}]}]}], 
      ";", " ", 
      RowBox[{"(*", 
       RowBox[{
       "Co2", " ", "savings", " ", "per", " ", "year", " ", "in", " ", "kg", 
        " ", "production", " ", "in", " ", "Germany"}], "*)"}], 
      "\[IndentingNewLine]", 
      RowBox[{"CO2rc", " ", "=", " ", 
       RowBox[{"Table", "[", 
        RowBox[{
         RowBox[{"Sum", "[", 
          RowBox[{
           RowBox[{"CO2red", "[", 
            RowBox[{"[", "i", "]"}], "]"}], ",", 
           RowBox[{"{", 
            RowBox[{"i", ",", "1", ",", "j"}], "}"}]}], "]"}], ",", 
         RowBox[{"{", 
          RowBox[{"j", ",", "1", ",", 
           RowBox[{"Length", "[", "CO2red", "]"}]}], "}"}]}], "]"}]}], ";", 
      RowBox[{"(*", 
       RowBox[{
       "Co2", " ", "savings", " ", "cummulative", " ", "in", " ", "kg"}], 
       "*)"}], "\[IndentingNewLine]", 
      RowBox[{"CO2rcD", " ", "=", " ", 
       RowBox[{"Table", "[", 
        RowBox[{
         RowBox[{"Sum", "[", 
          RowBox[{
           RowBox[{"CO2redD", "[", 
            RowBox[{"[", "i", "]"}], "]"}], ",", 
           RowBox[{"{", 
            RowBox[{"i", ",", "1", ",", "j"}], "}"}]}], "]"}], ",", 
         RowBox[{"{", 
          RowBox[{"j", ",", "1", ",", 
           RowBox[{"Length", "[", "CO2redD", "]"}]}], "}"}]}], "]"}]}], ";", 
      RowBox[{"(*", 
       RowBox[{
       "Co2", " ", "savings", " ", "cummulative", " ", "in", " ", "kg", " ", 
        "production", " ", "in", " ", "Germany"}], "*)"}], 
      "\[IndentingNewLine]", 
      RowBox[{"(*", 
       RowBox[{"ListPlot", "[", "CO2rc", "]"}], "*)"}], "\[IndentingNewLine]", 
      RowBox[{"fCO2rc", " ", "=", " ", 
       RowBox[{"Interpolation", "[", "CO2rc", "]"}]}], ";", 
      "\[IndentingNewLine]", 
      RowBox[{"tCO2n", " ", "=", " ", 
       RowBox[{
        RowBox[{
         RowBox[{
          RowBox[{"NSolve", "[", 
           RowBox[{
            RowBox[{
             RowBox[{"fCO2rc", "[", "i", "]"}], " ", "\[Equal]", "0"}], ",", 
            "i"}], "]"}], "[", 
          RowBox[{"[", "1", "]"}], "]"}], "[", 
         RowBox[{"[", "1", "]"}], "]"}], "[", 
        RowBox[{"[", "2", "]"}], "]"}]}], ";", 
      RowBox[{"(*", 
       RowBox[{"time", " ", "to", " ", "net", " ", "neutrality"}], "*)"}], 
      "\[IndentingNewLine]", 
      RowBox[{"fCO2rcD", " ", "=", " ", 
       RowBox[{"Interpolation", "[", "CO2rcD", "]"}]}], ";", 
      "\[IndentingNewLine]", 
      RowBox[{"tCO2nD", " ", "=", " ", 
       RowBox[{
        RowBox[{
         RowBox[{
          RowBox[{"NSolve", "[", 
           RowBox[{
            RowBox[{
             RowBox[{"fCO2rcD", "[", "i", "]"}], " ", "\[Equal]", "0"}], ",", 
            "i"}], "]"}], "[", 
          RowBox[{"[", "1", "]"}], "]"}], "[", 
         RowBox[{"[", "1", "]"}], "]"}], "[", 
        RowBox[{"[", "2", "]"}], "]"}]}], ";", 
      RowBox[{"(*", 
       RowBox[{
       "time", " ", "to", " ", "net", " ", "neutrality", " ", "production", 
        " ", "in", " ", "Germany"}], "*)"}], "\[IndentingNewLine]", 
      RowBox[{"toz", " ", "=", " ", 
       RowBox[{"Append", "[", 
        RowBox[{"toz", ",", 
         RowBox[{"{", 
          RowBox[{
           RowBox[{"Last", "[", "CO2rc", "]"}], ",", "tCO2n"}], "}"}]}], 
        "]"}]}], ";"}], "\[IndentingNewLine]", "\[IndentingNewLine]", "}"}]}],
    "]"}], ";"}]}], "Input",
 CellChangeTimes->{{3.8611749387084885`*^9, 3.8611750896701603`*^9}, {
   3.861175169009483*^9, 3.861175188660533*^9}, {3.8611752401179557`*^9, 
   3.861175242087678*^9}, {3.861175395162575*^9, 3.861175396285567*^9}, 
   3.8611754532354155`*^9, {3.8611755240141506`*^9, 3.861175554679715*^9}, {
   3.861175627100968*^9, 3.861175627470015*^9}, {3.861175661786752*^9, 
   3.861175661961286*^9}, {3.861175759015602*^9, 3.8611757602064047`*^9}, {
   3.861175893745791*^9, 3.861175915301929*^9}},
 CellLabel->
  "In[266]:=",ExpressionUUID->"081ce9c7-c0a7-4798-98a5-6540275c7318"],

Cell[BoxData[
 TemplateBox[{
  "NSolve","ifun",
   "\"Inverse functions are being used by \
\\!\\(\\*RowBox[{\\\"NSolve\\\"}]\\), so some solutions may not be found; use \
Reduce for complete solution information.\"",2,269,49,30662238873997801365,
   "Local"},
  "MessageTemplate"]], "Message", "MSG",
 CellChangeTimes->{
  3.8611750671348114`*^9, 3.8611750982380476`*^9, 3.861175196227189*^9, 
   3.8611752436833525`*^9, 3.8611754033146305`*^9, 3.8611754544541655`*^9, {
   3.861175532901229*^9, 3.8611755550317307`*^9}, 3.8611756283975096`*^9, 
   3.861175663944911*^9, 3.861175760933482*^9, {3.86117589468826*^9, 
   3.8611759156459875`*^9}},
 CellLabel->
  "During evaluation of \
In[266]:=",ExpressionUUID->"9ffc22c0-5ea8-498d-b48f-cfe3e5cd0786"],

Cell[BoxData[
 TemplateBox[{
  "NSolve","ifun",
   "\"Inverse functions are being used by \
\\!\\(\\*RowBox[{\\\"NSolve\\\"}]\\), so some solutions may not be found; use \
Reduce for complete solution information.\"",2,269,50,30662238873997801365,
   "Local"},
  "MessageTemplate"]], "Message", "MSG",
 CellChangeTimes->{
  3.8611750671348114`*^9, 3.8611750982380476`*^9, 3.861175196227189*^9, 
   3.8611752436833525`*^9, 3.8611754033146305`*^9, 3.8611754544541655`*^9, {
   3.861175532901229*^9, 3.8611755550317307`*^9}, 3.8611756283975096`*^9, 
   3.861175663944911*^9, 3.861175760933482*^9, {3.86117589468826*^9, 
   3.8611759156569786`*^9}},
 CellLabel->
  "During evaluation of \
In[266]:=",ExpressionUUID->"82f4f03c-a56e-421f-92f9-457f634652a0"],

Cell[BoxData[
 TemplateBox[{
  "NSolve","ifun",
   "\"Inverse functions are being used by \
\\!\\(\\*RowBox[{\\\"NSolve\\\"}]\\), so some solutions may not be found; use \
Reduce for complete solution information.\"",2,269,51,30662238873997801365,
   "Local"},
  "MessageTemplate"]], "Message", "MSG",
 CellChangeTimes->{
  3.8611750671348114`*^9, 3.8611750982380476`*^9, 3.861175196227189*^9, 
   3.8611752436833525`*^9, 3.8611754033146305`*^9, 3.8611754544541655`*^9, {
   3.861175532901229*^9, 3.8611755550317307`*^9}, 3.8611756283975096`*^9, 
   3.861175663944911*^9, 3.861175760933482*^9, {3.86117589468826*^9, 
   3.8611759156649537`*^9}},
 CellLabel->
  "During evaluation of \
In[266]:=",ExpressionUUID->"f2075602-19f8-4746-ae08-c8d3644b964d"],

Cell[BoxData[
 TemplateBox[{
  "General","stop",
   "\"Further output of \\!\\(\\*StyleBox[RowBox[{\\\"NSolve\\\", \\\"::\\\", \
\\\"ifun\\\"}], \\\"MessageName\\\"]\\) will be suppressed during this \
calculation.\"",2,269,52,30662238873997801365,"Local"},
  "MessageTemplate"]], "Message", "MSG",
 CellChangeTimes->{
  3.8611750671348114`*^9, 3.8611750982380476`*^9, 3.861175196227189*^9, 
   3.8611752436833525`*^9, 3.8611754033146305`*^9, 3.8611754544541655`*^9, {
   3.861175532901229*^9, 3.8611755550317307`*^9}, 3.8611756283975096`*^9, 
   3.861175663944911*^9, 3.861175760933482*^9, {3.86117589468826*^9, 
   3.8611759156729083`*^9}},
 CellLabel->
  "During evaluation of \
In[266]:=",ExpressionUUID->"74a0e798-20ba-4b13-a053-23e93733be97"]
}, Open  ]],

Cell[CellGroupData[{

Cell[BoxData[{
 RowBox[{"ListPlot", "[", 
  RowBox[{"toz", "[", 
   RowBox[{"[", 
    RowBox[{"All", ",", "1"}], "]"}], "]"}], "]"}], "\[IndentingNewLine]", 
 RowBox[{"ListPlot", "[", 
  RowBox[{"toz", "[", 
   RowBox[{"[", 
    RowBox[{"All", ",", "2"}], "]"}], "]"}], "]"}]}], "Input",
 CellChangeTimes->{{3.8611750705845566`*^9, 3.861175078335684*^9}, {
  3.8611751183459253`*^9, 3.8611751211194696`*^9}},
 CellLabel->
  "In[270]:=",ExpressionUUID->"dc80d026-6a2f-4ee0-b86f-fabf1a67ab1f"],

Cell[BoxData[
 GraphicsBox[{{}, {
    {RGBColor[0.368417, 0.506779, 0.709798], PointSize[0.012833333333333334`],
      AbsoluteThickness[1.6], PointBox[CompressedData["
1:eJxTTMoPSmViYGDQBGIQDQEf7B2KbsvMuJztABVwWJnKdd2fqwDK53Com3t5
aa1VEZQv4HC4j3l9ZFUJlC/ioDnLvnORYjmUL+HwwT/PaFZHJZQv4zDN5P62
m4+qoHwFh4U77jr9La+B8pUcvJujFho9roXyVRxePhObxhRWD+WrOUy7qnrW
IqMBytdwWLxf+Ir99UYoX8tBbI3nfGbvZihfxyHb/Lr1zmctUL6eQ/ZMjlKz
jW1QvoEDz58tcRM7O6B8Q4fb1QccpKZ3QvlGDp6nN8luLu+G8o0dhFmOzq3p
64XyTRx607dwTuXsh/JNHU7saeGVcJ8A5Zs5hHgWeGs2wvjmDppTU1327Ibx
LRzWNX3efPEbjG/psLbcNDzLaCKUb+Xgsu7am7Y8GN/awb9X1FRjNYxv41DO
fvyj3wsY39bhLGPUs9+qk6B8O4e/hQ+/T/CD8e0dru1f9CW1CMZ3cJgZYMJU
uQnKb3BwCF+86ubDTzB5R4d8izu1C4wnQ+UdHU4bLfi4pQTKZ3By+Bp+zlx+
G0zeycFLwD74/neYvLODfPppt6+WU6Dyzg73uHxFE2ugfAYXB3nfeQeV9sPk
XRw+K83ys2Ka6gAAXa+xcw==
      "]]}, {
     {RGBColor[0.368417, 0.506779, 0.709798], PointSize[
      0.012833333333333334`], AbsoluteThickness[1.6]}, {}}, {
     {RGBColor[0.368417, 0.506779, 0.709798], PointSize[
      0.012833333333333334`], AbsoluteThickness[1.6]}, {}}}, {{}, {}}},
  AspectRatio->NCache[GoldenRatio^(-1), 0.6180339887498948],
  Axes->{True, True},
  AxesLabel->{None, None},
  AxesOrigin->{0., 0},
  DisplayFunction->Identity,
  Frame->{{False, False}, {False, False}},
  FrameLabel->{{None, None}, {None, None}},
  FrameTicks->{{Automatic, Automatic}, {Automatic, Automatic}},
  GridLines->{None, None},
  GridLinesStyle->Directive[
    GrayLevel[0.5, 0.4]],
  Method->{
   "OptimizePlotMarkers" -> True, 
    "CoordinatesToolOptions" -> {"DisplayFunction" -> ({
        (Identity[#]& )[
         Part[#, 1]], 
        (Identity[#]& )[
         Part[#, 2]]}& ), "CopiedValueFunction" -> ({
        (Identity[#]& )[
         Part[#, 1]], 
        (Identity[#]& )[
         Part[#, 2]]}& )}},
  PlotRange->{{0., 41.}, {0, 1344.5569404681999`}},
  PlotRangeClipping->True,
  PlotRangePadding->{{
     Scaled[0.02], 
     Scaled[0.02]}, {
     Scaled[0.02], 
     Scaled[0.05]}},
  Ticks->{Automatic, Automatic}]], "Output",
 CellChangeTimes->{{3.8611750789629564`*^9, 3.861175121508379*^9}, 
   3.8611751990655403`*^9, 3.8611752465227337`*^9, 3.861175405950567*^9, 
   3.861175457469056*^9, {3.86117589754362*^9, 3.861175918392626*^9}},
 CellLabel->
  "Out[270]=",ExpressionUUID->"83d5d649-cc12-46f1-a2fa-baae7b1f8e3f"],

Cell[BoxData[
 GraphicsBox[{{}, {
    {RGBColor[0.368417, 0.506779, 0.709798], PointSize[0.012833333333333334`],
      AbsoluteThickness[1.6], PointBox[CompressedData["
1:eJxTTMoPSmViYGDQBGIQDQEf7PM8Xl0tnK/uABVwUHIQ8hMXVIPyORzCJuku
PDBPBcoXcJhzoMZD01UZyhdx2HnnfdkVBiUoX8LBa3Xlj7ZzClC+jIPW2u/z
OIJhfAWHtImGx5y3ykP5Sg5H5MoEnU7JQfkqDrN/bl678YkslK/m4PKCaYk9
C4yv4bD9z53jB6ZIQflaDk4aq6X1HSWgfB2H9XfLCizZxKB8PYfFqa5y0g+F
oXwDh3WPZOfUnBeE8g0dJP+t22ypAuMbOZRNYa+cVSUA5Rs7dB5y+rN7Hj+U
b+Lg+6D/VVYQH5Rv6hD56h7XU2ZeKN/MQb/CuXzzLh4o39yB6ZHQqfuFML6F
g+PrTf4ZmjC+pcOJOdNjvB9yQ/lWDkFaXL7tM2F8a4fI+R9bpIJgfBuHfKe5
+czcML6tw8N5E+odjnBB+XYOs7znRJbWw/j2DsdZvmzZZA3jOzjkKkba+vzk
hPAbHBw27tx3mnU7lM/g6PA2W0PlfglM3tFBIkSO+4YRTN7JYXbsatcPHzig
8k4OS2ZHz1RfD+UzODvorrA6U5sLk3d2SOa8tOSTNkzexaH2g9Cr1lfsUHkX
h/9iecnmK9kdAHW0nb4=
      "]]}, {
     {RGBColor[0.368417, 0.506779, 0.709798], PointSize[
      0.012833333333333334`], AbsoluteThickness[1.6]}, {}}, {
     {RGBColor[0.368417, 0.506779, 0.709798], PointSize[
      0.012833333333333334`], AbsoluteThickness[1.6]}, {}}}, {{}, {}}},
  AspectRatio->NCache[GoldenRatio^(-1), 0.6180339887498948],
  Axes->{True, True},
  AxesLabel->{None, None},
  AxesOrigin->{0., 0},
  DisplayFunction->Identity,
  Frame->{{False, False}, {False, False}},
  FrameLabel->{{None, None}, {None, None}},
  FrameTicks->{{Automatic, Automatic}, {Automatic, Automatic}},
  GridLines->{None, None},
  GridLinesStyle->Directive[
    GrayLevel[0.5, 0.4]],
  Method->{
   "OptimizePlotMarkers" -> True, 
    "CoordinatesToolOptions" -> {"DisplayFunction" -> ({
        (Identity[#]& )[
         Part[#, 1]], 
        (Identity[#]& )[
         Part[#, 2]]}& ), "CopiedValueFunction" -> ({
        (Identity[#]& )[
         Part[#, 1]], 
        (Identity[#]& )[
         Part[#, 2]]}& )}},
  PlotRange->{{0., 41.}, {0, 11.811415371750822`}},
  PlotRangeClipping->True,
  PlotRangePadding->{{
     Scaled[0.02], 
     Scaled[0.02]}, {
     Scaled[0.02], 
     Scaled[0.05]}},
  Ticks->{Automatic, Automatic}]], "Output",
 CellChangeTimes->{{3.8611750789629564`*^9, 3.861175121508379*^9}, 
   3.8611751990655403`*^9, 3.8611752465227337`*^9, 3.861175405950567*^9, 
   3.861175457469056*^9, {3.86117589754362*^9, 3.861175918450475*^9}},
 CellLabel->
  "Out[271]=",ExpressionUUID->"6845fd2e-3df0-474c-ba59-3f28a3541361"]
}, Open  ]],

Cell[CellGroupData[{

Cell[BoxData[{"balC", "\[IndentingNewLine]", "balD"}], "Input",
 CellChangeTimes->{{3.861175371304729*^9, 3.8611753796951723`*^9}},
 CellLabel->
  "In[208]:=",ExpressionUUID->"eb7871e3-03e7-45b3-889d-0aa95827e2a1"],

Cell[BoxData["175.95037777777776`"], "Output",
 CellChangeTimes->{{3.861175372807674*^9, 3.8611753801130104`*^9}},
 CellLabel->
  "Out[208]=",ExpressionUUID->"f209ec72-7320-4612-8985-9abe9a58a5fe"],

Cell[BoxData["43.98759444444444`"], "Output",
 CellChangeTimes->{{3.861175372807674*^9, 3.8611753801219854`*^9}},
 CellLabel->
  "Out[209]=",ExpressionUUID->"7faccaa7-8115-49aa-8c03-202f5c941148"]
}, Open  ]],

Cell[CellGroupData[{

Cell[BoxData[{
 RowBox[{"ListPlot", "[", "CO2rc", "]"}], "\[IndentingNewLine]", 
 RowBox[{"Mean", "[", "CO2rc", "]"}]}], "Input",
 CellChangeTimes->{{3.861175499740391*^9, 3.8611755031442776`*^9}, {
  3.8611755437191443`*^9, 3.861175550028214*^9}, {3.8611755966747932`*^9, 
  3.8611756157255907`*^9}, {3.8611757431611805`*^9, 3.8611757453293943`*^9}},
 CellLabel->
  "In[250]:=",ExpressionUUID->"908cec48-c58e-4ce2-b2cc-aa328ec1c934"],

Cell[BoxData[
 GraphicsBox[{{}, {
    {RGBColor[0.368417, 0.506779, 0.709798], PointSize[0.012833333333333334`],
      AbsoluteThickness[1.6], PointBox[CompressedData["
1:eJxTTMoPSmViYGCQA2IQDQEf7M9sODpR4WvhAaiAg5H3x7m+K1OhfA6HeIdl
+kfsA6B8AYeOjs/sny84OUD4Ig4+B6ovulxNgPIlHB5GpkxOc82B8mUc3Nc3
TU1rLobyFRzYMv6bne+tgPKVHI4t+Fz+16kWyldxMHIsa/5/sQHKV3PQvltZ
9/5GE5Sv4fDyWst/hV0tUL6Ww681uWw8ZW1Qvo5Dz2LDHHXeDihfz+HVwdqn
L+o7oXwDh+4JRqxHz3VB+YYOSose2en/6obyjRwEPnm/nMnUC+UbOzQpnXEo
ewHjmzhkLjmfabKmD8o3dai+bF3s7NcP5Zs52ApciRA8D+ObO/B/PNPUKj4B
yrdwOCgqou1nDuNbOpzY08Ir4Q7jW6HxrdH4Nmh8WzS+HZwPAAaSf+I=
      "]]}, {
     {RGBColor[0.368417, 0.506779, 0.709798], PointSize[
      0.012833333333333334`], AbsoluteThickness[1.6]}, {}}, {
     {RGBColor[0.368417, 0.506779, 0.709798], PointSize[
      0.012833333333333334`], AbsoluteThickness[1.6]}, {}}}, {{}, {}}},
  AspectRatio->NCache[GoldenRatio^(-1), 0.6180339887498948],
  Axes->{True, True},
  AxesLabel->{None, None},
  AxesOrigin->{0., 0},
  DisplayFunction->Identity,
  Frame->{{False, False}, {False, False}},
  FrameLabel->{{None, None}, {None, None}},
  FrameTicks->{{Automatic, Automatic}, {Automatic, Automatic}},
  GridLines->{None, None},
  GridLinesStyle->Directive[
    GrayLevel[0.5, 0.4]],
  Method->{
   "OptimizePlotMarkers" -> True, 
    "CoordinatesToolOptions" -> {"DisplayFunction" -> ({
        (Identity[#]& )[
         Part[#, 1]], 
        (Identity[#]& )[
         Part[#, 2]]}& ), "CopiedValueFunction" -> ({
        (Identity[#]& )[
         Part[#, 1]], 
        (Identity[#]& )[
         Part[#, 2]]}& )}},
  PlotRange->{{0., 30.}, {-287.3204515192308, 1041.7734890690062`}},
  PlotRangeClipping->True,
  PlotRangePadding->{{
     Scaled[0.02], 
     Scaled[0.02]}, {
     Scaled[0.05], 
     Scaled[0.05]}},
  Ticks->{Automatic, Automatic}]], "Output",
 CellChangeTimes->{
  3.8611755038294196`*^9, {3.861175535271883*^9, 3.8611755609169307`*^9}, {
   3.8611756173761415`*^9, 3.861175634809272*^9}, 3.8611757464852753`*^9},
 CellLabel->
  "Out[250]=",ExpressionUUID->"ffc925d6-2c9f-43c9-8daf-7a21c4d4160d"],

Cell[BoxData["670.4394765992705`"], "Output",
 CellChangeTimes->{
  3.8611755038294196`*^9, {3.861175535271883*^9, 3.8611755609169307`*^9}, {
   3.8611756173761415`*^9, 3.861175634809272*^9}, 3.861175746495225*^9},
 CellLabel->
  "Out[251]=",ExpressionUUID->"73ca7caa-9f14-41e9-904f-292eab4737ec"]
}, Open  ]],

Cell[CellGroupData[{

Cell[BoxData[{
 RowBox[{"ListPlot", "[", "CO2rc", "]"}], "\[IndentingNewLine]", 
 RowBox[{"Mean", "[", "CO2rc", "]"}]}], "Input",
 CellChangeTimes->{3.861175769347887*^9},
 CellLabel->
  "In[256]:=",ExpressionUUID->"f19da19c-7d5c-4c2c-a375-ecf8c30cd5fa"],

Cell[BoxData[
 GraphicsBox[{{}, {
    {RGBColor[0.368417, 0.506779, 0.709798], PointSize[0.012833333333333334`],
      AbsoluteThickness[1.6], PointBox[CompressedData["
1:eJxTTMoPSmViYGCQA2IQDQEf7KueFX69Fdt0ACrgkPCU/8Un3gYon8PBpif1
vd3BaihfwOEY+8yATyvLoXwRhyPFaY+trhRD+RIOvFa3fGPtCqB8GYeMmUfK
/c9mQvkKDgczMuMfT0uG8pUc4rhjffLXREP5Kg4CswTV7AUCoXw1h2s3Jxkx
+NhC+RoOFa5CE/8KSjlA+FoOt7q2SxgvdobydRx2LKqYc9w5EMrXc1jbuW3/
sz/hUL6BQ4LTvkwxpjgo39ChdGLHep01iVC+kUOT9lMlb6YUKN/YoWrzdckz
rGlQvolDhca5Oew706F8U4eGFdplHnKZUL6Zwxm5nNIz5llQvrnDyynsG4+w
Z0P5Fg4cT6WOh06A8S0dHIpuy8y4DONbofGt0fg2aHxbNL4dnA8Aoh5/JA==

      "]]}, {
     {RGBColor[0.368417, 0.506779, 0.709798], PointSize[
      0.012833333333333334`], AbsoluteThickness[1.6]}, {}}, {
     {RGBColor[0.368417, 0.506779, 0.709798], PointSize[
      0.012833333333333334`], AbsoluteThickness[1.6]}, {}}}, {{}, {}}},
  AspectRatio->NCache[GoldenRatio^(-1), 0.6180339887498948],
  Axes->{True, True},
  AxesLabel->{None, None},
  AxesOrigin->{0., 0},
  DisplayFunction->Identity,
  Frame->{{False, False}, {False, False}},
  FrameLabel->{{None, None}, {None, None}},
  FrameTicks->{{Automatic, Automatic}, {Automatic, Automatic}},
  GridLines->{None, None},
  GridLinesStyle->Directive[
    GrayLevel[0.5, 0.4]],
  Method->{
   "OptimizePlotMarkers" -> True, 
    "CoordinatesToolOptions" -> {"DisplayFunction" -> ({
        (Identity[#]& )[
         Part[#, 1]], 
        (Identity[#]& )[
         Part[#, 2]]}& ), "CopiedValueFunction" -> ({
        (Identity[#]& )[
         Part[#, 1]], 
        (Identity[#]& )[
         Part[#, 2]]}& )}},
  PlotRange->{{0., 30.}, {-587.7319134615384, 222.612318447691}},
  PlotRangeClipping->True,
  PlotRangePadding->{{
     Scaled[0.02], 
     Scaled[0.02]}, {
     Scaled[0.05], 
     Scaled[0.05]}},
  Ticks->{Automatic, Automatic}]], "Output",
 CellChangeTimes->{3.861175670107362*^9, 3.8611757702015915`*^9},
 CellLabel->
  "Out[256]=",ExpressionUUID->"5960c216-ed0c-4d80-b166-854eda21417e"],

Cell[BoxData["3.6218353332526325`"], "Output",
 CellChangeTimes->{3.861175670107362*^9, 3.861175770207547*^9},
 CellLabel->
  "Out[257]=",ExpressionUUID->"b1d350b1-c52e-4bda-aa39-38081c9b61a7"]
}, Open  ]],

Cell[CellGroupData[{

Cell[BoxData[
 RowBox[{"fEPBT", "[", "2020", "]"}]], "Input",
 CellChangeTimes->{{3.8611758113152666`*^9, 3.8611758495894117`*^9}},
 CellLabel->
  "In[259]:=",ExpressionUUID->"4f509ef1-3d39-4f88-a9dc-6ec29ad0fa42"],

Cell[BoxData["1.`"], "Output",
 CellChangeTimes->{{3.861175842147379*^9, 3.8611758502426167`*^9}},
 CellLabel->
  "Out[259]=",ExpressionUUID->"a7c0145c-96c8-443b-8541-e6e2c74f9ea5"]
}, Open  ]],

Cell[BoxData[{
 RowBox[{
  RowBox[{
  "SetDirectory", "[", 
   "\"\<U:\\\\01 Publications\\\\04 FZJ\\\\01 Journal Papers\\\\2021\\\\07 \
Innovation and Replacment\>\"", "]"}], ";"}], "\[IndentingNewLine]", 
 RowBox[{
  RowBox[{"Export", "[", 
   RowBox[{"\"\<toz1.dat\>\"", ",", 
    RowBox[{"toz", "[", 
     RowBox[{"[", 
      RowBox[{"All", ",", "1"}], "]"}], "]"}], ",", "\"\<Table\>\""}], "]"}], 
  ";"}], "\[IndentingNewLine]", 
 RowBox[{
  RowBox[{"Export", "[", 
   RowBox[{"\"\<toz2.dat\>\"", ",", 
    RowBox[{"toz", "[", 
     RowBox[{"[", 
      RowBox[{"All", ",", "2"}], "]"}], "]"}], ",", "\"\<Table\>\""}], "]"}], 
  ";"}]}], "Input",
 CellChangeTimes->{{3.8611759552815666`*^9, 3.861176001576327*^9}},
 CellLabel->
  "In[272]:=",ExpressionUUID->"d9418060-e93d-4820-8d82-fbf7347e11da"],

Cell[CellGroupData[{

Cell[BoxData[
 RowBox[{
  RowBox[{"toz", "[", 
   RowBox[{"[", 
    RowBox[{"All", ",", "1"}], "]"}], "]"}], "[", 
  RowBox[{"[", "40", "]"}], "]"}]], "Input",
 CellChangeTimes->{{3.861177534916905*^9, 3.861177543235631*^9}, {
  3.8611776235355*^9, 3.8611776280613756`*^9}},
 CellLabel->
  "In[277]:=",ExpressionUUID->"7a3becf8-c6c1-4e3e-bc3f-0bc078959fce"],

Cell[BoxData["1327.7839417204448`"], "Output",
 CellChangeTimes->{
  3.8611775438519845`*^9, {3.8611776239892836`*^9, 3.861177628391491*^9}},
 CellLabel->
  "Out[277]=",ExpressionUUID->"437712c7-9750-4863-9b36-192046132244"]
}, Open  ]]
},
WindowSize->{1303, 842},
WindowMargins->{{Automatic, 259}, {Automatic, 67}},
FrontEndVersion->"12.0 for Microsoft Windows (64-bit) (April 8, 2019)",
StyleDefinitions->"Default.nb"
]
(* End of Notebook Content *)

(* Internal cache information *)
(*CellTagsOutline
CellTagsIndex->{}
*)
(*CellTagsIndex
CellTagsIndex->{}
*)
(*NotebookFileOutline
Notebook[{
Cell[CellGroupData[{
Cell[580, 22, 30390, 822, 1478, "Input",ExpressionUUID->"647e9faf-c024-4b46-bc58-e157f2381815"],
Cell[30973, 846, 3386, 67, 228, "Output",ExpressionUUID->"8d15028a-2771-442f-94d7-d1d5f9412d54"],
Cell[34362, 915, 1175, 21, 21, "Message",ExpressionUUID->"15a5f0e6-7d0c-460d-8b82-f46b8e004a54"],
Cell[35540, 938, 1603, 22, 32, "Output",ExpressionUUID->"eea74890-f1a4-4ae4-85d2-fb983eb77d7d"],
Cell[37146, 962, 1175, 21, 21, "Message",ExpressionUUID->"4023db2e-c521-4d25-95ae-04dca4c77c3a"],
Cell[38324, 985, 1602, 22, 32, "Output",ExpressionUUID->"bab82890-f67b-4aa4-a76e-c796d6277191"]
}, Open  ]],
Cell[CellGroupData[{
Cell[39963, 1012, 184, 3, 28, "Input",ExpressionUUID->"0cc0e55c-c551-41e1-ac4c-1cb89b256884"],
Cell[40150, 1017, 190, 3, 32, "Output",ExpressionUUID->"353604f4-b85e-49da-b0b5-127d083c6557"]
}, Open  ]],
Cell[40355, 1023, 7487, 213, 300, "Input",ExpressionUUID->"5ecfd07b-0cbd-4a73-824c-bc109f71d5bf"],
Cell[CellGroupData[{
Cell[47867, 1240, 1832, 47, 75, "Input",ExpressionUUID->"6934d017-8dfc-45ad-9e47-9a10390c245c"],
Cell[49702, 1289, 3732, 78, 228, "Output",ExpressionUUID->"d49a2413-1046-4f2b-99d7-93128a038d0b"],
Cell[53437, 1369, 3739, 78, 234, "Output",ExpressionUUID->"c826bde3-d146-4f29-8548-0c4b129001b2"],
Cell[57179, 1449, 3726, 78, 230, "Output",ExpressionUUID->"d202b5c2-ecba-4cdd-bd39-020abcc35fb6"]
}, Open  ]],
Cell[CellGroupData[{
Cell[60942, 1532, 287, 5, 28, "Input",ExpressionUUID->"5337177c-2ceb-459a-aae4-a6e322276385"],
Cell[61232, 1539, 240, 5, 32, "Output",ExpressionUUID->"4b3e2abb-a4b9-4ff5-a942-5cc4714ef8f1"]
}, Open  ]],
Cell[CellGroupData[{
Cell[61509, 1549, 573, 16, 28, "Input",ExpressionUUID->"54169e87-05f5-451d-9642-66ef24fe902c"],
Cell[62085, 1567, 752, 13, 32, "Output",ExpressionUUID->"a4767d35-e0b3-440e-81f5-c55e22577603"]
}, Open  ]],
Cell[CellGroupData[{
Cell[62874, 1585, 2410, 63, 210, "Input",ExpressionUUID->"15ba2b64-065b-44db-b929-b7fffb9e093c"],
Cell[65287, 1650, 340, 6, 32, "Output",ExpressionUUID->"084cef5b-a046-483b-8f92-57a162b827bd"]
}, Open  ]],
Cell[CellGroupData[{
Cell[65664, 1661, 8715, 221, 466, "Input",ExpressionUUID->"dccee1e5-d934-480a-9890-46c2767f1ce8"],
Cell[74382, 1884, 720, 15, 23, "Message",ExpressionUUID->"5f4c7db1-3eb4-431f-a046-2ee6efe485fc"],
Cell[75105, 1901, 681, 14, 23, "Message",ExpressionUUID->"10d2dd3f-b5b1-4200-aff4-e210be0c6562"],
Cell[75789, 1917, 720, 15, 23, "Message",ExpressionUUID->"bf43a382-5ce6-4448-9755-3257645e1997"],
Cell[76512, 1934, 678, 14, 21, "Message",ExpressionUUID->"fadd99d0-a861-4be1-b496-7c2894e37d41"],
Cell[77193, 1950, 3766, 81, 233, "Output",ExpressionUUID->"6a0676b9-55e3-4ca9-aaa7-6bfc4e8cca6d"],
Cell[80962, 2033, 3789, 81, 244, "Output",ExpressionUUID->"d5fe9613-fbbb-4922-a589-77d4ad0f86d2"]
}, Open  ]],
Cell[CellGroupData[{
Cell[84788, 2119, 703, 16, 67, "Input",ExpressionUUID->"72ba3c8a-63b2-4773-a41b-0b0e8fe029c1"],
Cell[85494, 2137, 389, 6, 32, "Output",ExpressionUUID->"2805bd1a-ec07-49d6-aaa6-2642836e3a43"]
}, Open  ]],
Cell[CellGroupData[{
Cell[85920, 2148, 10522, 250, 808, "Input",ExpressionUUID->"91bcb5c5-c5fe-4583-b41b-25eee3b75851"],
Cell[96445, 2400, 3281, 69, 251, "Output",ExpressionUUID->"190903d3-fae7-406c-8910-6b2888d5a973"]
}, Open  ]],
Cell[CellGroupData[{
Cell[99763, 2474, 178, 3, 28, "Input",ExpressionUUID->"36214883-71ec-4e66-b4ac-906d13405ea4"],
Cell[99944, 2479, 282, 6, 32, "Output",ExpressionUUID->"06b4630b-75bf-498c-acda-9f82588e8917"]
}, Open  ]],
Cell[100241, 2488, 129, 3, 28, "Input",ExpressionUUID->"cdc7338c-5dce-4f0f-96d2-acd28dc6e4cb"],
Cell[CellGroupData[{
Cell[100395, 2495, 281, 6, 28, "Input",ExpressionUUID->"0ead40e2-9cf2-4065-ae2e-538b16a85a7b"],
Cell[100679, 2503, 2393, 44, 90, "Output",ExpressionUUID->"7cbdfd07-26e6-482d-88a7-0aa873b9fce2"]
}, Open  ]],
Cell[103087, 2550, 362, 7, 28, "Input",ExpressionUUID->"72159d1f-95f6-44d7-9550-f134fe448e67"],
Cell[CellGroupData[{
Cell[103474, 2561, 8477, 218, 480, "Input",ExpressionUUID->"081ce9c7-c0a7-4798-98a5-6540275c7318"],
Cell[111954, 2781, 751, 16, 21, "Message",ExpressionUUID->"9ffc22c0-5ea8-498d-b48f-cfe3e5cd0786"],
Cell[112708, 2799, 751, 16, 21, "Message",ExpressionUUID->"82f4f03c-a56e-421f-92f9-457f634652a0"],
Cell[113462, 2817, 751, 16, 21, "Message",ExpressionUUID->"f2075602-19f8-4746-ae08-c8d3644b964d"],
Cell[114216, 2835, 748, 15, 21, "Message",ExpressionUUID->"74a0e798-20ba-4b13-a053-23e93733be97"]
}, Open  ]],
Cell[CellGroupData[{
Cell[115001, 2855, 491, 12, 48, "Input",ExpressionUUID->"dc80d026-6a2f-4ee0-b86f-fabf1a67ab1f"],
Cell[115495, 2869, 2320, 54, 243, "Output",ExpressionUUID->"83d5d649-cc12-46f1-a2fa-baae7b1f8e3f"],
Cell[117818, 2925, 2316, 54, 247, "Output",ExpressionUUID->"6845fd2e-3df0-474c-ba59-3f28a3541361"]
}, Open  ]],
Cell[CellGroupData[{
Cell[120171, 2984, 214, 3, 48, "Input",ExpressionUUID->"eb7871e3-03e7-45b3-889d-0aa95827e2a1"],
Cell[120388, 2989, 197, 3, 32, "Output",ExpressionUUID->"f209ec72-7320-4612-8985-9abe9a58a5fe"],
Cell[120588, 2994, 196, 3, 32, "Output",ExpressionUUID->"7faccaa7-8115-49aa-8c03-202f5c941148"]
}, Open  ]],
Cell[CellGroupData[{
Cell[120821, 3002, 434, 7, 48, "Input",ExpressionUUID->"908cec48-c58e-4ce2-b2cc-aa328ec1c934"],
Cell[121258, 3011, 2083, 50, 228, "Output",ExpressionUUID->"ffc925d6-2c9f-43c9-8daf-7a21c4d4160d"],
Cell[123344, 3063, 297, 5, 32, "Output",ExpressionUUID->"73ca7caa-9f14-41e9-904f-292eab4737ec"]
}, Open  ]],
Cell[CellGroupData[{
Cell[123678, 3073, 254, 5, 48, "Input",ExpressionUUID->"f19da19c-7d5c-4c2c-a375-ecf8c30cd5fa"],
Cell[123935, 3080, 1980, 49, 228, "Output",ExpressionUUID->"5960c216-ed0c-4d80-b166-854eda21417e"],
Cell[125918, 3131, 193, 3, 32, "Output",ExpressionUUID->"b1d350b1-c52e-4bda-aa39-38081c9b61a7"]
}, Open  ]],
Cell[CellGroupData[{
Cell[126148, 3139, 214, 4, 28, "Input",ExpressionUUID->"4f509ef1-3d39-4f88-a9dc-6ec29ad0fa42"],
Cell[126365, 3145, 181, 3, 32, "Output",ExpressionUUID->"a7c0145c-96c8-443b-8541-e6e2c74f9ea5"]
}, Open  ]],
Cell[126561, 3151, 802, 22, 67, "Input",ExpressionUUID->"d9418060-e93d-4820-8d82-fbf7347e11da"],
Cell[CellGroupData[{
Cell[127388, 3177, 357, 9, 28, "Input",ExpressionUUID->"7a3becf8-c6c1-4e3e-bc3f-0bc078959fce"],
Cell[127748, 3188, 224, 4, 32, "Output",ExpressionUUID->"437712c7-9750-4863-9b36-192046132244"]
}, Open  ]]
}
]
*)
