# Supplementary material for: The role of innovation for economy and sustainability of photovoltaic modules
Source: iScience. 2022 Sep 27;25(10):105208. doi: 10.1016/j.isci.2022.105208 (PMC9557026; doi:10.1016/j.isci.2022.105208)
Supplement: Data S1. Mathematica Files used in this document — File “202012 value of maintenance steady state replacement and new buil.nd” was used to calculate results shown in Figures 2 and 5. File “202103 Sustainability.nb” was used to calculate results shown in Figure 4. File “202111 CO2 Savings.nb” was used to calculate results shown in Figure 4. File “202205 tandem.nb” was used to calculate results shown in Figure 3. [file mmc1.zip › 202111 CO2 savings EU.nb]

(* Content-type: application/vnd.wolfram.mathematica *)

(*** Wolfram Notebook File ***)
(* http://www.wolfram.com/nb *)

(* CreatedBy='Mathematica 12.0' *)

(*CacheID: 234*)
(* Internal cache information:
NotebookFileLineBreakTest
NotebookFileLineBreakTest
NotebookDataPosition[       158,          7]
NotebookDataLength[  10743095,     178742]
NotebookOptionsPosition[  10741024,     178703]
NotebookOutlinePosition[  10741366,     178718]
CellTagsIndexPosition[  10741323,     178715]
WindowFrame->Normal*)

(* Beginning of Notebook Content *)
Notebook[{
Cell[BoxData[
 RowBox[{"\[IndentingNewLine]", 
  RowBox[{
   RowBox[{
    RowBox[{
    "SetDirectory", "[", 
     "\"\<\\\\\\\\DATA1\\\\User-HiERN\\\\PetersM\\\\01 Publications\\\\04 FZJ\
\\\\01 Journal Papers\\\\2021\\\\07 Innovation and Replacment\>\"", "]"}], 
    ";"}], "\[IndentingNewLine]", 
   RowBox[{
    RowBox[{"EUdat", " ", "=", 
     RowBox[{"Import", "[", 
      RowBox[{"\"\<EUlist.txt\>\"", ",", "\"\<Table\>\""}], "]"}]}], 
    ";"}]}]}]], "Input",
 CellChangeTimes->{{3.8461476302187333`*^9, 3.846147646479883*^9}, {
   3.846147986876532*^9, 3.846147996258239*^9}, {3.8461480523299723`*^9, 
   3.846148088573185*^9}, {3.8461481632817273`*^9, 3.846148164816577*^9}, 
   3.846148787965371*^9},
 CellLabel->"In[1]:=",ExpressionUUID->"02d0773e-1433-47b0-915e-5c3c3572b70f"],

Cell[CellGroupData[{

Cell[BoxData[
 RowBox[{"\[IndentingNewLine]", 
  RowBox[{
   RowBox[{
    RowBox[{"A", " ", "=", " ", "1.6285"}], ";"}], " ", 
   RowBox[{"(*", 
    RowBox[{"module", " ", "area"}], "*)"}], "\[IndentingNewLine]", 
   RowBox[{
    RowBox[{"Nm", " ", "=", " ", "1"}], ";"}], " ", 
   RowBox[{"(*", 
    RowBox[{"number", " ", "of", " ", "modules"}], "*)"}], 
   "\[IndentingNewLine]", 
   RowBox[{
    RowBox[{"IL", " ", "=", " ", "15"}], ";"}], " ", 
   RowBox[{"(*", 
    RowBox[{"inverter", " ", "lifetime"}], "*)"}], "\[IndentingNewLine]", 
   RowBox[{
    RowBox[{"OM", " ", "=", " ", "0"}], ";"}], " ", 
   RowBox[{"(*", 
    RowBox[{"operating", " ", "expenses", " ", 
     RowBox[{"$", "/", "kwh"}], " ", "and", " ", "year"}], "*)"}], 
   RowBox[{"(*", 
    RowBox[{
     RowBox[{"baseline", " ", "22", "$"}], ",", " ", 
     RowBox[{
     "adjusted", " ", "52.8", " ", "to", " ", "account", " ", "for", " ", 
      "additional", " ", "costs"}]}], "*)"}], "\[IndentingNewLine]", 
   "\[IndentingNewLine]", 
   RowBox[{
    RowBox[{"INR", " ", "=", " ", "0.0379"}], ";"}], " ", 
   RowBox[{"(*", 
    RowBox[{"discount", " ", "rate"}], "*)"}], 
   RowBox[{"(*", 
    RowBox[{
    "Kredit", " ", "f\[UDoubleDot]r", " ", "kleine", " ", "PV", " ", "Anlage",
      " ", "DKB", " ", "3.79", "%"}], "*)"}], "\[IndentingNewLine]", 
   RowBox[{
    RowBox[{"KL", " ", "=", " ", "18"}], ";"}], " ", 
   RowBox[{"(*", 
    RowBox[{
     RowBox[{"Kreditlaufzeit", " ", "in", " ", "Jahren"}], ",", " ", 
     RowBox[{
     "zur", " ", "Bestimmung", " ", "der", " ", "j\[ADoubleDot]hrlichen", " ",
       "Zinsen"}]}], "*)"}], "\[IndentingNewLine]", 
   RowBox[{
    RowBox[{"DR", " ", "=", "0.069"}], ";"}], " ", 
   RowBox[{"(*", 
    RowBox[{"discount", " ", "rate"}], "*)"}], "\[IndentingNewLine]", 
   RowBox[{
    RowBox[{"IR", " ", "=", " ", "0.025"}], ";"}], " ", 
   RowBox[{"(*", 
    RowBox[{"inlfation", " ", "rate"}], "*)"}], "\[IndentingNewLine]", 
   RowBox[{
    RowBox[{"DF", " ", "=", " ", "1.0"}], ";"}], 
   RowBox[{"(*", 
    RowBox[{"debt", " ", "fraction"}], "*)"}], "\[IndentingNewLine]", 
   RowBox[{"RV", " ", "=", " ", "0.30"}], 
   RowBox[{"(*", 
    RowBox[{"Strompreis", ",", "Fix"}], "*)"}], "\[IndentingNewLine]", 
   "\[IndentingNewLine]", 
   RowBox[{
    RowBox[{"effl", " ", "=", 
     RowBox[{"Join", "[", 
      RowBox[{
       RowBox[{"{", 
        RowBox[{
        "12.5", ",", "12.7", ",", "12.9", ",", "13.1", ",", "13.5", ",", 
         "13.7", ",", "13.9", ",", "14.2", ",", "14.4", ",", "14.6", ",", 
         "14.8", ",", "14.9", ",", "15", ",", "15.2", ",", "15.5", ",", 
         "15.8", ",", "16.2", ",", "17.1", ",", "18", ",", "18.6", ",", 
         "19.1", ",", "19.2", ",", "19.3", ",", "19.4", ",", "19.5", ",", 
         "19.6", ",", "19.7", ",", "19.8", ",", "19.9", ",", "19.95", ",", 
         "20", ",", "20.2", ",", "20.4", ",", "20.6", ",", "20.8", ",", "21", 
         ",", "21.2", ",", "21.4", ",", "21.6", ",", "21.8", ",", "22", ",", 
         "22.2", ",", "22.4", ",", "22.6", ",", "22.8", ",", "23", ",", 
         "23.2", ",", "23.4", ",", "23.6", ",", "23.8", ",", "24", ",", "24", 
         ",", "24", ",", "24", ",", "24", ",", "24", ",", "24", ",", "24", 
         ",", "24", ",", "24", ",", "24", ",", "24", ",", "24", ",", "24", 
         ",", "24"}], "}"}], ",", 
       RowBox[{"Table", "[", 
        RowBox[{"24", ",", 
         RowBox[{"{", 
          RowBox[{"i", ",", "1", ",", "400"}], "}"}]}], "]"}]}], "]"}]}], 
    ";"}], "\[IndentingNewLine]", 
   RowBox[{
    RowBox[{"modc", " ", "=", " ", 
     RowBox[{"Join", "[", 
      RowBox[{
       RowBox[{"{", 
        RowBox[{
        "4.9", ",", "4.8", ",", "3.9", ",", "3.7", ",", "4.1", ",", "4.5", 
         ",", "4.4", ",", "3.9", ",", "3.5", ",", "2.6", ",", "1.6", ",", "1",
          ",", "0.9", ",", "0.9", ",", "0.8", ",", "0.7", ",", "0.6", ",", 
         "0.5", ",", "0.4", ",", "0.35", ",", "0.345", ",", "0.34", ",", 
         "0.335", ",", "0.33", ",", "0.325", ",", "0.32", ",", "0.315", ",", 
         "0.31", ",", "0.305", ",", "0.30", ",", "0.29", ",", "0.28", ",", 
         "0.27", ",", "0.26", ",", "0.25", ",", "0.24", ",", "0.23", ",", 
         "0.22", ",", "0.21", ",", "0.20", ",", "0.195", ",", "0.19", ",", 
         "0.185", ",", "0.18", ",", "0.175", ",", "0.17", ",", "0.165", ",", 
         "0.16", ",", "0.155", ",", "0.15", ",", "0.15", ",", "0.15", ",", 
         "0.15", ",", "0.15", ",", "0.15", ",", "0.15", ",", "0.15", ",", 
         "0.15", ",", "0.15", ",", "0.15", ",", "0.15", ",", "0.15", ",", 
         "0.15"}], "}"}], ",", 
       RowBox[{"Table", "[", 
        RowBox[{"0.15", ",", 
         RowBox[{"{", 
          RowBox[{"i", ",", "1", ",", "400"}], "}"}]}], "]"}]}], "]"}]}], 
    ";"}], "\[IndentingNewLine]", 
   RowBox[{
    RowBox[{"degr", " ", "=", " ", 
     RowBox[{"Join", "[", 
      RowBox[{
       RowBox[{"{", 
        RowBox[{
        "1.5", ",", "1.45", ",", "1.4", ",", "1.35", ",", "1.3", ",", "1.25", 
         ",", "1.2", ",", "1.15", ",", "1.1", ",", "1.05", ",", "1", ",", 
         "0.95", ",", "0.9", ",", "0.85", ",", "0.8", ",", "0.75", ",", 
         "0.75", ",", "0.75", ",", "0.7", ",", "0.7", ",", "0.65", ",", "0.6",
          ",", "0.55", ",", "0.5", ",", "0.45", ",", "0.4", ",", "0.35", ",", 
         "0.3", ",", "0.25", ",", "0.22", ",", "0.2", ",", "0.195", ",", 
         "0.19", ",", "0.185", ",", "0.18", ",", "0.175", ",", "0.17", ",", 
         "0.165", ",", "0.16", ",", "0.155", ",", "0.15", ",", "0.145", ",", 
         "0.14", ",", "0.135", ",", "0.13", ",", "0.125", ",", "0.12", ",", 
         "0.115", ",", "0.11", ",", "0.105", ",", "0.1", ",", "0.1", ",", 
         "0.1", ",", "0.1", ",", "0.1", ",", "0.1", ",", "0.1", ",", "0.1", 
         ",", "0.1", ",", "0.1", ",", "0.1", ",", "0.1", ",", "0.1", ",", 
         "0.1", ",", "0.1", ",", "0.1"}], "}"}], ",", 
       RowBox[{"Table", "[", 
        RowBox[{"0.1", ",", 
         RowBox[{"{", 
          RowBox[{"i", ",", "1", ",", "400"}], "}"}]}], "]"}]}], "]"}]}], 
    ";"}], "\[IndentingNewLine]", 
   RowBox[{
    RowBox[{"totc", " ", "=", " ", 
     RowBox[{"Join", "[", 
      RowBox[{
       RowBox[{"{", 
        RowBox[{
        "11", ",", "10.5", ",", "9.9", ",", "9", ",", "8.2", ",", "7.9", ",", 
         "7.7", ",", "7.5", ",", "7.3", ",", "5.8", ",", "4.63", ",", "3.97", 
         ",", "2.7", ",", "2.07", ",", "1.91", ",", "1.85", ",", "1.47", ",", 
         "1.04", ",", "1.06", ",", "1", ",", "0.95", ",", "0.9", ",", "0.85", 
         ",", "0.8", ",", "0.75", ",", "0.7", ",", "0.67", ",", "0.63", ",", 
         "0.6", ",", "0.58", ",", "0.55", ",", "0.535", ",", "0.52", ",", 
         "0.505", ",", "0.49", ",", "0.475", ",", "0.46", ",", "0.445", ",", 
         "0.43", ",", "0.415", ",", "0.4", ",", "0.395", ",", "0.39", ",", 
         "0.385", ",", "0.38", ",", "0.375", ",", "0.37", ",", "0.365", ",", 
         "0.36", ",", "0.355", ",", "0.35", ",", "0.35", ",", "0.35", ",", 
         "0.35", ",", "0.35", ",", "0.35", ",", "0.35", ",", "0.35", ",", 
         "0.35", ",", "0.35", ",", "0.35", ",", "0.35", ",", "0.35", ",", 
         "0.35", ",", "0.35", ",", "0.35"}], "}"}], ",", 
       RowBox[{"Table", "[", 
        RowBox[{"0.35", ",", 
         RowBox[{"{", 
          RowBox[{"i", ",", "1", ",", "400"}], "}"}]}], "]"}]}], "]"}]}], 
    ";"}], "\[IndentingNewLine]", 
   RowBox[{
    RowBox[{"insl", " ", "=", " ", 
     RowBox[{"Join", "[", 
      RowBox[{
       RowBox[{"{", 
        RowBox[{
        "1.1", ",", "1.05", ",", "0.99", ",", "0.9", ",", "0.82", ",", "0.79",
          ",", "0.77", ",", "0.75", ",", "0.73", ",", "0.58", ",", "0.5", ",",
          "0.4", ",", "0.3", ",", "0.25", ",", "0.25", ",", "0.2", ",", "0.2",
          ",", "0.2", ",", "0.15", ",", "0.15", ",", "0.15", ",", "0.145", 
         ",", "0.14", ",", "0.135", ",", "0.13", ",", "0.125", ",", "0.12", 
         ",", "0.115", ",", "0.11", ",", "0.105", ",", "0.1", ",", "0.1", ",",
          "0.1", ",", "0.1", ",", "0.1", ",", "0.1", ",", "0.1", ",", "0.1", 
         ",", "0.1", ",", "0.1", ",", "0.1", ",", "0.1", ",", "0.1", ",", 
         "0.1", ",", "0.1", ",", "0.1", ",", "0.1", ",", "0.1", ",", "0.1", 
         ",", "0.1", ",", "0.1", ",", "0.1", ",", "0.1", ",", "0.1", ",", 
         "0.1", ",", "0.1", ",", "0.1", ",", "0.1", ",", "0.1", ",", "0.1", 
         ",", "0.1", ",", "0.1", ",", "0.1", ",", "0.1", ",", "0.1", ",", 
         "0.1", ",", "0.1"}], "}"}], ",", 
       RowBox[{"Table", "[", 
        RowBox[{"0.1", ",", 
         RowBox[{"{", 
          RowBox[{"i", ",", "1", ",", "400"}], "}"}]}], "]"}]}], "]"}]}], 
    ";"}], "\[IndentingNewLine]", 
   RowBox[{
    RowBox[{"invl", " ", "=", " ", 
     RowBox[{"Join", "[", 
      RowBox[{
       RowBox[{"{", 
        RowBox[{
        "0.6", ",", "0.57", ",", "0.54", ",", "0.51", ",", "0.48", ",", 
         "0.45", ",", "0.42", ",", "0.38", ",", "0.34", ",", "0.29", ",", 
         "0.25", ",", "0.22", ",", "0.18", ",", "0.15", ",", "0.11", ",", 
         "0.08", ",", "0.06", ",", "0.05", ",", "0.04", ",", "0.04", ",", 
         "0.04", ",", "0.0385", ",", "0.037", ",", "0.0355", ",", "0.034", 
         ",", "0.0325", ",", "0.031", ",", "0.0295", ",", "0.028", ",", 
         "0.0265", ",", "0.25", ",", "0.0245", ",", "0.024", ",", "0.0235", 
         ",", "0.023", ",", "0.0225", ",", "0.022", ",", "0.0215", ",", 
         "0.021", ",", "0.0205", ",", "0.02", ",", "0.0195", ",", "0.019", 
         ",", "0.0185", ",", "0.018", ",", "0.0175", ",", "0.017", ",", 
         "0.0165", ",", "0.016", ",", "0.0155", ",", "0.015", ",", "0.015", 
         ",", "0.015", ",", "0.015", ",", "0.015", ",", "0.015", ",", "0.015",
          ",", "0.015", ",", "0.015", ",", "0.015", ",", "0.015", ",", 
         "0.015", ",", "0.015", ",", "0.015", ",", "0.015", ",", "0.015", ",",
          "0.015", ",", "0.015", ",", "0.015", ",", "0.015", ",", "0.015", 
         ",", "0.015", ",", "0.015", ",", "0.015", ",", "0.015", ",", "0.015",
          ",", "0.015", ",", "0.015", ",", "0.015", ",", "0.015"}], "}"}], 
       ",", 
       RowBox[{"Table", "[", 
        RowBox[{"0.015", ",", 
         RowBox[{"{", 
          RowBox[{"i", ",", "1", ",", "400"}], "}"}]}], "]"}]}], "]"}]}], 
    ";"}], "\[IndentingNewLine]", "\[IndentingNewLine]", 
   RowBox[{
    RowBox[{"Siu", " ", "=", " ", 
     RowBox[{"{", 
      RowBox[{
       RowBox[{"{", 
        RowBox[{"2019", ",", "15"}], "}"}], ",", 
       RowBox[{"{", 
        RowBox[{"2020", ",", "14.5"}], "}"}], ",", 
       RowBox[{"{", 
        RowBox[{"2022", ",", "14"}], "}"}], ",", 
       RowBox[{"{", 
        RowBox[{"2024", ",", "13"}], "}"}], ",", 
       RowBox[{"{", 
        RowBox[{"2027", ",", " ", "12.5"}], "}"}], ",", 
       RowBox[{"{", 
        RowBox[{"2030", ",", "12"}], "}"}]}], "}"}]}], ";"}], " ", 
   RowBox[{"(*", 
    RowBox[{
    "Silicon", " ", "usage", " ", "in", " ", "g", " ", "per", " ", "wafer"}], 
    "*)"}], "\[IndentingNewLine]", 
   RowBox[{
    RowBox[{"Ppi", " ", "=", " ", 
     RowBox[{"{", 
      RowBox[{
       RowBox[{"{", 
        RowBox[{"2019", ",", "10"}], "}"}], ",", 
       RowBox[{"{", 
        RowBox[{"2020", ",", "9"}], "}"}], ",", 
       RowBox[{"{", 
        RowBox[{"2022", ",", "8"}], "}"}], ",", 
       RowBox[{"{", 
        RowBox[{"2024", ",", "7.5"}], "}"}], ",", 
       RowBox[{"{", 
        RowBox[{"2027", ",", " ", "7"}], "}"}], ",", 
       RowBox[{"{", 
        RowBox[{"2030", ",", "6.5"}], "}"}]}], "}"}]}], ";"}], " ", 
   RowBox[{"(*", 
    RowBox[{
     RowBox[{
     "Power", " ", "consumption", " ", "per", " ", "ingot", " ", "growth", 
      " ", "in", " ", 
      RowBox[{"kWh", "/", "kg"}]}], ",", " ", 
     RowBox[{"cast", " ", "mono"}]}], "*)"}], "\[IndentingNewLine]", 
   RowBox[{
    RowBox[{"Kl", " ", "=", " ", 
     RowBox[{"{", 
      RowBox[{
       RowBox[{"{", 
        RowBox[{"2019", ",", "75"}], "}"}], ",", 
       RowBox[{"{", 
        RowBox[{"2020", ",", "70"}], "}"}], ",", 
       RowBox[{"{", 
        RowBox[{"2022", ",", "65"}], "}"}], ",", 
       RowBox[{"{", 
        RowBox[{"2024", ",", "60"}], "}"}], ",", 
       RowBox[{"{", 
        RowBox[{"2027", ",", " ", "55"}], "}"}], ",", 
       RowBox[{"{", 
        RowBox[{"2030", ",", "52"}], "}"}]}], "}"}]}], ";"}], " ", 
   RowBox[{"(*", 
    RowBox[{"kerf", " ", "loss", " ", "in", " ", "um"}], "*)"}], " ", 
   "\[IndentingNewLine]", 
   RowBox[{
    RowBox[{"Wt", " ", "=", " ", 
     RowBox[{"{", 
      RowBox[{
       RowBox[{"{", 
        RowBox[{"2019", ",", "170"}], "}"}], ",", 
       RowBox[{"{", 
        RowBox[{"2020", ",", "170"}], "}"}], ",", 
       RowBox[{"{", 
        RowBox[{"2022", ",", "160"}], "}"}], ",", 
       RowBox[{"{", 
        RowBox[{"2024", ",", "155"}], "}"}], ",", 
       RowBox[{"{", 
        RowBox[{"2027", ",", "150"}], "}"}], ",", 
       RowBox[{"{", 
        RowBox[{"2030", ",", "150"}], "}"}]}], "}"}]}], ";"}], " ", 
   RowBox[{"(*", 
    RowBox[{
     RowBox[{"wafer", " ", "thickness", " ", "in", " ", "um", " ", "p"}], "-", 
     RowBox[{"type", " ", "mono"}]}], "*)"}], "\[IndentingNewLine]", 
   RowBox[{
    RowBox[{"Sc", " ", "=", " ", 
     RowBox[{"{", 
      RowBox[{
       RowBox[{"{", 
        RowBox[{"2019", ",", "100"}], "}"}], ",", 
       RowBox[{"{", 
        RowBox[{"2020", ",", "90"}], "}"}], ",", 
       RowBox[{"{", 
        RowBox[{"2022", ",", "80"}], "}"}], ",", 
       RowBox[{"{", 
        RowBox[{"2024", ",", "70"}], "}"}], ",", 
       RowBox[{"{", 
        RowBox[{"2027", ",", "60"}], "}"}], ",", 
       RowBox[{"{", 
        RowBox[{"2030", ",", "50"}], "}"}]}], "}"}]}], ";"}], " ", 
   RowBox[{"(*", 
    RowBox[{
     RowBox[{"silver", " ", "consumption", " ", "in", " ", 
      RowBox[{"mg", "/", "cell"}], " ", "p"}], "-", 
     RowBox[{"type", " ", "mono"}]}], "*)"}], "\[IndentingNewLine]", 
   RowBox[{
    RowBox[{"AC", " ", "=", " ", 
     RowBox[{"{", 
      RowBox[{
       RowBox[{"{", 
        RowBox[{"2019", ",", "900"}], "}"}], ",", 
       RowBox[{"{", 
        RowBox[{"2020", ",", "850"}], "}"}], ",", 
       RowBox[{"{", 
        RowBox[{"2022", ",", "800"}], "}"}], ",", 
       RowBox[{"{", 
        RowBox[{"2024", ",", "750"}], "}"}], ",", 
       RowBox[{"{", 
        RowBox[{"2027", ",", "700"}], "}"}], ",", 
       RowBox[{"{", 
        RowBox[{"2030", ",", "680"}], "}"}]}], "}"}]}], ";"}], " ", 
   RowBox[{"(*", 
    RowBox[{"aluminium", " ", "consumption", " ", "in", " ", 
     RowBox[{"mg", "/", "cell"}], " ", "monofacial"}], "*)"}], 
   "\[IndentingNewLine]", 
   RowBox[{
    RowBox[{"MP", " ", "=", " ", 
     RowBox[{"{", 
      RowBox[{
       RowBox[{"{", 
        RowBox[{"2019", ",", "335"}], "}"}], ",", 
       RowBox[{"{", 
        RowBox[{"2020", ",", "345"}], "}"}], ",", 
       RowBox[{"{", 
        RowBox[{"2022", ",", "350"}], "}"}], ",", 
       RowBox[{"{", 
        RowBox[{"2024", ",", "355"}], "}"}], ",", 
       RowBox[{"{", 
        RowBox[{"2027", ",", "362"}], "}"}], ",", 
       RowBox[{"{", 
        RowBox[{"2030", ",", "370"}], "}"}]}], "}"}]}], ";"}], " ", 
   RowBox[{"(*", 
    RowBox[{
     RowBox[{
     "nominal", " ", "module", " ", "power", " ", "in", " ", "W", " ", "for", 
      " ", "a", " ", "1.7", "sqm", " ", "module", " ", "PERC", " ", "p"}], 
     "-", 
     RowBox[{"type", " ", "mono", " ", "half"}]}], "*)"}], 
   "\[IndentingNewLine]", 
   RowBox[{"(*", " ", 
    RowBox[{
    "all", " ", "data", " ", "from", " ", "ITRPV", " ", "2020", " ", 
     "report"}], "*)"}], "\[IndentingNewLine]", 
   RowBox[{
    RowBox[{"COD", " ", "=", " ", 
     RowBox[{"{", 
      RowBox[{
       RowBox[{"{", 
        RowBox[{"1990", ",", " ", "580"}], "}"}], ",", 
       RowBox[{"{", 
        RowBox[{"2000", ",", "500"}], "}"}], ",", 
       RowBox[{"{", 
        RowBox[{"2010", ",", "450"}], "}"}], ",", 
       RowBox[{"{", 
        RowBox[{"2017", ",", "390"}], "}"}], ",", 
       RowBox[{"{", 
        RowBox[{"2030", ",", "225"}], "}"}], ",", 
       RowBox[{"{", 
        RowBox[{"2050", ",", "0"}], "}"}]}], "}"}]}], ";"}], " ", 
   RowBox[{"(*", 
    RowBox[{"energy", " ", "intensity", " ", "in", " ", 
     RowBox[{"gCO2", "/", "kWh"}], " ", "Germany", " ", "previously"}], 
    "*)"}], "\[IndentingNewLine]", 
   RowBox[{"(*", 
    RowBox[{
     RowBox[{"COD", " ", "=", " ", 
      RowBox[{"{", 
       RowBox[{
        RowBox[{"{", 
         RowBox[{"1990", ",", " ", "580"}], "}"}], ",", 
        RowBox[{"{", 
         RowBox[{"2000", ",", "500"}], "}"}], ",", 
        RowBox[{"{", 
         RowBox[{"2010", ",", "450"}], "}"}], ",", 
        RowBox[{"{", 
         RowBox[{"2017", ",", "390"}], "}"}], ",", 
        RowBox[{"{", 
         RowBox[{"2030", ",", "200"}], "}"}], ",", 
        RowBox[{"{", 
         RowBox[{"2045", ",", "0"}], "}"}], ",", " ", 
        RowBox[{"{", 
         RowBox[{"2100", ",", "0"}], "}"}]}], "}"}]}], ";"}], " ", 
    RowBox[{"(*", 
     RowBox[{"energy", " ", "intensity", " ", "in", " ", 
      RowBox[{"gCO2", "/", "kWh"}], " ", "Germany"}], "*)"}], "*)"}], 
   "\[IndentingNewLine]", 
   RowBox[{
    RowBox[{"COC", " ", "=", " ", 
     RowBox[{"{", 
      RowBox[{
       RowBox[{"{", 
        RowBox[{"1990", ",", " ", "1100"}], "}"}], ",", 
       RowBox[{"{", 
        RowBox[{"2000", ",", "800"}], "}"}], ",", 
       RowBox[{"{", 
        RowBox[{"2010", ",", "750"}], "}"}], ",", 
       RowBox[{"{", 
        RowBox[{"2017", ",", "650"}], "}"}], ",", 
       RowBox[{"{", 
        RowBox[{"2030", ",", "400"}], "}"}], ",", 
       RowBox[{"{", 
        RowBox[{"2060", ",", "0"}], "}"}]}], "}"}]}], ";"}], " ", 
   RowBox[{"(*", 
    RowBox[{"energy", " ", "intensity", " ", "in", " ", 
     RowBox[{"gCO2", "/", "kWh"}], " ", "China"}], "*)"}], 
   "\[IndentingNewLine]", 
   RowBox[{"(*", 
    RowBox[{
     RowBox[{
      RowBox[{"https", ":"}], "//", 
      RowBox[{
       RowBox[{
        RowBox[{
         RowBox[{
          RowBox[{
           RowBox[{
            RowBox[{"www", ".", "bmwi", ".", "de"}], "/", "Redaktion"}], "/", 
           "DE"}], "/", "Downloads"}], "/", "G"}], "/", "germany"}], "-", 
       "2020", "-", "energy", "-", "policy", "-", 
       RowBox[{"review", ".", 
        RowBox[{"pdf", "?", "__blob"}]}]}]}], "=", 
     RowBox[{
      RowBox[{
       RowBox[{"publicationFile", "&"}], "v"}], "=", 
      RowBox[{"4", " ", "values", " ", "up", " ", "until", " ", "2017"}]}]}], 
    "*)"}], "\[IndentingNewLine]", 
   RowBox[{"(*", 
    RowBox[{
     RowBox[{"https", ":"}], "//", 
     RowBox[{
      RowBox[{
       RowBox[{
        RowBox[{
         RowBox[{"www", ".", "bmu", ".", "de"}], "/", "en"}], "/", "topics"}],
        "/", "climate"}], "-", 
      RowBox[{
       RowBox[{"energy", "/", "climate"}], "/", "national"}], "-", "climate", 
      "-", 
      RowBox[{"policy", "/", "greenhouse"}], "-", "gas", "-", "neutral", "-", 
      "germany", "-", 
      RowBox[{
       RowBox[{"2050", "/", " ", "2030"}], " ", "and", " ", "2050", " ", 
       "estimated"}]}]}], "*)"}], "\[IndentingNewLine]", 
   RowBox[{"(*", 
    RowBox[{
     RowBox[{
      RowBox[{"https", ":"}], "//", 
      RowBox[{
       RowBox[{"www", ".", "google", ".", "com"}], "/", 
       RowBox[{"url", "?", "sa"}]}]}], "=", 
     RowBox[{
      RowBox[{"&", "rct"}], "=", 
      RowBox[{
       RowBox[{
        RowBox[{"j", "&"}], "q"}], "=", 
       RowBox[{
        RowBox[{"&", "esrc"}], "=", 
        RowBox[{
         RowBox[{
          RowBox[{"s", "&"}], "source"}], "=", 
         RowBox[{
          RowBox[{
           RowBox[{"web", "&"}], "cd"}], "=", 
          RowBox[{
           RowBox[{"&", "cad"}], "=", 
           RowBox[{
            RowBox[{
             RowBox[{"rja", "&"}], "uact"}], "=", 
            RowBox[{
             RowBox[{
              RowBox[{"8", "&"}], "ved"}], "=", 
             RowBox[{
              RowBox[{
               RowBox[{
                RowBox[{"2", "ahUKEwif4sO5oJTvAhVKi6QKHTQ1AvQQFjAAegQIAhAD"}],
                 "&"}], "url"}], "=", 
              RowBox[{
               RowBox[{
                RowBox[{
                 RowBox[{
                  RowBox[{"https", "%3", "A", "%2", "F", "%2", 
                   RowBox[{"Fwww", ".", "mdpi", ".", "com"}], "%2", "F1996"}],
                   "-", 
                  RowBox[{
                  "1073", "%2", "F13", "%2", "F11", "%2", "F2924", "%2", 
                   "Fpdf"}]}], "&"}], "usg"}], "=", 
               RowBox[{"AOvVaw0pG", "-", 
                RowBox[{
                "7", "vjsnmgC24RDPdqq_", "7"}]}]}]}]}]}]}]}]}]}]}]}]}], 
    "*)"}], "\[IndentingNewLine]", 
   RowBox[{"(*", 
    RowBox[{
    "China", " ", "has", " ", "pledged", " ", "to", " ", "be", " ", "Carbon", 
     " ", "Neutral", " ", "by", " ", "2060"}], "*)"}], "\[IndentingNewLine]", 
   RowBox[{"(*", 
    RowBox[{
     RowBox[{"fCOD", " ", "=", " ", 
      RowBox[{"Interpolation", "[", 
       RowBox[{"COD", ",", " ", 
        RowBox[{"InterpolationOrder", "\[Rule]", "1"}]}], "]"}]}], ";"}], 
    "*)"}], "               ", "\[IndentingNewLine]", 
   RowBox[{
    RowBox[{"fCOC", " ", "=", " ", 
     RowBox[{"Interpolation", "[", 
      RowBox[{"COC", ",", " ", 
       RowBox[{"InterpolationOrder", "\[Rule]", "1"}]}], "]"}]}], ";"}], 
   "\[IndentingNewLine]", "\[IndentingNewLine]", 
   RowBox[{
    RowBox[{"EPBT", " ", "=", " ", 
     RowBox[{"{", 
      RowBox[{
       RowBox[{"{", 
        RowBox[{"1990", ",", " ", "3.2"}], "}"}], ",", 
       RowBox[{"{", 
        RowBox[{"1995", ",", "3"}], "}"}], ",", 
       RowBox[{"{", 
        RowBox[{"2000", ",", "2.5"}], "}"}], ",", 
       RowBox[{"{", 
        RowBox[{"2005", ",", "2"}], "}"}], ",", 
       RowBox[{"{", 
        RowBox[{"2010", ",", "1.8"}], "}"}], ",", 
       RowBox[{"{", 
        RowBox[{"2015", ",", "1.2"}], "}"}], ",", 
       RowBox[{"{", 
        RowBox[{"2020", ",", "1"}], "}"}], ",", 
       RowBox[{"{", 
        RowBox[{"2050", ",", "0.5"}], "}"}]}], "}"}]}], ";"}], " ", 
   RowBox[{"(*", 
    RowBox[{
     RowBox[{
     "Energy", " ", "Payback", " ", "Time", " ", "Fraunhofer", " ", "ISE", 
      " ", "PV", " ", "report", " ", "at", " ", "1700", 
      RowBox[{"kWh", "/", "a"}], " ", "mc", " ", "SIPV"}], ",", " ", 
     RowBox[{
     "mono", " ", "has", " ", "a", " ", "multiplayer", " ", "of", " ", 
      "1.3"}]}], "*)"}], "\[IndentingNewLine]", 
   RowBox[{
    RowBox[{"fEPBT", " ", "=", " ", 
     RowBox[{"Interpolation", "[", 
      RowBox[{"EPBT", ",", 
       RowBox[{"InterpolationOrder", "\[Rule]", "1"}]}], "]"}]}], ";"}], 
   "\[IndentingNewLine]", "\[IndentingNewLine]", 
   RowBox[{
    RowBox[{"SiEC", " ", "=", " ", "2800"}], ";"}], " ", 
   RowBox[{"(*", 
    RowBox[{
     RowBox[{
      RowBox[{"kWh", "/", "kWp"}], " ", "energy", " ", "needed", " ", "for", 
      " ", "fabrication", " ", "in", " ", "PV", " ", "systems", " ", "2016", 
      " ", "according", " ", "to", " ", 
      RowBox[{"https", ":"}]}], "//", 
     RowBox[{
      RowBox[{
       RowBox[{"www", ".", "mdpi", ".", "com"}], "/", "1996"}], "-", 
      RowBox[{
       RowBox[{
        RowBox[{
         RowBox[{"1073", "/", "9"}], "/", "8"}], "/", "622"}], "/", 
       "htm"}]}]}], " ", "*)"}], "\[IndentingNewLine]", 
   RowBox[{
    RowBox[{"SiGW", " ", "=", " ", 
     RowBox[{"{", 
      RowBox[{
       RowBox[{"{", 
        RowBox[{"EU", " ", ",", "1500"}], "}"}], ",", 
       RowBox[{"{", 
        RowBox[{"US", ",", "1850"}], "}"}], ",", 
       RowBox[{"{", 
        RowBox[{"CN", ",", " ", "1975"}], "}"}]}], "}"}]}], ";"}], " ", 
   RowBox[{"(*", 
    RowBox[{
     RowBox[{"kgCO2", "/", "kWP"}], " ", "for", " ", "a", " ", "PV", " ", 
     "system", " ", "2016"}], "*)"}], "\[IndentingNewLine]", 
   RowBox[{
    RowBox[{"SiAP", " ", "=", " ", 
     RowBox[{"{", 
      RowBox[{
       RowBox[{"{", 
        RowBox[{"EU", " ", ",", "12.2"}], "}"}], ",", 
       RowBox[{"{", 
        RowBox[{"US", ",", "16"}], "}"}], ",", 
       RowBox[{"{", 
        RowBox[{"CN", ",", " ", "19.5"}], "}"}]}], "}"}]}], ";"}], " ", 
   RowBox[{"(*", 
    RowBox[{"Acidification", " ", "Potential", " ", "in", " ", "kg", " ", 
     RowBox[{"SO2eq", "/", "kWp"}]}], "*)"}], "\[IndentingNewLine]", 
   RowBox[{
    RowBox[{"SiOP", "  ", "=", " ", 
     RowBox[{"{", 
      RowBox[{
       RowBox[{"{", 
        RowBox[{"EU", " ", ",", "0.0003"}], "}"}], ",", 
       RowBox[{"{", 
        RowBox[{"US", ",", "0.00025"}], "}"}], ",", 
       RowBox[{"{", 
        RowBox[{"CN", ",", " ", "0.0002"}], "}"}]}], "}"}]}], ";"}], 
   RowBox[{"(*", 
    RowBox[{
     RowBox[{"Ozon", " ", "deplition", " ", "in", " ", "kgCFC"}], "-", 
     RowBox[{"11", "eq"}]}], "*)"}], "\[IndentingNewLine]", 
   RowBox[{"(*", 
    RowBox[{"All", " ", "Leccissi"}], "*)"}], " ", "\[IndentingNewLine]", 
   "\[IndentingNewLine]", 
   RowBox[{
    RowBox[{"effl", " ", "=", 
     RowBox[{"Join", "[", 
      RowBox[{
       RowBox[{"{", 
        RowBox[{
        "12.5", ",", "12.7", ",", "12.9", ",", "13.1", ",", "13.5", ",", 
         "13.7", ",", "13.9", ",", "14.2", ",", "14.4", ",", "14.6", ",", 
         "14.8", ",", "14.9", ",", "15", ",", "15.2", ",", "15.5", ",", 
         "15.8", ",", "16.2", ",", "17.1", ",", "18", ",", "18.6", ",", 
         "19.1", ",", "19.2", ",", "19.3", ",", "19.4", ",", "19.5", ",", 
         "19.6", ",", "19.7", ",", "19.8", ",", "19.9", ",", "19.95", ",", 
         "20", ",", "20.2", ",", "20.4", ",", "20.6", ",", "20.8", ",", "21", 
         ",", "21.2", ",", "21.4", ",", "21.6", ",", "21.8", ",", "22", ",", 
         "22.2", ",", "22.4", ",", "22.6", ",", "22.8", ",", "23", ",", 
         "23.2", ",", "23.4", ",", "23.6", ",", "23.8", ",", "24", ",", "24", 
         ",", "24", ",", "24", ",", "24", ",", "24", ",", "24", ",", "24", 
         ",", "24", ",", "24", ",", "24", ",", "24", ",", "24", ",", "24", 
         ",", "24"}], "}"}], ",", 
       RowBox[{"Table", "[", 
        RowBox[{"24", ",", 
         RowBox[{"{", 
          RowBox[{"i", ",", "1", ",", "400"}], "}"}]}], "]"}]}], "]"}]}], 
    ";"}], "\[IndentingNewLine]", 
   RowBox[{
    RowBox[{"degr", " ", "=", " ", 
     RowBox[{"Join", "[", 
      RowBox[{
       RowBox[{"{", 
        RowBox[{
        "1.5", ",", "1.45", ",", "1.4", ",", "1.35", ",", "1.3", ",", "1.25", 
         ",", "1.2", ",", "1.15", ",", "1.1", ",", "1.05", ",", "1", ",", 
         "0.95", ",", "0.9", ",", "0.85", ",", "0.8", ",", "0.75", ",", 
         "0.75", ",", "0.75", ",", "0.7", ",", "0.7", ",", "0.65", ",", "0.6",
          ",", "0.55", ",", "0.5", ",", "0.45", ",", "0.4", ",", "0.35", ",", 
         "0.3", ",", "0.25", ",", "0.22", ",", "0.2", ",", "0.195", ",", 
         "0.19", ",", "0.185", ",", "0.18", ",", "0.175", ",", "0.17", ",", 
         "0.165", ",", "0.16", ",", "0.155", ",", "0.15", ",", "0.145", ",", 
         "0.14", ",", "0.135", ",", "0.13", ",", "0.125", ",", "0.12", ",", 
         "0.115", ",", "0.11", ",", "0.105", ",", "0.1", ",", "0.1", ",", 
         "0.1", ",", "0.1", ",", "0.1", ",", "0.1", ",", "0.1", ",", "0.1", 
         ",", "0.1", ",", "0.1", ",", "0.1", ",", "0.1", ",", "0.1", ",", 
         "0.1", ",", "0.1", ",", "0.1"}], "}"}], ",", 
       RowBox[{"Table", "[", 
        RowBox[{"0.1", ",", 
         RowBox[{"{", 
          RowBox[{"i", ",", "1", ",", "400"}], "}"}]}], "]"}]}], "]"}]}], 
    ";"}], "\[IndentingNewLine]", "\[IndentingNewLine]", 
   RowBox[{
    RowBox[{"eff", " ", "=", " ", 
     RowBox[{"Table", "[", 
      RowBox[{
       RowBox[{"{", 
        RowBox[{
         RowBox[{"1999", "+", "i"}], ",", 
         RowBox[{"effl", "[", 
          RowBox[{"[", "i", "]"}], "]"}]}], "}"}], ",", 
       RowBox[{"{", 
        RowBox[{"i", ",", "1", ",", "51"}], "}"}]}], "]"}]}], ";"}], 
   "\[IndentingNewLine]", 
   RowBox[{
    RowBox[{"deg", " ", "=", " ", 
     RowBox[{"Table", "[", 
      RowBox[{
       RowBox[{"{", 
        RowBox[{
         RowBox[{"1999", "+", "i"}], ",", 
         RowBox[{"degr", "[", 
          RowBox[{"[", "i", "]"}], "]"}]}], "}"}], ",", 
       RowBox[{"{", 
        RowBox[{"i", ",", "1", ",", "51"}], "}"}]}], "]"}]}], 
    ";"}]}]}]], "Input",
 CellChangeTimes->{{3.8461476302187333`*^9, 3.846147646479883*^9}, {
   3.846147986876532*^9, 3.846147996258239*^9}, {3.8461480523299723`*^9, 
   3.846148088573185*^9}, 3.846148798057171*^9, {3.846148834682448*^9, 
   3.846148848410445*^9}, {3.8462130051701765`*^9, 3.846213013584633*^9}, 
   3.846213177615737*^9},
 CellLabel->"In[3]:=",ExpressionUUID->"beeb9477-2d18-45bf-9d50-7bff12c9914a"],

Cell[BoxData["0.3`"], "Output",
 CellChangeTimes->{3.846147647553976*^9, 3.846212623319076*^9, 
  3.8610911128114967`*^9, 3.861162279026134*^9},
 CellLabel->"Out[12]=",ExpressionUUID->"a5c61eaa-b2b8-4817-90b0-71bef2ef285d"]
}, Open  ]],

Cell[BoxData[
 RowBox[{"\[IndentingNewLine]", 
  RowBox[{
   RowBox[{
    RowBox[{"cc", " ", "=", "1"}], ";"}], "\[IndentingNewLine]", 
   RowBox[{
    RowBox[{"eul", " ", "=", 
     RowBox[{"{", "}"}]}], ";"}], " ", "\[IndentingNewLine]", 
   RowBox[{
    RowBox[{"tatl", " ", "=", " ", 
     RowBox[{"{", "}"}]}], ";"}], "\[IndentingNewLine]", 
   RowBox[{
    RowBox[{"While", "[", 
     RowBox[{
      RowBox[{
       RowBox[{"(", 
        RowBox[{"cc", "+=", "1"}], ")"}], "\[LessEqual]", 
       RowBox[{"Length", "[", "EUdat", "]"}]}], ",", 
      RowBox[{"{", "\[IndentingNewLine]", 
       RowBox[{
        RowBox[{"tatl2", " ", "=", " ", 
         RowBox[{"{", "}"}]}], ";", "\[IndentingNewLine]", 
        "\[IndentingNewLine]", 
        RowBox[{"COD", " ", "=", " ", 
         RowBox[{"{", 
          RowBox[{
           RowBox[{"{", 
            RowBox[{"1990", ",", 
             RowBox[{"2", "*", 
              RowBox[{
               RowBox[{"EUdat", "[", 
                RowBox[{"[", "cc", "]"}], "]"}], "[", 
               RowBox[{"[", "12", "]"}], "]"}]}]}], "}"}], ",", 
           RowBox[{"{", 
            RowBox[{"2020", ",", 
             RowBox[{
              RowBox[{"EUdat", "[", 
               RowBox[{"[", "cc", "]"}], "]"}], "[", 
              RowBox[{"[", "12", "]"}], "]"}]}], "}"}], ",", 
           RowBox[{"{", 
            RowBox[{"2050", ",", "0"}], "}"}]}], "}"}]}], ";", 
        "\[IndentingNewLine]", 
        RowBox[{"fCOD", " ", "=", " ", 
         RowBox[{"Interpolation", "[", 
          RowBox[{"COD", ",", " ", 
           RowBox[{"InterpolationOrder", "\[Rule]", "1"}]}], "]"}]}], ";", 
        "  ", "\[IndentingNewLine]", 
        RowBox[{"SY", " ", "=", 
         RowBox[{
          RowBox[{
           RowBox[{"(", 
            RowBox[{
             RowBox[{
              RowBox[{"EUdat", "[", 
               RowBox[{"[", "cc", "]"}], "]"}], "[", 
              RowBox[{"[", "10", "]"}], "]"}], "+", 
             RowBox[{
              RowBox[{"EUdat", "[", 
               RowBox[{"[", "cc", "]"}], "]"}], "[", 
              RowBox[{"[", "11", "]"}], "]"}]}], ")"}], "/", "2"}], "*", 
          "365"}]}], ";", "\[IndentingNewLine]", "\[IndentingNewLine]", 
        RowBox[{"yr1", " ", "=", " ", "20"}], ";", "\[IndentingNewLine]", 
        RowBox[{"cop", " ", "=", " ", 
         RowBox[{"{", "}"}]}], ";", "\[IndentingNewLine]", 
        RowBox[{"While", "[", 
         RowBox[{
          RowBox[{
           RowBox[{"(", 
            RowBox[{"yr1", "+=", "1"}], ")"}], "\[LessEqual]", "21"}], ",", 
          RowBox[{"{", "\[IndentingNewLine]", "\[IndentingNewLine]", 
           RowBox[{
            RowBox[{"trosl", " ", "=", " ", 
             RowBox[{"{", "}"}]}], ";", "\[IndentingNewLine]", 
            RowBox[{"SL", " ", "=", " ", 
             RowBox[{"51", "-", "yr1"}]}], ";", " ", 
            RowBox[{"(*", 
             RowBox[{"Analysis", " ", "period"}], "*)"}], 
            "\[IndentingNewLine]", "\[IndentingNewLine]", 
            RowBox[{"yr2", " ", "=", 
             RowBox[{"yr1", "-", "1"}]}], ";", "\[IndentingNewLine]", 
            RowBox[{"cop2", " ", "=", " ", 
             RowBox[{"{", "}"}]}], ";", "\[IndentingNewLine]", 
            RowBox[{"cop3", " ", "=", " ", 
             RowBox[{"{", "}"}]}], ";", "\[IndentingNewLine]", 
            RowBox[{"tatl3", " ", "=", " ", 
             RowBox[{"{", "}"}]}], ";", "\[IndentingNewLine]", 
            RowBox[{"While", "[", 
             RowBox[{
              RowBox[{
               RowBox[{"(", 
                RowBox[{"yr2", "+=", "1"}], ")"}], "\[LessEqual]", "yr1"}], 
              ",", 
              RowBox[{"{", "\[IndentingNewLine]", 
               RowBox[{
                RowBox[{"tutl", " ", "=", " ", 
                 RowBox[{"{", "}"}]}], ";", "\[IndentingNewLine]", 
                "\[IndentingNewLine]", "\[IndentingNewLine]", 
                RowBox[{"CE1", " ", "=", " ", 
                 RowBox[{
                  RowBox[{"effl", "[", 
                   RowBox[{"[", "yr1", "]"}], "]"}], "/", "100"}]}], ";", 
                "\[IndentingNewLine]", 
                RowBox[{"SP1", " ", "=", " ", 
                 RowBox[{"modc", "[", 
                  RowBox[{"[", "yr1", "]"}], "]"}]}], ";", " ", 
                "\[IndentingNewLine]", 
                RowBox[{"IC1", " ", "=", " ", 
                 RowBox[{"invl", "[", 
                  RowBox[{"[", "yr1", "]"}], "]"}]}], ";", " ", 
                "\[IndentingNewLine]", 
                RowBox[{"IRP1", " ", "=", " ", 
                 RowBox[{"invl", "[", 
                  RowBox[{"[", 
                   RowBox[{"yr1", "+", "IL"}], "]"}], "]"}]}], ";", " ", 
                "\[IndentingNewLine]", 
                RowBox[{"IN1", " ", "=", " ", 
                 RowBox[{
                  RowBox[{"totc", "[", 
                   RowBox[{"[", "yr1", "]"}], "]"}], "-", 
                  RowBox[{"modc", "[", 
                   RowBox[{"[", "yr1", "]"}], "]"}], "-", 
                  RowBox[{"invl", "[", 
                   RowBox[{"[", "yr1", "]"}], "]"}]}]}], ";", 
                "\[IndentingNewLine]", 
                RowBox[{"deg1", " ", "=", " ", 
                 RowBox[{
                  RowBox[{"degr", "[", 
                   RowBox[{"[", "yr1", "]"}], "]"}], "/", "100"}]}], ";", " ",
                 "\[IndentingNewLine]", "\[IndentingNewLine]", 
                RowBox[{"SSA1", " ", "=", " ", 
                 RowBox[{"CE1", "*", "A", "*", "1000", "*", "Nm"}]}], ";", 
                "\[IndentingNewLine]", 
                RowBox[{"Ppm1", " ", "=", " ", 
                 RowBox[{"SP1", "*", "A", "*", "CE1", "*", "1000"}]}], ";", 
                " ", "\[IndentingNewLine]", 
                RowBox[{"SS1", " ", "=", " ", 
                 RowBox[{"CE1", "*", "A", "*", "Nm", "*", "SY"}]}], " ", ";", 
                "\[IndentingNewLine]", "\[IndentingNewLine]", 
                RowBox[{"mod1", " ", "=", " ", 
                 RowBox[{"Nm", "*", "Ppm1"}]}], ";", "\[IndentingNewLine]", 
                RowBox[{"inv1", " ", "=", " ", 
                 RowBox[{"SSA1", "*", "IC1"}]}], ";", "\[IndentingNewLine]", 
                RowBox[{"ins1", " ", "=", " ", 
                 RowBox[{"SSA1", "*", "IN1"}]}], ";", "\[IndentingNewLine]", 
                RowBox[{"syc1", "=", " ", 
                 RowBox[{"mod1", "+", "ins1", "+", "inv1"}]}], " ", ";", 
                RowBox[{"(*", 
                 RowBox[{"total", " ", "upfront", " ", "cost"}], "*)"}], 
                "\[IndentingNewLine]", 
                RowBox[{"sys1", " ", "=", " ", 
                 RowBox[{
                  RowBox[{"(", 
                   RowBox[{"mod1", "+", "inv1", "+", "ins1"}], ")"}], "/", 
                  "SSA1"}]}], ";", "  ", 
                RowBox[{"(*", 
                 RowBox[{"cost", " ", "in", " ", 
                  RowBox[{"$", "/", "W"}]}], "*)"}], "\[IndentingNewLine]", 
                "\[IndentingNewLine]", 
                RowBox[{"CE2", " ", "=", " ", 
                 RowBox[{
                  RowBox[{"effl", "[", 
                   RowBox[{"[", "yr2", "]"}], "]"}], "/", "100"}]}], ";", 
                "\[IndentingNewLine]", 
                RowBox[{"SP2", " ", "=", " ", 
                 RowBox[{"modc", "[", 
                  RowBox[{"[", "yr2", "]"}], "]"}]}], ";", " ", 
                "\[IndentingNewLine]", 
                RowBox[{"IC2", " ", "=", " ", 
                 RowBox[{"invl", "[", 
                  RowBox[{"[", "yr2", "]"}], "]"}]}], ";", " ", 
                "\[IndentingNewLine]", 
                RowBox[{"IRP2", " ", "=", " ", 
                 RowBox[{"invl", "[", 
                  RowBox[{"[", 
                   RowBox[{"yr2", "+", "IL"}], "]"}], "]"}]}], ";", " ", 
                "\[IndentingNewLine]", 
                RowBox[{"IN2", " ", "=", " ", 
                 RowBox[{
                  RowBox[{"totc", "[", 
                   RowBox[{"[", "yr2", "]"}], "]"}], "-", 
                  RowBox[{"modc", "[", 
                   RowBox[{"[", "yr2", "]"}], "]"}], "-", 
                  RowBox[{"invl", "[", 
                   RowBox[{"[", "yr2", "]"}], "]"}]}]}], ";", 
                "\[IndentingNewLine]", 
                RowBox[{"deg2", " ", "=", " ", 
                 RowBox[{
                  RowBox[{"degr", "[", 
                   RowBox[{"[", "yr2", "]"}], "]"}], "/", "100"}]}], ";", " ",
                 "\[IndentingNewLine]", "\[IndentingNewLine]", 
                RowBox[{"SSA2", " ", "=", " ", 
                 RowBox[{"CE2", "*", "A", "*", "1000", "*", "Nm"}]}], ";", 
                "\[IndentingNewLine]", 
                RowBox[{"Ppm2", " ", "=", " ", 
                 RowBox[{"SP2", "*", "A", "*", "CE2", "*", "1000"}]}], ";", 
                " ", "\[IndentingNewLine]", 
                RowBox[{"SS2", "=", " ", 
                 RowBox[{"CE2", "*", "A", "*", "Nm", "*", "SY"}]}], " ", ";", 
                "\[IndentingNewLine]", "\[IndentingNewLine]", 
                RowBox[{"mod2", " ", "=", " ", 
                 RowBox[{"Nm", "*", "Ppm2"}]}], ";", "\[IndentingNewLine]", 
                RowBox[{"inv2", " ", "=", " ", 
                 RowBox[{"SSA2", "*", "IC2"}]}], ";", "\[IndentingNewLine]", 
                RowBox[{"ins2", " ", "=", " ", 
                 RowBox[{"SSA2", "*", "IN2"}]}], ";", "\[IndentingNewLine]", 
                RowBox[{"ins2r", " ", "=", " ", 
                 RowBox[{"SSA2", "*", 
                  RowBox[{"insl", "[", 
                   RowBox[{"[", "yr2", "]"}], "]"}]}]}], ";", 
                "\[IndentingNewLine]", 
                RowBox[{"syc2", "=", " ", 
                 RowBox[{"mod2", "+", "ins2", "+", "inv2"}]}], " ", ";", 
                RowBox[{"(*", 
                 RowBox[{"total", " ", "upfront", " ", "cost"}], "*)"}], 
                "\[IndentingNewLine]", 
                RowBox[{"sys2", "=", " ", 
                 RowBox[{
                  RowBox[{"(", 
                   RowBox[{"mod2", "+", "inv2", "+", "ins2"}], ")"}], "/", 
                  "SSA2"}]}], ";", "  ", 
                RowBox[{"(*", 
                 RowBox[{"cost", " ", "in", " ", 
                  RowBox[{"$", "/", "W"}]}], "*)"}], "\[IndentingNewLine]", 
                RowBox[{"syc2r", " ", "=", 
                 RowBox[{"mod2", "+", "ins2r"}]}], ";", "\[IndentingNewLine]",
                 "\[IndentingNewLine]", "\[IndentingNewLine]", 
                RowBox[{"cas", " ", "=", " ", 
                 RowBox[{"{", "}"}]}], ";", "\[IndentingNewLine]", 
                "\[IndentingNewLine]", 
                RowBox[{"(*", 
                 RowBox[{"Energy", " ", "Yield"}], "*)"}], 
                "\[IndentingNewLine]", "\[IndentingNewLine]", 
                RowBox[{"yd1d", " ", "=", " ", 
                 RowBox[{"Table", "[", 
                  RowBox[{
                   RowBox[{
                    RowBox[{"(", 
                    RowBox[{
                    RowBox[{"SSA1", "/", "1000"}], "*", "SY"}], ")"}], "*", 
                    RowBox[{
                    SuperscriptBox[
                    RowBox[{"(", 
                    RowBox[{"1", "-", "deg1"}], ")"}], "N"], "/", 
                    SuperscriptBox[
                    RowBox[{"(", 
                    RowBox[{"1", "+", "DR"}], ")"}], "N"]}]}], ",", 
                   RowBox[{"{", 
                    RowBox[{"N", ",", "0", ",", 
                    RowBox[{"SL", "-", "1"}]}], "}"}]}], "]"}]}], ";", " ", 
                RowBox[{"(*", 
                 RowBox[{"reference", " ", "system"}], "*)"}], 
                "\[IndentingNewLine]", 
                RowBox[{"yd2d", " ", "=", " ", 
                 RowBox[{"Join", "[", 
                  RowBox[{
                   RowBox[{"Table", "[", 
                    RowBox[{
                    RowBox[{
                    RowBox[{"(", 
                    RowBox[{
                    RowBox[{"SSA1", "/", "1000"}], "*", "SY"}], ")"}], "*", 
                    RowBox[{
                    SuperscriptBox[
                    RowBox[{"(", 
                    RowBox[{"1", "-", "deg1"}], ")"}], "N"], "/", 
                    SuperscriptBox[
                    RowBox[{"(", 
                    RowBox[{"1", "+", "DR"}], ")"}], "N"]}]}], ",", 
                    RowBox[{"{", 
                    RowBox[{"N", ",", "0", ",", 
                    RowBox[{"yr2", "-", "yr1", "-", "1"}]}], "}"}]}], "]"}], 
                   ",", 
                   RowBox[{"Table", "[", 
                    RowBox[{
                    RowBox[{
                    RowBox[{"(", 
                    RowBox[{
                    RowBox[{"SSA2", "/", "1000"}], "*", "SY"}], ")"}], "*", 
                    RowBox[{
                    SuperscriptBox[
                    RowBox[{"(", 
                    RowBox[{"1", "-", "deg2"}], ")"}], 
                    RowBox[{"N", "-", "yr2", "+", "yr1"}]], "/", 
                    SuperscriptBox[
                    RowBox[{"(", 
                    RowBox[{"1", "+", "DR"}], ")"}], "N"]}]}], ",", 
                    RowBox[{"{", 
                    RowBox[{"N", ",", 
                    RowBox[{"yr2", "-", "yr1"}], ",", 
                    RowBox[{"SL", "-", "1"}]}], "}"}]}], "]"}]}], "]"}]}], 
                ";", "\[IndentingNewLine]", 
                RowBox[{"yd2d", " ", "=", " ", 
                 RowBox[{"Join", "[", 
                  RowBox[{
                   RowBox[{"Table", "[", 
                    RowBox[{
                    RowBox[{
                    RowBox[{"(", 
                    RowBox[{
                    RowBox[{"SSA1", "/", "1000"}], "*", "SY"}], ")"}], "*", 
                    RowBox[{
                    SuperscriptBox[
                    RowBox[{"(", 
                    RowBox[{"1", "-", "deg1"}], ")"}], "N"], "/", 
                    SuperscriptBox[
                    RowBox[{"(", 
                    RowBox[{"1", "+", "DR"}], ")"}], "N"]}]}], ",", 
                    RowBox[{"{", 
                    RowBox[{"N", ",", "0", ",", 
                    RowBox[{"yr2", "-", "yr1"}]}], "}"}]}], "]"}], ",", 
                   RowBox[{"Table", "[", 
                    RowBox[{
                    RowBox[{
                    RowBox[{"(", 
                    RowBox[{
                    RowBox[{"SSA2", "/", "1000"}], "*", "SY"}], ")"}], "*", 
                    RowBox[{
                    SuperscriptBox[
                    RowBox[{"(", 
                    RowBox[{"1", "-", "deg2"}], ")"}], 
                    RowBox[{"N", "-", "yr2", "+", "yr1", "-", "1"}]], "/", 
                    SuperscriptBox[
                    RowBox[{"(", 
                    RowBox[{"1", "+", "DR"}], ")"}], "N"]}]}], ",", 
                    RowBox[{"{", 
                    RowBox[{"N", ",", 
                    RowBox[{"yr2", "-", "yr1", "+", "1"}], ",", 
                    RowBox[{"SL", "-", "1"}]}], "}"}]}], "]"}]}], "]"}]}], 
                ";", " ", 
                RowBox[{"(*", "repower", "*)"}], "\[IndentingNewLine]", 
                RowBox[{"yd3d", " ", "=", " ", 
                 RowBox[{
                  RowBox[{"Join", "[", 
                   RowBox[{"Table", "[", 
                    RowBox[{
                    RowBox[{
                    RowBox[{"(", 
                    RowBox[{
                    RowBox[{"SSA1", "/", "1000"}], "*", "SY"}], ")"}], "*", 
                    RowBox[{
                    SuperscriptBox[
                    RowBox[{"(", 
                    RowBox[{"1", "-", "deg1"}], ")"}], "N"], "/", 
                    SuperscriptBox[
                    RowBox[{"(", 
                    RowBox[{"1", "+", "DR"}], ")"}], "N"]}]}], ",", 
                    RowBox[{"{", 
                    RowBox[{"N", ",", "0", ",", 
                    RowBox[{"SL", "-", "1"}]}], "}"}]}], "]"}], "]"}], "+", 
                  RowBox[{"Join", "[", 
                   RowBox[{
                    RowBox[{"Table", "[", 
                    RowBox[{"0", ",", 
                    RowBox[{"{", 
                    RowBox[{"N", ",", "0", ",", 
                    RowBox[{"yr2", "-", "yr1"}]}], "}"}]}], "]"}], ",", 
                    RowBox[{"Table", "[", 
                    RowBox[{
                    RowBox[{
                    RowBox[{"(", 
                    RowBox[{
                    RowBox[{"SSA2", "/", "1000"}], "*", "SY"}], ")"}], "*", 
                    RowBox[{
                    SuperscriptBox[
                    RowBox[{"(", 
                    RowBox[{"1", "-", "deg2"}], ")"}], 
                    RowBox[{"N", "-", "yr2", "+", "yr1", "-", "1"}]], "/", 
                    SuperscriptBox[
                    RowBox[{"(", 
                    RowBox[{"1", "+", "DR"}], ")"}], "N"]}]}], ",", 
                    RowBox[{"{", 
                    RowBox[{"N", ",", 
                    RowBox[{"yr2", "-", "yr1", "+", "1"}], ",", 
                    RowBox[{"SL", "-", "1"}]}], "}"}]}], "]"}]}], "]"}]}]}], 
                ";", " ", 
                RowBox[{"(*", 
                 RowBox[{"Built", " ", "in", " ", "addition"}], "*)"}], " ", 
                "\[IndentingNewLine]", "\[IndentingNewLine]", 
                RowBox[{"year1", " ", "=", " ", 
                 RowBox[{"yr1", "+", "1999"}]}], ";", "\[IndentingNewLine]", 
                RowBox[{"year2", " ", "=", " ", 
                 RowBox[{"yr2", "+", "1999"}]}], ";", "\[IndentingNewLine]", 
                "\[IndentingNewLine]", 
                RowBox[{"Pm1", " ", "=", " ", 
                 RowBox[{
                  RowBox[{
                   RowBox[{"eff", "[", 
                    RowBox[{"[", 
                    RowBox[{"year1", "-", "1999"}], "]"}], "]"}], "[", 
                   RowBox[{"[", "2", "]"}], "]"}], "*", "A", "*", "10"}]}], 
                " ", ";", 
                RowBox[{"(*", 
                 RowBox[{"module", " ", "Power", " ", "in", " ", "W"}], 
                 "*)"}], "\[IndentingNewLine]", 
                RowBox[{"yd1", " ", "=", " ", 
                 RowBox[{"Table", "[", 
                  RowBox[{
                   RowBox[{
                    RowBox[{"(", 
                    RowBox[{
                    RowBox[{"SSA1", "/", "1000"}], "*", "SY"}], ")"}], "*", 
                    SuperscriptBox[
                    RowBox[{"(", 
                    RowBox[{"1", "-", "deg1"}], ")"}], "N"]}], ",", 
                   RowBox[{"{", 
                    RowBox[{"N", ",", "0", ",", 
                    RowBox[{"SL", "-", "1"}]}], "}"}]}], "]"}]}], ";", 
                "\[IndentingNewLine]", 
                RowBox[{"balC", " ", "=", " ", 
                 RowBox[{
                  RowBox[{"fEPBT", "[", "year1", "]"}], "*", "1700", "*", 
                  RowBox[{"fCOC", "[", "year1", "]"}], "*", 
                  RowBox[{"Pm1", "/", 
                   RowBox[{"10", "^", "6"}]}], "*", "1.3"}]}], " ", ";", 
                RowBox[{"(*", 
                 RowBox[{
                 "kg", " ", "CO2", " ", "for", " ", "module", " ", 
                  "fabrication", " ", "in", " ", "China"}], "*)"}], 
                "\[IndentingNewLine]", 
                RowBox[{"CO2red", " ", "=", " ", 
                 RowBox[{
                  RowBox[{"Table", "[", 
                   RowBox[{
                    RowBox[{
                    RowBox[{"yd1", "[", 
                    RowBox[{"[", "i", "]"}], "]"}], "*", 
                    RowBox[{
                    RowBox[{"fCOD", "[", 
                    RowBox[{"i", "+", "year1", "-", "1"}], "]"}], "/", 
                    "1000"}]}], ",", 
                    RowBox[{"{", 
                    RowBox[{"i", ",", "1", ",", "SL"}], "}"}]}], "]"}], "-", 
                  RowBox[{"Join", "[", 
                   RowBox[{
                    RowBox[{"{", "balC", "}"}], ",", 
                    RowBox[{"Table", "[", 
                    RowBox[{"0", ",", 
                    RowBox[{"{", 
                    RowBox[{"i", ",", "2", ",", "SL"}], "}"}]}], "]"}]}], 
                   "]"}]}]}], ";", " ", 
                RowBox[{"(*", 
                 RowBox[{
                 "Co2", " ", "savings", " ", "per", " ", "year", " ", "in", 
                  " ", "kg", " ", "production", " ", "in", " ", "China"}], 
                 "*)"}], "\[IndentingNewLine]", 
                RowBox[{"CO2rc", " ", "=", " ", 
                 RowBox[{"Table", "[", 
                  RowBox[{
                   RowBox[{"Sum", "[", 
                    RowBox[{
                    RowBox[{"CO2red", "[", 
                    RowBox[{"[", "i", "]"}], "]"}], ",", 
                    RowBox[{"{", 
                    RowBox[{"i", ",", "1", ",", "j"}], "}"}]}], "]"}], ",", 
                   RowBox[{"{", 
                    RowBox[{"j", ",", "1", ",", 
                    RowBox[{"Length", "[", "CO2red", "]"}]}], "}"}]}], 
                  "]"}]}], ";", 
                RowBox[{"(*", 
                 RowBox[{
                 "Co2", " ", "savings", " ", "cummulative", " ", "in", " ", 
                  "kg"}], "*)"}], "\[IndentingNewLine]", 
                "\[IndentingNewLine]", "\[IndentingNewLine]", 
                RowBox[{"(*", "Repower", "*)"}], "\[IndentingNewLine]", 
                RowBox[{"Pm2", "=", " ", 
                 RowBox[{
                  RowBox[{
                   RowBox[{"eff", "[", 
                    RowBox[{"[", 
                    RowBox[{"year2", "-", "1999"}], "]"}], "]"}], "[", 
                   RowBox[{"[", "2", "]"}], "]"}], "*", "A", "*", "10"}]}], 
                " ", ";", 
                RowBox[{"(*", 
                 RowBox[{"module", " ", "Power", " ", "in", " ", "W"}], 
                 "*)"}], "\[IndentingNewLine]", 
                RowBox[{"yd2", " ", "=", " ", 
                 RowBox[{"Join", "[", 
                  RowBox[{
                   RowBox[{"Table", "[", 
                    RowBox[{
                    RowBox[{
                    RowBox[{"(", 
                    RowBox[{
                    RowBox[{"SSA1", "/", "1000"}], "*", "SY"}], ")"}], "*", 
                    SuperscriptBox[
                    RowBox[{"(", 
                    RowBox[{"1", "-", "deg1"}], ")"}], "N"]}], ",", 
                    RowBox[{"{", 
                    RowBox[{"N", ",", "0", ",", 
                    RowBox[{"yr2", "-", "yr1", "-", "1"}]}], "}"}]}], "]"}], 
                   ",", 
                   RowBox[{"Table", "[", 
                    RowBox[{
                    RowBox[{
                    RowBox[{"(", 
                    RowBox[{
                    RowBox[{"SSA2", "/", "1000"}], "*", "SY"}], ")"}], "*", 
                    SuperscriptBox[
                    RowBox[{"(", 
                    RowBox[{"1", "-", "deg2"}], ")"}], 
                    RowBox[{"N", "-", "yr2", "+", "yr1"}]]}], ",", 
                    RowBox[{"{", 
                    RowBox[{"N", ",", 
                    RowBox[{"yr2", "-", "yr1"}], ",", 
                    RowBox[{"SL", "-", "1"}]}], "}"}]}], "]"}]}], "]"}]}], 
                ";", "\[IndentingNewLine]", 
                RowBox[{"balC2", " ", "=", " ", 
                 RowBox[{
                  RowBox[{"fEPBT", "[", "year2", "]"}], "*", "1700", "*", 
                  RowBox[{"fCOC", "[", "year2", "]"}], "*", 
                  RowBox[{"Pm1", "/", 
                   RowBox[{"10", "^", "6"}]}], "*", "1.3"}]}], ";", " ", 
                RowBox[{"(*", 
                 RowBox[{
                 "kg", " ", "CO2", " ", "for", " ", "module", " ", 
                  "fabrication", " ", "in", " ", "China"}], "*)"}], 
                "\[IndentingNewLine]", 
                RowBox[{"CO2red2", " ", "=", " ", 
                 RowBox[{
                  RowBox[{"Table", "[", 
                   RowBox[{
                    RowBox[{
                    RowBox[{"yd2", "[", 
                    RowBox[{"[", "i", "]"}], "]"}], "*", 
                    RowBox[{
                    RowBox[{"fCOD", "[", 
                    RowBox[{"i", "+", "year1", "-", "1"}], "]"}], "/", 
                    "1000"}]}], ",", 
                    RowBox[{"{", 
                    RowBox[{"i", ",", "1", ",", "SL"}], "}"}]}], "]"}], "-", 
                  RowBox[{"Join", "[", 
                   RowBox[{
                    RowBox[{"{", "balC", "}"}], ",", 
                    RowBox[{"Table", "[", 
                    RowBox[{"0", ",", 
                    RowBox[{"{", 
                    RowBox[{"i", ",", "2", ",", "SL"}], "}"}]}], "]"}]}], 
                   "]"}], "-", 
                  RowBox[{"Join", "[", 
                   RowBox[{
                    RowBox[{"Table", "[", 
                    RowBox[{"0", ",", 
                    RowBox[{"{", 
                    RowBox[{"i", ",", "yr1", ",", "yr2"}], "}"}]}], "]"}], 
                    ",", 
                    RowBox[{"{", "balC2", "}"}], ",", 
                    RowBox[{"Table", "[", 
                    RowBox[{"0", ",", 
                    RowBox[{"{", 
                    RowBox[{"i", ",", "1", ",", 
                    RowBox[{"SL", "-", "yr2", "+", "yr1", "-", "2"}]}], 
                    "}"}]}], "]"}]}], "]"}]}]}], ";", "\[IndentingNewLine]", 
                " ", 
                RowBox[{"(*", 
                 RowBox[{
                 "Co2", " ", "savings", " ", "per", " ", "year", " ", "in", 
                  " ", "kg", " ", "production", " ", "in", " ", "China"}], 
                 "*)"}], "\[IndentingNewLine]", 
                RowBox[{"CO2rc2", " ", "=", " ", 
                 RowBox[{"Table", "[", 
                  RowBox[{
                   RowBox[{"Sum", "[", 
                    RowBox[{
                    RowBox[{"CO2red2", "[", 
                    RowBox[{"[", "i", "]"}], "]"}], ",", 
                    RowBox[{"{", 
                    RowBox[{"i", ",", "1", ",", "j"}], "}"}]}], "]"}], ",", 
                   RowBox[{"{", 
                    RowBox[{"j", ",", "1", ",", 
                    RowBox[{"Length", "[", "CO2red2", "]"}]}], "}"}]}], 
                  "]"}]}], ";", 
                RowBox[{"(*", 
                 RowBox[{
                 "Co2", " ", "savings", " ", "cummulative", " ", "in", " ", 
                  "kg"}], "*)"}], "\[IndentingNewLine]", 
                "\[IndentingNewLine]", 
                RowBox[{"(*", 
                 RowBox[{"Build", " ", "new"}], "*)"}], "\[IndentingNewLine]", 
                RowBox[{"yd3", " ", "=", " ", 
                 RowBox[{
                  RowBox[{"Join", "[", 
                   RowBox[{"Table", "[", 
                    RowBox[{
                    RowBox[{
                    RowBox[{"(", 
                    RowBox[{
                    RowBox[{"SSA1", "/", "1000"}], "*", "SY"}], ")"}], "*", 
                    SuperscriptBox[
                    RowBox[{"(", 
                    RowBox[{"1", "-", "deg1"}], ")"}], "N"]}], ",", 
                    RowBox[{"{", 
                    RowBox[{"N", ",", "0", ",", 
                    RowBox[{"SL", "-", "1"}]}], "}"}]}], "]"}], "]"}], "+", 
                  RowBox[{"Join", "[", 
                   RowBox[{
                    RowBox[{"Table", "[", 
                    RowBox[{"0", ",", 
                    RowBox[{"{", 
                    RowBox[{"N", ",", "0", ",", 
                    RowBox[{"yr2", "-", "yr1", "-", "1"}]}], "}"}]}], "]"}], 
                    ",", 
                    RowBox[{"Table", "[", 
                    RowBox[{
                    RowBox[{
                    RowBox[{"(", 
                    RowBox[{
                    RowBox[{"SSA2", "/", "1000"}], "*", "SY"}], ")"}], "*", 
                    SuperscriptBox[
                    RowBox[{"(", 
                    RowBox[{"1", "-", "deg2"}], ")"}], 
                    RowBox[{"N", "-", "yr2", "+", "yr1"}]]}], ",", 
                    RowBox[{"{", 
                    RowBox[{"N", ",", 
                    RowBox[{"yr2", "-", "yr1"}], ",", 
                    RowBox[{"SL", "-", "1"}]}], "}"}]}], "]"}]}], "]"}]}]}], 
                ";", " ", "\[IndentingNewLine]", 
                RowBox[{"CO2red3", " ", "=", " ", 
                 RowBox[{
                  RowBox[{"Table", "[", 
                   RowBox[{
                    RowBox[{
                    RowBox[{"yd3", "[", 
                    RowBox[{"[", "i", "]"}], "]"}], "*", 
                    RowBox[{
                    RowBox[{"fCOD", "[", 
                    RowBox[{"i", "+", "year1", "-", "1"}], "]"}], "/", 
                    "1000"}]}], ",", 
                    RowBox[{"{", 
                    RowBox[{"i", ",", "1", ",", "SL"}], "}"}]}], "]"}], "-", 
                  RowBox[{"Join", "[", 
                   RowBox[{
                    RowBox[{"{", "balC", "}"}], ",", 
                    RowBox[{"Table", "[", 
                    RowBox[{"0", ",", 
                    RowBox[{"{", 
                    RowBox[{"i", ",", "2", ",", "SL"}], "}"}]}], "]"}]}], 
                   "]"}], "-", 
                  RowBox[{"Join", "[", 
                   RowBox[{
                    RowBox[{"Table", "[", 
                    RowBox[{"0", ",", 
                    RowBox[{"{", 
                    RowBox[{"i", ",", "yr1", ",", "yr2"}], "}"}]}], "]"}], 
                    ",", 
                    RowBox[{"{", "balC2", "}"}], ",", 
                    RowBox[{"Table", "[", 
                    RowBox[{"0", ",", 
                    RowBox[{"{", 
                    RowBox[{"i", ",", "1", ",", 
                    RowBox[{"SL", "-", "yr2", "+", "yr1", "-", "2"}]}], 
                    "}"}]}], "]"}]}], "]"}]}]}], ";", "\[IndentingNewLine]", 
                " ", 
                RowBox[{"(*", 
                 RowBox[{
                 "Co2", " ", "savings", " ", "per", " ", "year", " ", "in", 
                  " ", "kg", " ", "production", " ", "in", " ", "China"}], 
                 "*)"}], "\[IndentingNewLine]", 
                RowBox[{"CO2rc3", " ", "=", " ", 
                 RowBox[{"Table", "[", 
                  RowBox[{
                   RowBox[{"Sum", "[", 
                    RowBox[{
                    RowBox[{"CO2red3", "[", 
                    RowBox[{"[", "i", "]"}], "]"}], ",", 
                    RowBox[{"{", 
                    RowBox[{"i", ",", "1", ",", "j"}], "}"}]}], "]"}], ",", 
                   RowBox[{"{", 
                    RowBox[{"j", ",", "1", ",", 
                    RowBox[{"Length", "[", "CO2red3", "]"}]}], "}"}]}], 
                  "]"}]}], ";", 
                RowBox[{"(*", 
                 RowBox[{
                 "Co2", " ", "savings", " ", "cummulative", " ", "in", " ", 
                  "kg"}], "*)"}], "\[IndentingNewLine]", 
                "\[IndentingNewLine]", 
                RowBox[{"(*", 
                 RowBox[{
                  RowBox[{"tatl3", " ", "=", " ", 
                   RowBox[{"Append", "[", 
                    RowBox[{"tatl3", ",", 
                    RowBox[{"Last", "[", 
                    RowBox[{"CO2rc2", "-", "CO2rc"}], "]"}]}], "]"}]}], ";"}],
                  "*)"}], "\[IndentingNewLine]", 
                RowBox[{"tatl3", " ", "=", " ", 
                 RowBox[{"Append", "[", 
                  RowBox[{"tatl3", ",", "CO2rc"}], "]"}]}], ";", 
                "\[IndentingNewLine]", 
                RowBox[{"(*", 
                 RowBox[{
                  RowBox[{"cop", " ", "=", " ", 
                   RowBox[{"Append", "[", 
                    RowBox[{"cop", ",", 
                    RowBox[{"{", 
                    RowBox[{
                    RowBox[{"Last", "[", 
                    RowBox[{"CO2rc2", "-", "CO2rc"}], "]"}], ",", 
                    RowBox[{
                    RowBox[{"Last", "[", 
                    RowBox[{"CO2rc3", "-", "CO2rc"}], "]"}], "/", "2"}]}], 
                    "}"}]}], "]"}]}], ";"}], "*)"}], "\[IndentingNewLine]", 
                RowBox[{"cop", " ", "=", " ", 
                 RowBox[{"Append", "[", 
                  RowBox[{"cop", ",", 
                   RowBox[{"{", 
                    RowBox[{
                    RowBox[{"Last", "[", "CO2rc2", "]"}], ",", 
                    RowBox[{"Last", "[", "CO2rc", "]"}]}], "}"}]}], "]"}]}], 
                ";"}], "\[IndentingNewLine]", "}"}]}], "]"}], ";", 
            "\[IndentingNewLine]", 
            RowBox[{"tatl2", " ", "=", " ", 
             RowBox[{"Append", "[", 
              RowBox[{"tatl2", ",", 
               RowBox[{"Max", "[", "tatl3", "]"}]}], "]"}]}], ";"}], 
           "\[IndentingNewLine]", "\[IndentingNewLine]", "}"}]}], "]"}], ";", 
        "\[IndentingNewLine]", 
        RowBox[{"(*", 
         RowBox[{
          RowBox[{"eul", " ", "=", " ", 
           RowBox[{"Append", "[", 
            RowBox[{"eul", ",", 
             RowBox[{"{", " ", 
              RowBox[{
               RowBox[{"Max", "[", 
                RowBox[{
                 RowBox[{"cop", "[", 
                  RowBox[{"[", 
                   RowBox[{"All", ",", "1"}], "]"}], "]"}], "-", 
                 RowBox[{"cop", "[", 
                  RowBox[{"[", 
                   RowBox[{"All", ",", "2"}], "]"}], "]"}]}], "]"}], ",", 
               RowBox[{
                RowBox[{"Max", "[", 
                 RowBox[{
                  RowBox[{"cop", "[", 
                   RowBox[{"[", 
                    RowBox[{"All", ",", "1"}], "]"}], "]"}], "-", 
                  RowBox[{"cop", "[", 
                   RowBox[{"[", 
                    RowBox[{"All", ",", "2"}], "]"}], "]"}]}], "]"}], "/", 
                RowBox[{"Abs", "[", 
                 RowBox[{
                  RowBox[{"cop", "[", 
                   RowBox[{"[", 
                    RowBox[{"All", ",", "2"}], "]"}], "]"}], "[", 
                  RowBox[{"[", "1", "]"}], "]"}], "]"}]}]}], "}"}]}], "]"}]}],
           ";"}], "*)"}], "\[IndentingNewLine]", 
        RowBox[{"eul", " ", "=", " ", 
         RowBox[{"Append", "[", 
          RowBox[{"eul", ",", " ", 
           RowBox[{"Last", "[", "CO2rc", "]"}]}], "]"}]}], ";", 
        "\[IndentingNewLine]", 
        RowBox[{"tatl", " ", "=", 
         RowBox[{"Append", "[", 
          RowBox[{"tatl", ",", "tatl2"}], "]"}]}], ";"}], 
       "\[IndentingNewLine]", "}"}]}], "]"}], ";"}], "\[IndentingNewLine]", 
   "\[IndentingNewLine]", "\[IndentingNewLine]"}]}]], "Input",
 CellChangeTimes->{{3.846147774308963*^9, 3.84614782891562*^9}, {
   3.846147892002426*^9, 3.846147933350918*^9}, {3.846148714980097*^9, 
   3.8461487160442266`*^9}, {3.8461488248968143`*^9, 
   3.8461488270729485`*^9}, {3.846149157401642*^9, 3.8461491812473803`*^9}, {
   3.8462127916375904`*^9, 3.8462128214338284`*^9}, {3.8462130367666335`*^9, 
   3.846213040955422*^9}, {3.8462131864920063`*^9, 3.846213329144329*^9}, {
   3.8462133712007847`*^9, 3.8462134126456013`*^9}, {3.8462256647798023`*^9, 
   3.8462256649154415`*^9}, {3.846232824107794*^9, 3.8462328242025166`*^9}, {
   3.846301355111802*^9, 3.8463014130955443`*^9}, {3.8463015253460445`*^9, 
   3.8463015603662963`*^9}, {3.846301711041939*^9, 3.8463017577060194`*^9}, {
   3.846301848880945*^9, 3.8463018553217196`*^9}, {3.846302077887895*^9, 
   3.8463021261716647`*^9}, 3.8463022095744004`*^9, {3.8463022928524365`*^9, 
   3.846302325956833*^9}, {3.846302402945718*^9, 3.846302417883729*^9}, {
   3.846302489626448*^9, 3.846302494216979*^9}, {3.8610912111441455`*^9, 
   3.8610912451659975`*^9}, {3.8610912820073214`*^9, 
   3.8610913226893587`*^9}, {3.8610913670405674`*^9, 3.861091419235799*^9}},
 CellLabel->"In[39]:=",ExpressionUUID->"0c82caf7-b548-42c6-a572-e23c6a357301"],

Cell[CellGroupData[{

Cell[BoxData[
 RowBox[{"eul", "[", 
  RowBox[{"[", 
   RowBox[{"All", ",", "1"}], "]"}], "]"}]], "Input",
 CellChangeTimes->{{3.8461479378537817`*^9, 3.8461479381310196`*^9}, {
  3.8610914647768145`*^9, 3.8610914797198067`*^9}},
 CellLabel->"In[71]:=",ExpressionUUID->"475f387b-7f36-40d6-bd96-077142bee3ff"],

Cell[BoxData[
 TemplateBox[{
  "Part","partd",
   "\"Part specification \\!\\(\\*RowBox[{RowBox[{\\\"{\\\", \
RowBox[{\\\"7.168996583481761`\\\", \\\",\\\", \\\"371.7625700409575`\\\", \\\
\",\\\", \\\"2053.526905279173`\\\", \\\",\\\", \\\"410.5757606590391`\\\", \
\\\",\\\", \\\"4301.546845558137`\\\", \\\",\\\", \
\\\"1759.2770710101577`\\\", \\\",\\\", \\\"112.97488555680754`\\\", \
\\\",\\\", \\\"3309.7702533716997`\\\", \\\",\\\", RowBox[{\\\"-\\\", \
\\\"99.5019438981224`\\\"}], \\\",\\\", \\\"1146.3310137678195`\\\", \
\\\",\\\", \\\"2838.5636300689284`\\\", \\\",\\\", \\\"806.225179469157`\\\", \
\\\",\\\", \\\"737.9555790787485`\\\", \\\",\\\", \\\"865.2918227045745`\\\", \
\\\",\\\", \\\"104.56833815561427`\\\", \\\",\\\", RowBox[{\\\"-\\\", \
\\\"189.01244575948476`\\\"}], \\\",\\\", RowBox[{\\\"-\\\", \
\\\"125.58415658270994`\\\"}], \\\",\\\", \\\"2451.384438359945`\\\", \\\",\\\
\", \\\"1165.348914804498`\\\", \\\",\\\", \\\"3056.2092663371845`\\\", \\\",\
\\\", \\\"877.5795237657578`\\\", \\\",\\\", \\\"1227.5929269642038`\\\", \
\\\",\\\", \\\"100.84927827729011`\\\", \\\",\\\", \\\"677.181989081298`\\\", \
\\\",\\\", \\\"626.3043898563685`\\\", \\\",\\\", RowBox[{\\\"-\\\", \
\\\"365.0909511395189`\\\"}], \\\",\\\", \\\"1515.0282063305306`\\\"}], \\\"}\
\\\"}], \\\"\[LeftDoubleBracket]\\\", RowBox[{\\\"All\\\", \\\",\\\", \\\"1\\\
\"}], \\\"\[RightDoubleBracket]\\\"}]\\) is longer than depth of object.\"",2,
   71,1,30659919233818144151,"Local"},
  "MessageTemplate"]], "Message", "MSG",
 CellChangeTimes->{3.861091480293232*^9},
 CellLabel->
  "During evaluation of \
In[71]:=",ExpressionUUID->"ae3f04ff-108f-4a57-9483-34a9ebe2094d"],

Cell[BoxData[
 RowBox[{
  RowBox[{"{", 
   RowBox[{
   "7.168996583481761`", ",", "371.7625700409575`", ",", "2053.526905279173`",
     ",", "410.5757606590391`", ",", "4301.546845558137`", ",", 
    "1759.2770710101577`", ",", "112.97488555680754`", ",", 
    "3309.7702533716997`", ",", 
    RowBox[{"-", "99.5019438981224`"}], ",", "1146.3310137678195`", ",", 
    "2838.5636300689284`", ",", "806.225179469157`", ",", 
    "737.9555790787485`", ",", "865.2918227045745`", ",", 
    "104.56833815561427`", ",", 
    RowBox[{"-", "189.01244575948476`"}], ",", 
    RowBox[{"-", "125.58415658270994`"}], ",", "2451.384438359945`", ",", 
    "1165.348914804498`", ",", "3056.2092663371845`", ",", 
    "877.5795237657578`", ",", "1227.5929269642038`", ",", 
    "100.84927827729011`", ",", "677.181989081298`", ",", 
    "626.3043898563685`", ",", 
    RowBox[{"-", "365.0909511395189`"}], ",", "1515.0282063305306`"}], "}"}], 
  "\[LeftDoubleBracket]", 
  RowBox[{"All", ",", "1"}], "\[RightDoubleBracket]"}]], "Output",
 CellChangeTimes->{
  3.8461479386466055`*^9, 3.86109142399804*^9, {3.8610914660124807`*^9, 
   3.8610914803770065`*^9}},
 CellLabel->"Out[71]=",ExpressionUUID->"ae48dd28-a3e6-4896-bcf4-0789769ae10c"]
}, Open  ]],

Cell[CellGroupData[{

Cell[BoxData[{
 RowBox[{"ListPlot", "[", 
  RowBox[{"cop", "[", 
   RowBox[{"[", 
    RowBox[{"All", ",", "1"}], "]"}], "]"}], "]"}], "\[IndentingNewLine]", 
 RowBox[{
  RowBox[{"countl", " ", "=", " ", 
   RowBox[{"Table", "[", 
    RowBox[{
     RowBox[{
      RowBox[{"Entity", "[", 
       RowBox[{"\"\<Country\>\"", ",", 
        RowBox[{"ToString", "[", 
         RowBox[{
          RowBox[{"EUdat", "[", 
           RowBox[{"[", 
            RowBox[{"All", ",", "1"}], "]"}], "]"}], "[", 
          RowBox[{"[", 
           RowBox[{"i", "+", "1"}], "]"}], "]"}], "]"}]}], "]"}], "\[Rule]", 
      RowBox[{"ToExpression", "[", 
       RowBox[{"eul", "[", 
        RowBox[{"[", "i", "]"}], "]"}], "]"}]}], ",", 
     RowBox[{"{", 
      RowBox[{"i", ",", "1", ",", 
       RowBox[{"Length", "[", "eul", "]"}]}], "}"}]}], "]"}]}], 
  ";"}], "\[IndentingNewLine]", 
 RowBox[{"countl", " ", "=", " ", 
  RowBox[{"Prepend", "[", 
   RowBox[{"countl", ",", 
    RowBox[{
     RowBox[{"Entity", "[", 
      RowBox[{"\"\<Country\>\"", ",", "\"\<Vatican\>\""}], "]"}], "\[Rule]", 
     "0"}]}], "]"}]}], "\[IndentingNewLine]", 
 RowBox[{
  RowBox[{"cf", " ", "=", " ", 
   RowBox[{
    RowBox[{
     RowBox[{"ColorData", "[", "\"\<CandyColors\>\"", "]"}], "[", 
     RowBox[{"1", "-", "#"}], "]"}], "&"}]}], ";"}], "\[IndentingNewLine]", 
 RowBox[{"GeoRegionValuePlot", "[", 
  RowBox[{"countl", ",", " ", 
   RowBox[{"ColorFunction", "\[Rule]", "cf"}]}], "]"}]}], "Input",
 CellChangeTimes->{{3.8461479589389057`*^9, 3.8461479722749395`*^9}, {
  3.8461488827050047`*^9, 3.846148882820655*^9}, {3.8461491914130077`*^9, 
  3.8461491915745525`*^9}, {3.8610915023422027`*^9, 3.861091507493416*^9}, {
  3.861174377982173*^9, 3.861174381354151*^9}},
 CellLabel->"In[48]:=",ExpressionUUID->"b431a98a-d085-469c-b759-78ec000fae6a"],

Cell[BoxData[
 GraphicsBox[{{}, {
    {RGBColor[0.368417, 0.506779, 0.709798], PointSize[0.012833333333333334`],
      AbsoluteThickness[1.6], 
     PointBox[{{1., 1107.8722648305306`}, {1., 1107.8722648305306`}}]}, {
     {RGBColor[0.368417, 0.506779, 0.709798], PointSize[
      0.012833333333333334`], AbsoluteThickness[1.6]}, {}}, {
     {RGBColor[0.368417, 0.506779, 0.709798], PointSize[
      0.012833333333333334`], AbsoluteThickness[1.6]}, {}}}, {{}, {}}},
  AspectRatio->NCache[GoldenRatio^(-1), 0.6180339887498948],
  Axes->{True, True},
  AxesLabel->{None, None},
  AxesOrigin->{0., 0},
  DisplayFunction->Identity,
  Frame->{{False, False}, {False, False}},
  FrameLabel->{{None, None}, {None, None}},
  FrameTicks->{{Automatic, Automatic}, {Automatic, Automatic}},
  GridLines->{None, None},
  GridLinesStyle->Directive[
    GrayLevel[0.5, 0.4]],
  Method->{
   "OptimizePlotMarkers" -> True, 
    "CoordinatesToolOptions" -> {"DisplayFunction" -> ({
        (Identity[#]& )[
         Part[#, 1]], 
        (Identity[#]& )[
         Part[#, 2]]}& ), "CopiedValueFunction" -> ({
        (Identity[#]& )[
         Part[#, 1]], 
        (Identity[#]& )[
         Part[#, 2]]}& )}},
  PlotRange->{{0., 1.}, {0, 2215.7445296610613`}},
  PlotRangeClipping->True,
  PlotRangePadding->{{
     Scaled[0.02], 
     Scaled[0.02]}, {
     Scaled[0.02], 
     Scaled[0.05]}},
  Ticks->{Automatic, Automatic}]], "Output",
 CellChangeTimes->{{3.8461479642565513`*^9, 3.8461479729520903`*^9}, 
   3.8461487214994917`*^9, 3.8461488832385287`*^9, {3.8461491884389744`*^9, 
   3.846149191986415*^9}, 3.861091510533259*^9, 3.861162287150381*^9, 
   3.86117438358314*^9},
 CellLabel->"Out[48]=",ExpressionUUID->"05c39f44-43e0-4e93-ab19-615cc624c717"],

Cell[BoxData[
 RowBox[{"{", 
  RowBox[{
   RowBox[{
    TemplateBox[{"\"Vatican City\"",RowBox[{"Entity", "[", 
        RowBox[{"\"Country\"", ",", "\"Vatican\""}], "]"}],
      "\"Entity[\\\"Country\\\", \\\"Vatican\\\"]\"","\"country\""},
     "Entity"], "\[Rule]", "0"}], ",", 
   RowBox[{
    TemplateBox[{"\"Austria\"",RowBox[{"Entity", "[", 
        RowBox[{"\"Country\"", ",", "\"Austria\""}], "]"}],
      "\"Entity[\\\"Country\\\", \\\"Austria\\\"]\"","\"country\""},
     "Entity"], "\[Rule]", "7.168996583481761`"}], ",", 
   RowBox[{
    TemplateBox[{"\"Belgium\"",RowBox[{"Entity", "[", 
        RowBox[{"\"Country\"", ",", "\"Belgium\""}], "]"}],
      "\"Entity[\\\"Country\\\", \\\"Belgium\\\"]\"","\"country\""},
     "Entity"], "\[Rule]", "371.7625700409575`"}], ",", 
   RowBox[{
    TemplateBox[{"\"Bulgaria\"",RowBox[{"Entity", "[", 
        RowBox[{"\"Country\"", ",", "\"Bulgaria\""}], "]"}],
      "\"Entity[\\\"Country\\\", \\\"Bulgaria\\\"]\"","\"country\""},
     "Entity"], "\[Rule]", "2053.526905279173`"}], ",", 
   RowBox[{
    TemplateBox[{"\"Croatia\"",RowBox[{"Entity", "[", 
        RowBox[{"\"Country\"", ",", "\"Croatia\""}], "]"}],
      "\"Entity[\\\"Country\\\", \\\"Croatia\\\"]\"","\"country\""},
     "Entity"], "\[Rule]", "410.5757606590391`"}], ",", 
   RowBox[{
    TemplateBox[{"\"Cyprus\"",RowBox[{"Entity", "[", 
        RowBox[{"\"Country\"", ",", "\"Cyprus\""}], "]"}],
      "\"Entity[\\\"Country\\\", \\\"Cyprus\\\"]\"","\"country\""},
     "Entity"], "\[Rule]", "4301.546845558137`"}], ",", 
   RowBox[{
    TemplateBox[{"\"Czech Republic\"",RowBox[{"Entity", "[", 
        RowBox[{"\"Country\"", ",", "\"CzechRepublic\""}], "]"}],
      "\"Entity[\\\"Country\\\", \\\"CzechRepublic\\\"]\"","\"country\""},
     "Entity"], "\[Rule]", "1759.2770710101577`"}], ",", 
   RowBox[{
    TemplateBox[{"\"Denmark\"",RowBox[{"Entity", "[", 
        RowBox[{"\"Country\"", ",", "\"Denmark\""}], "]"}],
      "\"Entity[\\\"Country\\\", \\\"Denmark\\\"]\"","\"country\""},
     "Entity"], "\[Rule]", "112.97488555680754`"}], ",", 
   RowBox[{
    TemplateBox[{"\"Estonia\"",RowBox[{"Entity", "[", 
        RowBox[{"\"Country\"", ",", "\"Estonia\""}], "]"}],
      "\"Entity[\\\"Country\\\", \\\"Estonia\\\"]\"","\"country\""},
     "Entity"], "\[Rule]", "3309.7702533716997`"}], ",", 
   RowBox[{
    TemplateBox[{"\"France\"",RowBox[{"Entity", "[", 
        RowBox[{"\"Country\"", ",", "\"France\""}], "]"}],
      "\"Entity[\\\"Country\\\", \\\"France\\\"]\"","\"country\""},
     "Entity"], "\[Rule]", 
    RowBox[{"-", "99.5019438981224`"}]}], ",", 
   RowBox[{
    TemplateBox[{"\"Germany\"",RowBox[{"Entity", "[", 
        RowBox[{"\"Country\"", ",", "\"Germany\""}], "]"}],
      "\"Entity[\\\"Country\\\", \\\"Germany\\\"]\"","\"country\""},
     "Entity"], "\[Rule]", "1146.3310137678195`"}], ",", 
   RowBox[{
    TemplateBox[{"\"Greece\"",RowBox[{"Entity", "[", 
        RowBox[{"\"Country\"", ",", "\"Greece\""}], "]"}],
      "\"Entity[\\\"Country\\\", \\\"Greece\\\"]\"","\"country\""},
     "Entity"], "\[Rule]", "2838.5636300689284`"}], ",", 
   RowBox[{
    TemplateBox[{"\"Hungary\"",RowBox[{"Entity", "[", 
        RowBox[{"\"Country\"", ",", "\"Hungary\""}], "]"}],
      "\"Entity[\\\"Country\\\", \\\"Hungary\\\"]\"","\"country\""},
     "Entity"], "\[Rule]", "806.225179469157`"}], ",", 
   RowBox[{
    TemplateBox[{"\"Ireland\"",RowBox[{"Entity", "[", 
        RowBox[{"\"Country\"", ",", "\"Ireland\""}], "]"}],
      "\"Entity[\\\"Country\\\", \\\"Ireland\\\"]\"","\"country\""},
     "Entity"], "\[Rule]", "737.9555790787485`"}], ",", 
   RowBox[{
    TemplateBox[{"\"Italy\"",RowBox[{"Entity", "[", 
        RowBox[{"\"Country\"", ",", "\"Italy\""}], "]"}],
      "\"Entity[\\\"Country\\\", \\\"Italy\\\"]\"","\"country\""},
     "Entity"], "\[Rule]", "865.2918227045745`"}], ",", 
   RowBox[{
    TemplateBox[{"\"Latvia\"",RowBox[{"Entity", "[", 
        RowBox[{"\"Country\"", ",", "\"Latvia\""}], "]"}],
      "\"Entity[\\\"Country\\\", \\\"Latvia\\\"]\"","\"country\""},
     "Entity"], "\[Rule]", "104.56833815561427`"}], ",", 
   RowBox[{
    TemplateBox[{"\"Lithuania\"",RowBox[{"Entity", "[", 
        RowBox[{"\"Country\"", ",", "\"Lithuania\""}], "]"}],
      "\"Entity[\\\"Country\\\", \\\"Lithuania\\\"]\"","\"country\""},
     "Entity"], "\[Rule]", 
    RowBox[{"-", "189.01244575948476`"}]}], ",", 
   RowBox[{
    TemplateBox[{"\"Luxembourg\"",RowBox[{"Entity", "[", 
        RowBox[{"\"Country\"", ",", "\"Luxembourg\""}], "]"}],
      "\"Entity[\\\"Country\\\", \\\"Luxembourg\\\"]\"","\"country\""},
     "Entity"], "\[Rule]", 
    RowBox[{"-", "125.58415658270994`"}]}], ",", 
   RowBox[{
    TemplateBox[{"\"Malta\"",RowBox[{"Entity", "[", 
        RowBox[{"\"Country\"", ",", "\"Malta\""}], "]"}],
      "\"Entity[\\\"Country\\\", \\\"Malta\\\"]\"","\"country\""},
     "Entity"], "\[Rule]", "2451.384438359945`"}], ",", 
   RowBox[{
    TemplateBox[{"\"Netherlands\"",RowBox[{"Entity", "[", 
        RowBox[{"\"Country\"", ",", "\"Netherlands\""}], "]"}],
      "\"Entity[\\\"Country\\\", \\\"Netherlands\\\"]\"","\"country\""},
     "Entity"], "\[Rule]", "1165.348914804498`"}], ",", 
   RowBox[{
    TemplateBox[{"\"Poland\"",RowBox[{"Entity", "[", 
        RowBox[{"\"Country\"", ",", "\"Poland\""}], "]"}],
      "\"Entity[\\\"Country\\\", \\\"Poland\\\"]\"","\"country\""},
     "Entity"], "\[Rule]", "3056.2092663371845`"}], ",", 
   RowBox[{
    TemplateBox[{"\"Portugal\"",RowBox[{"Entity", "[", 
        RowBox[{"\"Country\"", ",", "\"Portugal\""}], "]"}],
      "\"Entity[\\\"Country\\\", \\\"Portugal\\\"]\"","\"country\""},
     "Entity"], "\[Rule]", "877.5795237657578`"}], ",", 
   RowBox[{
    TemplateBox[{"\"Romania\"",RowBox[{"Entity", "[", 
        RowBox[{"\"Country\"", ",", "\"Romania\""}], "]"}],
      "\"Entity[\\\"Country\\\", \\\"Romania\\\"]\"","\"country\""},
     "Entity"], "\[Rule]", "1227.5929269642038`"}], ",", 
   RowBox[{
    TemplateBox[{"\"Slovakia\"",RowBox[{"Entity", "[", 
        RowBox[{"\"Country\"", ",", "\"Slovakia\""}], "]"}],
      "\"Entity[\\\"Country\\\", \\\"Slovakia\\\"]\"","\"country\""},
     "Entity"], "\[Rule]", "100.84927827729011`"}], ",", 
   RowBox[{
    TemplateBox[{"\"Slovenia\"",RowBox[{"Entity", "[", 
        RowBox[{"\"Country\"", ",", "\"Slovenia\""}], "]"}],
      "\"Entity[\\\"Country\\\", \\\"Slovenia\\\"]\"","\"country\""},
     "Entity"], "\[Rule]", "677.181989081298`"}], ",", 
   RowBox[{
    TemplateBox[{"\"Spain\"",RowBox[{"Entity", "[", 
        RowBox[{"\"Country\"", ",", "\"Spain\""}], "]"}],
      "\"Entity[\\\"Country\\\", \\\"Spain\\\"]\"","\"country\""},
     "Entity"], "\[Rule]", "626.3043898563685`"}], ",", 
   RowBox[{
    TemplateBox[{"\"Sweden\"",RowBox[{"Entity", "[", 
        RowBox[{"\"Country\"", ",", "\"Sweden\""}], "]"}],
      "\"Entity[\\\"Country\\\", \\\"Sweden\\\"]\"","\"country\""},
     "Entity"], "\[Rule]", 
    RowBox[{"-", "365.0909511395189`"}]}], ",", 
   RowBox[{
    TemplateBox[{"\"United Kingdom\"",RowBox[{"Entity", "[", 
        RowBox[{"\"Country\"", ",", "\"UnitedKingdom\""}], "]"}],
      "\"Entity[\\\"Country\\\", \\\"UnitedKingdom\\\"]\"","\"country\""},
     "Entity"], "\[Rule]", "1515.0282063305306`"}]}], "}"}]], "Output",
 CellChangeTimes->{{3.8461479642565513`*^9, 3.8461479729520903`*^9}, 
   3.8461487214994917`*^9, 3.8461488832385287`*^9, {3.8461491884389744`*^9, 
   3.846149191986415*^9}, 3.861091510533259*^9, 3.861162287150381*^9, 
   3.861174383628048*^9},
 CellLabel->"Out[50]=",ExpressionUUID->"e298d584-8c30-41b7-a286-27278fe27212"],

Cell[BoxData[
 TemplateBox[{GraphicsBox[{{
      TagBox[{
        Texture[
         FormBox[
          GraphicsBox[
           TagBox[
            RasterBox[CompressedData["
1:eJzsvdlzHFue3zdh+8GP/hf8X/jVj36Vw+FnKSwr/CJHSI5wWOOYCEmjsWTJ
I89MdPdM9zT7rn37rn25gZckyNsklkuCABeA4AIQILE2F5CXIHmXiR45XZ+T
9c365amTS1VloQrgefgi95MrMs+nftt//Y/+13/wP/9nf/RHf/TP/8vWn3/w
D//3//af/bN/+H/89/9Va+J/+Kf//H/5J//0H/9P/90//d/+8T/5x//sv/lH
/3lr5v/Y+vN/tfRftMaT/+8PyaD64e//3um7P/whefV3f+cUWv7s+++TlRcv
kunNneTbH3/M5n9xa9vpxK2tbHzp98+TyZXHyfHF7WweeuebdJ3jN7bc+K9m
N91Qcu0sp9vP7zxNzq3sJHO7u07sV8PJ1R23nrY7f2c7W96LOJ/tV6+SpWfP
gss5T8S5M+Ta2OuleQy1DW0xT9sw1Drs6/rjx9l5cH6SzuXX89vJe1e2ctdF
0vxPrqfrhdaRWOf00nZyvnWd7HU8cy/dH0N7rrMbT9y8bx5sJX//406yt99Z
trm/n6y/fOmu162nT7Nrx3npfIpkl2vczqPtJ99954Zco9+/eeOm0Z29vWw9
9ivdbl1j2mD5be/eaf7zH37I9kPbdl27/53Xr7Px03fSa3VxbSeZaV2Psusr
/Wq2pUt3kl9Nr1ev56lO+1FRUVFRUQepw/C9yr69l+8n71xeSX419SC3/ONr
NduaSb/drq1ezpN9so2OoT3/g7nV5MydieSzGwvJqduTydk755Pz9084XVj5
NLny8Otkau2km2Y569O3++LmleTjhUU3vvWs07/73f07rk/WhN682Un+7ofO
NON/9/128uZ1Z973ge1evUpl533/3U5ye+FsptD+ttbm6h/b686QY2rifNfv
Tzs1df2a0OL8ROk1a0JNcCGMg8QwjDPfcqEEz5y5l/afmX707X7GfMhyIFxo
2dAuT/+vNzNpe3iP9tmOfZxe3HLjlgvpt9t9Mh3iwjqsCKtx3ijENEich3St
xIWWGRnChTATEldavrTHJjb83cP8+TQpuBDRvj0vcaGuJ0NxJ8/V0tOd3Pq3
2+cltmIc3gqxVhEXFmn1+UvXlq4bTAcXMm7XgwnXX77IuJB5IS60984uC3Gk
mNhuz7W49DBlw9et9+j55eJ7o29CFReWfXNH/X2NioqKioqSDss3KuOylvxl
S5vbyaX76fi1tVYf6HrnN3eYMXResGVP33OYssWHDNXeicVrydm7Jx0Dig1h
PvEh87+6O5vMPLjkxDx4ED789bU7Gbcx/PXcpmuP7ZviQ9gQWb5z+6vBYj4b
im9gnaaYxt/HINp7spTsbiwk3++vF67TFIP2osdbNwqv2es3D0bOhuJCmAVG
gWuQONCyIeOsC0vJzkUfOsQ0IQ4sfgd18yEsaMexCdKO3R8MCVPBNQwRfXsN
xV6aFs/IrmdZQNzn2w5ZxvmK6xhH4kANxYks037UJvPhZ9smxyQurHONmpBl
dvGPuBBb2WTbbnnz4VZyaT3P1PCUtd9J2Pfq8l8RL8KFtCPOhAsZD7UJF7Ks
u72dbH2uvW+b1PkubW076fng+sOF6e8RO87OqmWw4Zc3tgq50H1DWt8P9x3p
89t5WL6/UVFRUVFHX4fpm5R9fz0uhAnRym46pJ/8fH/b8SFMtPZkJ5lY3nR8
CC8G2zY2wMrrxf6xH3K9Woz4yfUHjudkE4QFQ7q4cs6xIfyIjRE+PL44ldze
uZza8tqMuPN03dkYn+8NxobWVihGFBuJD3tRlb1woGNtHVMTzPbjm4fJla8/
cbZL+PDNy9UD58AiYcvk+Oy8tadXHRs2wYeDsiF8YxlFPpY+FyI4x9qZsO99
tvAg+D/TC/OE+LCsrfMPdrrYQbyladbxuVDs57OhnWe3QdbuJy7UdYMJadfa
XMtsl+xDPOvbUw9C8teFgcSGXKfJtg8lzwFc6NvcNE+2O8uF/cj3MZW9EE6U
TTBk97N8b7lQ11i+oeJAux7vReYxxBbofgtpTeM/+9H8luNjrg/Xhmv15Y2S
71FNH9J+v8fj/k2OioqKijoaOqzfn+w7zO+07WOG92ZWOkwYkphoZiX97TfE
h/rOl+5fNsa2H2p27Vp8CBPCe0VciGBBSb6k4sPvX63nWG7j2YLjw4F464ed
HHP2ymLWz3PY/pBN2fLmpj53bIjuL11Mrl896fhwY3W2ax+vnq8c2DHL1mp9
Xb/7bj3Z3FtwfHhhpXW8u4P5wdZlQJ/1xDfwCoxH3xjBLjCQ/EolxdOxLhyx
urdfyIX9/Z+X86EEU4kZrI2QY9I4vFPHn5RzsrZE2uMaqC2fDy0XKvaSGDzZ
Hv24Q2ub47ophlLXut93eNGyOm0oThFxncSL+n1A8XYcP0N+e5Md0fpjhuyI
Pv+JI8skP1X5ezLNONc1tD5tzu+kPqDZ/7/hxJ39lPm45pzfg72UBXkfcu6s
zzTX68O5LceGXJei+E7/+rpvQc3fFPu9v4ftGx0VFRUVdbh0mL837nhhszYb
2mXEIdXtP8+ubbv18d3Mtc/vvjPFv/2KAbNjaLMkfqHyI4UNi+yG+JSyHizI
EDYUH+48X3ISw2X2vQDT1RW20iKesXbDMvshbFjkQ9qkHyh6+mJwNoS77tya
dHyIfQ42RM8eLycLs8eTZzuL2X5gRfw8D4IPby+cyeIN/WXwIVwoPf32ds/H
sP9qs5ANLf/BeZbxYD7ZZOh/wyyyX8FG9KddLph2P13b0Q7rItYjz0zTNq8q
PoQLfR9SJJuXcoiwnthMsWTM95nP2qBkN/TXEefYmEMkdrF2R5uXhX3LFmWv
cT9M6K7Npbvt9+Fq5kOh6eD4rL2u3e81uEjTMJOmOT7ZzODCi/fTZXAbTMb5
YWeE32BGm+PGtwtaNqzyOxV3Yo8s4kL2xzGI/Xn+4cBra1vJztNtx4WI4+aY
8RPlfcpy3v/k5eF8GGe5vQaF171tG9Q3IHQ9h/LdO6Tf7KioqKio8dVR+b64
Y/d+p+2VKegfwIdqL2tbvwF7fOj3q45NzifHvl7M+gn8xgwfahzuww5Yxof4
nzLEZ/Txy1VnMyw61qbZ0OeZMja0PqQhBmqSD7mPTfGhjlX+m7Chzgc+XLh2
LrndukfwISzJdFPn4evejUnHhii0HDacezThuPDS6hdu2KsN9fvvNtwwFBto
eY4+tZhwyfPXE+/YWDTZkGAqiXaYDw/KtjYsX8gqPpRPJrxlGSzNu9mJS2Q9
jtna7mBG32fU2vjUbtE6lg3tfN9HFXbx8+X0cr107u63KJjQccndzm9UUpsT
M58GTWtc03Z8Ns+RRZIdDX5i3LHUtTQukXPBD1Mxp4rd4/z5fyZm0fJgKDdp
SPiUFnEmXIjgPe6rfEPhwMv3tx0bcpyIeToP1rMMCBeWfWuy627jCfW7YEM+
pD19+47ANzwqKioqarQ6ct+Tdo5Qy2/4iPbCFHBhyGdI3Fl0jRwTtuUvoz+i
cdomv0yID79Zu5axoXw94cN+GBDbYtl529wzZSriED+2sKl4wH6OpRfhQxry
H9U5EYN4a+6040F8TWFF+LAsd02/enDnsjsW+LCsffgQvoMNd5/fcn6mda6F
s/+a6VD9CdWbKOMXP55LbAjXwIP4P9Lnn1p/4vxH4ULE/NpxhG1bf6996io+
VJ5UcaBvnxPfOZ5d7bCLz4ZiSJu3xtlEVzs+qX4OVOWZ8W2Wtk3ZXnt+dzu/
hM02j9xN1c6Z5YbOr34zz3uZz703brnRjtvlBXbGkCxfwYWyNXK+DLE14p8J
F/J+Js9pHbuh5pNnxq6v+6pp2Qq5ru9dSe2CMCDj9j3MsfX6vcyugeIHLIMH
fpschY7UNz0qKioq6kB0VL8dWR4YM69XroKZgmzofpe/E/z2Wy601/N3d7eS
6492HBvS5rvtvgnj5J0RE649ueZ8RokhZIitUGyo+hJ1WS7HBgWxhIMyWSjn
DPZFW/NiHPmQbclRCh8WrSM2zJ6Hdq6aYfAh3Akfkju1btuwIar1LHv3QzlR
lCtF8W9VcV7yKZX/nvxJYR1i4pQTFDGN4EI4kfHS/9vptbR/be1d7f8xxzY1
WLFO/KHNhyobFlworhDjKe+ptW9ZNpSfqquZYeok2nHfBxWJRcWPcItU791m
7IPiQfFfrWtkxttsGBwPcWMFL9r27buzaBwuxGcTNoMLVSuRaYZcS5jRxg3a
59TGi2p91UBRDZOL7XzUcKH1g+3lW5J9U8TF9joYG2G6rLl42ka/h0fwOx8V
FRUV1ZyO/LeiXT/CftfPt32Keumz048Jxd34fTB8R31bobb7ZGHL1feGD10/
/c1OVjeDnKhiQ7hQYh38R+FDxqlnaPmuXz5simXq1uDDl7RJG2KTbcFixBH6
+UDrSHbFpo5FxzNoTGPd62Vrqhf579nagJoHE9ocnKp/B/cpltBKPpJlXOhY
By6UzUusI99IJH+9GqxYhw+P39jKeBAWhG/hCvhMXMF6su/BgIpBZDvVU1S8
omyQYkvfziiOsdeI9nuxE2b2QbFz27dd84f1jcimy3jRxjN6rGjfhSH5Njum
sSfy7lWNRdVVRMrVyri79kup3Vr1JGjD+odqXp1jseednWvgPLOh8R85aN/R
Qe7pkf3uR0VFRUX1rLfm2zCz3mU37CUPjRTyK5XdUP6qjIsN7TVVHAu5bOBD
2y6sR/8UPnR9+B9SFoQLtY6YUDUHre1Qy5vkiF64qKhuoWWRUdQG7EXYAeGx
frfn/Js6x6brQOr6F/n3Wi4M+e/JniX+ERfa+nuq5Y5dTLXs/RqFVfUWMruX
ONDaxDQufz3rM+mxorbpvOfK+ZB3gbV76hjFHYwrDw3TqT2rY9+z56k2GZf/
qXK46jqyHC7s/X292eE/8WD7/P1zPsjvhxuvsiVa/8oasYpWenfaawv7MU81
IxBciGxty7rnkZ2PtQX67GfHPVb02zpMOnIxJFFRUVFRPelt/A5kv217fade
+9efXy9oP9fneZDlLtU86mXAhPRliKUJtS1bYBHjaZm1GTblGzoIwxTZC/up
gziI6uSkUe6VIpGbtB+7IYItm+C5urUge+XQsrjPKt9R2cfocyt/i/Kq2Nrt
jMOFsFNPeVNMjJabrmAc5fTI2ct8VvTyfhTxoc0rwrnl3xvpuspT49v4qs6x
3zwy4XdY+/h1fs5G1bx9sJF3bZEvag+8WPVdggWLfFPLji13nJbv/OMqOD57
bqO+1sO6d29T3yAqKirqbdbb/t4Pna/PYWWc9Xx/2/l++nxIf9bZCNv+RFl9
e9MvhQ3RaewId4v5UHbAIuaDfew6HFNo3SpeHMTG6NctHGbtwl5Vxobka7n6
8HSysFmcW/TFkzuOD3ttO2Osqc+dX2q/9kP2Tfxi3WvaWG1HL9dmUY5N1SW0
fqXyJ4UJNaydZ0b2PmMj7Pn/WnY063Na5HdaYj8s2z/LhplTNTu+1nFn16XN
ftn1MXbCUb9Lezo/y1N1YhV9FivJdeOzXmhZzhZoGbWIB7VOQdtvw3fzbe8r
REVFRR11xfe8uRZevhhywPTCSe9e8e0KbTakNsVsvu9h18M24fLyLaR8GOzn
/5Af9/lOXChpPcZhxFAbw+Av+TvW5ZcX+8M5jrq8BAuqxgNiGhVxFflBi2yH
dfgQNoQR++E2selB+9/aXB7ygbT2QenCg60uLsR2CA+Si1R+lrX+F8VyDcTH
ZbF3sqtV+J1WxR/m/8eHY5vL8sUY9jt24aZTdtwmt8wwj+XA38N1eNGfZ2P9
Ara83HJrC/TtggU8qPf5qK/NuCn2HaKioqKOjuI7PXBNvN+DkR/7V6TPjQ9T
F2+7PsaDdNyrdUjeGQQfDsJrbAubwIGWD8WGB+Fj2qutEL9SdNB8KFEPfu3p
VceCtk48ml474RiM5VqfcdgMPux3n7AhWpg93rWMdpXftGgf2A21Tl0NWi/S
r7MA4xFbq9oM4kIbb2h9SvEn9f0xC/8HxUJDrPWW5a4pY8X2cTTzrg3YIRUD
2OY/zSu0B7aWOS60PqOHIJ9J/9fMv2cBxitjxRDj+bbIQFyg7xsaVf9+HYU+
hTv29u9Eoz6WqKioqIPQUXl/D/X6eDa9EBtaviLHneptBdnQ1jY2Q7XPNrDh
zMpWsrTZbQ+qy3JpHa40v6k4sciXdBh8WFXPvkgHGXf4+NvFLKaQuvAwIXzo
c6HPiDChxhmeOPezgfjw2eNlJ8uHW2tzrk0kv1F/H1XcjT0zdO25xoPwofKw
+PZDSXyoPJwsp9ah4gzJY1PH57JJHqv+X9/M79f3O239j8pO55jMy3Wa297O
N3lfujjP1pGw9SQ8n9BcbtH2NqF9vW0K+YUWxi5W1Wa020W7YKP36LD1MXLf
aL0HVB9nev1QnENUVFTzOizvsEHP7zC9r0d2rTw2RMoPGuIs7HLKgR66riG7
oV2PGEWYELYMcVuI40LzOIYP57a7+M/aEA+CC7P9BBhlHHKRwof4kMJ58GEZ
F5aprNZhXT6E5SRsgfAhtQuxK8KHTON/qmtclssG5kUcG3GTTV4zcZ9yccqv
lCH2QutXynJyeSLYkHyltbjQ5NMcyf+95TvZEdu2usxeZ31OLe/ZcZ/z7FDL
5S9qbH+5XKtHxDd0JPexKA6whzoZUc3di3Hud+TiS8WGGs/VfBn9sUZFRQ1f
oXfWUfv/P+rnNzQF6lkgbHLiKvltqu9clgOv47v0IGg3hOfgw6J+uc9y7Fs+
onY+x7Pzcrcr/4zNTVPFl3Vk+a7MhxQ/0WGxoF+bvRfBTmLDfrlwcvr95NKV
Xw/EhzDf+v3pzIYIH8KDuxsLjg91reHDm1dOOhW1xbbiQml551KjbOjqgq/t
5HLOiA9tjCESGyousfQ9ZeIKR/6/7x+XWM1nO5/zarJf1nZkv6i3SOPUF8l+
n9U3WUP/t6Est/GdXI7kqKioo6MiFjyKvPQ2nOPQr6Hnx4VUe5B8oqpLj78p
cYbM72qDbwn5SJWf1PqXmnuCva/Xvrpyy0jYHWnn+qO832jR+KCsALOMOg9p
P3xoc85U6SoxdCvd/Hj2+odO8OEgx09emVtzpzM2hBO5lvChv67qKpaxtj1G
zhM1xYewn/hPLAjzYTO0DCi7oaaxNZb+n40hE5a+E0w9RTu/a93IflFRQY2q
f5IxoRfjYZcHtxMbxn5UVNSRUOTBqIGuacB2iMSBrq7y9W3Hh7ntFKdglNUy
9L4ztEEOmoE4rR1bqFhFcaCtZ2GZsC4bltW7GzUX9qPd57e6cpJazWzezlhw
6tFMiw232nzYvS5suPdkaeBjggfhQ4Ziw37awYfUP0bOs6lrBwvCgMpHAx9S
089yIeOwIONVPqSHNZdKZL6oqGZ00H2W1KZ/J+cn6r9/eG+dubfTfZxtG+Ko
r1lUVFRvKuPAo8xJb9O5HrjkWzqT/36UXeMcE8onxea5CHxj4MNB++6qZahp
5Su1NRUcM/bg44ldzl//MDKhVVm+mSvb644PGTINH85urrlpf/2vFt4f2G6Y
u9YvVx0bDtKGz4eVz0wPz4LshvIhhQtV2111KWzd99J3VuxnRUVFGQ27H5Pl
mJnd6vIfRXpv8R6DDW2dnZCvT1RU1HjqbWXBonMf9TEdVblrO7OejRdd9xwH
Wi70fFb8uHbykzbi4+nFE9o8pZm9sMUC5KvsNwbwsHNhuT/pCceD2AkRPDi1
dj65vDbl+DC0zf37X49Fbh0r1eKo9cz0wYaTq2nuGbGgnuNaTDimcYVRUVHj
oWH052xOmaJ1eH9df/w4i5f2a7AeRh+HqKi3QW8zC5ad/6iP622Qy2U/OW/q
JLd/d2zbFXO5zTw29NvJ1mnfO9gwVLeiFxXlMd161p2zxueBunxw2Llwcfui
s6uV8aF8SFHqX1oci3j2/LHkzspFx4ejPreDEHZCuFAMWMdGmMu/2c7dOer/
5aioqMOhpvo7ZTlkiOeQH6llw9z2gdwDUVFRB68qDnyb2OhtPOdxUe66t+vV
5xjQcmHbvlhUMzeLWfBiGN+9Up8Ly+yLvs2wbH3xYB0b4qiZUMe3+TyVnder
4MMy3sNOKDaUpjeupT6kV99NJmaOZbGG4sNRM9tBKfT/UcSG1j6Y1XOIv7lH
RUX1qX77Qfqd1p+/spO+v2BD60caeqfFGhZRUaNRJQOaeC3n39dWttyvSWPs
ModRkQdHr+C1n+nEHdhcZ1rfj0vsatN7NslhM1tSuyLISj3w4feGo2xeGfmW
VtWcHzUX6lgZcqyw4e7eVm5+Lwrla/H9SrEX+nx4YX46mZz+yvHhzVtnWoz4
juPDqwu/TZ48HjwfzTjr9ZtiNuz8r2x2nm+xoNgwMmFUVFRD6tVGEOoLwoNi
Q399f15WuzT2waKihqba9kA/dsvm8pj2/Ph8nz6vJo0YctTn3u+1GfVxvW2q
/c2Zrp+fxi0P5MwmBw182FQtej/mcONp2EZI3cEqNkyZ8MxY+ZBSw29nbzXj
w35UXbsiz4fEGl5eWXZ8yDTXDj78fn/dDUd9TQ5C8GHR/0BW109caN7To/5f
joqKOrqq02eydQxrt2l8SHvZNioqqlo9c6Cnd6ZWOvn/p1a6uS/gz5f59Hn1
Sm3e4lFflzrXaNTH9TZqqPdgZr0Tg2jaVj1Cv1ZhUyqyrcE3Wu77lZIrk1p6
48SETem779Zr1jfs5sOTZz9zQ6ZlS3ubpDru7n/F+oq2+02hun9RUVFRB6Fa
dobp9eD3Pddn9HyCIhdGRfWnXmIDs/9LE5fVxYWab2vDeWxYdAxq18532xo2
PDZ5rdCeeBBcFnlwzGR9kxu+D1kujrbf8zuXV7J5H81vJeeXt/uqe18kW69C
qvK9pHbC/qtNt55q7A1aS2FYGjQnaC9sSJ5S61OKvnn0yE0vPRn9tThoZfbB
GD8YFRU1xsr1rdp+ZsfOz+Xn+TYEa3NQP7SgvnFUVFRYlexXsW1m4/Nrv02v
d7HhoMeZTcOIXy86NnR8aHOJmFqoB3m9Rn0f3zZluUXb197Wodc3o5H9+DXv
jY3brgcfNt2Hv/Fou5Zd69nj5eTFkzvJq+crydba3NhzoQQfYvek9mK/baw9
vVqDD9t1DzeuOSa8vHQtY8NRX4NhX9/QfGc3RJEJo6KiDomcPaDFhb4yu4Tf
B2jbCuN7Liqqd/XDNoWxgTbPTAPH9slCmCfdMbfY0E2LS+27wcYxNsCJkQfH
R7nYVWc7nk/Veh66fi8034ee9+P9tuHshKZ9uy51K97UYLi1HmxUMCFsyHhR
LCFM9XjrRvJsZ9HxIUPY8MHqXLZOVY4am9emV9m2B7EDwoeDbF+Vs9Tq/PTH
ydmLJx0fjprdDkKh6yqf0aioqKjDqBwf8u1v55iJeUijooavzFZfFBsY6CcP
ou+/20iurW0npxa3kumV7eT29nL1djP5OgNZf94ygmGF2uceeXCs1BXDit3Y
2Y5TNsw9q/q90B+ve/9m1nO+KnBhpm/yz8LH17aSieXNQja0+WTqsKH68rDh
xXvbLleLYgntetgEN1ZnHQvChy+f3nVsyHiv3NAEGw6DYXpRXTYkPyl8eOPx
bharedRUVfdy1P/LUVFRUU0p+8bHvlpU1IEoFEdYN6YLxqu7ny9vpMPtZ9s5
NtT06m5B7a1QLPKst9wev5ixII9x5MHxUzC/Eb9HtNkwW9eLT839ZmBsy5X7
8/2ka2zXU789VNs+wEXYBMlNeupWyoWWY6zPKPk+ybMJGzpea4CzDornmjrO
128eJNNrJ2rz4aVLv3bXDT4cNcc1qTp23N3nt0b+Px0VFRU1DPUbHxUVFVVP
fvyerUVo+bBoe7FhUU1lK9iQfg086PehLRuyP/xMYUfxZNlxZP18rWftSCz7
ej6+R0b1fPnX2MsnFMx1W5PVSvdbsW3mh2p8pcvW76dmhatPUYOLFIenuLzv
X2/k4gm1DDbMs1KzNr1hsJ1yqjbJh4Vxhh43njj3s2R3Y8Ft9+rV4Ndg0Daa
uvb+9fTX4Zo//fb2yP/3o6Kiog5CsX8XFdWMMlub7R+383DUbYMci9j86I/U
YUOYUGwY6mvTno5NbKi+DuN+e+eXC85LvugtziCHjWND5TqO74uDe76srE13
toAJTY7b7nu9nXx+fSv5cK7znFFrsHT/BX7QdXylfz2XxmpttZ5v4gwZVvGh
XQ5HwG69MBHr7u61ObDFh9SkKGIA8UEvtRkOys7oq0l+xR5WZiucejTjallk
fHjip44PsR8OymhV9SWbvu7WF9jP41PVJsc56ndAVFRU1EEr2hSjovpX1j/v
MaZX68JxSL+l03+WjU/yp2FCGBIbYRkbItqzy2BDBA/efJiuw/ippbX8Odn3
QJsNc7bE+H44uOdr1uOwUN5pq0CeW7HZbOuZgQ95FqghQf15lsOKx290WK7r
GLx73lVjs+I82H9VzQpiEHmeqXlon+squ16of7/+JOXDuanPk+tXT3bVLCyz
Fw2TU4ahfo+l3K/0hONDcpVq3qnJnydTc58OzIfDYsNQm9aWXMfuGrJpjvod
EBUVFTVqRU6MiiqXfC+7cn16/ycwmJ3HtO87Cpch7IYwH+M+C/r9E7ZlHcuG
cJ7astv7bMj64kOxIfMuPfgiubR2ITu/wvhC2UgH8FOM6uFZC+UzsnGhfv6g
wH2BtcRm/vOALt9Pn0X4sNCGqHoUfq6lmt8HuLPKXqj8NPhEh/ihVz5EtxfO
OD4MrRPKWXMYNTQ2XDvv2FB8ePb6h44Pe9nH/uuV1vN390DPUbUu4UKxoXxy
+9nPqN8BUVFRUeOkaFOMiipQmw3fKcn37/tvKmcM49aP02dDu83v7qZsSJ9e
8/j/Yz35ovJbt2VD7SONS9zI931+yNdHW3uS8uWV9QnHhuyPttRGkQaNY4sq
V64+reezmf02MZv/ncJvg/6w+seh2vBd/eLWcwAbvnsltS2GODHjQq9eYpVo
Cz6s07fneV7d7ea4Xvw+pZuzJ5K9vZXC5ZYNvy+Yf5Q192ii3Le0xYcahw2V
w6cXwYdNHKveW3XrO/IcNWETHvW7ICoqKmqcFVkx6q0WMYRt/0rnY0nexxI2
hOfEevyPFLEhfMZ85OcrLWJDhvT36UPLHgMnWrshw+fk5Gjzofvt3GNDlmke
TMj+OAaO5fXrNdeGb8fMjiOy4VCUxXqaWhKh/LJF717uOf1i7mkvjKPnCPsd
NsagDbGdzzTLt9TDefXSN7e+feQfvbbeYcO6OVluXjmZqsWHdn6da/K2sCGq
4kPLhmfPH0tmLn/a8z7IfTPIMSpWUHmG6vJhE/l7Rv0+iIqKijpMiqwY9VbJ
seGDjA2r1rdsSE4YfEHhQPq9cJziAmEvWMzyH7K5Zvxl9I1oAw5weRx/2Mlq
WNCu/gddv6zFeOrnqM+9tXc9efp82YltYUSXo3D9RDZkO9kjOX7//PqpkR5V
rSy+T7GDxl+ZZ4h7wTT32nI7vxPwfHH/nw9Yiw42pJ0vrgfsxz0yIc/upfu9
sSGSrZNnFjaUHbROG5fPfegUWnaQeVAOi5Z3LtXiwzNz7yYTM/3xYVM66Hsx
6vdBVFRU1GFWGStGXow6tFKsFX595H6s4UvnL1d/nr47/Q1xHePiO5b57bBc
fGbnq57h8/37GReyPW3Rp5Y/6/Ze5/d6+sSWDXeeL+Z4UOMS07Cj+tJd58j1
8DihqBZiVD35OWZc3lHvHarnhnv+ZTuOj3sOg+n5akq0W5bHtEzEL+Kb2isb
+vuHB2lj+1lvXCe74agY5qA1KDNt7i3U5kOG5y++M9bn04S++66330GioqKi
osoVWTHqSMj50a122DDAP5ouesbps9O/lY8oUj9XfqH+fsVx8hVV+8pDg11P
NkPaYh9+LhrLhtLC5uV8PbP14pwUKRtuBP1KM59HL0dmViMRtukhJu2t1sx6
/nqaPC/+s8Q9hg+xIVq78bD6x+SxgQ9t3YsqfXxtKzlxK92miWOoay/0BRs+
uHO5cDm5TEfNH01KPNVvDcHF7Yu1+FCifuQwz2Uc+HDk74aoqKioI6wqVox9
yKhxU2bDgQ1tDn/vedU47Bdqx2dDv+8G/2lbcZjiA7Wu3adq3N/fnc7aYH3m
WY4L5SChzao+3/LO5RYzTiVTqwvuuHy7Zc7v0a+f4NV6zNZVnNoY3NexE2yo
GEPjR1r2ToQNFb/KPVKNzGGpFzZE8KHPrH5fXzFkVfvm2X7Ro5/ss53FZGN1
9kDZcFx4ZhD1wodfXX3X2Q9fPV9xtS0GrW8Rup6jvh4jfzdERUVFvWWKvBg1
bspyP7ZthSE29EUfHT/OIjZEqkOvXCG2/6F6FxIsJnuQbCa2LT+Po+TiGd+k
vnjyNfT5EDsgeUmr2PDW9gXHhjMP7gWvUWbnEst4+VNydT5srY+2/TX+b3ek
3EZOsr/2sL3iQeHF64+G05/GP7QXPsz694YPD7KvD6fAhqPgiXFgmn7Vi93Q
8eHC+44P4URy1RwlPnz87eLI3w1RUVFRb7vqsGLsU0YNU5YNQ/6jIcGGNx51
pmUHtHUs1H9nXb8P4rMh64XWUVuwocvR7tllXE2LNztZHTu/hoUEGxJzWNTf
C/m4ZtdHtkE4pswe2PaT1DUN1WXIOHIM7vtInrX2dczlvm2o7ab6x9SeOL24
nUwsbzo+rLv/063n9caQOLWOYJS9J0t9scphZrt+RR1CYg7L6x5W2xHvL108
Utdv1O+IqKioqKhuRV6MGqra+UedLctySwEbYpuRj6VyjeLjCRuqpj2MJh8/
/OHgOtfnbDFXiA39Ywrl3JCvqPLNhNiwXh/wvrMJWja8+mgiufTgi2T1yayb
T7t+fUYp8xHtgWPE2/aa21p5b1sOm8zuKsZukAmlQXOV8vvCzErKhMcL6pjU
0Sj689gL1+9PuyF82E8b/I+9TbUs0nfD3b650OaqgQ9HfS5NadTviqioqKio
+orMGNWIfDYMPDN2ns+GsJ7NMSqmEreJDdXPlK+oFKozH+qjwJoso88vu6Cv
un1ZcsykfcH7jgfFhgub5xwbwqFF1yGzF3rL4WOOq6geYuh6ZpzZtj+6eQWc
GJyn3Dc+d47p/33u3dT2v62b+7YfDdIn5l6SI3eQ/U8FfgcZtmQvbMKfNBSv
O6jG2aZG/PKgbHjz1pmxiLtsav+jfmdERUVFRQ2murwYufEtVsBGqPyjRX10
5l26u5WcuLmVrOykfQ7ll9G41hUb0q9mvurH+2yocdkeJeUd9fsoRTGGVmX5
Cdme46V9mJB5YkPVV9Q5Fda7tywH13jL2RZGpG3/vJDsqrn2xITyNzVsKLui
vS+5HDimDrvNf2NzpY7D/3nXu0f2QtWpGFKtyEH6xE1dt1HyYdOxb+PGLcPQ
IHx49vqHycWrHzo+HPV59HOdQ+uP+t0RFRUVFTUc9cqM49CfjBrOM+D8RG2e
GeVGaeebKXoWxIZLW3k2hAVhnjP3tpPJVj94ZrPTn2Ad8aHPe+JDn6FsjKDd
RrXNy/o2lg0tfzLE7pjWiUvrpyOOi+PHDqplpdew7QcZqn8u7tP+OS/VW1D9
Rmsj7fpfE99Nr+fjEcXs1t/X5kG1dR9C2yvnp2HGg37mMvkxlwG+blLck376
1OScoW5FE+/B3948WA6y/qSjZpMmeOWgJTYk9nB551JtLpx6NJNcWv3C8eH3
++sjP4+m7s+ov1tRUVFRUQevfrgxsuPhlHJ+HMNmQzyhmKPmvZ7Fb7LFhtgO
VXcQ3hEbwlmw4bWtB26etRGSIybXB2kvs7lNac9nwx/66d94tkmxGfuCB5UX
h3H26dvzCv9XStjQ2kutjVRDxUjKX7Xof8nyUy4u0dT9y9V8aC8r3F5xfaq3
KP9Vzw+1qWes6PnJ2FB1Ktq/U7wzJJuhpOeoznPz8bU0F6nU5DEchLATUrsC
Nhw1Y9Rlj3GTZUOpigtnNm87wYdMT8wcGwofjsJXddTfrKioqKio8VK/3BgZ
cjzuE/3uYyYPZBkb1t0XbLi1l7exwYNXd3ezodgQ/0q/NnloXO3AaV39oT7y
zfzyl/8y+ezTv8y1IbsdbMY0x880+7R5Z8riBZ0fZAHLaF/YN8v8X4tiGYMy
uU7tvRYb1nouxI/WZmdrMfZRM6LuM9i13LeFumd0Zah8GHqmQlp7suPyzsCH
Te7/g6vkZjq4vvw4+5IeBhFzLOZjug4bTq2dT9mwNcR26ObNfTqU44tsGBUV
FRU17mqCHyNLDueaig3fqfIn7LFv7t8nbIZiQ4R9zuY59HmQ+VqGLydtqP7h
sxcP+urDrN6fcjz4wQf/rosNQ8dA3UTYUNyo47BsKL9Q5sG6Nqcm3GvtjfJf
pF3Wl4+qtVnVyVMz1GeqzZNu3K+9aGyLbpuatsQ6/79lfqTiwzqs269K+9rG
truy2ywXSvDhQcQdDpqb9G3Xd9+ltj74EMbbf72SLbPMGGLDCysnkstrU7n5
w7LfHiQfjup9FRUVFRV19NU0Q46aO0d9LiG7TCiWULUoynJBattezh1mwj7G
EF1ee5LxoWXDIp9Qy4ZsDxsW5R+tI7Hh6d+9l0zNf+748PgXP+n0p0zeVPiN
oepgcKzaN/NYxvGIDeE+5sGQP//5nyS//vgnjg1lb6R+h/KU0jZDnZeumWIb
xYdlz6Ndr2xd9ilbqK0fWVR/I/fs2tqLsiEqF47HcEEbYJ3/rZmw32v4+VvJ
YiObfveE8m3KxznNTZT+RvDmzfD6wkVs2EQ/nzZePLmTxRoeNFMdBa09vZrs
vbjj+FC2P4Z2nR9/TJdpeV7ddREnZt459PdjWP8PUVFRUVFR/WjU7HWYuNW1
0a5Zn8szU3fbEja8tpafVh0L2JD4OsUdKi8NbAgjWR7z+xzUimA48+Be1m4/
bPh0dzF599ifOhbEZvi7+Y8cG8KKsCEsBzMqjlE2Q1sj0dZj5Ng5Xs5p+cGy
yyUDg/lsyDTLEGyoPKi0wfpINkfOTbZHXT/dc+Wnsc8A11E5T2E+u0x5X1mH
fbK9vdbbew8ytrz+qF5NjdyzIJazPqezxf+Ppe3J97VunYp23tVh8aH/HNoa
mfAh+WeG+T7beDq8Pjx8SKxh9CftT4+/Xcxxna6pbIlWsitW+ZrChsQdHubc
NMP8f4iKioqKiooagmbW8zUpCmrWV8nv69vxIjaES2BD5SsVk8BXcJQfKwif
vX695mpHwIY7zxczNmS7qn7K/ovV5MK595OJU79Izk78MpmfO+nYcObyp44N
j737r7N+GfUKrz0471gOdhQbXps9nmysX8natHlM5VsK6zE8Pr/i2E92J9iC
Y/jZX/9xZn9UjXW/9oZiLcV44jmuHdfN1s3Q9dY6WsZxwIY//NjJs2rtj872
+aZjB7X+upLiK+Xr2tPzIE5sx6xmz0jNeoS5PLh1fEaVY2cI/qXiQF0nmx+I
+4U/KTXuh82Hw+rDY59CkQ3709WHp7N3R4gHQ2K9aj4cTl6ag9LIv29RUVFR
UVFRvamADbW8ro3Htx3CJJfvp+w3cWcrmVzdTuZ2d5NL6zsZG8KAYkNtB7cU
9TPEhuo3MW79IsVZRYLL4EHYEEaUvfC9d/+NsxkW9c8+n/wbt+7HH/2HHBt+
8smfO07lOF692syx4erdy44r4c2Tp95N1h7MZewHG/7Nz/44cH75afgD9uAc
f2gv1z7E1UxbrmYorvyh3QZDGND6vao2BvP96yZutQwkX1fFV1p/14/nl4LP
Q6YWHzo2NHUVsxqKqrGo7fyaGjVt19n2YsOa/NmLxIEdW2F6nQ6iH0zM4TBq
yaOXT+8muxsLh95/cVQirlBsWGQrpA5qaNvptW5fUl/Xr54c+Tn2q5F/36Ki
oqKioqJqKYsvNEwY4sAiNlR8WlebM2m/nOUTi1tdbHj+0inHhtSxoO9Af1e2
LwTbqA/s2w39PhNM1ks/ZWtzwTHe+7/5Mye4UKpiQzjvk5N/kbz/8b/NtoEN
YUwdh82Dg52ObRBsyH7ZB2IebCjmsrl1fMEfNu6ScXw9tT5tKD7Q2rRk68vV
AXnVGVo7ofaha+6349s01Tbjs5tLjg0/mFtxx/DrueXimFYxn33ulAM1VHex
T7bLnsM+7N9lsvUv7b3RtRjW/ypciI7fGB4bvnm5OnKOOMyCD8lJ+vrNA8eH
xBZqGdxYxIaoig2peTjutTuKNOrvXFRUVFRUVFQ9WTZUTQo/Fszm0fTr+BWx
ofrlF2d/l5yZPJ0cn/hNcvL0B8nkympyevp8FxvSv4ajVk2Ox1DtCoQfqe0z
Ebfj90XKalbAhnCZ2JA24DlriyzT8elfODbEFggbLi9NOtY799Ux175lQ3Ef
+2M9y4YwJTZIy10+exWxGnyi2DfZ9BDXTaxi4zTttNqDxdW+3Tf3wO5bPqd2
HfGmpteePmivu5HMtzjx1NLtrmen6zkR+4kTja0wyz9Tkf+o6tnO7NgN8iFM
7j9rL/Y7zH3q1nD+V+HC394cDhvIlxS74TD5sK6f5WEUPCi74dyjCVfj8Pn+
3SwfjY0thB9ZVz7qZflLLRtOTr9/KPlw1N+5qKioqKioqGq5vrPsNCU5JENs
eOJm93zbDxAbfvLNXceGSGw4ubSQnG3x4fT0Cccz2BSVx8VnQ9+3lH54iOG0
3OZTCQk+Exf6fEm70+upb9dXd8J9tcn7Hd+vq63+3/LOZdcmsYqwofjQimOC
BcVRtxa+Shbmz2dsePzLn2br2tg15LOiJH6z7My2+Jj6Po9qx4pjsmyIlHNT
PpKWDa0N1/pQ+sxpp7Fx6hkJ/YbQ9bzZPEaWDQd91ttcWJUrqa70m4V/n+19
s+fV1P9r00yQ3d/99WRrbS76kjYg+HB555J7n8CH1lfUzzvDNHyIFrcv1ubD
xfmJkZ+nVPeZHPW3LioqKioqKqpaOX/SQB8WH1D69nCBXY6tz7cfMv3o92k/
YWal21Y0cW87OXdnKTl/bcqx4eX7mzk2JF6PnDL3d+ccI2q7EBvyW7sYznIa
yxU/V9RHke1ObEiuGQl/L7UHG8KBzFt7Mpfc2r4Q7KvZPKVbWzdzbMhxXp36
3MUmwqMTZz9284l3hA0Zt3Fq/nn6Q9kLfV5knuyIijPUMdkcmvIb9X1ELQPq
GnJc9tjsPv1rbJf5bKj5VWw4dMn22LYhDtpeVV94d28nudh65rH1sV/Gsfkx
3eu+qFtxbZ3fTvqrVeH7Keu+vn5j1mnxIfUrDqNNatyErRA+1DR8yDzsiKpn
Qa2L3PvL5LCp0pm5d8eKD1HVczPqb11UVB39anZz5McQFRUVNSpZm2HROmJD
2M2y4dLWdvLmzbbLO6o+P9PyDy1iw+M3OtvPtvjl4rkPkps3U1sFPOGzoWyE
IQ7x2VCxftbG5Qs7Hflm8AfN/X5v2BCe8+2JsCG5SkNcyLGKy2BDWJA8N2yD
n+XT58uODYlHtJwW7F/9EB5HlvX8Ogr09bH5qb6iZUhry4LpWM/nTo3bNjkv
a5PUspBN0srmr/G5lCF5h/RM8HtCVQ3FxjTTnZumX5ve1Mp2V8xhSPAhQ/xN
uS/wYS/95E8XWtfH5WvabrTmvbX5wofyJ8V2GNlwcMGBdefDkLxLfFb0Ze2P
X119N1lovVNGfZ69aNTfu6ioMqU1jzbTYTu+YdTHFBUVFXXQqmJD2G1mJWW/
S+3+/PFbnToJPhsi2JAh9kPlr5xYTGtXwJhaF0a0bHh58iPnZ6lcn6oVGGIY
ZP0dWR/+smxo4/2syBEaYsOs/9XiTZ8N8RmVLcy3HSqWEE5QHQrYkBhE2BBG
VI5SfEqxFdZhQz/OUENxqOIJ7TrYCvEztQxp4wyVh9TWag8dg2yL3D/VanTX
7kknLtQ/Rnv8sjeGctcg2uS60b5lQ7apembLYhdrP/ftuoeD+pd2zrmbpcTH
OX/dVykjum2+z/tOhwRLwoao6zlpiN9oB3sh9QyH5U8aWbPeNdp9fiubpkYi
8Yh6z2BvhB19PiR30KiPva5G/b2LivLFt+DYhZvpN8HFud81MfB3M436OKOi
oqIOQnVshnAcbAjbiQ0ZwnnEGk6U2HtgQ9hP02xD/8DaE2XbW1m+lCzOnwmy
YSj/qM2NiWA53/5VxD34kpJrtMpni+OwbKg27Xxqw9uagAynv/nK7QM74dR8
aj8knlA5a/zzCA39+nl2mfxXbU4atQdrILt+en06QxvLGLpGYknWgzX9vKXW
XhnKnWNzdUq2LoY9J9pSG3AQ2yk3ra2LYdUIG8qPejY/3ms7+XvZzT+cj/LT
cI6Mv/BqhITaJQcp9kWuiWqNDFOw4d6TpaExXGTD/q8RfAgTYluED+dcfPOl
7B104tzPDg0fjvqbFxUlOftgu2aSY0MYkHnKjd2upRT5MCoq6m1SGRuqnwz/
wXTYAtW/r8OGpxe3nX0Rv1HNo79PG7Ah2zKvY3/adsLeppx9ZSpjp6yv9UPH
n9Iug9uoGVHEhMozAwOSC/Xq+pQbZ1tY0OanwcYo+5zOBTbEPggbzi+ddjZK
aijia+qfh19XwrKh8oL6sYZFPqCMi680TTvWL1QcJ5/UsuvLdrChnyfW92W1
bWq5XyPR90sN1cawDKRaJvAh863Pqdpo5P+gbTPslw/XH2+bcwxfT+brfvp2
RHHijUfp/wm+o7ITNlWjog6X3V6cSjZWZx0fjpofosKSvymxivChfWdx70Z9
fHU06m9eVBTKbIMawoQe+9mYQ8uHvdbYbfzYm8jLFhUVFVUg1QgILitgw629
tJ/JPMbxKdU21CxEjDs2vJHGFMrO4/ediV9kmaZZjl+pbwOULAeKQ6yNqmgb
m3eFeZcufuR4rU6+B2yWsCJs6OyYLTY8vnjZLbuyPuFq3D9v24Vkr6Pt6Usf
JdMzqS8pLCo25HhgLtWh79gid7pi18SG9tz8c7T5YDS0dSVCtsUixrM8J/9Y
4gL97ULXOHfMrzrHZe+TbL06J927H37s1Gz096Ht4EOXa+dN59yUE9faF7+8
0Vv8YFb78Jv++ZBjgBGJK+xwev5ZZ5lshr5NVXzIfP4nTt0ajAl7sdHduTWZ
LFw7l8zMnHV8OGp2iCqWfEn9PKfo1OTPk4tXP3Q+wdiAR32sRRr1Ny/q7VXm
M+rq597N2K9O3hnHjo4f7+Rq7x7o8bO/dt7udy6vxFjIqKioocjWrfDllreH
cCB9XTiwjA2pZY8YhzuwL7IO0wy1rZWtbYh2NhZc/s5Qv8KP2xL70IZqOdj1
i3KVWjY8e/ekyz9TxobkxVHOTtaHDeFF2JB4QrhFMXysT9vYDWHDn/31H2f7
FdOIDf0aFSF+84c2zk/Tvv3P2lTL+mn+/p4b30fNgw1D11DH7u/f2gbFifY8
sQWKjaZWF5IHTxYzJmSInVY2WrVn2da2pXm25gk+0PCh4hhr/S8oP803qqGx
2hMfkh8G9oMPyT96e3M7s4OLEeE/5aSx7ObbEf3lvUrb+kNf5Le8vXDWCT6E
J8Yt52VUXtaPNCRiD+FD6ltcuvLrkR9vSKP+5kW9ncrFD2bv+jATav5nJodC
xoYsm1nP+50W/L7eqLx9ZjWA2/NGfX2joqIOt2QnOTZ5LXlnaqWUCS0bImyA
8B3j2ATJX5rllWnxmWVDpmFD5aUp8reTj6mmYUP8ShmH4ax/qW83tGzo58FU
2yHGIuYP4Q9qa1f4fS1yk7I+bIh9kH786u6K4xeYRgwmNkRnJ37p7ITsi/Vh
Q591YRlxWMgPVseuadnaxJX++fjb18mdWZQjRsdt+bDKhlvkmxq6J9SLdzUs
9x44Nlx+fC21haxdcL67t7fnHRsyHmqraB5syHOgXDnsoyc+9J57+//Qq1Sf
4sX+To4PNbT5aJpkw7rbiQktC0Y2HH/tv17J5aEJsaHG4cObt86M/Jh9jfr7
F/X2KBc7aJiwahuY8MJ9fLa/yC37YHa9w4Zt212a73q49S7c7/fiWfY7s55J
tsRRX+uoqKjDLfV5HRtWrIs/KX1r8aDPhviNig1nNnccFzJkenK5w0O2f+xL
9kjrz0i+UXLS+Gzox8xl8YRv8vPL+ibiCdiQfKNwHnlmqIvo18NA4jLLYhwf
bAjfEIuHnQo2sWxIrCHb4lPqH4NydFo2DLHec8MPDHXOlsVCfBnKG+pzmpjT
by+0HTxXdj19fuT8rD+szYPDPMeHrWt35s5E8sXNb9J+7Z1zjg9P3z7vbLPM
C52LL385bKj8NpoHu9f6/5heczbD7P8E+2F7uh+dupXy4cbTzrOuodiwDsc3
Jec3utBRaJ2i+VHjIfiwyn7o/p8W3ncaNz4c9fcv6i0R73KxYQ/sduLWUosL
pxwXot/dv+QEF9r1OnbI4cceyg82N7/t6xLrbERFRTWhLKaqRp8XNoT1YDe+
64ofTPvenRptzLdsiP0GNtR2ZRIb2nmw19bmQrK8dDljQ/kmhtjQxtnV6Z/A
nTAbdRR9Nkx9SKczTsSe+OpNdxvsF8bhWsCGyucJI5KP9MKNL7LaFeQo7Zxv
h8csU9laHZK1e1q+ymynbR9W64OpdfzYvZDdzcZpWsay6/o+oeF72NleNTxk
Gw2xJzZB/HI/vT6fsSE+ujAhvAgfKhdQ9fNTPb+X2on+/4X8S/u1ISKxoX3m
X+xXc2/omSu8DhU2Q7bd2bzl+HDY/f+o4asuHz7euuHW//HNw5EfMxr19y/q
aMsxVIsLyTuK3LwCNjxxKzQvZUNshwguTDnxZHLuTv73dLGhfDuHcj4VPqPZ
vqPtMCoqagBV1axA2AKVV8ZnQ3jR5qHEZ5QaF/InZf0Tt7vzVKIq2yHjLn5t
dzHIhlpffni+zaosJ40VbBjKUwoPwoWWDYtypsq/Ey7kmslWBhvCgrAh3DZz
+dMcO1mmtflDsXfZOoKh/RUt82t8KL9Lkd9pqM0irq7KZ4o49umVji+n3TYU
D4nNFT5UvKdlQ5snVrbDMpWdo8+H5P6s9T8CB7b6F3Z6EPsh2+8867adv37T
Gx+6Z6eEAav48NSFc8nj3XAsrxW2w3FhiaiwfvxxvTAvjRX1LSan38/u59Tc
pyM97lF//6KOprK8Mm1bWtF69FVcnvRb6Tf7+cvtrueS37/zbNjNhZlmTOzf
EGIPa+XJiXbDqKioPpTFT2EDqcGG6PbTlPXkQwov8s6kr7/7cicb+myIYEPa
YH3bL0hrFob7r7Ahy2h3eXHS1aeHDa2NzHKAnxuzTu6Vzvobzp5X1qdK86hs
drGhy1XaZkJ4aLpdqxH2YBuOm1w0xBmyD8Z1bLKnyZdTbKhlOhe7P+XAKeI7
6webXUuvLkbxdcifV9X6ZfJ/Cyi6F9hoZRcUG1oW9OM969QzKZI9H2pE9MyG
bT7M/f/0aT+EDf26hqXHHsgls7u31TWvF8GGU5dPtJ67lEvL2iE/TeTD8RVs
uPv8lmPDKj4k9hA+JB4xsmHUUZJjQfmOtmMKq9jw/J1tlw9av2PSh2Ee7bg+
zss0bv3a+nbGhlNrF7rbgwONb6mOpbFzy87rTifO0F8n+pRGRUX1KcUXHvt6
sTAvqe3zUrPQsiEMCBvCiJYNLQ9iL5RfKW3wjkXWXxQ2fPLidmnfYXH+TJAN
y9QPG34++Tel/Sl8TPE3DTGT8pzAh+TxtD6UHPeFc+87NpTd0Y/Fs3bPH9rz
bUwhQ8vE1o/UP8fVJ7M5ltK2oTjAKtkYxF76e2zj2wZ9VuTek9MVNrxw/0qO
D8WGshvmGb1/NgxJ+UxrycWs5P+P/Hl1JR9Sy4dFv5Pk7omX01R82I+2H95M
Xj1fSfb2VhwfVu2TdZu89lHNCz58/eZBpX+pctWgUcYgjvpbGHW0lMXcwVE1
cs3AhvRJYEM9k7CgZbrL91MuRBtPN4vZUMfQ6lMdu7jY6mPNOzV6ju28N5lN
0uTUdvuOXBgVdaRVxGv9yuUi/XoxZUKpBhvy7hQPPvr9tvO/mF1Lc84QR2gZ
UIKTfDbknSs7oN7B8MHey7ulfYeV5Uuly33boY0FrMtCy0uTlXZDJDbUduwP
FlTuS4ZMwxswH/lt8FUl3vA3J/6ja4N92dyqsCDri/F+qDhW+WUqf42t54hs
flWxoe+/atcv8r1kXdrvhw2L7o84WMtgwzp9WPn3+r6yvR3HdnC6Jzb8pttW
mOPDHjmR/KV1eHBYur900dUyhA11r7Us5FP84M7lyIeHRPDh5t5Crf8t7Ij3
7399IMeleEfEszTq72zU0ZDNPSo29NdRXWXE8+e+R2/yeb41H7sh6+FrChti
N4QLV168SB6+fJlcf/y48pjEhk4tVmzkXI3PqmXDYcc5RkVFNaem+W5QNkx9
Eer5wcGAE+2cHbAhfdgiNrRcOHEvP095SvXe9ePN6O/v76264crjmeT2zqWM
AdhnERuq/p6NMwyxYd0+CwxHDcJg36ltv5rfXMriAJX/hnMRG+JPChuyDoIN
sReKDT+d/EkXy6rOu2/b8+sxsA/VexdnsYx5LLfxl7KvyUYZsjH6x+HXqNC5
KZ9OL/0/P+ZTdQ3Fs8xf2Ezz/VT1W8W6sCE2xtQPufc+qV83wjLZ1ErvfOj/
n2c5Tdu+p138GGgHNvTz0rhj+367ts17UNk8pLo3ZbUQqaX+8mn57zlR4yP4
8Lvv1t3vRGX/ZxMz7zTGhy+e3Mn8j/n9QTx4+9oZ55vMtMZH/Y2OOvzKag2W
2Anpq2D3U74Znke+R/iP2nrKmi82pC4X33JXC4qc2i0mRDNbu8nu853qmkj8
Jn9xMWO3dxqoPZirZejiGlfav/EPt3ZGVFTU4Zd40NUsVE37NhvWiY+GCWBA
eJBp3pEMmYb5WM702tNqNry8vlnYj7BsuP7kmmPDzWfzjgnmN9J+KzUOqQno
59kUw1jbluxupTkcA2xRxoZiFNjQ1eJrCSYjphDp90jGZUfke7K1c9/xoeIN
LRvaeEObX9VnOfGU2JB9wOUMYVG4Tcxoz09sSG5P23bo+hXlJOVaig3L8uJU
SWxo90HdwiI2tPGGYkNy1cqftHff2LDNUEOOj/r09B3q/m8F+ZBxxSUa+fVB
7TYbTzaDtsNB6t3X0dbaXLLb+r+68vUnGR/6bBg6Dtjw2c7iUI8tajh6+u3t
cr+I1jMR2q6XZxHuQ/Ah7AcDwocbq7MZD1I7U9Oj/k5GHX45e2EFF7EcX1HG
3W/aK2mMi9hQOWj0fde3QP2eqZUtx4Rbr14l3/3hD852WMWFXbUPC+yZfZ+3
cpbGnKRRUVE11WFD791R8i5RzlH8SOuwIX1atrm4+ji5tL7T5V/KOPNhw1Bu
y8uTH7XY6V8lv/j5n7jhsff+TTJx4+NWP+XTUja08Xb+sE5u0qJl1CEs+n0d
LlEMIfuAx248SnlQvqQMOU9iF+Ap2BAuROQqzWybrzpMRpsh26GWq+6D+Iz9
EdfIUMcdyiFj+anIFhmKybTTHJdqa4TyzPq86Ntt/Xtl2+e3AP9auzqW2xfc
vRcfigd9Nuy1X1zEh/a46A+cCuQxD/5vmbylhbJ8aOz1lhEtG9pj8vmsSVaE
7xAs8GA1ZcS//7E6/6zuHf16nw85vjcvq3OeRo1WRXlqJmaOOQ3ChzxTYkP8
jxEsyDKeDZ4b9xy12FDbjPo7GXU4leUhLalhD/vRh0lZcCvjP4Ys2/z9lpPN
T8q3he8AfqRal7Zgw+2Xqd0QLtTzy/zKY22zYd28fz0rsmFUVFQdOd/79nuo
RzYU86mOBP6kMA/vQf1Oxrw6bMg8jV9/vNvVl4ANP/zg/3ZsiGDDDz7+D8mn
p//K8aF0//fTyd2HV7NYOWuHCnFiHWFPI28LMW+qm4eND17BdxE+wY8R2xa8
4rOh+A77ICwoRmQ502I6HRNsePyLn2T9a9sPL8sTo3liQ+VERczXcTifF882
5/uS+mwI34ZY2h677JohbtDx2HnKlfN8v/scfHGtqSnJPYAV4T/G02PecPOK
YgwHiYEsE8901f9XrzUsbE5T+Z2KL7++F+BCn2Nb/fLXgZqaxGtZbsT+R99e
fe/F+QnXX1eMIDxHv50+OvOx7Vg2rJKtsSG7o3+czlZ0BGteDNuOexCaa73L
rj48XcqHZduX1YvlnnPvea54LtzvDi02rDqmkX8row6dMh/SllSz0IraWjAh
9kC4kGm+yXAgrMc485hmHaZt3KG+LazL9tS5v72ZsuHuq2ft9dLvL2xYt65E
5rs1hJjA6E8aFRVVppQHV0pzzNhlvPtOL25neUTL2BA+YB/wIL6kikNEcCBt
kbOmLhtiK/zo5F8mk/ePOwY8Mfu3jg+L2JBtfP9I3ydS73ctK+qTiA3x8/zk
kz93gg1ZZtnwyvqEO28YyLKXZUMYSzEJMBfX0GdDbJL95lJRzhmdm8+G2k+o
Jn2IOe1x+2xoua6Mv5ydbS3PhmpLDF0nZo59iA2799FsTtLy40jPA/6pqm2R
xRW2p4kbrP3/qdhE/XbT5sPNtau54/HrW5AvRnwC37n8ok+W3JA+OTll6J8j
lovR6Kvj0wcnMoQP6bc/e7zs2NDmBulFtOHbmMQH6Nbcade+/8wc1P0cyjNy
yPgQH1KNw4Viw8JczK1l16+eLGyv6FnRc4f4XYJnrO7vDaP+XkYdXmGPgw1D
NSpgPvoz+m3T8t/xdg1i/Er12y7zs5rKLzu1LMjFDhcG/79ebPfEZFkNinbt
wzp5VEvbm27npTGsHBkxKirKyvU520xYhw2dH7xhw6etvif1JHz7BbFt8snn
3Tm5vOrepWVsCAeyDP8LsSE1MPw8pZ99+peODeVHChsy/OzcT5J3fvWnbnjm
2gfJ2YX3kjPnjyWrdy+7/iVMU+RTalXUFxUXqk8EF166+JFjw2uzxx0PKs4N
30bsWTbHJuxofUKR2NByofa3en/KsSG2Q/cNel3MX9aPtHMfdnL2Rs5fteVD
cYT+uK0FqfkcL8cB35X5lRbNZ5xjEKP6Pqyj7hf3Kvvcw4el/2em1iH+R7Bd
z/+zbT5cWJrL+tXwIUz1/at1x4ZITCc2FO+JD+W3R+zWi3aeJ9nv3Hm1xumr
0wbTYrp+mdBK9iFx6O2FM9l+4VbORcerbagr2Utdx6jexXtrcfti6z1yN8tX
bN93ZeKeyvfTyv7uEJpvcxpZn9Eqjfq7GXV4lebnvFvKRfrW2fpZvLPpzzAf
Dtzbv5fc+/1srr6W+5a/rGbDld3UrljrmJVTtF2Dwqrncxdj2lwSkQujoqIk
5R8N+Y+2Bd/l4qbb6yjuyeU5ab0767Dh9rMHxv8inafYRGsnLGNDuO/0qV8k
F8994OyEsg/Kfhhiw+54sXY/xPOX9LlE+cWsXcqyIbUrVGcC4T+qmLeMDZ3d
bsMxoZTGv+Vj7vwYwayvdu79ZPLCbzJ/WOubFbJ5+jF6/nlaNvT9N31fTmyJ
si36cYnK4QMf+vsK+aG+etN9vLChfpsddZ94EOk3DlSWYyAUa4idscrWWCb4
kGMQGzKE5dTnZpw+OxwIA2qefEat717I99fau5quQQF3ig1Dy/EtZRm88f3r
jciGQ9byziWnurVhumrFrJ1wzxrPlvyC9cwh7rfudXrfzxTe+zoa+fcz6tDK
5qApsp0RZ0jfxn6fxIY3Nqmp+4XjwksPTjlG1Dpw4b7nhyM/Uque2PAbY+vz
7IeOF+vkMDU1LMSUOT6MNSyioqLQAGyI6OuybHptw3GZ6xu87NhRyD1DXLZl
DsuGspMxz7Kh/EhnN1eTqw/mk8WVWVfDfnbqc8d9xBnChr9wdQU/DQqf09/8
+t8nWw/nkic7y957usMwoVwndj1k6+RpHH9Snw1DdfWUj0Vc2KkfeLmr/l8o
5ydsSD4asWE/fSgxoN/3l62S48I3s8gPU1znb88xWbZT3YrQ/kPtkoPHP9/D
Lp7roJ+on4PULBuEDXf3Ovt19+r1WrK8cj3X537zZjXz04P1qCMhW2AoFjE7
l4bz2PiCFRT3GFouvoAN5Wtq+fTejcmR3++jpkHZkLoX3Df4EPZz9t8WH+p+
W9/hQZ+tkX8/ow6tQnUMfUaEDeHAM0uqi7WTXH90L1l7vGrY8GZyfyf/m5nP
hiEudPUOW2xYJx9N17GrFiE5aqhB4WyJK52cpkXb5vpu3rlHNoyKeuuV+pA+
qFWzUH1ON+2xY102JMeM5mEDtO9IbIQMYcEyNnzvnT/L8s4gpuE/2QuL2HB1
pSB3XsDGxvTZiV86f9WrLQ7F/oePaIgN4cI6Ne/9nJpn7kzk2FD79Y+tY9vc
cHzoz9c03EacYih20p6nal5oPiwoO6e4VbUr/DbYx+3tZWdDxO6o/TCtnKWc
i8+Gykfj+5MqBhI2DPFq1/4DsZD9rHMQ4nxCbFg7P2mPEhtm18HU96xzvGVs
6NopqVfYhGi3rj2SOEdYA66APSIbNq+6Ne9D4j0nNsRfOGQT5B4uzB53vqOD
/vYw6u9o1OGUY6kSDrJ8iN0QNvxgLs0fBhduPV1NPrt+3UlseP7OUs/PL1z4
2UL/34SMC62MXTG/7npybHK+pK31yIZRUW+5mmBDtiHWEJ96F8e2tZ3V6pOt
EV9RVIcNWQ5XKlfpys5y8tnp97IaFT4bMs+x4cwHhbZD8payjtq3+w3Va4CL
YENi+2DD+aXTyScn/yI5Pv2L5MKNfH6+ftlQgsWq8t6kXNdhQ83zx8WG/vZi
X2IjQuuIDX1bp13OceJDCxsqx6py64gNrz/azvm62mNUblS7X7Fh3bqHvXAf
xzPq/nXwfylgL6zS1Eq+LkaoRoZyPQ1b45JLBaYQG1r751HSsHm8Sr3yIXlr
9l7cce85tQEblrEf/OjHFvbqFzHq72jU4VRW269sHc+GKDZEjIsNP15YTKbv
3XZsCDeGbIQS3z1q3tt52A7LjsOy429vhtftikH06tu7dfAhLbEp2tw0o74/
UVFRByvVLTz29aJTUb4Z1iWfKP4UMBW5ucSTti3YUHX5iDe0bKh8pLa+vXKX
yrbINMuV39SyIeNiQzR54bPsfQq/MW/h2hmXB6eIDRF5S/E/7ep/mRhDcc3a
gznnvwkXUsse9hMbnr7+btYXIu8M9eh/+tN/UdpnUtxh2fKy/KPY9uS/So1G
e9yV/UubT7ttMxQ32XjA0DEyj36eanIovpKhbIfiNe6170fq86vPhrbGhfK8
9aoX+921GzivUbMhx9X1v1fgS4pCdRH5f+P/CjZkOe3e3tx206H/635j8Jpi
D9oZVR5R+LCX/CXDVhPXdNRsiIpqVYT8SO/vTufymiLlu+3lHIp8H4o06u9p
1OFUHTbM1g0wogQbnri11GK2G07X1u5lbBhiRLEhzzg5aqq4EL153flmVx6r
ctPMrOdjC03eGf/cuq6Lz4ayB5hcOKO+f1FRUc2qXzZ07wfnn59vCxZE+I3S
l2Uc+6H6+3XY0PqRpu/U1C+R7bAxTi4tlLIhQ+yDZWwo26Gk2nfyn3SxeLuL
jg2/+O3PU3/Six85NmQIL8KDxBS+//G/HRobuvjEdp2+rb3rbgifwYaqkVG3
j+X7n2I7JAeN4ha1TtFxWV9aK5ubBg6Tjbiwn9uubwgfKkdsUT3G0v5yiY+k
lqlfWeUnOUyF2DDkT4rfqdgPNuTY1x+n42JD2y5syHDjaadWKNuqrRAfNsVr
42IzLHzex4gNj4qK3lnUsrDjYsNQG/DhzSsnu+qRNKVRf0+jDp8c45XUvC/d
zmND8SFcyPDU4mJybnnRceH+q81cvATvYt7bSGxYZ79qg22K7IZdmlnPKZdv
ph1nGeTCNvdly3y+9PxWR30vo6KiGpLqVHi+oWI+jV+623q3fbvp+Mz1Q3tk
Q+IMERyoPKOWAYvEO9CyIdvvPF9KVp8+cLGDWs6QfDQwXxUbsu7qvSmX25Q4
QvwzxYWpUjaEvWBA/Enl67ixfsWxIfNYDivCpXAhOWiq2LBK1G6H/TgO/Ddh
Q/pZYkO7Llx6/Muf1u8ve7lCOSexoZYXsWFZPBF2RG0PJ3LfqziP79upxbSu
IozaD7Ps1PA/5XjgQrFhmuvn4LiG2L8uv0/qTXg1DSXYEKaD9xiKDdVe0bGz
nsbhQ64vOTwP6jzHTap9MU7ybX/jzte+eA8VvQNgQtbB91TjRXrzctXxofIK
NamRf0+jDp0GqQ0oNsSPFFm/UgQbLm09cLq63v17SOoLkn4H6+zPcmFPbChZ
PlQ+04DPKPOIRUSOGxVvpPqHlg0DPquRE6OiDrlqsiHvo4nFtL4rNkDnS9oS
87AlEkOIvchua1XEhlWMKN9E1bZAZWzIeovzZ1zuUhiRehU+G1KrCzZkOWyI
xHkMJ1rMKLsgggO3tm4G+yIwHPUGLRuyTS3fqxb3wVUMsckxDhtio3MxhTXa
YF+wai913W2eGKZfvcovQ0U2wpBUn5H2xJtVMW/sY7rtD8nz0g8bqkZE0XLF
P742tTI4b3it7v7Eu3WPJzSf/dn/Bfc/MrXa9T+CrQ/Gox3VI+yOic2f886z
zczWaPlQ+W/q8PNRE3U40Ljxoc+Ch40NEe/OEBv20sb80qlkaq71Lr7wXiN1
Ma1G/j2NOnRSXcNB2hALWn0yn+qLmx0+tN9pxdfz22jd/cCC2pZhiCnJ96Bx
fFTxQQ2es/U3tcva7OfY8OJiNsxY0LCkjWsM2hT7ZO6oqKgRqf07kGPDgP8o
on95vP3u4T1Uxoa8j2BD1rXt0MbpO612bqU1KZA4T7lH67Lh7Z1LbZ/MlPFg
QWyS8CbL5ZPq+ggeG56efbfLX/PLL/4qsx3CgsolAxue++pY9h4vyw+jdZaX
JpMzF94pZShbB9Fy1dVHE47F/LbrcBkxj7Ah9kzOQXZQ/FDL+lAwUlEcHufL
cdblw9TmmvIItQ35XqleYmE/+YcOHyI/l2nt/nYNv1LYKbWJdg+r2i9jwzrb
Hw98u8vyPcFztOv7wHZ8frt5GD4M+Y+y3tf3Dh9/9Ku0Zt4Zx4SwYdPc0YR6
+Q1nXOVz4Xff1fffxZc0Y8PW9mfm3m30Po38uxp16GTrGvYrbIcfXVvuYkO4
EH16/bqbtv//4sKTt+rlJhUXFj3vOgfa3HiaSmyIv2rQZzVQo8yyHdOOC6sY
L2SPFDcG/FWjoqLGVDXYEL9Q+vvwH9PU9hF/vXd5wbEgvqbIr+9NnxhuG5QN
tQ7vQRjEsiF17sWGoX7CzsZCLo8p28KXWg4bMvRZBL6CDeE9pm2+zTJVsSH7
99nQ5gD1dfVRPTZT7CESG95a+Mox7qB9UeyYddgQFuU6Ib5NoVwzPlvzbMCn
3WzYHM/4nFWXCeu2zRD/T/Gj3zb7y/Eh/qSBHABIDItgvRAfho4Dm2EZG9Lu
QfrRHpRkd0vr5p1t11Q/43wVyUczjmz4fP/uyI9hUNl6h8QW9mo3hA+1PWz4
1cL7jhebOLaRf1ejDpVkM/TZxeYgrSO4UHyIZDNExBuKE6dX8/mZ4LYiLgzN
z73/fujwHscPO6qGIlxovxeFbFhxbYqWsS+/PXcNxYbU0hBjRi6Mijocasci
h34zQjAfPNgvG2JDhNfgQbiQcfxJyTeKDyl5ZxjW4UKxIVx1df10jguxG7r3
65tiNiT+cHbq86zGhbaxKqsXUdUXsblNGfr1H6xgPVvrXmyIPdFvl/5WL2yI
zZBx8qe+/5s/y3xkm7BTEOfYVXPj/mQyeb9T21FsyPrkl6FOoV+Pwre/5XOX
NpvXssrfNNhn7TO354aLgw3bF4n58/+/yurDWBunfz6hYe55L/EfTWN2h5P/
Y5SCCcWGdv4wYtmiUsGGVx+ezv73e93++tWTyanJn2fbRzaMGqV8NoTxyCVz
6UG5rUz8aOMNxYXEFjLEXggbruw+cFxo/Up5z8OGJ714dPpS5C712RDey737
NvP9Lt+uaPPevNhPuVHrLj3ZTf2/+rxmYkP2r9yqwVw2JufNqO9zVFRUhQwb
2n4qNji4jncGvIevKPYcsSHvGjjsm+Wl5POzJ9w6rEu/c+9l6q9Pe0VsqPhC
1mfo5yRF5JuBBaX5rUVX795nwxOzf+s4r6zeg+Sz4bVvvkz7Eb/60+Ty5EfJ
1uaCm/ZZ0Nq6lKfF8ovNrWm3LbK1iQ2VexSOxG8T9vKP2bJYqBYi1yOU8xQ2
/M2J/5j5m5KvRrUuQgodv8bFehwfeSg4bnjQMWGLDcWHnO/t7fnk+ua1LObw
d+3fC7ALwr7Ir2mfP45mbVtq76DsZUX7gQ2zuvembkWIDz9d2Mq1YznQP5de
2VDP7VHjw9SPtLue+jjqMMYXFkls2Os5Yc+lziF8qHfW2esfJhevfuj8gAc9
rpF/W6MOlUK1K2A9uPDMvVYfZnE7mbjTXrfNPmLCUIzhZ23fUZt3Bi609SuU
7062PbtvlqveId9P8SG+OKHn3eaiod+l+a6+dIv/lOcNNvxgNmVd2hQbXljt
ZtM6sscIG6bf/LB9MMthY/Kajvq+R0VF5eX8Rgtshk2woXKUYiOcuJcOJbEB
dkM4UHlpythQtQ0dJ26cdXwoH1HqGBbZDLv6Za1jxI748W/+3DEivpeWDalX
ARPNz50MbBtmQ7+Gn+SzIfzKPL4J8JXsbKozD3v5XAoPiv0YZzl8ptylRWxo
54kNP/nkzzP+rXet8vUGVaMCiQ2xDXI/X73aTJ69eJCxofLQkIMUu/Jq+7sR
2o/Nh6N7ZJfVtSMOi/+q2q1iNQTv2f+9olr3LGNdrpfPgsqdUzc+sqnzq9x+
DFjnwZ3Lyb0b45Vz5m3Rjz+u9xRriGBDWFCyfNhE3ZFRf1+jDo9Uu8LOg/um
232OpWfPHBvSx3FxMC+33XJq2mMfZGhzk6IL9285+2DZ76ASbCi7H0PYSsvY
HoaD28hjWtSG2NBfx/WlTP7v12/Wkrn1lMlsfws2LLo2DIvyoIoNEdzLN77s
Ojs7hIlBLPJZi4qKGoFa/5fUMFTtCT++kP9zeI2coxLvKGcDvLHlWGx1Zc7V
FbwwP5++c1rcQ20L+plwJWzIe66KDU9fOp0cP/9Z8v6v/1/nH0rNQr2vLq+t
uvWJTaxiw+XFyfb7qbyfLjbcejjntjl35t3ky+M/S957p+N/CUNZNrQ5aGAy
uAu7nxixiA0RdjJYDlk2ZKh14AByt6Q8kN9e667urmTzxIY2vsflc1k/0cWG
4kfaoM4FPqeh4xS32ZhK8RznJzZkOceKbjxK6xJyn2FD1uc7xDzYEJshbEj9
vaJcm+n3aqfrG7oTOJ5xVRVbcV0sGxbZCyXlA/bZsCp3jl33oOvNj4oP8SMl
5wxsiEb9LETVEzloJmaO5bhQmpx+f2A+HPk3NurQKFTXkP7LieVtx4X0O373
cMf1g8SGaOtpyofo/s5Kjg3xIa3DhRI1D9mvz3a0AReu7Ja/11d3l3Lbs57/
e/ur1ncWLqQ9WI+hXY4N0b8ufv4IK9rI+09ttfPQFWzj56eJMYhRUY2pqCZ9
L2qKDbG1wYbYDak1j88mvPjZ1EKyv7eaXFuaS85fm3KamE/HT0+fT67Pn3X1
JRiebU3Dhh9+/gvHhp9+/rddbAg3spw2Jle3nR2TY8AnVHxYxIZl/XafDfEz
hQ1nLn+a5XSBzcSAshnKVsd4VV5NsWHZd0G8JR9Mxi0TiQ1vb6065mI5nMa+
bWybZUPqIGoexyqOJLcOfEh+HT8GMXT8cI38Q9mf+E9seP1RyrRaj2WsS+yd
bacoR4odT+v+pu3AhrYWw2HW6q75LdX4kxb9j6uWfRFLl9Vm7McGuP96xdUk
GPV16lXknBEbYod6trMYa90fAqm2iHKUhtjw/MV3BtrHqL/TUYdHobqGsCG+
pMTCME0f6Pqje8npxa1kYrHDhs6Pp8WFTMOIsOOXN2azfKSI5xGfGmocatoK
LoSR4D9sk5pPDCJD5RhlvIwN7TTr2TwOfJdftXOawXDiQq0PF/ocaOtP2RhF
KZQvlW93GU+66y0uNHGIo34GoqLedmW+pCW+3vCfJL9S3pXKMco75+TpD5Lf
3brnhscnflObDc+22VC5bJCL/2uxHzbE9z/+qywmUEOxIf6rsCGMKjaUX2i/
fQjVvMjebc+Xc2yIDdGPwbP9mOf75bF6VUrj0Dt+m1xvsaFtQzUeYDHZGEP2
Sms3DO1PbMg1e/fYnyZnJ35ZeGy0Ly6UXVHHqSHHg52Q4yF/iuLqYEObXzPE
hpZ/dQ9CNsaquoJN569pUlyTLM7wm44/aZndkP+7Ii7UdWuSDRF8OOpr1YuI
VRMbuvP+ftvxYdk2oWdkHPxh3yaJCxG5WovyaokNN1Zn+9rPqL+zUYdDVTUN
xYYSXKj6Xa4+sIll8eNalIPG58Sid5PlQtfe6+5c1zDafs06u9YmaOeLDckh
o3a1ns7T50LyjSNxn28ztG3TZ6h9/ZWjBk5s17kY9TMRFfU2qh82RLDhFx4b
woRza7fdNDGK+JRiR4QPsSmuLF9KTi2uJJPLq85XFJakzeftvn8VGxLfeH9r
Lbm+NOPqD2LXYz7xgUyzH7EhPqL+e4q86oh6FZvP5oPvT58NrahlDx/m332p
T6fNyxnatpfafD4H8m5FfhunFjv3sIyFyvLyYMf83fxHyScn/yL54IN/59iw
ky9to2uf8otx9ePf5GMQs/7e47TmuthQdi8ry3tiG7FhqEaD1n3xqjt3a/h6
F/fxQ2x5ELlp2Af7FhtmcYYlbMj1C7Ff+Dv8dnPNwuzxnrcZ198QDoN2n99K
nn57u6dtYG/xt+VCpsvY0OUtvfpuZMOooQsu6WV9sSF9HnyYQs9fmg80jcEX
F/q5aCR4axjvpSI2VM4ZsSE2Q9aR3ZLjDLXHcbJNmQ1T8ZG1ryfxhrIjVtVO
jIqKGo7atQzLbBZIy3kXkE9GteyxH/IOwc8T388yNpyePuHYcHJlNWND2ru2
vu7ep+QrVd8WziP2UO8XeA0OLWPD3/z637vpz879xMUeIjjQ1j1EzGOZZcMn
L2676fu/n3a5c4r62LznFIMIR6V5xTZyvptludv7fd+rdrydJ79T3Z+ytsvq
VcCGymnDNLUPc325H3ayWhp2H4o17Kxn82KntfWUN4bpqjoQsvWF4gnJjU/9
R/qilg21Ta816NMcOtvBb/Cw+Ep82/V/VeBLCj8Sk1jEhm87B/rCbri7UT+v
UtRgggl7YUPxIEOfCa1sDYwizU193vPxjvxbG3UoFMpPWldiQ/xJLSPCf/CT
2HD9yaqbJ/nPqmIJm5aNM/SX2VymYkPsg5YLQ8fq2zLzeVc7bfvXyvKi8qQ6
tdnw2MXF5NjkfPLO5ZWRPxNRUW+dBmRD+qeqMX/+0inHfLwT4TjeB6wPP7IN
Q20n+Wwom5TPhjvPl1z8E/vZfvbArYu/P7/Xsf9T058nvzn514Vs6POhxHzy
2MCGMGEVGyLi8n7u7Jj/MmMunw3J1xnisSZ/CwzliGmiXdgQ31I7Dzasqgmi
WvJiIFjQ5hSFx0J8+KLtp6r4TbZ50Y6bhIvIabO5t+DYUPft+sbdXC0o385Y
Rzx76e+e9a8bxyau7HV/2FBP3dqqXbdCbFh1zfu9z0eFLck3gy0JNmQ4jnXt
j6LIQwoX8o6tqmUoWyHiHqGyuhSXVrvzLPti+15yDY38Wxt1KOTnoOlHYkP5
hMJPMJN8QMWGRc9qr2xYp1+hWEPGfTaE0ywbSvuvOqxXxIXse29/uXAd9QN1
bcjBypB9cp5FsYgZG47BMxEV9TbI+ZBOrXZiftu1DEtz1XyT1rfn/5j4PuyE
MFkZG6rufYgN9fsVvqTy4dQ8pvE/zfoV5BE1bAhH+GwIX2KvnFm77nR1/XKQ
BUNsyBAmhCXZB/uqzFnT4sON9SsuTo9YRL2fqdVg2bAXP9JBpBjAJtrCHsr5
9bqd2FDjne9HZ15R/hnmc/1gXOs/6vxWW2zo37fLK/PJ7sv7bjv8V3vJ/yYV
5XfhHIpyoVo2FNP65xLahloT7O/Urfz/YVEOGtlB69TK6Ddv61FhwzcvVx0j
PHu87LiwX5/DqN6F3RA7H3xocyRbhbiwzj0q40N+K5L98f7SxWTvRXVtzlF/
d6MOh5pgQyn3f9Diprpxgb2olzbpX73Y744jly9pvt3N5NXrtdb3uDyX19MX
S7X2zfWgPwgbMs2Q/TIvZzeU2rW2o19pVNTBaBA2JLYQwYeqS0G8IL6eJ27m
9wMHwm/wXPpuTGMJmScOpJ0yNlQsd5EtT/GJHEs/bOj7maa1HVI2xJZY9J4T
G2Jfgw1fu3foTrK998DVrHd9mPuTQTYc9/ima33EbOn+pt+KTo5Szc/nte5m
MtbFriY2zOVkbTGvz/Iahw8V22hj5QdVEW9hx+R42J/sokXXwW8v9H/ocyG2
Qn5rhiUtg9a57mW+tUdJ8kV89dzUcGnxATlJ4cNRH9/bKH4Hw+/b58Mf3zzs
iwslmK+IDe165DGFUcvaGvV3N2r85XKf9BhrWCTytHTHKzT3jUr/73pjQ7gw
xHqWDeXnKjZ8VeIvBBeKDav6NWJCHa/sh4Vqs+Gon4moqLdCUyspE7bYsKjG
KEznavm0WO/0Ytrnpr96++luKRtiv/PbCbGhrVsv2yHL7TxiEYkjrGLDrB5e
6/218njG8cKVh2cdG07eP+7G67Kh2oIN4UR8TavetfsvVp3tEB9TfDF9NsTX
1N8m5OtfR5wjsQrpeQ+nj3dr7nTrfP4sWTC1HPvRqucTY/0+T91K/ThVtz39
xqRMuLWX+l7ae8t8cpzOPZzJsSE2i5ffbmbbKnawzB5WpyY94thC9TLEhhxP
FbNJNidpJlu3IsCHfht19zUuGtbvH9gHxYaM40fKfNhw1Of8Nsv3nx+UCX3x
PiXfl2IRyVnj7w8+ZFnIlz/020xUlK8mc2L6bCgubMp2mMbxb+f8Pqu3qa7n
47dVxob0kV6/WcuOp6xdjpUhHFrrGka7YVTUwakmG15yNfVSNiSfDPxG3/vE
7W1Xt571ymIU2Z4hvqSKz5ZNsIoNGR577z84sa5sgzk/xfY8TVs2hBvEhgtb
19w8xk8vn01OLV2oZEPZDJlf9R6FDS+ce9+xIUOYDdsN/p23t+e72LC7jn39
b4HY0M8J2qRgQ2I2m24XHiR2jt8RxIZwoF2H/pvY0Gc4seHy1qqzFcKFT14s
prkwXqTrw3MaL/7u1fejZN2Qv6riIl/sF9vp4EfOkf8ZzruQD715XJtBfT3r
bj/s3DY2H+WgUh17MSE2QrHh7YWzLZ1xNQ2bfm6j+rvvsBpqggsRscZIdWGx
J1o+ZF9n5t51Ejva3DeRDaOqlNW7b8BuSN7Pg/p/28/iDwbbZ9H2Yj9/Xfo2
YsP0N9nq/bNOVa3DTDPdNSajoqKaVeZHigqYDtug8sGkeTHL2bBMYkPsijMr
aVswHzZH+I8hdew/O/1e8vnZz7J+qeKl67Ahw+de3TsxIbr6YD5jQzivjA3l
o0iuUrXHPGpdVL3vtrZuOt9S2JDpjA1bHEM/hTr1RdsOw74Sir378buHWY5P
ckiEOAB74S/+5k+SX/7tv0y+fzV4vXDshLAVXKdYO9gQVuLZwAZX/A3p5hbY
z7KhbIRal+XySR3kuG18JBJvWjtm1fWHDRly3qH/xbJa973wYVVcbJ3ti655
E6JfPsj9EBNKL57cSfaeLDnfUfiQ9rEZwodNH3vUYPe9KS6UYMOy5dSyFBuK
D20O1VF/g6PGW44NG+BC2vHZ0OemMo5Szho7r+gdil8mfStyujTtr4rINSM2
tO0z/vv9pcyPqRc2xJ7KdaqsazGzHutYREUNWWVsqBr22PdgLnGdv31Z+9ga
4UiG+KLCmEyzrIgN8Uv12fDa9csuDym17Wc3Vwvr8UjKZaNpsaF4D/9Q1mG4
sjvv2I98M/ze5ecuZZqcNCxzeVUq8nKm77odx4TkLPVtSFVsyLb99pvL7IY+
G8KFYsOnL5cdG3KOz/fz+Rtgw7/52f/Z2HdFbAgnibFgJbEh4veGEMvCf3t7
nXgysaEfqxjyIe23JoU4CzYUH6oty2B+/GRIVf+LRWwIO/f2HPSfi6aXazOI
xIeuDkcPdkTLhOSbIb6Q/j986Lc/7HOIqhb3Bfsd48oRc9B5gW7eOpOcvf5h
LjZRfDjqb3DUeEt2w0HbgXlgQ3woi2rBFz2/8klJ35fbOU784YfHwW2GVe8C
wYVTaxeST69f7zpuYhfFhqE4maL6HGLDSvthtBtGRQ1Vqm1fFNc7DDakHbWN
Xyn9f+tHenr6vKttL/sgsYXUJxQb4tdYhw19wYBpTvVyNoT7EPMZWk4UGxbt
Q7X+xI5iQz/OBSakXfIzrD2ZC7w7+39n19lW5wAXcl7YDB89m0vuPp4KsiH+
pD/96b9wtsPejiV8rWxdCcuG2Ketj6VyyKiOH+Ow4ep22qdTvMOL/eJcqJK1
+dU5xl79KlVnsIgNC/1HrUrq3MOGvdTUGAeFrlmI98WGVSy3++ibrMYBXAgT
woZo1OcaFRb3CDasU59i2JqYOdbFhmjU3+Go8RY1DZuIN6QNxRoSW8fv4udu
h2vH+9J3xdrhxIQM4U1qD1oWg9/o0zT5P2SPAzZc2Fjq4jwbN/kq960vrnnh
q+o6pvFP/dWajIqKKpfiC/3+KH1ybHrEApJLRjloqjjQF339tO7hpuNK2uuV
DW8/vJMsXDuTfHn8Z44TGVourMuHsJ7shsozSt9Vvqe2zwrbkePGsiHvWOah
on106sBvZO3Aht3HspjVVoQNnz7v5FBsIl6wLN7NSszLuNgwtB5sCBf2mvck
xAZ+zUFbu91nQ8myIb6jv711pfVMLiUTt2ez84W9eNYUB6g2mY8vpra3y8rs
iNYfFVkbHPvhmOz1IB6S/De2PXhOvrJS8H8FJiTOt6SmYS/XeNg2v37jFv3n
oGv9Aj7EJvjk8ZKrQwEfKu+o2HCY5xo1uIj3VI3JUR0DdkvslT4fsmzU3+Go
8ZXjwobyk4oNqcuA7Q8uvL2d5tX168RbwVI25yf9neuPUy5ce7KdTVs2JLeM
+607EBNYtI8668l2yfE8eLIUtAEW5dSRrbPKt6YqJ41jw8iFUVFDUx02VO3B
ftnQ1Tds1zJ09ezXtpK1pzvJxJ2UFal/QR8SJnz/479y/MeQeELyn7JOHTaU
/6hiEP2cNDCd2FB5Ri0bKmeq5kvwHSxZhw3Td2endiHbkqM0tB7x2tnv1xVs
WBYrF+p/+2y4/7q7bhEit3ylPWx/NXn3l/86uXr1i8p1Q/6cPk+qzj18yHB1
t8Nq8Jd8Sz+42nn3q14K86kRAR/ChqyTaitjQJ4x1a8gd43ma3vat+ex82wz
5x/K0D2n6yljwoX4vjLkWLQv1uH4mWacdsWGzEOWDYP/f9aHtCDGEJXVuS9i
w7r3qh/1mrenl7ZDzzn9evgQmxN8GGtSHB5hM4QLR50PSGxo/UpdfaKHp0f+
HY4abzXhT2olNtSzyXhZjlI4DN8m9XXgQPTN9kqy8uKFG2eItA1saPs6Veon
JpFttryaMVXtl7Eh8+kfVt6PaDeMihqeyEUayEcKz/k1J3oRDCkWZBquLGJD
9lPEhrsvU85jXdkFn+ws53LPaFkdNlxpbUv+GdXLYB6cRw7TtSe3cmyYvss6
NTBC7zHbtvUZtTZDhqt3Lwf5UGy4tXfdez9u5FjRtRGIGyCPS+i4FMNn54kN
+7ExwYYnP/+JY8Oy9ez73o/1g9Pk9yk2VJwg56bYQ9hQ/qWw2aW7m46LbC1N
K7Ghz16wIHxo54kN4UWmZfuz3G25j/2zrM4zb+Mj2I/YsGo7sWHR+UllbFj8
La5mQ3H7MO2M/bTt2w7hCuUiVW2KqPEXDA8bot2Nen3IYerqwm8zNiSv6dyj
CTd/5N/iqLFVk/XuEfGG85t5P9K0ZmDxc4ttUGxouZBpePC7P/zByW5j2XDt
6Vxpfay6uQ0GqbFRxZ60XZsNIxdGRQ1PQ2RD/r9px+XJ2kn5Dr9R2sVOp5wz
zFPOGJjwoy/fcfULmQ6xobjOsqHsi1qOyJ9qc5gy9NmQodiQPDPrT65V2gSt
LBvm34HpMK15v+HYkDoW1h6oHDQLm5eDbFjvXRvef4gN7bWp275EbtLPPvvL
5OWz4mvjx9kxLnubctuKB1V3Ah6EvVQvEGZjHdZVbXexIZz2xc2l1nhz3wMx
oJ0nNhyk3Z5s68aHtGg7rmET/eKyvDSD5jRtWmJDeDCtQ3F25HanqP6EHymM
OA5siG5eOelyb6nmBRr5tzhqLOXq3TdsMxQb0jc6eavjj/n6zUaOn2Al+j1w
4eyjWafdV88yNnR9ov/0h4wLt169ysXXXHH1PtOYEb75r96kdQSXnj7r+p+o
w4Zit2HkPEUnb3VqSGJXLb2OrX7rscn5kT8fUVFHTcpB489jyDuLnDHqr9aR
3Z4YwkHYkPcE01oXVnCM+ORW5tNpGY51fDYU/1lbIkPyzfCupO49PqIwoeIK
fTbst6+c5hjt8BfxhrDh8tLlbF5Z7Yp6+9ju4jGr7wJ1bP15ofObWzudbDxb
cDlqNG9h9rhjw7rHpW+N4vTgPKR68coZAx9i35MfqNgQhmGoc8O2Bxt+dXvF
8eEXs185W2GOpUpyuIyd/Nr2Jb6ksGpTbFiUt3SQXKbDFEyhXKTKcZmdyxHO
P8q57e6N/jiaEjGhijN8XWK7OCjBqfChrjXDkb8TosZSYsOm6t4Ta4jgILGh
86N6kq8zQZ/H+o8+fPnScaFlwWfff+emEeNaX/F/SGzo8pW21oMLF37/uKcc
flZ+TWb8SZtiRa4B1xku1HUquo5w4bGLiyN/PqKijpqGwYaIPj5MKEaYXUvt
j+JA1a/Hf5OhxqlnCBvqPVGHDafWz2dtLD9+6NZ5XpArpYwNbQ5SbIjaxq9N
UPcd57Ph091FZ3tDn3zy524eeUEHeY++2K9/TGKCOutTJ8yyIUxIXtjlxfO1
9uPncsEuqNhH+ZWyDN7jWUFiQ9kHud+KRWTd+Wvnk69mZx0TfnJlLmPD9y4v
O7nn2LDhODOijS90uWcq1ocNh9VHHkTDtDFiHyQuzNYttGyofDV18poeVq0/
GbwW5zgJX2AYkXF+ExrFfdM7GTbEL9n6Jo/6vRA1nuo1D83EYrW/FTy4+1zP
5E4ytZKyoX1WsfGJ3+BC8Zy40PmP/qcOI4ohLRvig3ph5WTy7Y9vMjbUtqzX
z/tFNe3pOw3KhVV1GkvvS0P1JqOiotqiLgy5Z9o5aJpuvx82ZB41C8lN+nSv
Exenmhmw6vn75x2/kUuG3J7kEAixod9nxRaIVI+CevVF9e1pM8SGdWL07DTv
TXyWxFdrK9MZG6oGBGz4qkaNRPedeNX97ixjQ8dkpha04srq1N5DxCZy/NrW
Z8NXr8p9UCxPY/+Qn6g9XubxrMCAcKtyeJK3BT5kOblRF+ZOZmyIeLa+WbmX
fDJ7P/lsZiljQ2dHbD/X48yJOTaseWz22orxy2x91uZb9Uz1oh9Knv8mRI4Z
WFBsCEuQb4Y+fFHdQjscZ07s9diOMhuioljpYd8D8aHYMNoNo8rUK3/Ahp9V
xD389ua2y8Npn009l+T9hLnwK/Jz7YkDfTa8sLrt4mpYx+Zahw3hQq1r2VB8
2Mv/j/pJ9G+Q64d5dsSmxHe+6r7EeMOoqAY1BDa0fVzsjbAcTEjtC2rYT9zb
zmrbixEVQ6hpnw1RERt+dWc6yzdq353UtieekLhC7IrwoM+G9h1nl/NbmPiQ
9x7Lytjw73/cTn78fr39u9l2W+kyuMxnQ9efb+f7hBH339wZiA3z35XueRyD
8yXZSWNqimo2hAQbPn2Z5sLZ2Zx3x/z9q/XKfYYEw8CHYsMrs19l8WOrLQ4Q
5+A3CSfKtsg5iw117Ngg+WZc37jr2JD5Nqdp9lwrv4tqQug5befjrcr70vT/
RCbPj3QQNuzq93rzyvhQ+YB69e/7IbCfpkQfXWwozsNWaHmiThuh8XHROB7T
QUn1KEd9HBLP1r0bk5ENo0rVSx6aE7fS2s2WDbERMqTmPTGGO3tbXVyIYMM0
N92nWbzJ5otOvQpEDcNbv9/LGJEcNNgTxYZ+TUG2IQbRsqH4EFsky9lHnf8X
5bXJ/ZbeOl5q3Gsd1diAbVcfD16rpvS+RLthVFQz8piwyb5xv2zIkOXTaxvO
n/TMnYmMz+A4+qH4kbIOOrW4kpxcms+xIUOfDRe3F7reY2fvnnS/c11dP+04
8NrmZWdD9NlQv4vBRyn/bHv811ERG9q4vr/7cd310zkXcrlYNuznfQljwUih
+uESfX72G2LDfqRj9vnQqsgOBcvAg2JChtMz5zI+VB4axSDKBxUuZDn2yixf
7JudLKeNamCIDbE32rygjv/abOg/90NjQ5NTJmu/h9jCItXNUTrsXDK95jDq
VdgLiUuDB5vgqHG3JR5lfb+/7sQ4XCiNw/2QfzJD/EsZH/n3OWrs5GINa3Lh
+TvKb5d+o+g7wIWKJ8SnU2wY8sPEp9T2V1QH0K5D7ULYcGZrN9l+ueO4ECYs
es5DXCg2pL9k85ZW/dZb5GsFA6qGBWxI/pt7v58ubKfub8qsxzXB3zZ4b7Ab
Tq+M/BmJijrMOjZ5zcmPL7QatK+s/vAn7d/MyFWKxILyeVBOUfmW+mwI63Wx
4cqqW8+t31qOYL3JlelsGl4sen+F2FAsCAdqemV32uV65ne7IjZ8vp+K8aff
LrvcYqn9pZgNaZN5Z0//Io05/PD/ae2jk5u0n/pvZdvIHkQde86R8ybHTL/7
QyE2LKp/IO5DcKDYEBFbaOsbiQ2ZVh0LctJQv9BnQ527+JB1YUl8U1VDULUG
bd0L356Ys9v1wWo5Bdivq2Zhn0xoNcrcJE9eLLae+TtDY0N4AZvS4vxErdro
/dS6HzWTjHr/ozhf2NBy4bhcCxu7Su5U+HDU3+io8VMveWhgw+cvU4kN6TfA
TnAhvyMv71x2/QyfDWGgD+ZWk6sPZ9w6RTF8qnMBF1Y943AfLEkMoo1LxMeU
fDSWDV/sh/8f9/aXs/5RFRvSx0Fw4es39fyhiqTjgQtP3urOJe7uTbQbRkUN
rHFiQ+IMsRkSH0hO0nd+9afJL37+J8mx9/6NY7xTSxccx8l+SEyh7IJVbKjt
vrh5NTl/71QpK5axIfy4+zLPhinv5dkQfrRsKD8+1YngHQk/WjYk3hA21Dr9
50Kt3g42VFzAoPuYvnouee/dP3P+sZ13eDqE4YgJnJv6PMeFCN4jfhDeU96Z
r+9tZ3lM79295vKgwoKsp1oW+JuyzOdg7JCsI46EDbEdihlpQzlueB4Zyp7Y
xYbyORW39cJvIfZrmAetxIb9xKANUp+C3zDEhq4v4MWx9vNcdm1j2NDmB4ET
ZXtCrMNysSHT/fqcjkKj3v9Bi3tVh/VHKdiQ2NZRf6Ojxk+yG9bNUQoX4i8K
00ytbGVsSD4YpH6GfC+z90JrvY2n2xkbMi/kF1RVA9EXXIjfqauN2BqKDf02
YDGbt5T9wIXYAKvYENG/YT2GbDfI/2OIU4P3JtoNo6IGE/G6gRqGaBi+dcdv
pflFYUB8QKlvT2176lhQr7AXNmRo2dBq+v9n7826pDjSdN0/3r3XOqt798Xu
4axdp6tqSdWiS2ioKgRSISaRgCTIBERmgiAHhhwo5SiSSYihxN43ceIxj9fj
8y/Mh5gyMpFdvMsjfDA3N/eIsCe+aW2+dWXl89bVNj+KA1lOLc32xYZefMdZ
NlTOL7EhvMdcOepjamK8xIbz61OhzeWdy4GtYEPsb4PUGYxxQR0rwFJNahRU
zenZBhvSd7EhPp/woBhQbHhl6pOe48WGMKE4BR9UsSHHE9e4s7XQeryTSWxo
Yy3lRyo2VG0M/U+r31SdQ/luxIa2bqG1GSrfKcqf5Vg8oOdJW5dwTEzoBVv3
+3s7bO3Cwv/Ee9d62rbPl81D1C/Hkm9GfLh081zOhva/BnhQ83n2FVP6XDUH
VePgw4PMnNZeeBCFzTCxYZJXYEL4Y4DahoENV+dbX9+fDoILic2DnYjPs2wo
LkT2ueR3zDKc5iH9Pt/YBuFCbIWKX7TtMpeydS2Wtm+2GfVSoTZiplP567PL
X/XMm/j/ucxe+LKPuPbtSL0meBG/3ML9SXbDpKThdADYkP/CTi9shTkk/2Fd
3dppnZ46EfwUP7t8NujY/GLgOambO7ScDdnPsuH209X2d9tia3Z9vpYNq5iR
c3bnwUX+q2JD61eKD6f+JxQbIviKvJ/YO3y9waoYwjJp/l029/ds2CS/aJWu
fv2X0H/FAyJ4rSy3CethNHw+qVsBD4oN5VuKYEP8R+HCpcXpwKCrJneFah7q
9YufNgts6JnE52bFxlhV0z7kOy3zOfU+oyaH037ltrGCdVUrchg1rWvoPyPW
P7munX5qJ4rvMjY8n+enYe7Oe+0nNtQx4kT2Yf9hx+Ww6aCyIffR+5MeNGGD
pn8T/51OOnASG4al4ZCmdsSMDefbc5+FnAvLnkPLhpbfFHc4CBvCZLI1wlc+
7wy+qWJDlte3VwIXTq9fCq9ZJy5kHeJ1EzZ8/Wq70P9hPqNwYQ8bcj+uJLth
UtKgKvMjHVUtV/TZ/Ga+nFtfCra7wFerGQcOw4bzmw+ibCg+hMewv63uzjZm
Q22jX/jK4UvK63uPZmrZEMnvNKtRGGdD8pTG7JTTCydK2VC/C02+L71dxvtd
io08r3mW9PUIS+dQnTk+bHjpwtFwDdYeVceG2A3FcqzHF1RcSBvYw6a/v92a
WZgLtSo8G9o+WjbEn9TmQUVbT7Mc+SEnjxuny/dKnnvPgtcj9sAD8HmW4MPn
JbU8+5obv9rJfXLLnkPqXfIfjJ5l3vfTfj/Pdc/9bnOPOLBOxJHBh4fFhjhK
NeXDqv2Gzd2jY22MIXxo4/sOmvTfwqQ/z0kHT8E2Jfuh1DD+UBIbEjfnaxha
wVJvXm2G1/pdhCX7yd1S+oy3uZCYR5/HdGl7OcyjrqxP52zIUvUSYUHsndgd
yWtjbYeeC5VbNdavKqa126r+G8dXt+feJLthUtLA2m82DPFf23NtRpxuLW6t
Brbj/6Qnz1bDfz9wofThp/9f4EP5gX58Y7WH6fAbrWPD1Z2l0L5iA2G2+Y1r
oQ8xRrQ+qGJD2JLYQW8jrGJDeM9vEyuVsSFz7I///D/DdV++9FH0u9Tn/IzZ
BmM+e9ru2TB2nPKCiqea2nfYFzak/+JD2e7KfEqURzT8Jhk2tDF02BThQ9iQ
1/Rd16clx9JP9Z/3ijfkta6NY2FD+a36a6OvsFXB1hfxIT1otRG9uIZRzI81
PlX/DcCDey8WQvwhr7P/RZq1rRqWo+hrE333zbFGfHhQ7W2Dalg+ZL39/2aQ
8+MHjJ+vtRXamNGDJP6fS2yYVKY83lCCC6U+uQQuhG+YA317b7PnWYQLs9+u
7SBYscrO6FX13x5zIvmxZnbEzeD3Kja08YhahhqI//dVzoXUvOA19Rer2LAJ
y4oHxYJc7+6z+L7YUxk3P18N41/iD5eUlFSvI1+PJwebPqvwIMIuiK8488Zh
2NAzXBUb0jbbPRuy9GyILTHmPyrbH36iTdmwStYeJ1sLS/mX8vri0rECG9Z9
n9rtdh7v2cn6UYqdtL77vZxxYMj3srtdWGf38cdZcQ34FRI/efz4b3I2JDcP
23gGXplYSvoEH1o7l9hQfcdHEsYjNlFs6M/PvmJDzvmLGQetg0OQjhcbWhsn
feUcsJ+te3HQbIN1Ipay6rkZxEe5ig+Jp4UP+2lPbDju+hqFfr7+W/AxbZKn
ZpR8OEn7mGx+Ta6nbr9B2RCJDSc1Dv2KZwQ/5El/lpMOrmxOmtyOOL3WuL6F
1bfGb+VUJHa8LGdoTP733ws7IcyW5WlbDPMPOA4u3Hqy1lrYW88YsC3PhOjV
25/y17AhXHjth2s986hYn6r6K/H75OMsxY2wIttUwyKMveHDMP7Ta0Pd16Sk
X7PGzYboi9tbrYvkoFzI/hc7+f1mEOt4DwfwmX/WyYdl+fD46T8HTirz/axi
Q+338vVK4FH2FaPhr0mcH/6h0ytLpWyI/Q+t760Gv1KU1aQvr2tYx4aSZ0PF
ICr313u//4dggyv7PrV1zr3dxdayZ+6tJUyk42RLs7ZCcSB2NbGh9ymsYkMY
mutBsOGRD/+5deLUf7am16Y6+YPO5GzINWJjzX7zdgoxcj4GUv6hsGGZnUk2
QX5TxIZaJ3uHbKXe39LaSblurp/znb5jnmkTR3hYVDV3GIQNRyH/3Hg2H7fE
hvt1vYp1pD7jpPnwILR7kOML/XUpR+6kP8dJh0M5J3bYcFD/K7gQe1jMXlb3
X7H4KeT6fta7P+v431BsaO17Ia6lE09o2TBnQsOGBXVqYBCbqDaubS2Hmo06
L9ezsjuf1zu0/bV9VL95Hcu7is2U7QibprjQ6sjF+Yk/C0lJh1nhszSCOa/9
3+ajG5tB2lbGhuzj2dByoWXD9dWsriB8Z/1AlWtmZm26x5+0ig0RDMZ27Iew
IfyX8epSWKfjxYbEsI2CDbvfidvBtxQmpC8s9VpsKD7U/v4/e1/bz/92WDaM
/cZ4NqR9bHjYzcjPInudrZ8n+2Pvb9J2GBvVS+QaxIbLO7P5eMKHYm/YkGNo
j3NybnjMs6GYVWyn7fCNZWSxIc+UbIPiTtkNxcS2736dfFFVO0l1ECf9ee1H
jOWk59dNZO9f0/nPsHryaHksjEJeyxeP7+V+knChxHtyNE1qnF+9Xmt/x96b
6L1WvcCD6kfqBRviVzrpz3LS4VDOhQPmMPWybGjr/pY+ry52Dzsjx+CzpWP5
TVvZXQtzGf9/OHUt4ELshM/fvu1lwxKJC5l7kdMUOyJsSA1FbJDUNZxeWc/Z
kLmcfGI9G3LNVf9bih3hQq6rMP7MQa+sBDb0tsSkpKTmGhUbeokN8SeFt27/
LWPApa3tfMl3Aku2a77PdwKfeeXHgg/P37iWs6GNB6xiQ2tbZBs+pCzhLmKi
sBva70bPhjCL2mdJzCE+pYPwYFk+mux78E6e11G16K1ibGhtXGXfndnvQq//
l2U62ePUDnY22dfEhpYbdYxnVPElNkM4T4wrHxVyrxJD6dnQxySIDcVjvn2e
DxiVfmHXE1Moz4xq3nM8z5hYUscrJ42uGV7015PHg7b3xZ+UOMjsc9J5tg+Z
X2lT/7/99OmMPa++TuW42RDBhjbuEF4cpj24h9wqsKFyp1ouRJNkw4Mgxogx
hw0PAx/yjCS7YVK/yuIO746kzp58Swf5TmTOBJfpO5acM3CV2JDfXX6n2QeW
gw3hOlgwsGEFD1qboaTYw9z/lHViw5DHNPu9t2zYjxRzyTVghyyte1+iST8X
SUmHSeE7bMR8OAo2xI5IblHiBd+87Mb2US8+1I3du9bafHYzvMZP0eYsLWPD
7HvpVp7HxjMK6+gD+UzhQc+Gw3Kh/tdTrcNg1+rk7RAb2tqK2EyvzZ3M97Us
p2U33+ZG/v0pe5llHm+ztLk7tV71AW2sod0n5seq7Vke7qyNcB/b70P8wsKJ
wIb4mMKFMTZc31sLMY7wmPw4qXdo+yt/T9hQeWfsOIgNsfdxDbTj2ZBtMKhq
IMZ+b9VeIdZQOkRsSP+bsiHP437z4SR5NHxO2mwCq8Eq8vkUH968drLvuuxw
D7FpiqmL5U9V3YZJXvck9XRvMefDSfelibAbphoWSYNIuTJhw/+uqBVWJbhw
ZXew70nYS2xILKDsbSEfXyefDevEhjCduLDOThjjQ7iwx/+0LeZz36ysBPbU
7z3nUx2LfmRtiqVcyHzWxh4mTkxK6lu5f/bXC/lnalDRHkyo/DM//LjdOnc/
8w1d3Mt8AFjy2c5qmHaFb6nYiZyg1IuwbAgjeTbERmXZ8PGL5bzGhGLexH+s
m1tfC7GF1uZYxobKZ2rtlLzPeGQQHoyzoZ+7w7tofn0qZ0PsbmGe0mEjGAfm
Wd0tspNlQ+Xx9Pxm9xdLeZ++GBuKsXwdwe7v0E5reWu1/d29kbNh6Ed7zLDR
nvryd+FaxIaIe/X06UrYx7Kh6gHChop1tIyq93Z98TdxJ2dDZP1NLRs2yb8p
u2F/n6nJ1DWMqelvLnmC9Ezu27x7wmxo5/9iQ5iO14OwIbGEsGZdDUX4cNLX
PEkxxqOKfRy2rkaT9lMumqR+FeZDVxV3uJK9HoJH+n1u4UI7r3m4t1qoFyxf
08yWON+69ODrnA2Dza8fLrS2w8i2nA1/uJbHMno2fBmpb2XFfBH7gvU1ZZ33
KQ1jX5EjNjFiUlIzTYINeV/GhmI52BBGPHL0XwJTkLNUXMb32bOfO5zY5sGQ
2+T1eiUbshQb4kvBNpbwFPPiUAOxw2W8Hhcbep/SMP+wcW6GDfE35dqvXPq0
8L0uNrS5W9RXjhHLWT89m7dUsmwYqz1o+8d+Oid8FWMymAsFv802t4dYx/ZY
ig1f/7zaOnXit63ltbutnSeb7edhMWfDcO27nTqGHUYUG8Zsn1lutfI6HPyn
SF9UqyL7vczOwTWIc3+p+Y3tx3bombCMC79aWgm+s7btnpoZI1C/NSz4HIxr
jn2QZdkCW6LYBV/QJn6myi8jNqzbfz/z4BwEketTYyQfzVHynG9rmDyqMSU2
TBpU3djDu6X1wpqoLuf0804ev/wz8Hql9d3fuv452A8V14ftjf2J+xMbciz+
pCz75sKaHDXyTxUbhpjEjcW8bkbW3/J4StYxd4QNyUv61++zZSkXNrTPJk5M
SqrXIHGHPTVlrm3meWjIO4O/qHLKKP9o9h20k9eUsGJuOggbsoQv8BWFDVUj
A/aDGxHfjRyDXr7czNkQG6RnQ98vm5Mm++4aHRva70JqKeJXmq3PmEpsaPmM
3wmOs3ZDrh//TbEhNiDaYJ7kazsU5lXGH9Ou9zUryMOjWD2xIWPFOBLDqbym
YkOf1zT0ocOGXNP87au5T6v243h4hvrzsJPkYxs5P/zI0rKhrVfBGCHFJeKH
ClOLDS07xzi3qV9pUx6UVMsRPqRt8rdOr023Pr+9GD/XEKI98ro2mf/yrPFZ
0nXD9jyPfc/TD4gtcBRqyi/iHuyNTeyGKOZvGtN+xF2OS9hdlXsGPpQ/7bh9
aoepwVimSf8+Jx1eWTYctB57UzYUH8KF+HCqXr1lQ5gQUav+/N1uvXqxIXke
gn/oIIxYkcNUSzhRbKg+c07LhrZWB+s2n2c1K8SFql3RM9by3+3n/iQ+TEoq
1aTYkDg+MRNspzykn10+GxiCGLXVnbXAdNght58o5m6rwGllbAj3iQ2V/xMf
VdqBTWhTzFmWZ8ayodZ5RqzKUZPVli0ysPwybe1BsSFzdNjuxZN7wd62vjLT
+b7ssiHvLRuqJofqJHI83Cs29L8lPmYwq01ftDPa1z++WMhrxcNb7Cs2DDUL
H3eZMeOujcDgOp7t4jF8ZLm3lg3tOMBu4kPVkbAMRzuyLcJZ9Mmyoa4HTlX7
YkNb50LMzD6/vO21PWK3pA+9z30nRndA31Hvx6z6HrA9+Vz7tR/G+ohOR+pj
VYlnKJ9fd9jw/7x9GP5vYJ2NkS1r411hQ7jm23NHGzEc/AMTqlZFk/ab1FbU
/zmTHotBBP+JDYktRMrVM65zjnOsJv37nHTIddXVPRwg9rDs2SQXqBjr1qPd
/LPAerHh9gvWPQxMOPPwy/z3Rmyo3KRiN9hQGjUjkgcH++GV9ekCG1q/UsuG
1LHgWlTn/tSd+PhofIe5T4kNk5J6VZeTpuy/FWrS23oU+I36OoU2hyhcBsfA
bv2woeIUxTvyK/QsBseQdwZGRDAM57FsCBPG2FAS//Eaf1Xyqlj+i7Eh+2S1
3Wc78+xsm2pedI/dyOP3mG/DUGKbzBczixsUG2axltn3pPwo/e8Dx+r6lncu
h/f0oSyGLDaHt/Y3z0mysYkN0faT1dB37jn2KbFhdn82CnY5sSH9FxveWjzf
U3fD+76KDcV5sKCNSRQbevsisj6lYkGx4dbTXv61/qViS3FXj32ww4Z+G+9h
9yob4JWV3lqaEmwIK8rvVMecXbrWOnZzsb1urdCO34/3em1rgdTNm8Xx+fvX
+k/lVs6GfA7+/nY9PKP9MGCZTfYgC5shbNMkl6bYsJ/2YU7ymca2cc+s+Fzr
Howztm7Y8dJYyTaIsKnCwYcl90yZJv3bnHTIdbVT97APn0creMjXgUfwlGVD
cZZfZ9nw6c/LgQv5XtG8xrKh7IdwIetQX36kRj+9fZ0vbX8sG1LzgqXYkP58
e28z92WCDfEpZQzKuBBleX/6H9ukpKRqDcuGF5ebsSGC/xTHJ54LcXadHJ2w
w9XpY6Yuz3ZuK7Tz/DI2hDHFhjZnKbUq8FXFR1KMSZ/xURD7lbGhuC5mG8Qu
KTbkGgps+HKnZ39sh2VsqLkzY4Buzp7KfwvK2JDjYEJJOWCsrcfznj1evpll
NkbLbht7m3mf4UOx4ZapgSibh2VN7HDsF8b87pUCG8bOpfeqS6g4QrEh7AMX
8ZolbXs+lH+Zah7K5mn7FxsP9hffRe2D+JV2fEu1XoxGH308oZXNQ2vzIiG4
kPofLGnj5sa1wICwoRT2+dvVsB6xP/tdX7mfsyL9x7aq67E2UnudshVmnwfz
HBo25LlmHoE9m8+Cnt1Jz9fHqaW5c43ZUPv3y20xmyT3SDl41d5mez7H+Ifn
tZN7xW4/CBJLWy7UNvncHmZN+rc56fArjz3s+Jj2e7xnQ1gKrgos2KktKDYU
5/Eef0wdw3c5bJh/bju58WiL/bA75r6lexm32RqGYj1fu8Ly4Ku3P4V17Cs7
pO2fl9hQfcKuKDYkXw08iN2hkgtnhsv1k5SUVK4PZ9Z68v+WSYwIFyr3DLq0
2lu/PvZ9UMeGn578jygbxnLBaD4lpsMXjnmtPYfYEMXYEPshS+W+4n8qbJXy
B1UflKcm5jdKfT/mzcRKwqaKXYyxYc/cSv6SbabTvPvO99/mbKhYQfmV+uPF
hpmNsmT+Zubz1p4kP82tp1029Ixl2ZBjlcsUHlOsoWVD7ct6nYN9czZsr/+6
fX/LxsHaMOkL59A+2PNU60JsqNw18lu1/ZbtUGwom23VXHCnkxcte9ZLPgcd
PuTcqI4JJbbrORcLIrGhrptnCXsR3IfN8Is73wU2JMcr+8l/WLUk2Y9nIORl
6rChzdFq63lYGyl8iMpiL8WGPN+8fvZyYei8NQeZLamzcP/7i4H3+jmun/2V
G9Wv13eZ9gn9eX43s8u96a4TG+re+c/pOOQZz7Mp/qL95nY9LJr0b3PSuyNb
93AQH0j7WYfjPHeJC2Ez8o7CXnXPt9gQ+6LWMQfiWNkO85qFETaE/zh34MLO
Nhu/WMaFkuVX/Ea/uL0d5pfwcCUTqmZFw3lrUlJS/xolG4Yag6tZntLYd4Fq
DSIbO/j88d3WJx//r+BLGrPP1bEhEhti84DPiD20Npq7j+bC/1DMnyXaERvC
hJYNg32yYzMRF9rX2bw6ey025DycW8ezf/DJy31Rd3Lf0Xyu1fEDDX1qn+/M
6feD/6W1pWmOH+NDbISwQT9zHl/nQvxQl8uBWhXwodhQbWU1Fbtxhowp1yM/
VI232JB7rX3tONi8qZ5XxIa0Z3mMJednu3xGLRt65lR7sbHceZJtj9VQKqjN
hrCj8uLAp6yv4kPys/7wZDb3AYbz7LXaJc8TLPjp3N3Ah/AjzxVxqWJD5VCC
3bj/rPPXo2v07fNfQrBdt5dijJgNVes5R5WvcplGxYKjzjFSJviwn5wp+If2
y5KwVVn8necu+NDv83P7c6acVeLGcbGhzzWKzTNmtyQH6ajOGftcTkqT/m1O
endk61s0rW0BK/l1sJe4DXufnV/BceJCG7tXJ8uGtCkbZDee8VGBDVXTUDZK
awfM/VsdG85vrkXZMPgEXXvYOr2wlrNh3TjmeX6GjDNMSkqKCy4MdSymV6Of
SXGgXae8M/iSfnE7q29vbYVN2RA1ZUPLh89+7trzQv7MrWwd82nqHsJXYkNb
596yoWotqB3F+NhcqGJDsZ6NTSzLPYNg0zI2FJ8wx9YcCKYSG/JebGjtApZr
vH2MeSJz96a/AzF/TtV5II5PuWJi83pi/JAYys7nxIayy8KQilO0bTL22EX3
9rp91tgrJ6rtm81jBuPRHufnNwU2Y8kzKBsmx2R+Kd02OE55aayPZdk8VD6s
ZfleAhu2f5s4P23TjuyIdr8sJ2mWj5QlfAgbxmLxbI4hxPPMMcr9g51QNnYY
U68zO3Uxx6yXzseziI065Azq8KH1P7Y5jDy38zxy3ia5acYhn1N31IJ5qG/Y
bz7NfvmQ/WGsYfKzwIc3f7jSerA7MzYuVC4Zn2vUjg+v2TYqNtx+Uv4f2CQ0
6d/npHdIpu5hYJsaBirjJNYzx7JcGHxAlfMlMGPRXzOm2PcG37HiOviPdtSW
PY/Y0K5nXcxeuGJ+13J23NvNzy827HscG4xhUlLSYOqXDU9+n+0DEyoHjfch
5TXfXTZHaYwNbf5P4tBOfPab1puXxfwtZbZDmxNGbPj57Rt5TUOfK4b5OOtZ
Yt+D36rYkFyfZf2oyksa40bm4919tnu4xNpyFreWWidO/WdgpzI2jMmzoXJY
VP0m2Lg7sRRL+NDm/6QtxUNaNtw1vqQ2ZlG2Otra6eSF1TpJcaU6XmOvvDW+
7qLnYZ1HeVJhQ/GtbJaq38h2ex7lN7VjHxPHWjbsiT/s8CHb8ONUDlX/GWId
bOhtbt6GeaETt6t1PLeZH+l04ESeB+zi8ODKTi+/VLEh/3FkdV92Os9jNyeS
3pfNGcriVd81NgzX1LGJ4fdJDYamxwzChsPEDf791UZgw3HGHsKFjAE5d2yu
Uc5pOVG5Z96F+EKvSf8+J717Gra2Bb6WzK+yutFFZrP1Cn/5pdyntOz/JL5j
YbksBvFRoT2dx+Y19f/9X90q5k6ljyv+P89O/lH1oe/xgwtt/cgB64MkJSXF
lftsR2pSlK0bNxsqvk52N+bBWYxT189TuUttPB+xhJYNlTvGs6G1WfKe9tn+
ytRgDbGGbTbMarN3uc/yHv6rlh+7eWx6c9bE6hxqHq94L8ZRbEj8GHZDbKiW
n7wvapXK2NAypnitcFyH/Xyey8CGbzNWZaw0/tpP42dzybLesuHm+o3W8eO/
CfbhDz/4p0IeVsuN8N7u0/Jrs0xbmMsaNhQX2jyqOtbm9WnCiLGcpflnw/Bh
VQ0KcsVg3yvzyVTfe2L+9hbDccoDw/NiY1Pr+p7XKulwYd1/DHXtlW0/yHGE
gwg27KdWPbUNb1/7shEfse+VqU9CbOMo2G5cfMi1YA/0jEyeHtajdy33jNek
f6OT3k3lbNipbTFInk2fk9Ta8eC5qucaPtt9Ft8mNlSOmlgOGbEhLKi5ntiQ
99g24cLjN9dDfhliCcn7F75bO/Uo+rIVxsZQvqXJdpiUNDKJC7EbxrbjM6rX
xBPyniVsyFK5SWO5Zx6/eVP4LvE8piU5Psm38tnH/9b66Mg/t2QPtGy4/XS1
lg0VdwXnKe9MZkfL6mNQx4L6Evib+jyRYkNYT0yjvDOZbXEjr8vQhA27OSKK
TFjkw+6cPePPrj8f1wHHXl38MmfDnc35/Hu7yh5otfdiIbcVeY6w8rYmz4ZS
qI/RYUPZ9RgXbGU8B+Q46d677D7aehEINrxy6dPAhsyPyf+vGo66fnFyjGH8
dfi8pj7nDn1Eth/WPlnWthf9sblvPAMGm7upexj7PMGGIbfow7mee2jz6Mhu
aH1A4UP8dckF8+bNSnhmYMwmXCv/WT92sf8F/Dj67XWxhu8aH6I6PsSWJvFM
syxjJJuHlH2HZan9yFdKH2M1N5rmcT2I19SPJv07nfSOSrUtDBsOwofwlWc3
uLDrGxT/PxkuFBuWxSWSp8azIVwI/yH4zrKg+sRrmFDvYUO4kPNpXRM2rIsl
FBv+8cpK3+OWlJQU16BsqOUo2fDGzInW2793az9YMZ+a37jWWtrO7CfwHczG
/HhqaTbYIZuyIczmbYfKY8ry1euN3K5UxobK5c/rJ89WC7ZFydaxiF7T65U8
90uMDTM23Q7chH0NG2L3O/1Oozk4bAjPeTbM52COleraoy1izcJvSbvPxL7B
sGLD4G/64kGe84X9PBtyr7kWBPNaNlR+TfmJep6xdsQybvRMY3O8bjk/0n5y
m3C8/EXFhz2fJ2yHM+uVn7lj138IfMg91Fjmc+2SGiJde+xmuJfwIc82/0tU
sXOsrZ7f/pe92/TaMqWNke1rnv+OsGJZXXtyc4oL5XNZxoZ6FvWfC20Oy4b9
+BE0vmeGzZR7pqwe42HRMLw56d/ppHdT4kK4RvX5clZsmF8FtoKxYC9k51y2
XnLVsw0XyqZHW36fmM8osQ9iw5GPC/NSxkBL+YxGakMGlk5cmJQ0Uh25MBut
aQj7ldnolYOGnJ6wIfOduhzFyqmI/yiMBlfZ+Lup0/81MBvOrM0HNhQPosCK
u7OB85RvlPNxXB0b0kdsiMzBqXUR8w8tY0NvV6Q2RpmfKWyo720b66X5eIwN
jx37j77mghyPbbNsu81rKvua3vvjqLOm/CfiWdiQ3x/i3oKf4+u7gXngQ/mF
kovG5y0RGy4vXOjpk2zBu097+U/rGedfKq5bOW90jPjH2gnFhjGbWtV42tyl
0XykpvZhnYg/rDof/WP8dH/CtVN/vs2IsKHyk/Ksev/YWNxhFQ97G6xvw/Jh
7Jmyx/rjRjnHH5fq2MHbDtlf/pTwIT6X2AHhQ+1jY4Vj44Tu3rk4VL9fvV4b
Gx/G8s4cdg3CiJP+nU56xyU27Ni/CrlqInF0sbkZXMhvE3xH3D3PLb/NzGX+
HvkeYh/igWx7HPvX7zObn4TfaU8Nsrr83QMocGDHZmqZMNhWVde+k9fVXn9g
6RRrmJQ0Uo2CDckBMwgbWv/KR1u3Wttb860YF8q3E82tT4X69XzfwX68bsqG
2CdVcxCuidUgl8SGmf9qN2axLHZQdRD9erFhxlzZum7Nxs5c5ZftKBt6XiEu
b5RsyFh4NqxqCzaEC2E/9l3eycZIbKg4OLEhS7Eh+8OH2Ajn5y6EJb6ylg3t
NYfcN44NPbv8Yo7zfRVP2TFlKX5SrhuWsZrwVePJcfptLPMdDZ+phnz42c21
8LyVnVO1GeXny9jCh4w9XCg29HGKZTlpqq7Vc4uN6eQ+85zyn0bV/w0xH+XD
oiZ8SHygzcfCe2pewIY+Jg9u8/fSnuP1i9Wh2bBp3/ttKxZL+C7I/gdWN2ba
Punf6aRficSFNs+KlMezb3brYET8T8WGsCKcZ7nQxhaqfm9Mlg3lFzoOJizY
BTtsGK5VNsOOrTBfr7wYbt3E71tS0jskPmNlvqRe4kFeX76X+ZPyn5O46Naj
7L8l4o4tK6kORFk+z37YkDmp2HB550oeIwhrwoPnlx7kuWbI9a+co8zHiNVq
yoZiWJaqQxFjQ2sjVO4arjerrdHl2czO2N0XNszWl/tAvurYDK2di/oegQ8/
+ffwvsq3L1YfwYv5PfvZc5fOkdrbGVPYkPsgNgzb3nbr4qnemtiQsX/cni9P
nf2gNTV1JNQ0FBtiC5Vt1J7HMqCvU2/tXrF4OdVarJPYUHPFqpw3ZeNBHtfS
z5bY0KpkX9gQ+yP5cuRbjLL/gLs5T2G/UNfxyc0szrXNgzZmsV/GbbJe9VuU
oxY7umzmPAvKbdO0/cOu2ekTBTbEz1JsyPvwn5fhDV6LD7NaNr01GuFDcoEO
2zfONWo+bJqj9bCpkHOswZhN+rc66delQm6aqw+LOU09H8kv1bUhNhTb8Rwz
Z4vVSqySjRls1HfPq55hXe2JnA07fqN5bh5rGzR87PeN+ZkmJSUNrnGwYVZL
J86G3t/Schb5SclNcnH649bM3PHW492FfDvzYGwjG5164XBeGRuu7qzlbCg+
/PHFQvBHhffgQ9W657zMxeFB9rVsKCnWkP21jtoXIXbx6WzhGqrYMMaT2bpu
DFddTpHAQs9WcjYs2485O/0s+GK2j3v982oQjCl7Itdb1ZY9N2MPl8AJYsqw
7e3D/DrEXMx/NQ8OfAEfttkQOyU5dYgzFBv683DPrH1P62XDko+oZ0PFKNbV
RPPXKjbsh2eq2LBQ39DzYQUjcgzP4/WV++1nfK31/Q/beX1Fuw/buA+wmu1T
lT15mNp3nEd8yOcQ/hEbZrU1pgpM+66L+EBysMjehy3R1iisYo2ybdjnPB/y
me2nX6NmQ/xkiTN8V/kQNf1cTPq3OunXKe9HWeAiH5/YMI+NZ8Pcj3OmW3ex
776KX2X7s7UlQr9WCrUmbAxh2K5ra5Bv1B836XuUlPQuSZ/FJvuxFBsqDw3r
8F3AnxThOylfyVBLbms7bLdsNAo2ZA6K8BeF56hrTw5TfEjJy6HaBcQlZn56
243YMMvFspHHEIZ4wPacWPlCUZcZr/WwobVx+mvr1rsvsmEs7qturkL7jNWZ
0++XxshxDczjQz6blw9b6zuzPWxIO3Av13557fP6eWfHX/Teo+leNjR9sGyI
yLWBjRCRc1VsSH8+/vP/DP3z5/H+nz4XCvY17jHLsjGoWuf9LsWc/bAhx1X5
1/g4RNVBREevLHfqiMaPDT6me/H/bOBG7kGw33bYkGc4y5U7/Bw4Jp6j4Cfc
YUPF0OFjzPMDG/K5qPIzfZckNrx57WRe42JYNvSxjLTXLxs2OX8TKb5QbMhn
lzjKSY/7KMT3ho+rbqJJ/14n/brVE2NnYxPhrpmH/eexuWqYMGfNlYIfa6wf
9viemEDZ/FztxoJ/rPqr2hMDMl7iwqSk0WucbEgMomyK8tvp+lFuh7r2S2vz
rfnFuZB/Bj9JBBsWcple+TTktNzeWsztT/IHhQ3xLxUbElcoNgwxkG02ZKkY
wMymdzfwIvNY5S9VPlGxoc0tGpi1w4bYKeVnCpPiV6fryebocTa0NkWNB32t
YkPvR0mbmst4NszyXW6EebpiFgts2N4fNhQXIvwC1bbY0NZBj843ne+rbIWx
/UI9yttXW5fPf5RzIRK/cP92thYCG9rahl4aB8uD2NK+ud9lQ9nWPPc14UVx
qJ5RzofdUWxaxYrsw7OF7bCqZkX3c9RVzoYdv9O6Y/3x4kM9r03YMPac1e0j
Bgyftw4f2jHhmWMbvE9OIj4b2L+9r7OP/XxXJD4cRVuMNXyILRIeU+7TQWL9
hmFDzm1zz8DBfHYnPdajEmOzutv/+Ez69zopKaqcDY1s3lMbo+h8Twt2PfHb
zMMiKzo/VuUEzXlQ9j8TH5i305k7hnNeLfLfIHU6kpKSxitbtyL3VdDnuOQ1
TIjwJ6Xe/emFLN5ZbIhUz2LUbDg193FrdvbzUBfP5jFlbgyvwYj4cYbYtvZ8
/e6jucCtTdhQtRF9Dhn6rPhEcpt6NsxqB2wV+kLuyK6tczswaxkbsmTM5IfJ
/Nn6ZRbzr2wEO9TpO1uBg6ix98EXfw1cIjaE7VBWIy/zLcQ+yP/9yLOhbHIc
o3wyOl/pvMqyYQl7iQ23dlfDeKh2RMjhYtgQvff7fwj3/NSJ3wbetW0pFtC+
FxuiYBve7LKh9Qktq9lXOWfsjDvtKGaxSRtiw+zz4j9nceX7dOyIsinGjvft
aBt1EhnP8Nw539K669TrMj60+8Asqo/J56c3HnGj4E9q2dDue1j5EP7td/9H
P/Xvg6nPKfGM8CExiPhy8rpfPhyUDeWTKj9S+HTS439QNOnf7KSkKnk2rLTd
WZ/UDht22+nGOAae8/F9Mw8L7eW2Rx8fGLHpJTtfUtLBVlU9w7DdsaFiC7M4
5izeEPayvIfYzpzd+myy5D3b3n/vH3MOlI4c/ZfW2bmjef2ImPplQ/plbZow
rOyO2bKbd1Rs6GsRig1tnQ0kRhRb2voUng3FhJ471b5lQ2xhvGb8eA8HwoBw
D69jbHjk4nzr07m7+bZbG/eibBib61g2hHcbzR1Nrpwq+yJ+ot+eOxpsh5YN
EVzKOGEHJeeq2JClbYP7KPsd+ViwEe48ye6x2FD5Yxi7C53/JWL5aZqKfipG
skndQ+Urlf9oGQsi3cP4522rx8e0lCeNHu9lvNYPG/Zzn0Ns4eu7ORuW5Z2J
yeYYOox5S2Gkxz8tNWZD9mdfseEgfKbPKseKDZfmzvXd1jB2Q86pnKu3vzs1
9DgSQ6k4Sq5p0vd00GMn/ZudlNREuT9ph+3COsuGYrs6P86rD3ttfc7/s2n9
xaSkpMOhw8aGlhGJRySPCax4c2kqt+PhQxpsYB02JF+q9XfNc6I87/p9Yr9j
W/AnfPmgM3/t+pkiz4ass2xoWc/mKrX2wphNEjGu4j0txYbYrsSG4j/ec194
/dGF61E2ZDv7EbO2dHe2J56vX/laG/41/fQcxTbYEN9W7LRiLtXqkD3x6dOV
1o0bn4c6h5YNQ7tPbga7IPcLJhQb2n6JNxT7BzPK9zTGdmU19/Samhj0VWxZ
F4No2RDFeI57oftjGbL4eessjY9pEz9TBB9Or02H+MTGc+SG3Kw438Gem42C
D2qZr+9BzmcKS3AdMGIWh9y7z9u3Dwv7s2RfGHFUeWHgw377Pcz5lHsGH1f4
EN/ZQdsSG2L7hA0PAh/W5aqKadK/2UlJfcvl7/Q82MSOl2x9SUm/HlXFGXof
U2IL4TrlJmXJe5jL28LEVuIj5S29urUTBAtemjsW8sbActSiIK+Lrz1fVldC
bHj5xp9yNiQWUGzIa+UHFXuhLA5yI68jQZ7RzAezyIaKA7RxgrG4wVhMYYwN
9Z7X+KZS+8HGt9E3xlhsCM9lXAdHrAXBfoj9LBtyD4lb0372Hlo25H2T+Xes
jgSvxYbWx9PXjBCHXZn6JMRfIV6LDcUXsJvsetwLseGRD/858OHJ87/P7zfx
dGJDWI9rsv0V69takNgRxYb4MIrxdA1iQx3rxyX736A5G6oNziU2ZGnzl4oN
2Ud8WOYr2k9NRKSaF2LDpvl0YnUqYvsRR6h6lo3m3RF/0xgLWptw7LiDJBiP
6yDuzq9Hlg2lMo4cROSjoUbGfl6zjTfEvxS2gw/9GDQVvqm7GzcL7U5S+v+t
n2Mm/ZudlJSUlJQ0Th0ENiSHjGVD6terbr3nQtgPO5LfBiuenv4gLOG9pmyI
D55ymNJPxeoRp4jPI8dnzBFnQ/tePqkxWTbEPxU2hHHJm8oYig0zu9Na4Dm4
wrJh1X0sY8PsPnZfwxB1c58YG4b6888y/1Q7n7f7Elf43TfHQpwUOSvEhrK7
so/iz7L8PV0bLut5Jog7hA3D89G+r9RFUG0EzeUYE9gyaydjUp+/lG1iRcuG
MZuVttlr4jxiQ+aOPieQHxvPl7CpZUN8YbeeZn2ybMhS96hgI3Q1Lupsh6qJ
WHYfhxU+pPAh96Qff1LbF+vvynjKp/gg+5jaZ1c+pXCRRL3CKja0yr53mtt0
Y4IPq3KWjrp2BSLOEZ4TG1JjQ9ev2h0x2fsqFrQ8yPG8//ur8nor45byWPWT
k2bSv9lJSUlJSUnjks+FXLUPOvl9l6/4LSV2T/6l8h31EguixcdPckZEJ07/
tmALXNqeG5oNqXkx3+aR+cXTYT+xHX2mj9gGxa38p1/Hhsz5sxqF2TzR2gpV
M7mKDXWurg2qazsUG/JabOgZoCwuDR27udi9T1V5Zg1j0J6dBzW1LVk25DqU
T8QzFmyIDbBra9zI59esU+1G7gVcBEOJDeFJ8pX6e27ZUHUL7Xnlo2rfa26q
9TbO0V+bljbvjOpv6Fgdj/3S7qdr8WOm+EdEDKRlQ62HccWG0XvWh90wdk2x
2upVuVurxOeE/1u4Hyzhw6yWzM3GbcmPOORTNWwY6sPsrOU2yzIGnxQ/0N9n
P9/LX9tt4sOXr+6FbVV8OAo2RDBaHR+O8vo5FwzIkvhDcqbChyyr2BCF/0Ii
XOivZ1J8KP8C/78K35HbT+LHTPp3OykpKSkpaVzaDzZkbtCEDZlnwn3Uqp/f
fFAbb0geGERtQexwBZ/TBmyoa2Beip0Ryca50akXn9V9qGZDaz+UH6LlRcuG
1v7InJjcHlzrenu+hR8s421jCfW+955E1sGGjiWsLUr2RMuG/fgcirPIh4nv
omfDF0/utV61x4VcsviGWgZhfz+nFhtaWx/5aGBDWLB7n2eDLyNjTQyg7Hji
M5b0xTKXWNHaAsV3sWvL5u3FmEXPhjudmiyWDe21VI2h9dMsY7We+9uQDWXf
VB8sX8XYcChGCJ+V6WA/hA/Fhv22oxophbl4mw3578HzvPo/STaEC8WGXrCg
ZcOqdkKe4z5zncYES+3n9cOEshOKSfErVb6cpZvnonGI1HuEIVGV/yj7Tere
SopPVu5j+SXENOnf7aSkpKSkpHEpxDSVbXP1K8hXg08ptSDIQQMj2jg8+FD+
m54Tbz3ayf1Jz93fCe9hs0+O/WvIKzqzfqFvNmRfsSH5YJijwlirO0uB3chj
Sp4aah8y31S+SfpIX2FEsaHiDj0bep9Rm4dUeWlibOjth2LFYq37zSwvqGND
fBA9H/bem+LrkNeyhg31XjxWNu9hfsscVnGB3r8UGys1EFnauTD+pGJDbIBi
uLBss6GtKZHVEtnOc4lqG2x49MN/yeunwyBiQzFIrO+WU2O+pVKd76LfrjbE
hrKf+nbr4pU8g8Zy3yBiTfP71b6XymtT9zm2rN99/qr7MghrWTZEukd7LwbL
URNrHz4kpnH7yWqU5w+iYrZC5Qf24rM1bO7QvUeLrTvzw+cN7fs6TYwhLGhz
yZCrBm7UtcGCMGxT7jsIfHj6DvmkMi6s+gxN+nc7KSkpKSlpXJoUG/K7yzw8
y0fZrTlO/hd4D16E95RbxjKh9zVlexUb4msqNlReGPrHdSBiJWUzogYhfdh+
krGb5b4YG1r7oObkMfuprWeodfjTza0vtaZXloI9lr6wbMKGxfu0leWzFBs6
WZuhuKOOC8SGsXm5ZUP8CpnTIWoSojsL53I29MfqPogNscHZvsCaZ06/n7Mh
zwesaNuwzEc72MbUz7J4wn4Uy8Vqc9JYtrP2rX7OYXPiWMGG3Cf83L66dq3A
hlwnfLrzZDPfL5aDta6Ofd341I0b/Kb8QGJDnhf/X8Gg4tkRGx7kvDQS9kR7
3VnOpRulbBjGeEA2JNZPbMhSOUQnoReP74UYRPgQu6DYkFwzdT6kZZokH8KF
Et+RVXw46d/tpKSkpKSkcUg170u3RcQ2+ZXCgln9663AVLwuy8MCf8E+pxfk
T1nNhtgRm7KhjVeUz6fmzLDg0hrzlnOt7a32fOpZVn9ebKi6h/IDFRuK4+RL
ahmPdTb3qGVDtd1d12nr7Q+FfKbsG2NDxRw2FXUrrGJ8GKvFDm9UzZMUFxjb
9irUI9gITEBsJzGClg19O3beLDZkydxLNerFM+xLrOKHH/xT69gn/56z4dTU
kWhfPBv6c4cYwbcPQ97Oslg2L/mN4l+muEXLhv4cg8xDY8dZP1ixoa1HadlQ
185z7nNoNGXDqrqUVfvDgYo71GeTJWzIM6PPcj/XXraftTcfZFl/U9gQVbHh
MFKcn2rST/K6YUMYUfGHcCLr4MNB2hv0uGHE9xj/Razv3QnPLXZDsWHZMZP+
7U5KSkpKShqHqmINR8mGzGnhLziMY5Tz5dHugzavzRf8NmW/E6vxGlZkLoot
saq+BfPTKjbEjvhg6evwGs3MnAo2EOWTkb+pGI/5XRkbZnavrg3R16pQXGG+
T5sN1Ybm86rzyFhij0VlbGj9RpFnwgIfNqiFBxu+ebMS5t6MAddga9flPpkR
XzmxIfMp2HBm+stOTpHeOVTRl3IjXLPYED9QGIh1xO8pXk5siLD7KmdpmU2q
LtbPs6Hvl79m+Ets6OMKm7JUVfuxdngGfT4dZNmw3+uu6l+T/sYkPuR/GNUS
5bM3u34msOHOs1s5HzY9f91+fv869u17PEact0VMOA425H+YWzdOBQ4bddv9
SrUoYEO7vqpmYVUOVXLa8B/TfvLhjb+dydmQ/zx22r9j4sPFzcSGSUlJSUm/
HlXZDCVYBQ609RUQjMe8FN6D2Zgjis/6ZUPm/P2yIbUuLBMSJ4gvKXxa9N/c
CG0QV/jm1WYjNgx2vxfLYT3n615DN/eMbFVlbGj7oO3Uq2DejB9qGRsytsfm
F/P6hb52umdDbxcMx0RiDnvv/Vbr1sa9wIbEiYkNs/jK+nmy6hGivb2FAhuW
+Upqruzj7jTuYkOErY+52tdtLoQNr82dDM8J+W3K6hBW8Q3//6vuBTVXwhzV
2MLyeauJUdzt5BOV3bCpYvwX6mX+3O2n3VYn2HB54UKjfZvaAWPX3fT6+P8H
DsSn2LKh+JBnfJA5et3/Cv65GSUflLEK/w0NmlNUuXnhjab1IKsEL8FNsOEo
r33YcRuE42LjrTyoyoW6X9fAfYIP+X0RG5JPGMGHZc/apH+/k5KSkpKSRilx
YVWsIVJsIfyi94jfU/K7yHYg/7IyNvSsJFGvXj6lqjWI8vyhLzOus4y5+2Kl
MRta1lSuUMSc7eWzzGYJI87PTwV/U+1fx4ZiW9kFfZ3D2PWKDWGo80sP8lqL
GlPZZGNsmL/u3DOpjA3r7Ia2JjvXir1HjN/UZ9LauV7/vNra2Zw39pKauWGJ
T6P4SUvm1KGWyNrl8JxgP7THWLuZZ0PYTgyODVBsyHrrf1rGSNrP5sy0/ayb
c3q/yswWsdWyOTdjY+v7Y9kQHpPsfejmxe1yaP2cuP4elynzD8hiUsWGxPqW
+SA3kXyNmzx72j92LaMU3xOj4EP8TYk/HCYWU3F8o7ZxDiPFExIDOYr25CO7
n2woOybff4h1fK+ID1Hs+Zr0b3hSUlJSUtIoVcaG3r90XGyo13VsyH5iQ2uT
Q8Qi6pxiG+yLwUb3sltDQrGMng2DH6xjQ5ayKar2RRnX0h/4sgkbquY9Ofph
w5nVtQIbfnyjmtGze1Nkw9L9ImxIXtKvllbabLTWOnb9h7DOs2HInRiJMazj
BrHh5fMf5WNf5k/Jcutpl+k8H4lpPDOKDU+e/32obYE0h+vOw3dC7iCbk0Zs
aH1FPRtq31ju0LJ6iDpf3bzT8xeMCh/2M3eFDbEVWS5E3C/bd/Vfy35y4wwT
MynegRcHqWUxqCyzj5MNL60ca93cnBqqHbFhWQ2MJsKHlGfhILEh6jfXTJ32
uzYH8mOKLzn/I/E9ChvG9p30b3hSUlJSUtIo1cRm6CUuhBOxe52aW26/nu6J
+cvminE+lFTn4cyp94NgQdUetPldeM96+LCKDZWzpowNbZyg8svoPKFm4cv1
4N9axobWNzTYANtMyD7WP5XXj7ZutcrYkCWxfVke1bXWzNp8mw3XguRPGr1X
1xwX1tkEI/dVbIi6bLgW3sMqzLGJNcS2WWb7ic2/OY4697DLlalPWn9/+bCH
peBOf4xnw1juEss5KzszrUtXPiqwoXwaf8QntlMrQzYzYiHln2r9RFWDYutp
77nUL5Z6fixjxWLedp/G55qq2xHziWzq90mtSCQ2ZGzt50xsGLsn+zWn5lnx
trD9zhszbE7aMsnmBxc24cM6ZmM79sdB+BAuXJo7dyBiDL1GaTdE5DpFk7oe
fNthQ3Ty+8xuqPhoGys56d/wpKSkpKSkUeogs6H4TftYxsKvE7sb+2JnJOco
9gpYy+aQYfvtv/Xa8TwbWm6zwoYI6y0tXgi8l9Wr2CjkGY2xoY1nXA3/898K
3GnbjrEhPqRlfDgIG/p7i42Q3JbkY+muW+vYEjM2xH5Y5RModlP83eOdheDr
CLfAh5YN7XGySdp18kXNfVI7NiDxFLkhnj2/26kh0mVDfEoZK9iQZ0186H0R
xYU2vg/pPFtPu+ez/ZEva1VdszIbFW0zr6Qt2ldMpudDjmc/8vAw//T2vRAj
2x5HbLGw4frKTEv5Ov1nbRQ11PtRjIUVU6da9v3ktRnVXF7njW0fpjYi9wJ7
n2XDGANW5Vex+wxzncTh7ee9biJyzozabogmyYb6fPJabGj9y7XfpH/Dk5KS
kpKSRiX5k1Kr0CqWr9Suo/aE8tLgp0deGfJ6rO+t9uQMJQbJ85a4yrIeXDh1
+r/cft25vWdD1X2oY0PLoOzrGRF15+69/qIxNiRvjY7HF5ZzW1/S54/vRtmQ
9WJJdHXxy2DjVFyhFGND5Z1pyvI5Qzp+hA2Z74gNsRV+fnsx6MrKfJjfl7Gh
tbvx3uZmIS7I2uu0v28DrrHvLTPpPisnDRIbah+eN2rdwYb4ljJeX177c8eH
uTun62f+F/r/srcfob8/x2PfbFxfzzzZsKGYT/yrfX552z2v7BN2TPTa1gOB
DcWHvpYLbPjDk9nG1z0KeT4UG9pxKnsOqtbXaRjeHJQPLRsy1tj8yjhQcYXj
GHMY7CCyISIG8u3r8v+U+mVi9r///cWQ/3RS16Q8YdkzsBP1Q5/073hSUlJS
UhIqqytRVYsi2sYBZkNr31OsYG9b3VoTqiehHKMxNvSxjmJDHdON1+rmHRUr
rK/Otm7MnOhhwysXPy2NMwztP3sQWHH17pWcCwMbzhfZMMqE7XEP98TkJc1z
z9Td34pcNDAidkLYEJuh2NDPcQtztZK6C8QXYiu0bKj/1f3+YsNYXhf5cpb5
rLIMeWna87Mzp98PfHjkw39ufXLs3wIflh3TM79+VdxH/0EQA8hzoP8j2K78
LvY4tcv+KHaenY7tW2zIWLMvfUe/mH19/lPx8s1rJwMbEnelWpH4zfqcoFId
G5aNx8hzffbh29kP5zWJdx0HH3jxuYAPq/LSxHLN9FPHAhscdQJjNQtVN3A/
rrVMtl4FS1RXy3BQNpxE3Ub+r2laL3TSc4GkpKSkpCRUx4ZNdOTrhZ51gUMM
g3jeZAnD8Ju5vpf5a1pbT/CT3M18B8ntufNsIWc7cnMqNpB4QPJ/iqE+O/Yf
gQ+r2DDm8ymOY94uNoQBYVVqZcQ40e7Pa+biMTbMXm8YXtkOfqHYA2/OngqC
+fKa9p19bN4ay4Y+/vDx3kJgxI+uLIdxL2PDfniwe9xWZV2SWL17agna99gP
S+dtjg05dudJr8+m3V8MZn1HfXvyR+yZiz7NmInjZK+ybPje7/+hdfTDfynt
Y0w8w7YfZT6kmg+KjRUnKDaMnVPxjJxDuX7EhsppIftDrDaG7Jj46YZn7GWX
NeBDz4W9/8eU3zf6QS0Pm+9nlPPqYXJwVqkpG44rH429PsUMNj0GlkQxPvS2
NmIJxYY+Hwvrl26emygb4iPA+SX6CBs+3Vusv4d98iH/jcTYkHXjsp/yuUC+
nmmZJj0XSEpKSkpKGlQHkQ15z1wW/8DMNtLlJ9rmGNpA1KXIYv2y9qx9T/Ye
8sz3w4bKU+pjDmVLVNyjtlexobeFxmyJ9hxiw/MzX/XYbQt2QsOGTWrZZ/ep
PJYUNonNsz0blkn2M+xal84cCeMgNrR+hmIjmzdT/CUbYa/NrBurJl9M3u92
cpoqVw1tUNfi+sL5AhtaPqxjCeWs9b6ysePsfpwf3ouNo8+vIzYkB5DiRT0b
SpZpOB8Mx3xbfLizlc2Rl3dmcw5UvKVnw7IcNYyj2LAsf84oVMaH+2HbG5QN
m/SNZ+7RTwvh+vB3RviaZvflcuvp87umH9V2wldvVgNfwoYI7oOzWCrXzN9/
fpivs8J2uJ914a1gQ9kKZcOk//SnCR/2KxjZxjJyXrEh4nto1Ll5+vE9nvTv
elJSUlJS0rBqUuve+jKytNuotwB3sVTtQeUVVZ0Jy2zM1eA1cq7M7u4GKado
HRtybBM2FL/xPrNNZTZH+onPq89XqlqHng2lMjZEqnnv7YNVbFhW+wL/XFi7
lA0b+gf33L/8+N5t+DeOYv4kNmROTT5QFHKDPu3Ota1PluyFGlsbg9etybcR
/C3Fhor3C7GHW6ut6yv3Q7yh2DA/T5uDsCNaNoRVZQcs4wXLhVVsICbFlkCf
LBtae6NnQ3x2eW/ZkPHHjsg6ew78T20fZJPEZggbwuDiQ3LvlLGhzV/KZ4v/
S/z10Kdv7kfiQX8u1gMpG7O6Z0P8XrfffucyrepDUzYUE0qMs17Dho9/Wiq1
EeoZ53tHbGjZz9sJYUPy02p7/jy2mUx8yD77OV70h/PKpxSJDcdxPrGhxkn+
rHz/iA1tX/Zbk/49T0pKSkpKGkZNa92Pkg15jQ2RWn5By4uts3NHg05Pf9D6
9OR/tDw3SUvbc/lcl1hGWJJ4K+yJ5ICBFWGsftlQ/Q0+n69XKmsgesXY0PqT
eg7MbE7lbFgYd2MvLIv9bHSfI2yoOvdZ3tZm82X/Hk4hJym+XsQYiqnItSk2
vLWRzdM8Y5Txl2xxhfng06Ivp2VD8uj4OT3z89NXPgi5Wpi7sl4+rrYOhb+e
2LljUtyh2FAMBc+V+aJaNuQ9+3o2hP+U70JsaG0WstHKrxQbotoWH9apzMeU
c5LPya7j3D7GKtx3V5+xyZy5+70wnjl5zBd3EPXDpzAdrC0WFCuKD2Ek/CbF
hzEuD/lnDTfGfEe99Ex7TYINq/ozTokNGS/xIlwY/Gznzk2MDyf9m56UlJSU
lDSM+mHDWB6UD79ZCHYu7IAwl/LRsMTHtBsjuBHi7GCzGBtOL00NxIYsxYYs
r6x83qnVnp2X+ajPSQNDiuVka1TO0hgbyufU2hiZh4oPPDfWsaEV9s8sji8b
v55xN2M93H3e6olPFBsOkyPEsuHU1JGwjvsP64hDLRvCeDAPNipxVJW/VozZ
NO7YI+FDz4byXyS3Kmz44Qf/FN5zn2BW5ZSwnCIG6/5nUC97jNgQ9hNLxcaM
vut6xYbwrfIAWTbEzxPZGEbZWu34szw7+1EjLrS692g6HEu9Tj4/j39aztnQ
jkGMDwfx09R/AePiw1GxYT8SG8KEb98+zNlQrCc2xM+0jA29bn93qjK/Z51g
w/30L4XRJsGGEueGDfUeNsR+mNgwKSkpKSmpP9VxYVl+UuxMX9zOahme/Pyj
1rWb18J8TzlKZRsMdsI2D+Ibiv+b8nKS2/PM1aOti9Mfty5Nf9Y6890X4T1s
+Mmxf229/94/hv22t+ZbMZ9O+I+5rZbYQWQ/rGJD8ZplQ5tzRjloYjluYrZC
MYpsjiH+sOOTKj5Ue9rfcyLxdJVs2LEXDn+v47lobAzfoPr67IfBZkjdPa0T
G8I9YjGYRoyuGtK+zqBXns+0w14sLRtqva8XyH1Y35ltHfvk34PyeaNhwzCP
ftO1Ifr6FDFbacxeZv0ubUxl7HosG7IfTCg2RJwf+yavxYa+DcuG6MyFPwQN
wofYGqkzKT7EJzVjm96+D5vT5SD4i45D2ASJOZRPM3r56l7gQ9ZpqThEK2L1
8vHt2PtgG/hw0P7QDv/V7Me12/wzo2hv2FqPkthQNsVRtVs65sbuO+nf9aSk
pKSkpEF1WNmQ/DZiQ2qgk8dm7/lCzmLUgRBvUUeDOofkubE5YsSEg7KhtQ8q
fpK+wSTYHS0bKvdpZtfo+o/qNeN57n58TpHbagfwJZWtsKoOIgw3yFzI8gnz
W/gQNtzZnG/tPL4VbF3YJMWGxOLJnojNEMVq0GfzrGLNQHGb7HIwpWpCaL3P
Y6M2xYdaTx+Uj17nsr6qVXGI2j+23da5qGIof630g2thPOSPrbjI7v8O1fdi
c+N66+T537emFj/tmw19DhuxYay/irEcCQO8Q5wIG/r6hXdXvm7tPVrM2dDm
pEFfnz/a+vbc0ZwN+W9FbIif8Oz0iaFsh+RigQ/xsXy+d3fgdspEbCPtwoVc
A30fhS9r+LyPiOPoF2MJGw4zlnVSXUvx4aR/15OSkpKSkgZVjBfEIMS9ET8I
A1K70NczvLic+YzCNhcvftb66tyxQq2+UJt7dbY1356bIM9VzDPhKebD8hP9
4L/+n5A7BCaEp4ipUnvWRxOuIg/NdphDV7Mh+8TY0Mb8YUfM6uxlfEH78hMV
1/n+W59UW+dCsjk0vZ+pZ8OMYRdb85sP4nUrOvlh+76/YsOOX6rfDrthRxvV
HIn5rWVDOBC7F+dR3hXPhpxftR94T94Z5QAVG4mP8Ee1bGhtnj6PKcur08dC
PppTX/4u+JeyXmwomyPnE1MqjlGvq/hFMYb5/PCXrF3VW6zjQ66R/Tk318L/
A/KzVT+asiESHw7KhpYPsSPavtrlqPjQjm1V/crDJPjw9p1zwZ8TNkQ2Xwx8
qNoO2NngQ5bYuBSvC8uNgg0RuTu/++ZYnqNllIwIB8KH+HPCYNb+eZAkPmRs
x8WHnmUn/buelJSUlJQ0qA4rGyL8SGHCUB9jd7Yl3pIfqec4zqX6hE3ZUDGI
lkllB1QMorUNVrFhzOaYX8/bLGapjA11rxrfW8ODVbUQYzUNG8+HIuyEvZQ5
7fkzfwhcxjryq8CHYkPrE6qcNarzF/x+X23ktjS2WTYUi8V8PW1tC3GVZ0M4
kG3YMMWG3lZYlmOljlXUlmU51tn2lAvHcpZ40uan8XGQ/lpj58entB+7YVU+
U0TsoR0b8Sr90/8J3rd1UL0LbIhP6YMH37Quf/dpzoe8h/+ULyXk1myvgw9h
NfaBraw/JuuUZ3NYP02xoc43SjbkerAZ0v9JxhrW3pd232BD5WzaD036dz0p
KSkpKWkQqS5CbJvyjmLLIKcMr+FB/EVZx9xdHKb4scB5O0s5T8F1qCwPy3bH
by6rYbDZmp+fCjlo8AG1LCa/VPjy0datRmwYs/GJDS2Xdf1LN1u7L1ZyPsxz
0hjGjLGhfFGzfTdz+6JiG2N9se1JHMsx1GAsvV8N2dDbCrt1Kbu5YcI97sSz
DTr/kc1PfCBfWtgQXzmxIXN87H2cC64QG7LNMwG8plhAsaGtLa/9qJ3ofTxj
bHjm9Pvhvwbe0wexIX0J+ZIe2jjUeJ8ke37lntF72hNvwnqyPbIPdk7l32Ef
rkssqzbkKx1qfzztzftSFQNpBRteXDrWiAcHYUONH9dS15d+ddhYUOK5V41D
uA/+w1YlNlyYPxu4TGyoWoViw1ib2LdGwYZhXPF1/PlhXn9wFNdMO1yDzf9y
kIXNcBx+tWWa9G97UlJSUlLSIDosbEh+GRgQ2yL7zC+ebt17NBPW23w0rIPt
1CdfV5C5rrfZ1bGhbIh2f9kCvR9pFRv683GeH19k+UktG+InW3m/mvBhJ77w
yMX5AhNahXvcR03Dbg2Poo3OsmHP/PbN34L9w7Jhmd1PgovEg9a308YE7r54
kNVMbM/HqZFh2YUcRMp3Q3yr2JBcpaqfmO/byQNT57Op9jwb5nPvju1TbKi+
0z4+othmuX6NuT/Wjqde0w72VuVVbVIXEM0tngp1O8r4EB6sY0Irm1/D24mH
tRl6Bj+sbIiUFxcOu3rls4IfKdvgQ9gEO56v214m+JB8NNjmhukbfYJBOeew
bEhf8Ie1de4nPfZNrh/Bh3X7jeqck/5tT0pKSkpK6kd5HfWKGDb8Gq1vI6x4
sZObH07Ez1Q1KmSvq6r/F8vfIs5kHTYm/EnJUUP7xDvNrU+HOhdlbMi6pmwY
qycorqvqaxM2zPZb74k9pC9ixSo2lE+qjWlUrp+e+9YkZ2mEDf0+TepW2Lm/
fe0Zwdvt8rltmw1V71DbfYxez/zsl66tUJzlt7MUGxJHatdbNuR5gg2pryFe
U5vaB19W78NpzyUmrsqlqr4qh4xeiw3F44y52BBbouVk3zbbYEP5JcfGNybY
kLjDKv9Sy4bkf6ryQ43Vah8Vw40qp81BEnyBPbDns9TJ2wIbNm1LbDiKWhSj
qmkBF8KHX938qHV16eShYEPdl1s3qvO+JjZMSkpKSvq1Kc9J2qBWnmdDOGU/
2JD2bD2IYFN7tR58RmHENy/XWw+Wvm7duP5Va2bmVGCyzF63HjhhZXcm1LKA
uzievmp+PQgblsUIigl9DKS4MPgcdthQ9kNf51Dru3zZHT/5lxLnae9LyFda
c+/C9khsoRWckuXqKZ/feB709R1i8vXlPBvaZaM5XXtf5ZDR3JS8o9MLJ0L/
PRuix+35N/GFPE/UNYQPLZeq1gXXJzaM8aq351X107Jh3o/nRTbMPoNdTvR5
bGx7gX2flvenTmJDbIie/c7MHgvr4EKx4YlT/1nKh5Oe1++X+hlfZJ/Lwvo2
08X4EMVYu07ECw7LdfJlHTaPKPly0IWv/xj40OdmPcjCz/fq138ZbT6eN/H/
OCb9W5+UlJSUlNRE/bCh9tdrOBHboWR9Sn2NeJu/JSZ4De6Rb+qJ438I8/ib
S1M9bBg4a0A2ZKkcH7IlWr6zeUOZs9Fvarz1y4Y2n6nsf7x+82oznzuUsaGt
l2G3sxw1G9o8oWFc2mzFuDWZAw3ChnAc89qZS39qPX98t9CWPUY5XGJtK88F
bcF8lg1/eDKbt+fj4tj3+PHfBDZkube3UKiNqDyo1g4Zu2bPhlWxiJ6LdT5s
hZ4N5XPsba6yUSqHjefDsnNH560vH7YuXfko8OHpC0cztV+LDamFyOsLc58k
NnzbHxvy2aliQx+HJyYchA2X5s4FDcs0sCF2vmFsfdjWYEPayuz2h4cNGUPY
EBETPYo2ExsmJSUlJR1W2TqGdbUQYttHxYbiJMUownWffPy/WnfXl/P6hXld
xMBZ6wVeCsz15mHwNaU24tLihVZmc9vI94EhyVPTLxvyen7jWmDRJnxYx4bW
B9XXNmSMtk0NO8+G6m/Pven4AlfevxJ2tPGG8pEkN2qd/VCq8gXVPMnazQLH
rcz0sGGYY5o5uOx5Pr8L8mxYOmc1DMecHS7itdjwvd//Q+vYsf9oTX9/O9jy
PBsi/Dx9fUQ/7/Pvbe0LXpOHhvfKJWPZUL7Iykvq55Xqi2VY5Xxp4n/puUZj
wNjfuPF5zoeyJ1o2JD6R8fE2xstrn9eeJyY+o2XsdNDVDx/6dTyrTx4t53lJ
i89O/1yIbl/7MnDNKK5NfDgMZ5IfR/GLk75XVdcpGymsjh+s2JAcOgg+HFcu
nUn/3iclJSUlJdVpGDaEC7Fh/fDjdvArtTxk+cdy3X6x4aWzH7YsG0rEK8KH
xJ/5fhbZbiNvN+PKejb0nEj+GNXFUHyiP6dnQ9gh5ucqaYzI/1O4N43uX/y9
4t1CffVX6wU2HHTeWpz7duu4854aJjBdzCYon067jvHBx9OuY65dxoQ+f4vW
iw31/vHecg8bnrt0pvX4xweF9lQ30dadKIultO+9vTBce3scyL0jvsT+Z9lQ
+5X5lWp8bD5Q1ccosyWW+b96m63Y0DJgGRuKD30en7pngX2Un2VQjao+xiji
I2OxtJZ9yblFXU+xIewxylp6xB2Ooq686k4Myob0QWw4qmsbtZTrh75yDyTy
ATGO3CPuD/7u7DsKPtx+UvwsT/r3PikpKSkpqUx53hm4sI/a6bITKsYQGxev
5Q+a1ZPvZcOmMYfS2upM8Cf9rD0v/fLsX1oz16bybfAK+WawAyr3DPXh8TuV
zeXx7kKofcgSX1PPhsgzl7f72e2wKLyUzWubXYNlQ53D2hG1tHbLKjYkjtMz
ob+XPdtMvYqQgybc76Kt0LJh0zkPfptv3qyE62Mu3GSeDZdhL/Rs6G1ffu5v
6wNyPo6xbLiztVDIZWNzfOq4WH9gQ/qEL5zy04gN6RPryH8jftM5qmx1tk6h
Xmt/xTEyzvLFLWtL11zFnp6BabvsWm1b+q/Fn78qLym+pcQq2nV8hsSGMQ4e
h2L/HQzT1ij2j/EheY5gJZ538aHYBP4Ytu8wDc/tqNgQ0b9h7IYcfxDr3Ivz
ZLPFn/3+9xfDGMKBYkN7DOuHzQMrwYd8Lhc3e/09kpKSkpKSDoqa5CSN6TCx
IQxy5eKnef1D2wdsYtZ2KN9R5aEhJrAfNuzGG3Z9WH2dQ7uv6iNaNixr0yrG
hke+Xihn/E5uUs+GIe7QqCpe0M99F7a/DmwY7HB9siEc53PZ1PlFWjZEL37a
DH1gHgof0mbI/2pqAtr/6j0viS/C/e6wIVzI84atGn9TXoccSKtzeT13VMUl
4kGdT/UKbY5a8aHa8UwlPlfdRst/5Ce1dSfFl/a9ta+WcaRlQ3tubMZl9Q1h
w1j9Cz6D1IDZLzbM+9qwdse4xbNjY9SUk0VsiG02PKMdNhzluWEbasGMqjYh
LFRmO2xSl0IMNorai8PK5xZVvxBsyHeHuNDXsMC+i1hPPdamvKyaGLFt+u6a
9O9+UlJSUlKSl3xIj1yYDUzR9DgxIfwnJmT+ChcimAW7VhNfS/J0wmbkhcGO
J74TK20/6XLAmQsfBT6kFh1zddbZ+g/kooETiCEMdoz2/HbnWZaLdFA25DUM
CAv6vsd4rciBXTbU+WSDLJzf5Vy19sUYG5Kfx+ef0f0sY8NCfiEY0dcyNGxY
VdMwxoaM8/PXd8M4knuizk9QthTPhvYcdfYg9QM2vLr4ZYENrR+f5Z6yXDIs
ZQvUujvff9s6deK3gQ951vA3Rby/dOFofgxLnkHYz3MubKY2w38Uz7t86O2Z
/liW1nbrYw7FhiwR90znwse0CS/Ze9mtj5Lp07m7rS/ufBdlQ3xK//LX/7eH
HcWGfPbCdb7aaPQ/ge9rrKZhVTvd/5smI3iQGLU7s2dyFhQXIl0Dz6iPqY1p
EN9tWG2UbIhgQ9setjbVLeR82Nvqjh8nGw5T3wQmVN/EhmX7ig9hQ4RdsZ86
IzHxzE769z8pKSkpKUmCG5TLElvhu8iGMRvdo90Hre3dleBfCicSv6h8H7Zf
ls36YUNb476MHa0NVds9G9YdW8qGnfsZveeGDctq3cMW3M/ltbthDth4nuPY
0PoVxub0sNvt66dyW5f2sccoD0yY976Kt2MlHo2xIeMbq0EhG6DlM++/qdfE
2YkN//De/whSHhfaFxuK/WQvtFwaq/9YxzxqJ8ZL8KDY0PoE8168BZ9a+2LV
ufSaWEeYDz5EMTa0dS/EhzAhry0bwor9nLtszl93/+tsuMPM4+vaevHkXsFe
KDYctA/Zf1P98yHsZmP8RsGJMBDtKAaRcyj3k9jQx0za99jZ9pMPsdU1+V+E
+iFlNURKxwJGbI+H2JD/A4YZ40nPA5KSkpKSkiTPhv36kcJ/qi+h2nzimlCT
fq+5v+jOs1uBBRFzSjsHZd2TZ6t5bXHsEtSwh/3EhqqZKH6Uf+Yo2DDPT/r2
h44Np8hwWXxckSOr2K7MJmhFvpw6NozdrzyWMHI/8/VwY8RmaGvr5X6ML5vH
LeWxa69XAkPH6jp4X07VmvexbzrG5jVBdu4f84EUG3reEl/BSDATuWTkx0ns
IHzI/srdsvW0W9vQt8e9uzl7KudDsaH2E1eKDWEsxlPXbuvTK99MmR9t8XmO
i/Oxj48X1ZL7yVK+pfBxE0ahX2eXroV2YENel7Eh9kMxoj6/7I+m16bbmhp4
7tyvqq5tVHwYawcuJI5w0DaHrfFAzKJqE8KG8IpsfsPyodjO5qdBsCGxjZyb
c8CDMBM2uP1kw+g9ivhyWh9YbISwe79sKMGFnCOxYVJSUlLSYVch54zxOwzr
O6pr46CyITZH8Zzm5tpmz8dcWzGQV6ePte58f7m1vDTdntM8KBxfYMUOG1qu
69ax38g5zvqSlvmFeubrtT1u9KzzYvx77m0J4xfqVUbYkH2Uf4aahrkP5IBs
6OfP4h7PhsyllT9GY27Z0MYU+vm42JBnz+dR8b6aWje9sh24ED4UG2JPgw1p
R7Y1sWHsOsWGvMZWBB96NhSvsc6yIVym9ZYNNd42L6nGS76nhTluhy/tubh3
XBPXyHksG5JvVfeYa6/jw/xevlrP2RDfUs+GJ8//PvAhS8uH2A0tG44it63t
W1XNi1HaB/vtF3zYxF+07LkahA9hMQR7+Zw2MAuc2I/9v0yKsYP5bG0LsSHc
qJoP9CfUgmizl7gJlhokl8so/ITpB+cWG1698llgwyof0n5EO4Oy76TnA0lJ
SUmHTR/PrgZNuh/vkiwbBrthDRva9Uh5Z3wdCltvz9rsLM+oxqHqU1j7nkTM
n+VDWJB4MrGe8oqyDb9S7YMGYUNy1Fg2pA6ieINrsvUkMkbZKnCwtxHWsSHr
1C/FMnpmrGPDWA6D3AYcY0NjSxQnHr2y3ProwvUoGw5aby6W68SLcYWBuPYY
G4qd4DPV7/NsqNf4cFo2FEdqH8tVYkNsg1wjvAQjWTaEG61/qxV+yjAP/rL5
3LvDhlI+jzZ91jXAbZYNtZ3zlrGht7vK55VjNWcWX7K0bMg1waS8tmyYfaaz
+1x3H/H1hgk/vrHWw4eWDfO8pVePhjoW2gc2ZMzGwYaTYsAyEWdIrN8wbFiW
t6RKYkMYzB4PpxJPR24V+HCQtpsKOyHnUG4dcaD3qWX9IDlUh+FDG/MJt8Jw
vl+j0KUz/z0Qa056PpCUlJR0mPTxtYc5GyY+HF7KUVKap6ShzfCgsOHe84Us
J4iLg7pw/3Rr48nNEOOkmvHyBZVdSvXkFccIE25vLQY/0yZsaK+Z7cphaq9X
547ZBDW3t2woUQeCa6zyc43Wuq+KM9T/AY4Nj535rHVu6kSbCdda11fuh7lK
nV0Gu2DT3P2xmnxiQ5awlfzwbP5Ork9sqJp/3fEospJYzuYute3pteIALRsi
XouJPRvmMZDtcfdsqG3YncWG58/8oXXqy9+1srl+115Im/JXlf+qZUO2xeyD
asfOj20tQ9X7EB/Chkh+smJDtcXr7HnIOLFu3io2lGprWrTZcGbueC8bvhqO
DeH3QeIPhxWfg2c/3210HngDPhz2nDAcvtH98DS+nbCg+BBWFBuyHSYaNxvG
alVwTnEYvq6MT79sOGiOIc7DOfEZpQ/YO8WG4xgDsaGNOW2iSc8LkpKSkg6L
LBMmNhyNRsGG5Jdhvmlzv9i6DJajvH2N1/ASPqj4nG4/KTIhfIVvqZ9zkluG
+ZlqRYg9xYafHPvXodlQ6wMTtjmR+oewIkxqr1H2RzGt8uDE2NDWLCR+0PKz
9yvlNdeT1cTosmGZ7yk+vT33t4QNlYO2eK8zNvBsCANdPv9R7m9FLbaYX6n8
RvM5YCQurzBPMzF5XNeFzn8LsCH5aOBDHWtj68rYUOeyeWN87KG3M/r5JX2w
bIiwuakGoW+DGh2wDuPk8+IwLyZPDbUuxIY63sdFcg1wm70Wy4Z+/LSffH3F
tspDyv6quah6hlqqDqPa4hiu0cYlVs1bA0u3WRi+Ex/yvwy2QWsf1P8J1GX4
+uyHgQ9V3wKmHgUbjmM+X6cqNvR+mqNkjkHZUDUn5NcJH4nZ4KT9Hj/YUDGQ
0iDtDFKfRGw4qK1yEJ058bvEhklJSUljUIwLExsOrrp8M6z7+MZqno+wrJ0v
bm/lvBKLmfM2wGHYkDykR47+Sy74D/815pxwBHx44vgfgk8pLIdt0fMh8Yjw
lnjyhx+7TEtfeQ/rqm/9sqFy3Mj2xxzy7d8fZkzYboMaGcRrWTb0MYdqT++5
fsVebjzNmBjbjbi4ig11n3vub6Q+iXwKQ67Tz/8YcrJfufRpmNeH11NxNvR5
NvM5oGE6xgK/OuXyRzE23NpdDVx4c3G2J/+M2rX5OT1P2XhCtsXqR8ReS7Lf
cT6YCTsl3AQj1vGhWE8xsKGd9hxcdRCz+96tZ69rsvGDYl5/njIblWVD+id/
Wtkfdzv9Z538TsXUtl3LhrBx7Fyya4sN4Ts+Y+SUgQ2Rv/9iQ+419lNb+/De
o+l9mZuPSr7+ir0nXGN4JtvXCR9an8VR8uEgPqZiw7yNDhuK0SYxlpM69/mT
7wcfX7HhoLUumt4D1XKED2M21JhSDYukpKSkZkpsOBrZ/CNwg9bF9hs1G6oe
Ofsoz6LsdN5HcmV3JuSWQfiTwoDjZkPVjsA3Vv6t3vZ5Y+ZE0PbWfKitITug
rU1fx4aZv2R3LLz9z6+DC2nDs+HO45ut9fY8lG0zq2uBDblnnhE9G/r7byU2
xA5m2XDm0p/CXJjXl84cCUvsEsxlytgw1Cno8MTOk80eNmQ+TU7S7659FdYv
r9wK+3k29PM3yzXykfTsZNkQ7lGsn43dE6PZuEWfGzXkEnk41/pqaaWQq8Xu
w3ngWtUR9PZDeAE2RDFbpq5JvqR+LKt8F7ke8aFnQ9XPwL4mPuSYLHdSb9tc
CzZDsaH329N/H7JnYs8WG1bOoztjGvjQ1DwcBRsOU8euX3mfaq6J55bnVWwo
/0Fbv3CUGmWMZriGNuPALvid7pcdbVKCzWBDZHOIjvsZ0n9rnJ/8pU3GedLz
hKSkpKSDLB9fmPhwOJWxoSQePDa/GARn+LwzHEMNPfmSxrjQxg+ynF7JfE/h
LnKV2jww4iu9pyY9c8eltSvBF485NVx44rPftE6c/m3r9IU/BCZkG+tU0xDx
enVnKfPZa/OT90WFr2hffaUvWR83cl/PKjZ8/XI1yobkrVlbncnyqOwuBA6C
A7E1kr+SmEVesz2rj17Nhlm9h62Qi5X+4k/Ke2o8bjyZDbwcY0OpcM+NT6mN
LfRsiA/prY17rd1nG4Xa7Ng9xIb0XWzYM8/0fo8dNoRLsJmRXwY+UMwd82na
Fhuu3r0S5tPMtWFSsYzmbqofYdlK7dtzaw7POuVhEQNa+6PNeSq7nVhI68R5
YkP5aebzTcOGsjl6H1CumbjD1z+v5sfYPvg8N/a6y+INZdu0bAib0kfFZooN
WacYQ8uHnlFpTzmI5Hdq+dDaNbs5e8t9hv1zsb461/7sHi3wITbXYefek+BD
7inzfGxQPLt83lX/YFR5LvdD2DjFhvzX43OavmuCz/76p/9dWl/C24ZHIfg7
+0/tv3M2hBWrbI+TnickJSUlHWQlNhydbB7SwnrDhb9GNpxb32rNrs8HGyV2
Odn/xIo2/wu2vzcv1wMHwnto5tpUgQ3hxjI2pA3WU0OR/Dbs6/POiA15XcaG
MOHM2nRb87mtkHsDI3Lf/H3PX9uaFdd740ljbCgxHybukLmVOCff9qbX95Pr
Uiyb2DDknXizk+foZLnVYS3PhuIm6isob2iYaxkOoa+cQ/UAWWfZkPOG/Z7u
FNrwuUptm/K99LUzOJdnw3zO+XKnwIaFsWkzsmXDWG4en0fH+s2W+cHKNso4
sp9nQx1Pe2JD2T5V50LcyP4sLRvaa/OxXT6nT5M5MmxIXhrY8NjNxZwND1pu
UYn/LcpqE4oN83vYYcNQ26+PGi/6nExyDGAVfCx/DWyIyJ3Kd5hlM3LS4CeN
4MNRMqLOIz7kOUlsmJSUlDSY6pgwsWF/qmPDY9/Ntz6/fSOwYdT+5HxP8SeF
+VR7wecWhWVgL+1LPCHy+8mfk1wxsNvM+oXW6ekPAuvhO3r68vHW+aUHrS53
brTmN67lvLa0Pdfmu+mMy3ZXurlL9zI22H66GnxJxVfW1zXkdzRsSMxUUza0
/ScOEXuhfEbhHJbMGbE14nuXcUo5G9pcPtgkxcn2PazIdVg2hLktG8KKOcvb
mpVWjg0/m18L92h5b661+fRm69HzW62fX98N/rfWViI2VH36whwowoZPn66E
sdA828bcWDaEH1WH/c733+bti2PEdeJVnduzof6TUL5X2z/aKNjzauxespvZ
81lbo903Fg8p8X8FMYdcU5kdUOfT9ZblYMz9M9902VBjubi1FNbbmhi2hiS+
ooyBtmPr5L8Az4Yoy9PUvbZYXUcbt9hE9AU7m/gQX1TUhIsGyTvSVN5XNMTi
/bKdxwrig8hrm0+E/ziwn3sbIcfJ17ofhTzFPy2P7Rorz03cXVswE5pUDOJ+
6asv3gt5SpHnQ2pJ8v0nNhx1HleeDcRzs/vD9by2otek5wpJSUlJB01NbIWJ
D/uT8o5YvvP2QLFgWV7SGBvCev2yoa8rOAk2lGCupe3F1urOWliyr80to9ww
zI1pF/ufcsBUsaFsiGJD2VXtsSEmcn4q2BWpecCx2k8sqFhFvSc+EpZlPKgb
Yu26MCFsX8qGFflmLRtiyxEbKh9jIe/G1kLgHJ9jIxZHh8SHYkPbHkwnv1D4
Rutpn/PgEykWkm9omLMZVqMN2R7FhpK4Rzxn4w1t/pcYH8p+aHOzWDaUj6pn
OTEy5+Z8lg29vdUqxq1enMv3l3PBeLDh+t5afu22ToWuI9zrm1v5ZwQ+zGoV
buVcKDa0PAYHej4chA1hqmfP74ZnTGxYtr99nhT7OQ5WsHZmPq96RvkfBPuO
ZUPFEYoNR3F+vhNCDuIJsSG2QnEhUv36d1WwGXzoc4dyH8SHWgcbjpoPOa/Y
EKmmiNWk5wtJSUlJB02JDUevYdhQ22AObFSX722G/DHre6t5Xk4r+AWxj/xJ
8SWVnRGO3H5SZER4Dy5U7kO4EP9R+YLCfsxXdYzmtmJK9iF/jWU/zqP5eyxP
TsiD2p4P9MuGMCDXJ3uirVHhaw/afKN1bMjr1eDTVV7XQmxIvpgYG4a8pB0e
zOuSdGzFZfVIaAO76fTKUmv72VzIEYK4F5YNNTcP9r6ODx3cp/lMjA2Xd2Zb
c4unwnVlOWmKbYmzbK5N2QA9GyquTucSI/FazKeYQeVgUY4gnUf5XpQn1LKh
7beN2YOpuGadw26jz96mpXXszzMLEx4//pvaWnxN2EfXL19RrYcNb25cC58d
7pnYUJ8ZxQlyv1WbI8QcdmoV4uNp+VC1MMr6WqWYPTl/djpcBR82uVYfizlq
PoTHrN2Q9rlfmr/Dh6yH6amtIj4cxbn530r2qXHEudVJOTThQfmSwkbvOh/K
bnf284wP739/Ma8fGbsPg+SGrRJtqbYI/UhsmJSUlFStfpkwKJKbMSmTzTtS
lo9U67HpyT/R7ycf04PMhllNtV42VNxjNwd/l7eYR2NTJEZRdQ/Fk9TPePly
M4s7Yx73cr01f+1kYEPbdhkb2hqPOYu221Qsoc1pit1RbGj7Z1+LBavut2dD
8aG/5/7efnH7fg8bLu9cDgrzmc6cnPGLsWG0xjXzbMeGrLf+itovxoYwhGxT
2AzFhtpfTAfr0aZ8Ri0byt9U/quWDZXjNBZPh3RemAmWsjGNspcpP449TrF6
tElNDlgDuyF8aJnY5zON5bHROWyN+2y+upP74OqzsP1kNedDseDG3mbOhlwv
srZBsWGoEXNzLd+WPSdZrUObF7Yu74y/FvueJayFvbmuDfrL+RXDOWo+4Pvm
1ev1Ahti12bOLja0+4sNR9kHy4b7LfxGYUDYkFhD+TbChgfRp3TUtjv5ArOE
DRFjwHPh78k4csMyziHGsc2H+FmrP4oJnvS8ISkpKemgaCAuTGwYlfUnzN9X
sCHMV8eGii1krgr7wYhZHoViDhobo0ebHAvXiA1j8YbWlkbtemKSFP/HXJc5
rObx4jHN6YmJC3k7n90KbSheUEw2CjZULhkYhz7a83s7n7g0xousj7GhmBdG
5FysD9ebzx+r2TAWVxirUaF7bu8rwkcV31x8/X58cSv4uMGFqjMQm+fz/zv5
FZjvY+PzfKj9zpx+v3V1sVv7Dm6zfAhz2XhCMRxsyDlgHOW0kQ2X48RWYkP2
w0dSdQmVf4X2xUXqk3hKx1k2hLm0L/uIDXWfaFs2O7FhGTPBhvzPgW1Ydktb
B9GyZqwdXZ+YkGsRF/saH9pXdRjFzuTyUY5Vy4aS6tfDh34b1854qGaj+mwZ
tzCPfvkwr+eQx4uGvEzfh1w01MZsyob0mz6MOg8pLKg68spVJMGHZflnxi0f
9zgu8TlVzXn4BCayfIi0HX6cxFjENGo+lOAzbHdiw32736+z+w0boq/PH21t
/+12YsOkpKQko2HYMPFhUTE2hBWs/VDMpvyhiPyjvhaCXrOd/RE+jWIw5VCZ
NBvaOoVZv7r5P3Ucr6kd4WsqFmIZO36eLOE0ltgL+2HDjBl661PE4iztUmzI
a8uG2PRUa5Jnved+17ChveeSfIUtG5KnFTaEs4lxJC+Dtx16NuQ/b2wtPl+H
9qP/YkPGC3bBBqgcJ5YN5SsZ7vGrjRDvpTY9G7K/ZSrLhvDMhU4tEm1jf+tH
yrGcF9lYOrEh/aKvv3TObdmQ/VTbxDOdZVeWJz//Y86GNk+OrZFhayxKtnaE
jc/Mx+dNMd5PbChWVpuMB5zFOsbExxZiL4QNyQ+TPSvlbBids7t+iw15Hvi8
WDakZgLsxVy8ig9tXpxxsCH/zyDPhoqL3S8+sGO4X2wYPjtt7oMRxYZ+Oz6m
4sOF+bNj47KDIviQvLOTuk4+K7AhunR9euLzh6SkpIOt/5552PrvKw9yTbo/
49LAXGjYcNLXcFAU+K/DB9FnqpOjsooNrf2wKRvCPzCXjtV+20+K/FjGSwsL
50LeDupVMDcUGwWfy46tCbubZTJrG4yxoex3/bIheUSJQaTNWF17nVM2ScUj
6vxN2RDmtW3CUcxNqYnBOckRc/fRXM6G1Kfwz3rwHb0wG+63/4/Ex5BaNpQt
WPcVPiRmE9uhZ0P65W1a8i/1bAgHYBtS3g4UbIttZoixIW2oFh/3GHs0ry0b
8lpxhapp79kQwW08c+wLB8nPdLdjR5Stjfec17KhcsgoVs+yIW3hs5ndr65d
zvqUlrHhe7//h9bUVJa3RHlr9N9C97kp5lux+VFt+2Jd+ubZUFK/bD1HjhEb
MvZlbOjthp4TY/lKrbD1Kk8Rr7n3shXyXFg2rPPRFB/S361I3ZBhxHhk9vve
bdTynAQfjCvXTpngvrI6fwg+hJXEhtgWY77jI7n2CbMn32GwIdpPn1p73Rdn
vmqd//pUYsOkpKRqXX2YzfHFhpFc9BPv4wg0FBcmu2GPmrKh7EawgWL5xDnM
r71tCT9SuAqOkP2PuSfrOZ51WezaVsiXcnE540Lx3DBsyHbxqObvth6FtVdK
Pi+M+K7HVvlys2W5j/2Wl6Z72FDnqGJDG2NoYyN7zvk6s1lYNgx+rI4N9VzL
Zqi6k7zWPaxiQ3gPrmQpPuT+sSxjw5DP9e3D1l6bDd+8WSnMoWNsaPNhYnc5
deK3hZyOYkPZRWTfExuxpB2xIfxErfn521cDZzBvs2woex+vaWv3adcPFYkN
sfXhC0ouGdX4s2wIW6qug47Vs8RS9setp3E2RN14096x4T1jYdnQciBLy4bK
i6r6hpYVfU5Vm6s0xhTix1Bb0vBh+L/hZpz9bLxhGRuqPqI/H+zHvbJsqH6L
DW8tFnO4wGDwYRkTcX845yjY0J+Dc6+6Wn587uhnYsNefsHnkf3hw6Wb50pr
L5QdX7XNahLjrn7wPUP9wf1iw92nW/k1n75wNgg+ZN2k5xBJSUkHT9gKw2vY
cHqt9ceOjl5Zbv3xykovI8KN7e35cYdIo+LCxIZFP9KyGoa8FjtiI4Tr9osN
LTuJmWQLpObD++/9Y+vixc8Cq8lO2LWN7B8baslckZhD3sfYVscoHozr0LFN
2BDOgL10HTAY+TGoW/FR+7OOyBFTyYYl9Qp1r8vYUOyNjW5ufa21uLUa8gDh
mys2VP9i9hXFsaneutaLDbERqV6D2ERsyHuxoeyIqtOHPBten5/JfU1Vh0J5
ZsSGHKd9NMe2bCi7GX3WvpYN6Y+tVWHZkGPZDh9RTzE2z1PuF5uzh9fkoGE8
xHOeDX95WzxGbEjfvT0yxoSxnKBaysbKe5tPhteDsKHyl8b6JTsx9zhW+z3G
PXy+OKaKieRnPJL5/y8Z43De29dP5Xx45dKnef5U1VnBxr3frFY3XuNQiP2s
YTJsvWJDlmLDpnxY1/6kbYZIuWFgX/hwXPZRe832ujkfbEidycSGSUlJMQU/
0jDfa/PgN3da33x7usCGLD+6NNc6PnWhhw2rapgdNA3NhY4Nf82+pYEJB2RD
6qtTLxA+ID4QrmMb4jX7WN7JfB0zPpQNygs+ZC5e5ksp30vxAfuRs+PGzImC
v6i1OVJfgtyorOva7oq5cKx/a1Vco1fmm1hkQ+ILm7KhfS+pj3qv64X/YMPM
h7TIhtwLsWFZblmU166oYcOppdlQnwJxzMzafODEGBvCgvAh9sLHL5Zbz14u
VMZAwVnybfRzWcuGYiYrxkzxf5YNxVSw2Kkzx1unT30c2BCbnf4nEFvCT3Cd
8tp4NmQ9vKf+iQ2Vn1T3g3bEhvKZVA4aMZXYENm4O8st4sNw/I8PAheKDXmv
/SyziQ0tM3o2zOeTvxTr3rOf9/G0uW1YWjYU69J2HQPWSbl5aBvOeryzkM2x
S9jQ9s0KJoM3yo6xYzwML/Es4scqNoQJ4SLs2WJD5aERG06aV3rHYXR5UpRn
pgkbWuFnyhhy3CjsaweBCyXYkOsihhqN49q4h2X3EX/SL7+dCXw46flEUlLS
wVGB8xwbnv76QuvCzOXWyas3wzqxIayIeB9sjAfgOppqHGw46Wua2LPTZgNb
w9AzAlyA3S0wVnsu/uE3C4E/jn03n+nqUuvP574KbKi4w18LGyp3qT2O5frq
bIg7rGvPxxVWsSHv4T/qbjx5xvUsBiYL1/Y4i/OD3RjDKjaUH2nwJa34PyjG
hnDfvUczQeRnpXbIRogxXAivPRuW+Syy9GxYNX/3bKi6FXa72JB2xYYXLx5v
nbt0JryfWZiLsuHuszuF3J1IbCh25Jz4J2qd8tbSjmq7q+6h/IgtGyqHC1xk
a0n4MZHgwVNf/i66TeOmz4CPOeS9t6dqfOBb+sN28WHPuSNxiLSlfK+jYEPx
9A8/bhb4MKaqOEV4THyILa8ftmyyTYIP+c+C9i0f+r4MzAI1fdjPXDNVgn3x
JVWeUuXL7FeM3e3vTgVb2zD9mbQvaey6eB6HbfvV67Ugu66ODS8sbwdNej6R
lJR0AKS4Qu8f2l4uL8205mY+b12dOZ2z4V++mQ1cePrLT8IycGGHJSd+LX0o
2Q1Ho/zZudbNOxJjQ/lUVrHhyW++DfNmOBK+U61CMQ78kP22ZflHYUm4RvUA
eB9qB3SYMsZSm89uFngK1mMOTawheTq1jTbZluXu2AjnhqdYqnai5zOxJMeu
7/XmCx0HGzZhT+Uf8WyIPBuKt0Nu2W8WCuwn23BTNgyfs/Zngpw2aG59KWdD
7oNlw8c/Z/le6U/PHCpiw7J1wHZr4sFUj8/WXYixIUvunexb8I9nwzvffxv2
VS4Z/DzFhmHu22G7zM95u8BJYkPfBzGW2FBcKA6DhcSGsjuKL33/ia+7dOFo
127YfrYtO9sYQs5la1lY26BqUVhZNszubdentxEfvcp8ZYdlQyQ2/PjM+Z7Y
vfhcOd5H1uE7jKrYsHae32mbuDHPeMS/wq9iw7FwxiFiQ/JywoeDsiFMCFuO
gg0PkuQri91wVHzYdN/dH663v+OOJTZMSkrKZHLOfDJ9v/Xx2UvBVggDig3P
nj/R+rL9vcGS9eJChI9pYMpDFm84CjZUTv/Ehnd7GcKqzROyAyqPKHYp1sFz
gfF2V1pXp4+14Bfe429YxoaqtXcY2dDmOZV9MhYTGHw+X64HW+bS4oXwuh9O
VI5U2Qs5Z2bzbLPMi8yXlLFY2l4MtsKZ1cy3s5YNOz6kZb7DPZ+zDhuyhA3J
sQMfcm5YlBog5CStY0O/vgkb2twpng3VLsudJ0V/TrGh9l9euxtqBc5cncrZ
UDls1L5sbmIQsSF2LWu38j6oqp8IZ4oRPRvSDlwJi5WxoWTZMDYm1of0l7dx
n9w60dfs3hbjPWvnvq+6cZQ+J42vbVGr9vP30YXrgQ2b8mHZdYoP4Sf8PAeZ
h8M82HzINQkffvXFe6FPyofk69n/moVvqPiwn+PIWYoCa7e5EI4a1O54UMU1
8bz0k29nGE2d/2Pr7p2LgQ3R8713I8dgUlLS8BIXwnliw/lrX7ampo63Prs0
HZgQyU4IHwYmbM8FxYaTvoZ+NBKbYYcNvX4NfAgT2PyUZbajKjb8y7WVHjZU
bT2xIXwlvnn803LgA9UtpC1kc7wobs/Wfrd+ldQrpMY2MXe5Xe3lauBC6qDJ
X1T1MLL8LDvhvJwfpunWDtgq+JdK9BkuFVfKLujrIg7Kho+2brXEerouOAnb
G/ZA7H+xtpqwYew+Bw6UTHxh0/r2fB7IX8M5QqyhY0NqGv797Q8h/0y3v8X5
i2fDmG9UrP6dzyOieECbG4Wl959U/lPrIwofkqPm0xN/al1Zmc99KhXPKDa0
OU+zXElFNsSf08bt6VxiQ9UPZJvsY5YNZQOmndhcDz75w3v/I7BO2XxQ5/8l
MkZNxLWpzn3T4xkn7Ss2VO1Dz4ZluUxjbHjs+g8d//F6RtX5Y/ZiJDaE6WDs
uvbYR7UwxIZwC7VPLBvuxxz/oCrmN7nWgOPLBBsuzZ0L4/0usiH/K6j+yn6c
b/nBt4EP+U8DW2Viw6SkJBR8SI3dL8zl269hQ3Hh5emp8Bp9MvOgwIaHqZbF
x9cejowLra3w18CFdr7flA3z58nkqFQsIQwlxoMHYDPZAMVAMBH+WXBAyJNx
wNgwlo/Us2HGCJu5vc/mNBUX2tjAGNc93l0IY0EN837Y0PYt1PB7ltnm8OOc
WZsOrCabXuze9bChtSF2+LDuWREbEkeKXRIepA8sqaPBveAexNiQbX9/ux7m
79Q95H4wfw/rG+TG6OZrzWRrTfi8oz5XKeMLQ6heJLq+cj/wodiQ2hbWT5N1
ng05BzUQ9J+AZcMwd/4lsy2qVqJlQ/aVP6na6/oHF+P6xDtiQ9XnKLOp2pw5
nLPpXJLrs2zobZcxRhNDe45UPlb4UHmDed+EDWUv7IcN9UzY8Y/NzS0bxnxA
z37+Xs6FWsKDcCVMLhshMYbEQdbVUhxU9r+LwyLVtN9an+37WDiTXCmhRs3c
uaH6MUyc4ThqXsC58K7YcL/uB2z45Ze/C4IPT/75NxOfayQlJR0QdfxKeQ0X
BhviN3fCehjQs6GOU96aife/ocbFhr8Gv1Kbh9TmpqzaX/Un5Kc4LBv6ODrL
hcrnCYexVB0Ky1zUz4MN5zfO5+2FXBRt5rJtw1DUXriy8nlrZv1CYEr6xnwY
5kPbHT9EzdW1ZL2u+9z9bL6LrcyzoXKANGFDiRyi1NuQ761skiE+sc2Eit2L
8mUFG8bun61Tyb1Wbpo8rrSCDW09F+JGVcdSbLjRqW8PG9o+cp/pH/F7XE+o
qdHJRyM2vPdoOty/5Z3Z9n24m9liQzvZXCfmZ4lsHk/LhuI31YVnH1iR/cRi
YkPy6RMLNHNjKtRT8WxIO+JJGEfn2Oq0aXO92Nw3lg/z/0E6HAsniQ9lQ2RJ
e/5ajx//TfAlnZn+ssCGqqdYmN/24Ufq96VvxATTpo95LGMuMW/VOcSHWieb
Yq72M2f9SJFsjv766q6nri8wHfN0eA8+PH/y/cB65CcSG/71T/877MM2sWFh
vt9hw/2a5x8keXbCb1H5RQfNMWrZkNjNYfo2LN+Nkg1lA0WM0zDXFlNdPPbS
9lxgQ57nxIZJSUmScsnY//stG4a4wvZ7y4XhOI454DloRsqDv0I29LUK8vc1
OUjEhvAgwpcUP1EYIatdkNn9yDeKnY167+ReOXPq/dal9vyb19tb862p0//V
mp+favnYPsXUyUY4aTa0/YJ5uS6umRoNWU7Q1TyPjvpk609Yn1PaZ0zs9n7Z
UHXtLY/qvPSdHKLcHzg9dv8sG1Z9b8T8SotseD/cc+WpzX1cO3U0vMSG8N6j
57eCrZZrWdxaCnxh2ZA8q54NVZfSz3/8Opt/RYxj2dDmAmU77y0b3tq4F3yw
Mptwty2OV1vWTimbmOVBPTvkVMEmeXbpWmv24Vx4TjiWflifS/xKbY5Um1c1
8MyPD3I+pD+0AVeqdkbdmJTOg43PrNoVG1qbYx1z9WOfRIpltDU8wn9SM+s9
sYqqSdKk3brrtmyIDefiqQ9yNmQdfIpv8cnP/5jzYZPzYt/HDj7Kef9BldhJ
LEh8INzjt/erWzdO5blohuXDSY+R7Qd8iK/tuNiwjoV/bn+P/eXTfwu1ViY9
50hKSjoYCvP9Kw965/tXVlofX7wWYgw9Gx50f9Kx8GBDNnyX+LAnzqzGf5Sl
WBD2U+wgDIKtpYwNYUHPhjCbZ0PlVvFsKO6hJqDlLbFTxny3AhtSR082K/b5
6Mg/h3qCakO+pxKMCI/AX3Pr0+E9bcCL2K7sOUbJhnovv1bVzED4vWFrlW9q
YOP2NdFHVMeG1JPgXlmOs5/rqnjCfN/OPlXxpjwLVWwoRs/siTcDGzK+ng1/
eJL5oNkYN+ba5LLZfHozn+NYNvT/l1v7l697IfuX7LmWDZWfhvugnDSXzhwJ
bLi+Ohf4kH0t+8hmqHOEXEkdf1NYTvUOOY/YkDFiuby1GrbDO5YNlZ8VOzT7
qRY87U2d/SDPTUp9PMU40g/YShzn615Y1c0xxV7Kt6P4SL+P/GMHncvSf9WW
4L3YEB7DVnjk4nyBDxkbmzuoSl0/8GYSG2Krwu7FOIsNw+en/bquVjnPOjZw
saHNozQJYYvX52lcgt3uf38x8M4oahEi7Gpiw2Ha6cdmOG6GpH14DPF8DROL
WTl2r6qvBTa8OTcVNOk5R1JS0sFQzoY+p4xhw1DL8KqJSWxgO5qEgp1wXLbC
X5Hd8P9n782+47ayPN1/vKvXuuvWqofqrrqrs8tZ186yq9OW5bQmpyVSEyXb
EinaIinZ4iBZHFSWSMoanbY8pO9TXHwb8UNsnDiYIhAMUsLDXhGYDg4ODhD7
iz1ldqMCHvT+heGy2BCJseHe8wEfZVzz8n7vyeP7phNiL9Q6cSLfY3Ymz1v8
/qkGIWyBD2LeHjgaG3qBXdgP/djH88kH0p+P64TxxGk+v6mPF4zlovGsWJcN
ud7QL9XXthdPp+y6bvcqZEO7lzXZEFFNy6L3Cve7KGdseG/EhujSLBvnPl0z
RoTB0/HdH2LDjf1rpuumcYgpP8oGWFbb7u/ue+gbKbZTPJ5yktIebIj9EHuR
fF6RXceishlqWblSPRvas3JrO8s1E7Khcs4oZ6lnQ9kVfX15z4asU54c9hMf
hnlJQy4s40Qxn/xs9d0zp9iwqe4KgynODxEfMsbYUWAxseFQ7GGfDeuch76x
b1N2ZX/xIcuMJUxvz1DCh7H99V1sOEnGaCqTqmlBTXvZCmHDttunXepWHES8
oL1vJ8yGT5+smT8ybDjtOYF0bNhJJ514CX1KTRIWPLm4bnGGxobad+HBoc1N
Om0uPMp8qJhCvjdhQ9W2J4YQexn2QDiIT+9PqvXixkmyIbpYyIaxmD6OWVn8
tPfuf/xfvZW1ZVuHjbBtNlQsYh02VB+VvyTcDhPiW0oNRGIysVtxzWnunJ1o
WyEbUk8iZjM01quwD+eOqYg9rcuGqq+IT6zYkLH2bKhcpfLFtJi/5P6LDWlD
bGixhC83jTGqaspxL8WJvsYfzCM2hPvEdFZn4vv7OTZUHfkw1+hAz0yOf/rI
bH3ks4EJGR/PhnyKH9WGZ0P28flMPRvChMzhy5ffy84pNozqx84/1Nf+C22J
vs6hz5eja/J86NfV0UOZx7CWfDfFhtQC1HexITbEL1cWhthQ9TzyOn0x46r2
iPhwVPumxp128NstGl8vh6XG4CSEZ43nzOzYW4sTOQd2Q7HhWO1EchoXSZ2c
V+MIbIitcFJjViWefflO3tdp6yGddNLJ4RHllcnVKYQNEy4kF837N5w/aczG
eIikY8MR54CrbV6XD+AL+GMUNmQ59DWEXZRjhu9iQ+XnlE2tjDNSn604C/r1
8t+8eOFE7523/6F39vzHKcO92OrdfbJsbLL1eCn9TIRcpb69kMNgFxhGy7I7
cQ7GhmXZTOUPK9tgrF6iZ0PvSxuyIevwW9Vx1LtI7Y4Pc/2lf9c3Ns3uVMaG
SLN3Rzkbcu4qPoRd4UH1E87DvsuYS3fxbIgOChuyTv8DWA6bhCWzPDMRNozp
7Mo9q+0S2cBgiZANF+aO965fPZ7jI8+G7MO+OobtYkPmPHyIHLu53ZcBG8J8
MBntqb4G/RAbwiLYATkvn9/eW46yYdH1+vVivXA/z4baRn98XtPQP9WPZ5Eu
6v0vxYaqt2H5XffW7f8hsSFMyPYqNhQfKh9QEaPK71Txk6OwYVgfM2azHMen
NiZNYzUnJSHfEoNLHlaxIfeM2oWTOj/5TWmfnDSjtnGY2BCZJhsi4sOODTvp
pJOYDMUPkovm8zupBGw47b6WyWFgw5iv3mEWH1coX8ImbKi4P8VnqU6D8rWI
UfiO3Qo2hBv4HmNDtXnY2TDllfHYUHYw5TAJr/PnXx5mfcb3lVw0pjsnbEh9
i7psyHWRG2bo3vsctA1shrnjC46py4YhY8fYEP6Tv6L08xgbwozYmmAM4gFf
vNjM9MGYzh7mWgnZUPZD8pKu310yW5bYEN7z/r+yrYkNxZS0q7ynqgOx93wr
x4fUY1DeG/moig/hQdjQ5yxVHh2+U7ciVitBPqWc08fjhdcqP9HY8fouNoxt
8/xYqms7TmccYQutExv62o20CxfKNon/pmfD8Pxl/qxh30atAeHZlzaKcv0c
JT6s6itzC5YXG/KfC88YOXu4h3yXH3Cd2pBNhRwtqn3RFns2YcRJS5irZ5JS
lTtp2rpIJ510coikX8dCvqWWd8axocUauloXh1UmzoWvqd3Qs2G2TrXrne+o
30YMIYyH3g/jSUcuYkP2L2ND+Gnp8eOczFw+3avLFAO+vNu792RhiNW8qC49
/TV/0pXLGSvSjyKuFK/BXfKDpI47OVB1PpbZBz0au6k4wdesEAPLplSHDRHP
hqrjgQ8sNSmI1/Psi38mTAsTYrelLzE2zN3/itok0WNL8lIxZ8J6k/VkWGcN
2TC0W4kFxYbosmJD7SeGC/ViX1+CdcSjoourFkV2n+DDtfnsXDrO30PlK1Xd
DH9OsSHrZZODK8SIYkPZjHX94kKxIT6tt9aWeheuzvZOfPgvxobkKPV8qH55
NlSuVO/3qv2qdMqYbVFjWlcvxXcUIc8U9b3Fh2yDcbk2z4Zej6fPVlc3maPw
GPF+XFdZH72MwoKxa/P8KTasO2ah3a1JbGbbrOmF/9NidlR4j+fI7PTJ3MKG
i61XbMi2kA3b7hv2LP4faJudmFM3/+uKyaTGta6IDXkeJml3JbaxY8NOOumk
iaT2gwEbGh+6OMOODavZ8CjZC8OahUW5R5qy4V4/3gsdnd9f1XywPP47u70b
u/v9etW7xn/K17n2dN9ypFy6udi7tHDxtWNDHS/boc7n84hqWfuKI9mO7VR2
Qtkbza6VnLcOG1KPI1bPMIstHSO3FMfHfFFV23AcNizSiUO9Hb0UQXclBhOW
UH0Hf4wYQeuJNQztkVYLJeHD3X7MHvvAgmIb+FBs6O2LivEL2dD3U/t5NhSf
ymc0ZEP4A25C2M58EhviT3oxeV5iY6T8qFwHvo+eDeWbqjyrhbp5hb9o6GMZ
+nPCgBLPhnyGLEF/VGsydx3724Oaho4NJ62zF3FvyHRl3BaOh+fDQZ3WyfNH
HVE/4TzlBLL/WDbTmhFiQz1rbBMfTqxPfTacRLvkOD4MbGjz4pf/mhgb/vD0
rsnV2f8s5UPu7bT1kk466eRwif7/x0746dxs7/9Qu9DnoCHO8E2tZ1jBhtO+
7sb3uq/L12FD1SnkU3ULYTx0fl/DUPvAiYhnQ9nImrAhsnY3Xsvd7IwJm8l/
FN9D7ErkrYTTbj6YNZ9ElouOt5wiSb9OnvhX81sVU4U1KQbMOeA1cWXMJubj
EOEy9iMOU3lnxmLDHwbspzw8XCtjIWbVsb7NOmzY1nzKPY/Js8H/B8qzGo5V
kc9v6g+b6qlFMYLex04152NsmOlHPw3sjZ67Qntfuu6hsZTWezb09SmQkA3F
h6FNy/cjrJkRsiF2QtksacezIfo5nMV1YkPGbujZ0OfT0XOn/CtiS4nYUDU6
qpjB1/fw5/IMbzlZk/6RUwad3rOhbzPGhhqfmB1TfOj9fCetr7dhq2uSn2fa
wpySwIXEEWIvhAvlK4oPMCI2PIh+EZO3futCu/e2H2f38qd7vZ2nd7J7VbX/
pAVuu/HZx/YdXmyrXdiQGoazp/9oEm7XMzpt3aSTTjo5fOLZ8Ny16+bDY+v7
NsVp969KJs6GgY3wKLKh/gNQ3pGyWgViv0++2a3FhjCI2NALehxMKF9RbHO0
oWWrubdwrjd7dcb4kH1hRZ/b8yixoer3iQctN8qrwXXsPR/YLnUu+mO1ELeW
zK6yunIhJze/vFjIhviVxtiQvqzvLduYhnXufS3DNurRxHxSPRv+/tsDs6si
iiek33wWsSE+nDn9zOnYIRv6unpFvpJhjT/Ec2LIhnznviDUMDA7SsCGYir4
Cp7zbCguCJlUx3Osctiopr3ylooN+VQ+zO++fzTEhtRgp+6iHyOdk2NpS1yZ
3pOUC30NiLpsGFsfY3jPhspBGuaL1Rio5ohvM/T/pI2Fqx9ZfJvYMBbjV9bX
Ign9PP0989eIKC8t66l1g9x7Mn/oalQ0FXG6uJB7h4gNc+PTZ8OqNtM6QYPl
n3/ZHrl/sCGxhpPgM9hQdS30nEZjbw+QDVXzkOvG1sf9aaNtnkf40LcHM3LP
8Wnt2LCTTjqJifKVwodzn82m65Tb/hDWMwzlIG2GR8l/NLu/4gGXc6SMDeEJ
sSHi6xayDcaBBxU/qPyj+o2FT4rY0C83ZUPqXFyde783M/en3pX5Y70bK2d7
l5eP9a7d/Mg+Z+bftXW31i9nfCY/Pat/aHUDH9r3D4/9c8aGVQLHUJudehYb
+9etNntop/P+p+Ow4dLSmYwLNY7yQaNWB3opfaBP2AStPz+tGnfBxxxj8W01
2LDVuRW8J3hOuP+w4fc/rg6xIX6v3h92YFOMs2HowygfSc+GxBjqu4+tww8x
ZArPhgisAlMhqU6bivpy5+svsroP2CWlR6o+QpgzxPfZx/ipz3/v91G2PWyE
sBuf8gMVG1ou00R/45qZt/hDezb010G/PBuGdQG9cG71vSq3adE6/x1+Rf+E
5bCB8F08ITYu86X0bWGzglPEhmW6b+iDXJWL1OfQ0bV7NgztorAhz764UGxI
TqKD4IYm8stPW7ll9P+Q81gWvyNiQ+4VYz7O+cWGz/62bnVmeM5H4UNi8RD6
CR9Oarx8vs4iNjwoPsSvVHwIGyJtxFvS3tkT/2YiPhQbMrbItHWUTjrp5PAJ
bCgu/PjzpTTGEF7En7Rjw6lf3/j3t34+SnR6BPbDJ1KfRWzoa1N4Nrz9JGVA
z4JwX5h3BsGfdGF5zthHHBcyAzF35C/FFoH+EbIhvHjQbOh5ULl4xH7aRo3G
mwunLZ/Mxvq8+YjCgKyTnZCaFPx/r5yo4kbPhqrjGLIhy2JDWAsOI28n+8Tq
VYyae6ZwbpWwoWJTZceFCSViw5CtiWEi5wqf6C7KKROyoek3jg19jUH5nno2
jNkbvf7EMnxIrQn5qvrcNxY3l/ChzgUfwmDyCfV1HtQ3z5/6rj4jHA8Lqo6h
+BAWxO+T7/Jp5fz7u6vWL9jQ67EhG8oXtYwLve1Q/qtcQyxnT2w5xl5iQz7h
Vu4djFhlb4r5klo+zKcb0f1jffJ1HavY0Iv4ULVHwutjPLF/x+qeXts+cyDM
UEfgV94hjJv4kE9xHzzo7wPL9s5JuFv7tNUXcgeLDUc5HhYTG47bl6Z1EcPa
fwfJhjontTrguTbymNKGbJLnz7ydsSDbqKHBto4NO+mkk6goX2nCgse+WM6x
4dT7VkM6NiwW8yOdW4raCWOciD4fY0PVbfd6PNwi/mMf9GrWeQa8urWXsxPG
2BDbYVM2XN++brx2fvl9k4cvlqz2xI21s8ZdcB82K45V/KPi/rgO9Os0H0c8
Bk4+Rt5+if9qjGdGZUPZBz0bKj/pIF/pYNyxL2J/gwsR+ApbIde9vrdWjw1b
5MKs3f5/D7G55NmQfD3yg40JsaohG8qfU/F9mQ7V1//L2FAMGNr1aEssIS7h
GPiA9cxjsaGOsVrtCRuqpoNnw5AndP4wvtHX4AvZUHGKcCbLIRuSg+bKlVO9
9//8TzZ3iQMTH9JX7KL0SzZIz4Ysc650DuQFbpa9UnU26DfH+zqHQzpswXoY
1rNhUb6S8HjdB40ZumxdNtTxng/riMZMIjb0dlSx4aV7s0NsmM7rg2GGKvFs
qBhBz4bY38SG2Aa5T2LDojZ51xT5zZaNM2w4zrWIxYwPF8/WOgabGxyIPYxl
+Uq2wYYHeR/9+X75cWtsPhYbahzgw0//8gdbBxsi/H8zbT2lk046OZySY0O4
cOHB1PtUV8ZiP2IVK+IVD/Q+uBoS49pslW+kig31qZr1cB6+oqppz6e+e11e
bBeyIRwWY0Nbv7MyxIb4U+IrCjPBNz6WTpwEQ4V2PphJPl7sjy6jmDz2PXfq
rd6obOj9QOvYFgc2prwfKQLTwohwIfXrYTy4VZyJ/rX/ctWkjA1Tbh5mQ/Km
Utf+0vp98yON5Z5pO84w13bAhn7+MqfIzaOxoA5j0RjCuMQ6wU3SddFdvf9o
qJvySc1A5V9R3RDlNoEX0hjAh7maFT6GlHb4LvuizpP6vKbbPRvCX+yr2MCY
LU1+wGLakA1V04LjVW+C48SGCzcvm27LM2G6vWPDMFZO54N1YvZBsWFsm9gw
ZlPkOuFD7uncRr5mQxEbqNad8pPiE1qXLTRGuk/EetaNueK4mE9gzF9W99cz
tb92xsP/l/Dd86UcG7IMFx4mNkQYd+WQUewn/62ID8khw3rGtY7vKO8aXW/d
e1glTVgLrqnK38l2CfzD9a2unDc2RGBi/meY9r0ZReg79R2RUdu4cu49E7Gh
luFD5S7t2LCTTjoplOubGR+avO5sKB48RFyIhGxYJYXtOD9SuDBkQ2xKiiWU
fakOG8J/ng29zyiy8ui+2f/8OuyIiOUorcmGntXGYUNYJMwzA++hY7MPnMb+
6Il897zYJhvChDE2xD8VxsMGSg0ObJMcAyeyXr6x/pP12AXZn5oVtdmwJZth
bB7q/4dwfciGqW3jdrZM35VvFTa8v/nZEBvKN1jMF+ZCgQ0fvXhoOj5shb6v
mEDZ70I29PFk3HvYKcaGOg796bPkPio+UGzIsvxRuRbxpNgQkY1R56Vfng2/
3Py2N7t8185jXLU2n2NDjrm4uGj/ZyAxNpR9NMZ5SHrfRhOOVZ2JQp0/6SMc
gq7p2bBKd/W22TBfkGfDoryffp1yCvn1IRv6mMcyv1vmUXiupZ08H6Y5sabP
EBLGnWcGe6FnQ20XG4bxh0WC/c/bSfk/Kn0/jdfPJnyIXSvGh/KNFBdiY7Mc
Os/uZblxYaujyoawHNdD/0e1XeKbKhbkWVIMMMs8pwh8yNhNW4frpJNODqkE
bDj1/jSQUdkwd3x/edpsGJOmvBjq6nXYUD6iihPD3sc2sZ/4Bx9TahvKPzRk
wzTnzDAbyv6FXqbjdOzC1nbv7PmPe3PfzmTHoGOrLgT6OXloYLlhf86HuTyd
WqftHLO3u2aM+OvPj2wbfZi98b7p2XzClqq3gD8m1ye/1pBR63CibJXykySv
JD6l2kZOHq55a3/deCLGhsZKETbUetjw7pPljBFpL8aE2RyqGWc4ylzz8y3W
pupgcg1iQ90jsSH3F9tqWpsyrbUmn0LPhqZbBnY67hn/DaDLsk/IhtKVYj6p
YkO4ipg/9vn23rLpUimXPsz8SNGtsN1RVwE2hJc4l3JowofMW75zbuWbERvC
G/SPZc7FMlzo2RB/WvxIza+2n1snZMOYHig2HJcDy4Q+l+r8fT4s2160LPut
XwcDS68XG4asF86FKn5UW/K/LWPD8FyeDXlneDYcxYbWpsCFcIRqEMKH9j9I
JNaT9XX4kOeJnDtcq9iQMTjI64INQzYSFyLwDyI2DI9nTNqqCYEdk3eA/FYn
KWJD2Xyr+JC8q7H1jA3vMrHhpU/f6c2dfdfWq95hx4addNJJmZgd6sbRsRdK
RmXC3PGR9UdFhvR06lSEdpyECz64vtFTPQoEWyAcpHyjLNdlQ3FTLIYQGxb6
vulgiR5NLKGvyXB1/mRv5tqprNb9YWHDlNsmz4b0hX6gwxFrSC4d7InEUcrm
yHe4z9tI6VMqd82uGLIhdsOi+cF8GJX76vo4F7Encyq1q6b3MRyrta0rQ2yI
bgtneBuf9FoYjPEJ2RDmQucPYwUl3PdQnxc78gn7cLz9f5HoUtiysRVyD2EF
sw/urhofig21v9gVJoQXPRuyj3hVMW18ig1nzh0zWZg/aywkNhQfnjv7R7Nz
X7v6wRCDKHcM7dGnkA3r5KRpIsrjGgrjde3SBzani7jD9z28r7F8NIj4UDli
5V9c1HYTNiy6RtWBZEzFh/wfwztNnCTxsXXsl9aOHL4/ByHwISwo22ARGzaR
pz+uGh9y7XAhz9lB8qH4CDZijilvqedCJHYszNMWG8KDYsPH331pMsnrpu/Y
+L79ujwXzaMXt5J7c9PYMMaH2FERxg4WFBuGsZTT1mE66aSTQyxHkAuRJnGF
0+7rpCXzJQ30eJiuDhumuTz3h2IFJVY/rV/LXjUnxmFD5OzMMatjYflK11aM
c9D3zV804Sp8MmErfDE9K6X50geMAUv6HJ/GYQkLcF5882iH7+S+Ia/phyf+
h/EhfYBLl3fm+zX2hmsdqpYivqDyU/W+o0XxiuZb+HjVGBA7IT6rIRvSpxgb
cv0hG8K5aYziQ7PPwobUqyBXKeMu22HMrjcq89Wee4uR3DeJXNlIx6aIDb2P
qdmW91cthwl6oWrLed2f+8DYoJd7H1HPhr6GhMTyWb58mNPXxRkwz8X1Tasn
b5w2d9xYJ2RDuPD46Y96K8mcVqyaZ0Pa0r74OCIhG6qeIXULsQdev3o8x4bK
gaT4O9oSH4a6vmdDH28oJmybDWlPfMi5eb4UGyg2LNNl/b2sUx/eYjMT1hEb
1tGrtV9ZvQzGK+RB1YCUsB/3iP+pxIZhPhrZqtmXeyU25PhY3tdJi2fDNtsV
G/J93LqOMRtYkV2MdwBMJtsXAgvCe2VcKMH+Nk68nhf5Yn526cMhNlxfvmDP
LizaxrnEhtQ6LNuP+iDwYdk+8smVHylsuHH/do4Pp623dNJJJ520LaPYCl9X
KWNDmOvPn6/2Pl7czHKQKoYQPmRZ+TabsKFsi96/dP3pZm9lbWYoRlA6L1xD
bGIuX2nSP9gw9UsdZsMw1vCosKHsh/Af515J9AfGBT1auVQ9JyJcLzlZGUO+
E4dHHGYTNszNi5bqGZbOvX6+m9xynw3hYwQO9PlotM7fN7Fhpjc6/0/mjmdD
bVfcn+eHMB5MbAgPEqPoj42xoWoXXvt81nRSODFkQ/mM0q+/98/j2ZBt6tvu
i4EvqWdD/j+RX6rPj4vcWb2Q+ZKid5qfq+PDjd0te37DOEM4570rK/26NZEY
woWdsRhRDMT4Mc7nlz4wfuV5LeOSsL5EjN/DY8SGTfVrsWEZU3J/fH1Jxi3c
h/u09F83evPbl4fi77DrejbknLxHPRsqz9BBCDlilYc0Fpd6WCS0W/k6g1qn
PCzYDeFDOAlmEhvWOc8k2JA8Loi47fbNcxkbwo2cU7lffI7QpsI9rMOGZdvh
QsaPT2yeYsPjX6wnzzCxIemYT1tv6aSTTjppWw5TLplpShEXIsozU5cNlT8m
5EOWY7ZC1a5vgw3RL+EncslwPDkUQuZSztGQDeWHWiZcM3URqX2Bzn3s1Du9
2a8+sXXLO5f7cW55P1Llc8enCi4hTq6IB2MyKhuyju/arpqI+Dtif8UflU/q
OlK/48TKWu/48vAcYF4UxQO2OgeD+cd3m1cFbBiXQI90bMhyaG9iOcaG/vhU
j0qXQzbER5U23v/k096Fq7OWjxS/Ts+GCLofdl94AP6Rf6P8RH19CtkHPRuy
/cuVBeNBzgOD0q5nQ3hTjEFbIRsyJz7r13LB55Z+woewCP0/NnvJ5IO5L3Ns
GG7zbMi6Qo6E9SMcybrrmyu9K+snjAs9GxbpqTE/3zpsKD25KR/WsTOKDYuO
517sPN3O2NDnK+U9AB+Gx4lJuZeyQSqHUWwM2hB4kDnh2XAS52lbYnUiYBmY
yOfoZB/WVbFSTPhfRzX9xhF8My9+8rblQYUNZ06+Ze3Chgj8xT7wIXXrZaeD
Dcn5UpVzNRTuIaJ6E02OxRcVlhUbKicNfPjBlVsZG87cSWXauksnnXTSSdvS
saHjwgo2vL6x2fv08y96J75ayXzhxEv4l8KMyh3SlA3lI4rgM2q16Pv6k8WD
Pb/VjydLGQD7z8rDRWNEPtUXbGSz594xDnpd2FC5WFSzAm6+Mn8si3P0sYyM
A/6z2AjFVE3Y8NjNQW5aizktqD84kXkYYUPmGv3ycaB1xkss4HlL/y2EuSeJ
tZM/dFHOE8WOsc/jH+9ncYmy1xH7B0PBhsp/Ix1//utvsvrR8CFsqDyjf/99
wK86B32CDbE5cezG9l3jQrGh+BA7IjY47JYwasiGHx77596f3v7v9kltgiE2
3Fyw/mLvhPHEgPAfIh4M2dBvC9kwt86xYcid4sO55Q+NDeGlWL1zb/MdJWcL
1123loWXovP5/whibCo/Y8+GLG/s52tZwPRlvCo2xH6omiCTYEPsg9iTxYfY
lYnXLdrf1908DOLrGcJ+yr8ybrtwmuIUx2VD+ExsqHWwFnzIfzZsFxvCgQh8
CKPxGbKh8ubEWNezstgQWx8Sy7cTE7HhB3/+Jzs/cYaqlwMbIszHtMbqXmtx
BZ100kknh01ibPimvPOKbIbEFcKECHyIDYe4N/gvxoZwn9gQZiMGEJFdEDaU
P6kx1vqSxQoSM/jF13fsmIXtlUo2lG9gFRvKrhYK8T+WE7LPVmWSxp/tGm+h
z+HjKP0ONqSf+JReXT5hfIisrl4wRqziP1/nvm02DH1bledV52QfxpZcLsjC
6kKOCafChpxrfivzJ+X8RWxYlOcnXT/MhuItbDCKKVTNCc+G2TF/28hqCqID
ebsi+4kN8fVkO9xz6sZaVhvRsyHfZQfAbqjzejb0eVH51D6eDWmfnKR84sMK
G4oPYUP68fDpo97G5m2zK3o2TOdj2n/LR/nwyxwbKu+N+Zcm9wB+EwPmfEmT
ueDZ0LaRqyrCi345xpYnZk/2Zubez/gwvcfDvBX6khZJETuJD33NyFH1/N2+
r++gvslwf3X/NM9y25Jndn57vnfmmzV7n9SJmeS+8Mn89bU22hCxoXxIq9jQ
2GSKfBjyjXKRqtZ7GzXnOYdqWsgOOUo7sgky93j24Uy19dvPD435VCvDH8d6
7IUwmvLJwHnMY23nvybZQumnP97nZuI81GqEDekD44TY3CoYJ3xu4Vix4aPk
nYIwp2FBbIZiQ/ZvO/a8k0466eQwy5vwrjM9kFwj88MsHGPDT898YP6N/MeM
v+LG+rz5OWKPunjhhHEevo83F06bDVAxgE3YMMzZQKwcHEN8HFxH3WjPdZab
5eWtbF8EO9jS0hmzHeKLqHhCPg8LG2as+jit61G2P9voC3o9Y4utj/Ggfj0x
g74OoPavYkP4R2xYVMPioPxJNRf9POQTH1dsmdikQ1aOsWHMrxTuKmLDuY3U
JiNdX5zm682jA8kHVFyhfUM2FH+ID7RvyIbKd6nzhmzIfYYHzcabCPwWY0P5
HfJd+prYEO7z9R2yPCt9TkRUY8OzYVGt+0Lps2HoT+r5UPt55oQNub88S/z/
E2NDSawOfchQsfVwD75wMI/+Jxg1x4viPmHDcEy9KJbUs2FmG+6zIePM/GqS
I4f52yaTYTs2n4KEOzwfVgnPENfYVj/qiFgN4Tu8AxeKDeErz4Z1+LBsvilW
sYgNy9rnOecY+gQbss7nw8nO/3Px+REfa8g9wn6HqLag6qYyJi9+uGsi7nv+
ZMP6KDZUHzgW3qPt2DgxnrAhgn8r9kPeVbDh9c0NE/jQH6N3dceHnXTSyesi
ql8/7X5MS0I29O93ahjCg/AQLLe8s91bvrtmvNeEDck1ajZE8oqe/9hk5vJp
W0eba7tbxmoIjIeeCL/BgyEbsk9TNnz1y2aODeVDGmMx1tF+uB57KIwMw1H3
gfbfefsfrK8+hohzU28Qux7MRb/Xt69bfhx8ScdlQ2o1FLEhfXz846bZV+E+
xkgsiC8jte6x+zJW1LFgH8aTdg4FG0by0cAO2A09GzJWyikat70W6Jev9nM+
f3yyHLKhbEtwANtggRgbkhvU7G6Li8Y62B9jbGgxspsLps/BhvQ9ZMOXiV6n
9lkO2VA1GNimWEbPhuoX/qonPvyX3p/f/b/NXhiyYcgq8n+VbZQ+NGbDhhzp
lz0b1mWkOtt03Z4N2+KUshqJdY/nPwnlMx3n/FXi62RIYEC4UGzY9PzMvYPM
kUN/xYYwDbwG7yAwDBwHF4oPbYxq2g4tX7HbF/9R2ePK8tAU8adytnB8E06t
7Od3X5oPKmzofWatbmrCbzAdbMg7RvGB8KG3If6U/AbAkohiGvm0Me7zILl6
aIvjxYZsn9/azNgw7Fvu/d0xYieddHJEJVe7vs+Gb1pOUkS6eJHuX8aG9rmx
Zp87W2n9cXTLxVuLvZW1ZavRju5reWKS/ayGXk02lH0QroK3YK2F7XkT0yMf
3c/VaEDwMYW9WC9ew4ZHTtE6trsi/9OmbKgaZsanCb8tLJ8y3Z5PX0cj5D7G
K9Xv02XZwvTdYiSTMcZXVutD3qVvTdkQrvzkm2+z2iRDc+SA/En9+bzdUHyI
KEa0KRtKlw7ZEL2QeQMLoafLjhCyIdvFjLfWlowJyTXq2RCBDTmee6X8Mfr0
fIhuhk63vjZv+WDwORMbysaJDrh+d8mEfE8hG9InxkCfIRviF6h9fT3AMLcO
y7Th/WZlz+La4c+JcWIixGmSp2Vzf6H37MdhvbMpM4V1D7l+6kq2mV+lTh3E
quOVg2hUVqrah9oEvEPL2NDyWR3ifKReyJNDf4m7Ex/CXJ4N+WxSj5A8nYwP
sn7rgh2v+oej9BEWQ3i28QWlnTa4EBEb0k94zvOh2JB3BnzMOwYbIXNe70gx
KnzIevbJ8t3Qb+zGydhh58RfFVE+Gs4BG8o2GfYtqld0fNhJJ50cMcnx4BuY
e0ZSxobiIJhFOWZYVi6ZzDe0hA2zHKJ9NkRoS3lFVb9erEcuF3R15YWh3nxa
k2LLcpeWsSF65STYUHXsuXa+o6fT/vFP/9XqWMCtcKDyzMTYkH40ZUO/rYwN
VRde6xSj6XPlW21A4tF21m0ZgW/hQoT6Y4eFDTUvs/np2JD+eRuqxin0MS3T
sWSb+/XXzSE2VP1C2UVkR5M+Lz6ECRUrJj9F1TLgvxT2FxP6PDP44aGTU5MQ
PhQb3l671Lt8/l2zKRJbyLpv7y1nfCg2RGhDdTNgQhhDcT/YxrAXnjr1hyE2
1DXIThhel7cjejacBA+SW4XroN+eDcfVn8NrYZ1nw6o4uoMQX09zEmxIm4rR
hg9jvM0+MARjchT4cP/Z7RwbZtcR2OTwp2xacwI+xB7p2bBO7cMigadoS2zY
5jhwfWLDcBt2Vc+G4kOE69JYwX70i3tPbizsm2LDzy6lvMg+7Mt+jDdy69Hl
jA/DcxfqFh0jdtJJJ4dcinjwTWXEGBf6dznxhXXYkBhC7IoI9j/2Z19fx9CL
rznRlA2xd+E7iW0MP9GQr/ifHCYTF8Fkp2feMrsdPq/V9Q/ibMh1y5aEwFXU
EsdvdOvxkulh+HYaD/b5UIyKfTHGp+iInm98vcPU53Xfco2SZxUmhL/x4cWn
lGOwCSLjsKH8dPmu+z80T+YP/nmwfCd9VpUQc8icZJ5xrUVsyHqulbFB543p
33DR0x9XE935od1POA8uZO5hcxUfig2V/0NcSbweOljIhhaP+/XuEBeGbIhe
hg0Rv+xPz/yfITakbewCnMfnTfFsqL74fJroh+LDkAX0mebo3RqKlfNsqGuX
fXKSfDiJ2hIhG+JXunD1oxwbTjPXplg9zFUzrmi+81zL76KMDclNOq0xqCP8
Z8U7FIEPeXYmdS74UPGKqoPYtA35ucoPsw3xtTgQcspgl1Remth10AfPhojq
PIoNVWcRPkTMn6HPhtk8+Y3fv3u9Z39bz9gwlu+pUs/o+LCTTjo5ZOL9RTs2
HIjloKxgQ8S4cG/NGO32kzzfrT17bsvo5CEbXvh2mAv9sQhsSA7TsKZFTODD
20+eZMt12RAuO8xsqOUmbJge/zDjIbEieiDjgm8ufVnemTf9MGWelNexE4oH
PRteWr9fyIYHFW+YnbM/L2NsCH9xP377/bvcWIZsiE0NXVnsRI11xgwG3H/+
yPgoZEPFspLzAyZSTGCMDbEdkudBuhJ5QmNsyPFwI5/UqYT/QjZkO7UOlBck
ZEPPlvRFeWv8eZSTlPxIfPe6m485YkyK2JD2aN+zoeUtnZA/KTF3Pj9sHWnK
UrKdwodb/fwg+PDyfVp86H1eRzmuSGT/4/8N3oVIWVuw4VHgQ+T+/c8nxob4
UsJNYsMmx2Jz836syiHaRr/k3wobyv9TbFh0TJizFC6kf2JD1immEDY8e+Lf
Mj5kP7iYa2I/fjfS3457vf0XW5aPpikbhnpFx4iddNLJtCQXT1iTB98UJpSI
DWPb0MWJNUSfReqwoXRy/CaJbfP7hUw4ChvSvmdDdFdfS0CcgF8pugTMk/Hh
/Lu92bkPeiGfwQHyJfUxfvwelvEivIYODkvAHLTD+WAt5cLxOVaNw1YvFLYn
v1XvLwkHfnvvK8s7AzPAhNQq9L6vo7AhLEusIYL9lXtrkvB8kU/pQbPhe5+t
5nQIuLCMDS2Xy0/5MU39Px9F2VA+uvJrZM4wRjE2NNvhs9SWpzr2xBh6NqR9
9HLuGzGHYiviFcWGygO6tbdudSbERFb/0LPh2nymfymfaciGnhP4xIbg2VC2
RvnAhgxCXiRt9zk39d+H9zlFJsWHcxuj5WIpkhg7ZWOZ3EPPhrD5QTJOkTSt
pxG1g1teruZjxTik9V+nPw5l/RQf8oyNUquyjsBFcFTTOvFiQ3zExW/wYRt9
guFgQ/qktn94ejdjt6bX59vVd9qHD2lXbMh6caHF8SdcKIm1Xfe93vFhJ510
Mk1pYiN8E3PQIGW+gjACerjYEF0cHQZ/UvgwteOl/qZeJ2e5CRtik7ScNK7u
Pb6mdVhROm9Yv+B1ZEPsR54FZS8KGRE7AdeOrsg67JbEQ6Z+Zel1YTcsYkPu
eW6OBHlDD0pCNrRnOmFDYg6xb/p8r7p/MTbMcpEm47Gxu2WCzSxkQ5jReC3h
6t9+37G5Ba9lfqXJ/SbeSWy4+3jLjmN/+kLcomw23Dsd530GOYet//5+xoew
Ycxm5v1Ele+UY+E4z3L6vDT7J5uP2LI5T8iGvjZHpm87PtR5fZ5UsSHH8A6A
4/ADbduvVNczLj/4737Zs6HWwYjjsGGb9kbmkefwpsKz7dmwKSceBT6UTJIN
YSKxIZyE1D1W8X3wYZNcOFVCjUFskOoXfRyVDctEeVn9NfNbsfP0jklZrQ+k
se7RMWInnXRyQDIqD75p9kJJmc4vRpBfKf6iddkQDlRMYhNpiw29LUm1DD+9
9O+969eP99bX5qw2I/Y3fEyfPV01tiNfJ35Yg2MfZbk/wzqBCLxGjtLzy+9n
dSvgwh9+uZsxIp+qZwEjPny0aOf3vqChT6y+0y/qgnANluNnTDakP3CsYg0R
uJDYTfLEZnbi/e2c7XAabBg7p+yGMTb0vsXGZbuak/s5NrR7sjv431s17rDt
4Q8Kq+Hz6dnws/kTvctn3+2tfHPDeA4+w+4YY0Pa4p74mtAhG8p+h45LO4ob
DHUt2vl7/7v8Rz0f6tosPvDVgxwbwrBs1xzh+JANfZ9D4Vl4/GPKF8qbKjZk
nNrmw3Hq0EtCVguXYzXqx8lbepjYEGHe5hi/Jh/Kjtq0vgd2deSgaxxyjfhG
jlJ3o67ASPhe1mFDbG6yEyLK29IGHxI7LDb062XXa1tC3wLmJHZC2LDq2JHf
8x0jdtJJJxOSMv47sbKayUfU0B7RVmjvrhsPBnIIrnscUY3x2DbZDPnu2RCd
GwlrBnhG8TlqmrKh8eHNxd4XX9+p3A8+rRMrCA8VsWFqj4uzIVzXNhuyXIcN
2U4fFVsY2jCJmfQ5WGJsiW5I/CM6o3LTjMSG1JM44Fw0ZWxI37BLY6flei1v
TBB3yvyEDTNe+/mh3V/i/BDut+leARsyZmxnzGAw2omxoRjLf0pH8mxo7Pjz
Tu/nvh2P7zE2lA1T/pxqR2wYq5+Xyy2T6PX4k1pOf7dPmKfGM6pnwzRn6wOz
p/K/gp4F8aGXw8qGlXp2CRtihxqFNaaZyyabb32m82xYt1/MQdhQfFj3nDCD
2LDNa6mbY8jXbsjWt1QnAlHNeqQo34sX+NDzms+jWkf0PgoFNiQf6erK+cZt
Nh77fg5Tz4dN/q8Y+33f8WEnnXTSgvh69U3ZsMl5/nNhM9WP0VXfEDaUiBFV
45A8+jBfXTYchQ85pk029H2EJWAt9EC4Cz5ELyo+JmU4GBGuQmdmvdlhknbO
nf1jmvcjqGMh7sJnU7nkifvjExvg0tIZq2eBrKzNGC/Spye7t217m2yI0A/x
qvonIdaTe8y9xiYHf+XmyRTYUPMz97w7Nvz065QPxexieq5T9lLsvjE2LNJH
GfOQDbGV4T+6sLqc1afn0zOhvkuP0j5wn2dDxfLJZxMbpeW4cbGPng19/4p0
fnEf/3kwD8WGqm9BTpwYT3Lc7Yf3ekv/dSPrl2fDOrogxzThP2p7ELMYxi3C
0SPpsi1wGT6lcOGobDi2Pl7zGmI2PfLqkJdF21hGmrYNHzb1Jx3XxjmOiGXT
97YbyxbZEIEJYcMq+59iDMex5RWxIfZCseFBjC1j6P3bD4oN7X3f2RA76aST
FqSR/2jDWMJcbTXHhqEcZUask3syZEN0WTGfYhB9bs0YDzblQ/afvTpj9kNJ
rD1ylmIbEhv9/MvDXo6ffn7U+/7H1V7ITJLDwIbY82RT5Pva1hXLaco2/F3v
b35mer9ynKKP7z3etPqGqlkxsA3t9v0HH9p1w5NZ7vcGbDg0T1wd+oOen54P
PbvSX/kxF7GhclewTXxVlBNSejT73t2+1lteS3M3Ms6w4ZnFi8aH4j7Zn7wd
Sj6f+g7zWY7U33csF6r4Lz2+nxv18V6/74N2fJtV+r3YkPwzsqUQe0bb8KFn
w9C2KTZUvQ7VQSniz/DcnAO7URkPwoH4odIPz4YS1sGGcHJjPTboU9N8nxLl
iiWeK+SNsvONrYf/fWDT9XMnJjaPEgakf3AstTjgFlgQpsWHGBuo2LDsOiQW
O3vpA6uzeRhiDeuMLywc48JJCLX+ZDuED/Ev9fzJMnUiYEMEG19b56Y96hSq
/vz68oXW2bfwPvy2l/Nhr3tca+/9jg876aSTEeQgcsvIp+29KytpToyFQVsZ
G16//1qzIbr4zOqu5bWEAb/7PmVB5SlNa6QN2JDlOmxYlx9hlsvrS5VsKI5r
yoYWG5mww435E9Ft4XH8t5vG8KQ2OdlOYb3TJ/9gjIiPKZ/KP4PfHkwJj6XL
KbuwLB6sy4ZWp6wmG8KlXJvylCreEKF+pBgWIUdOmH9m6FmYEhv6+RljQ+XQ
M5/gfj4OPqmB6dkQpkf3jOW/T2tcpHkWQjYUy8m2xn6ppMfGcrkPte3Y0K8n
D8z/9/sDs1OGfOj15SKdmfX4u8KFIRueuLVmYwWTKR4sbMd8aH8a1HcY1Mis
p7ezfxUbig99O5zTs+FB6LtV96oOG7aug/fHlNjRKj2cuQj7eTaECeFasSFs
wj7ar6gtcST7iA/hH2xfMRvzQUrVOXl+y56JtkV8qNw0qhtPXKF4keeOudMm
G9IWfIgtEl/Sg2RDRPmx5HMfk3C+tvru72yInXTSSQ1pml9mFC5MbYQPjPnE
fjE2NEmYkPXaPu3xGUWK6hLIhuTZEL04xobeVxNWqmMnbMqG5DCN7R/m9VQf
PM8V5ajxx1m+l369QC9ca441G7Dh8U//1XgMNkXgQzhFeUHggq399YwLEeWM
8bY+jr2xctZqKHr/0yeP75tuJ99SdHp8KI2NLI9IMzZcebiYPQPhfCirczLR
+Ynd0PUH1jmxstb75JtvzYbNGIoNn/20mt0f2IjxJu9qFmf5cin1tYzkHoHT
vr23bLyNHkjdMOIL0bljbCj7Y5kdskrEhvi6VunKZTFk4kMtEyv6yZ2vomw4
pGc/H9irynRARPUV/TrZQctiD7lPVfxcRybNAuj2+BAWjXGb59J80nJRjlbN
bb6/SOYKfCjm++WnLbMjej9Yy0fb50OW2d/H5cl/VmzozyU2hBN/fH5vaO4d
hNS1G9L3g+qX8suID5knng3JV8MYx+Ifx5HPLn1o7yHYsI6vapt5USXUydH/
RkX7eD6cyG9Ax4iddNJJROrEE45rK7T3znyq/4ZsOMSEkjeADfnu7YawWMz+
lsZdFbNhbJkcphxL/CLt8vsT40h8S4k9DHlyGmxYZE+UpHF9t3unZ96aChvS
Bvv7PDeyWcJH8iuFA7VONe8XtleyZyGcD1Njw8CXle+eDS2m8OcdY2HqNSJc
C/U5itgQ/RcfLT7RMdG/0KFDNlRuQM+GfPdM6P1Um/CP4gnR+2NsGPqUFrHh
xuZt+x8CuXnzTLYeNjx2M2VEBN/RUAeP5SMs09NjbOj7Cx9iAzzMbFjUD5gQ
nZ//A9riw6Jz8Z5TTlLNqaL2+f9AbAgDLswdz7FhVR+Z11wX3KJ6HbBhEfPR
JswDH04rx04du+E4uWXrCvUh4HF4UGzIJ+OJkKuGZdgQKcr3O6pgKxQf+jqE
RdImGyrmGTZUHdWY2DvQ2TIn+lvQ8WEnnZi8qbXYy8Zhov6jYkN4kO8130F2
LL6lh2CsGl93ib6vOENyk9ZhQ34nZEershHChWJD2i5jw9On/pRjQ9+W1T7/
NWVEvsM8D58vGRfIllmH6+BC/DepkZfmBMjzZhlbhu3KdvXBe/9oeSOVP5O2
96xmcL5d2fTkcypmk8+pfFO5Jq4tZcbbmT+l5Rdcv5ztPwobfvfsS+NW7LTR
eVIjZ9Gk5idcKvng+kYmKavE2ZBr4j8NYvlgafxD8RNFr/RsiI6H7sV69Lwr
5941HVA+YuznY8KkxzPfYTrPV357qOfG/nen/9y/Il/NcB25ccJ1YsNjs5cs
pk/xfNm7s8+HSw+Ws36ISXzfmTOsC/1am/ABOmSMDVkXq904aSkb13AbPAgX
Xp19z/ho0myoe4U/rvaL2Z9hQ/iEc4sNm46DuJc5zXfak1/mkK7fZ8PQt/Qg
71nVeXnfFfW/DYHD4EKxIe8HhDHxeVzFhhv71zKp4sM0jm+7cLvPRwMbzpx8
Kzv/QYy/cmTF8mEViZ+3E/896GyInbzh0tVkr8mEblxGHSPPhNgCjQ0L3jvY
uNZ283Y2seS0x2ukay95x3o2pGYFDDeISeK3QDlAUv0Gf9MmbGg1+54P2/Xk
s0q7sApsuLe7ltVKpK2rW2nOG+oolrGh4vFeVzYUGzE+2BaJU8ROZnUy9pYz
H1KW4aa7TzeMAVnGbnn3ybKxlGdDX7ti8IwcPBvaOUvY8Oz5j3uXZ/6jd+7U
W5YPCCFWk2sTGyKeDe+sXhiqdY4PHjpzyIZl+WBibMh9kI0n1HM9G5LTiLFH
j6SuSlqHY9C+7MyhDubZEB9R8sy8+8lfe8dPfxRlQ7gQv9Iz36xZPUfPh9k1
/JrqoyEbnj/zdu/+/c97L3+Ix0CGPpGmy75Ic1O1zYbjMEAZ4w3ZRfdXMz4c
97xeYozIOt2v9F6l+XrK+JB5ix3Q5yFtInCf2LBsv60+84wz5qOOXdmx+Lkq
B00sZrgtgQ0R/T/EWJSx2Ysf7hoXLiTv3Z1n5Xluy9jw0YtbQ7lK4U/4cFLX
6kW+5cqjbM94w/jGg9ZbOkbs5E2Tjg0r2FD5SccclzQ3/3btfKOvExvKXy/2
noUPYD1+J9CvWY6xIeLZUPqmOO7Ct/u53Ka3nzzJcjPCcrSJFLHh2ZljpWzI
OclHA//ARPLJFE+hr8Npqv9QxHn8JqNzkPNFjJbm8R9mP3T09D/V8vaofUgN
cuLgfDzgr79uWq4YcSvM5nOHyrfUX4vqIhrjPU1tfjr/qGy4vLNu+yztrNgn
7XKvbW64uaCcTAf9G5zlAe4vKw8NcnJlO2ND40PHhtdufmR2VPxvLy1c7L1/
5qxtu3z+3SgbFumoVblCWYferuWQDS3/TT/u0R/n2RBJz/Uw08+YX54NiRf0
eVt4B4kNxYcx+79nw/Pri72L65u9z7/dy2KI0r6kz+uV9RM2RujCsJFnw3On
3zI/RNYrpkr5ZMIxibEhfRnXp/QgbFjyKZW/Yp1zMo5+v3AZifEe8YW6f+m9
Su8X99jHHmK31j0RG056HDjnqPw57v3if5mi+FvYEInV8hg6f79O3yh9YI4z
BmLDqrZ418OFknHG7drWmd6zv63nxgOer1NfceR79duABRH5/4xSo+TAdZiO
Dzt5A6RuPYZp9/NAxmKC/qNeFF9Ytd/DZ9iwdtLaiMG5jzobZsvuHYu9MGRD
Puc3d7PcpHAfNeaobcF67IsI+9VhQ9oRG7IsXpRtcWFru3fn62uZv2ksflBx
jnzHrxD9vC02LLILTpMN4TfLvZmwBYxBu1wf9r+F7XljoavLJ+w716BYO9rh
O+s4H7xymNlQ8Y3+vGJD/U/B/MDPjhokjDUye+6dQjaEw5gHqR23WodlPqpW
RYyFFH9HnYqnCcvdezJvLKhcNUVsKNsI22JsqH2oM4iOFrIhHMF42FjMfWk2
wzI2xKc0ZENsVJxHOiDzSXxoz/+t7d6pG2u9c7OnhtjQah5c/jAa74bE8paO
yoYH6dcYsmEdCX2FPRsyztK1tV36t2dD7o3iQ8WGFxeT53xrOatfQN/0P8Sk
xoR2yVGjcx7UuCNcm2J9YUM+Q/smbOxrOda6pgZ8SO16RHllPBPy6f/3CaWo
NmETgSvFhuJBct54P9ZJCden/30HsSHNZSp6TGdDfK3kTeKcyrFoUqPvDbIl
TvJ6M72TvDMRNvzkm9Smxfcv7sFFq73PNzfjbHhEaxwW6fvYJWA+5aOB7axu
QsJtyisBA5axIWPHOraJC1n28YvY/mjP2w09G2IPKmPDtObgMBvyOw3rwEJi
I/wmUx19mPX4HYQL8SmFM9gXFivzQS3LUSMhDoz8MTAeXCffUmoW0E/fLpxg
fp79vKLiU/Gd2K4JG8J8MTZUvtKFnbnMtsi+fJLjJZsfU2LDP3++2ntvbmmI
d8hBU8aG5OdhbKkbybjDOfMJI65vp+MqNtx/djvHh6GwDf8u2Ez/YYgNFYPj
/1eHDTkGPhQbousyH5lz+P/G9PDQf87HAHo2hAXhw/ReDLNhmss18v5MWEN8
KNHxng35jsCYtJceO+BDeGXn6bbZbKib4NkwVidBbEjbqrG4W5DPoopzDpIN
8RtUrs5xahH4+xrL4+H5/9r2meTZmzU+nF06YeMvgQ/fv77R+3Lz2yEb9cQY
ITmP59C2hbY98zHOynvDOfd3V40BPRtajdFkWWw4qWunVgVsCJORF9SzoWz8
ZXzYhsCG9t9Scl76wX8ykzqX/7+G91xVPtI6MlV9pmPEIy1lHDTtvk1tHEZh
w9ecC22MJnSdma5bYDNE74QN+Q4X/vLznrHhX7+5ZZ8fBbXBjzQbRmLIqtgQ
tuP785dbJtjRxFbUcoBXVPOiiA35HmND+ahid1y+u2a1K6htSLusV4x8Gr+0
1/+fPtVDtU4iHjyqbKjjYCByyMiuSGwgjIhdivVcF7zHcTAefOjbkL+t+LAJ
G2Z8eEDxhpyviA2Zi9Q1lK1ZOWoHdVQe2tgyV0I2DHOslOm+3Cd4GzFbytPl
TG+KsaHXsVRHsYgNfS4U2Zh8/JvqxMs+KBEb2nuxz3yInmHPht6X03Phia+W
7FP7yQ45xIYLO7n2PBvCKX9njF49Mr9TbIq5sXuVjg21MTwbFo11HfabJB9i
m1Pde7HhuG3W7a9nQ943ng25B4hnw1FtOU2E/1omxYa0rfxP2CdtvvTZEFvt
wvzZHBsaKyYs2JYvbZUNMWTDsG5E23lIQ7m6eSJjQ+U+vXLuvYnxocV+JM8m
8uBp6rczbpvT1mn871bHh0dLijho2v06DGMwikz7Wg5irNpus8oHdP9Fyj58
/2uik60/GmwL2fCo+pNa3yNs6P334EPYDVaE07DN3F//zOo9lLEhOrvYUJyE
L2kq6X+UbJN9sKjGRBkbiqnqsCG6OSxGXCLshb3NeIy2Eha8fuW4XZPPD6Ma
hqGtMq0/sWNMFus37T3ZvW3xf/inUn+dPsieVMSaAx/ZHeNBxQiOy4aKN5S9
UCIfVXL3UOuQT/ajluTx5WH/xANjw37+mdjvOlyIyG4YsmEojBHCdTZhQyTG
ht6n1Ov/IRvm9NFIPUCtx3dQ/tbzm9QOTZ+1PBsOOHAwDnE2FM+FbFg23j6n
qUmfSUI7pDgyZMOY/6X4sEwnLRqfqE4/IhtWsRTPo2fDSdnK8E/84Vk8p4/8
+ODDmevv9j699O/G8P4+IIw/c4RrUn7TstoC44ivb9imiA0RsaFiCMnZJT7U
/mLDNvtQxYdwGHw4zjng3R+e3q1Vd0Jy69FlE/hQ+WysbuL9z225KsdNU2Eu
MYd4/6yV/HfTVKat03g9pmPEoyUdG7bLhm+C/bAtMf9R2QtLeO5c8tu7+TjO
hkNtHmU27NtPfR5IW/58NcqG8JPYEA4kPgQ/Pj753Yd3WI8eZHUVltI6zew/
ChuKDz8980HvypWTvYXFy8Y95J2UTqWYQ9WrqKplmOO4CbMhdsO6bCgOlF0P
duMTtoGDYFrZPxHOTx/5VA4esSB5T4m1I+7OctOsnS1lw5Qjy9kQwZZHHc9Y
PczW5mMJG/r/LZRDt+z+igtT3+OdgX5Ywz+PfTSv0MdhoVj9P22nPeyNv/2+
E9nnYc42KP/UkA1lI/R5RkM29D6HEs+GMd/SJsK56QP2KthEffE2Rl0DTOXZ
EJ1Y/rdF4youLKvp15bUsbPBKTfmTxiD8N6qw4d1+sz7kHcf46P4tQtXZy1f
rN8PJiSH7vzq6RwbhvGajL/u7aTYkGunv03ZsM6Y0S4iNuR/BeW74VwnPvyX
5D3/f6wmy6TmQx2ZO/vuWMdbTHmfDXXfs3GqqD+IXdLnOpWNFT786VW+fk1T
nvP+sTN39jI2bHv8pq3TRH9TOkY89NJxoRuLzm544JJjw5L3hNgQ21gaM7dX
3CZseFRrG+K/57jQsyHy4ZWvEj1lpXdueaN388uLvbs7GyZb+9tZfXnPhnwW
sSH5RuE72BD/UngzrGkhXlpYXegtbKz1FtZWzFbJ8Z4NsVO2wYYb6/O9q+f/
bGwon0HljIElqBfh61kUCdes+uNeTh77n2ZXVRtW5zzgQ+UMLWLDlPVGY0O1
AxuyLBui8t7QJm2xvPl4wdbhU1r0bEycDTMb2KNsbuoTe2GMDXk+q+4P44x/
p/hwFDYsqj8vPvRsqGPC9vx3ap9LxGMxNnzvykqUBzPfw9rPevE2/FV9/QvP
hleunLK4N/k5KlbRrvvVA9P3sbXwrBexobcT6vsoNjpYNMYsZm+6+lGhba7s
HosNlQuo7nFV+3g2ZBmbsGdD5iNc6NlwbvlDe17JSxOyYZHsP29Pv+eeIDPn
jvUWbl62XLhV18j90L2M5TbFF1R1YTQW+GyKDVlH/h/YUHzYNq8U3kdnQxQ7
kfsFPmxi8wvbYi6tL19Iru1CxoY8G7Ahcmv5cu/GjUs5bpTAh8/74yI23H+x
ZQIf8n8A74xRbH16tmFDZBI+ytPWacp0nY4PD690bNgfh7Zshm/o+I0i6FhI
nXfDXD8ejjhDPkv3v/GgtH78YZaYnyDjg97Np9gQu10RG8qfEx3cagzurhkv
YjsTI758tmb8dXXu/Uo2pP5fjA3N/+tp6sdKO9/e+8r68uur1D8UnRPbjvpV
5bspoY8w4srK5aF9sffJ/3RUNmQs1vfWhtqGF2Fc5SBN6xsuWvwf55Vfqdn0
Ht1PeG/b/EVV2xA7JHYx/EvhO9WyT2Uxa7MuG6pt2PDSevy/DmM12fUcx400
9zz/Rdr023P/WzguhQ2xucm3tEhSu53Gv6H+GNj7wnXZfr8/MF9LPmNsiKBr
8389fMBcDdkwHZf003LIfLU0xIbZOAX1PeJjnPczLdrPs6HXb/HvC9kQ/f2z
83+2mm8hH2JvitXOi+UoHYUNORd8qBrkqjEgmxTblCvHONXlsySWkH6zTfUA
yLtqeTFfPWjEhnUEOyRcFI7H1t66MSKf8CG5Yc8u/sViPc8sXsz40Oq03Kpm
w8F/ZOPL5v6CsVldNkTgQ/xDmQ/cF3hvYe64XTv3R2wYHrf7eMv4kHshPlT+
nbZ5pdZz3mdDroF5Ijas4ids/1luoeR4xoEcr2JDYhZpk+tkTjLfxIbnz35g
Qo17judY9hcbrq/OGwvi3wIb8l1sOLfRjO1Ud4o5JXvhm8SG/jenY8TDJx3b
uLHoYg4PROQ3aVxYUtPeS1qDGL+vPbMhnrq1U7z/a8yG+JRiM0TQw7Ff+Zg+
vvuYwjI2xD4H08F8cCDHwYniQj7hwtmrM1Z/nRjDxVuLvV9/Tm2EqqHIearY
MLQZTZoN8SOFBeFflrkO46+1mUo2JL9om2w4YL+UD8k3ozyl8CGxhdgZ2ca5
PFPesPpcc6VsmKst4ZmuISuGbFhmi8z2K2DD9d29rK5KzI5YxobchzI7kLZJ
/1b+GOZalA3dOu6TX/ZsKP/MGBciWSxhhZSPcT0fU9jQX2P6PWVD2AbdH7a6
+MnbOTZUPXb5CRaxYRui/CSyp4gNfd03z4aqw8A+7Cs2VGwh7bBdfIjtkFqO
Rfe/iShOrpQNkz7AX54NfYxoFRsyZ7AZIuPmluQdhw+C2FD+qt5n1XyIny3l
8vsybswJsSHXzJiKDSXra/PZfVLcrmdD/n9gTPT/xyTmT5XQf+YHwvzS85Dl
DY7EKbJObGi1nk6+ZUJbrGed2BAezKSf74jjYcPPLn1o9kqOQ9h+9sS/ZWzI
OwPZez64J3XZkOPErvJd5/5Owp8UmbZO0+S3p2PEwyM+Ru5N55q22HDa13HY
JZZ/n+8x3tuz3Hp7Vsvwh34+lVI2hAuPaKxh0dhI4EN0bhuDEjYs8uHTp/w8
LQ9Bwk74hmJ3hAVHZUP0VhjU9KuFc1kOHDgx/X/0YbRfZcyIvyptmp/n03o+
qV5gQGoZ6tz6hDuxfVKLA4ZTflL1gf3wXU0lrTmIT6iYTXGC8KHuC/chrQOy
bfzBsSkflrMhuTuL2FDcaXy4Pd/7eHEzmyP69FyWiw2sYMOofTA4rq6fqviU
OinX7qU1N0M2xCZt9+D370zy92pYn5H+n9YE2YvaCL2vpNiQe5nmkr2W5q35
fZgzuT/UFKSvyicCi8XYMB2r3cJxiuWICSXMLTMqG3oRH/JdbHjp03dybOi5
qIkuic0Obov51+W4xLFhNrYJi4Q1wdlXXCg29L6Ong3Zl+NhSc+G8GU4NxA4
KKz7F/NxZQzK8s/Qptjw4sLF3vHTHw3lAArjDIv4sC2dnrlPHqUvVy/1Llw+
nfGh7KliQ94bvE94V5kNLJG/fvS/MgYWH1J/BVuy2FBMqE/ZsYgvvPb5rPEh
9VKmZTdE4DKbF78NnnnlKqXPIR+yPHiG0vj10x/9796t1S8zNpRs3L9tXBge
z+f21pLxId9XV85nbEiOUmyKHM97I+wv9sOia4EjxYL0HZZE2shFWibT1mka
6z8dIx4aMSZyMu3+THUsulw0E5e6bKjtIRsWtSl74VFmQ4T4sfC9qHgusSEc
8t336e8KOi68hv6d/s4MOMczoV8Hs8XYEN9SfeI/evHCCbMFql4G5/TxgzEb
YMiGnsveFDZEp3v842b/mEXjO+yO8heFDxWTODP/bt9GeSmzV6oWotiQY6vY
MHweYr6hihcsY8NRnmfPhrCgamuyTmzId+ZQjA3D3DD6jLGhapVLn1VOGuYo
3z0ber9E2RWp/QAbwoLiQ59zdPj6BmxorODGjBjAUdgwFL8dLozV4igS7Gzi
QxgA3R+/Tp5vcVHIQWXteTaEydDPQ95D4De4o25eUwntw2Hiw/B48aF8Y+Fc
+iA+lE0UYbv4kO2MAfwT8qHVce/bNav6Sm1M8SH/FdSJMYQJ4MI2bT/4IYgN
8SnN7k9/TlvupOT9JB943itWd2d1LseGCP8Zig197ZfQvik25Du/JdNkQxiM
/zsQ7vPDrUWTsI6FRHUOYUCeo3OzJ0xgQwQ2S/OWDereFAls6Jd5nrA/ig3l
7xqyqdjQxx6ybuvxXsaGft7AhpMYO/xvlWdn2vrMKNLx4eGSjmmC8ejYcCL2
0IwNI3UMw/34xE7IJ7loyE/K73W4HzxlPqpH1JfUi13L3FJuHTUJlesDDkHX
DtkQbixiw4EvX8p1+n3kE45TThnJOGyIvHp5P/l9XUhzyry8H92HOMWff0l5
zfvBqs317bT2A32DXcMYNq65ii9hQ/rg+wy7cSx+p+TrgGHJH4NY7pJfB31C
d8JHVLY/GFG1KGAPq8GR6GD4qG7tr1vbqs8AG6b5ZMrZ8PLysRwbsh4e1b4w
Km19kHCIRLa6smcnxoaWu8YL/0OMGKMoX2fNT3IlqU5mjA2Zm6xjDrPM+DKf
YnlDTcd7mrKcahNqWxEbUucelvw5aYt7g39XjA3Tvvffb/2aFPgLhnwo/+6s
rozsSH5MG+YgNb/UwM7EuFgtw6B2YoybigTbG9zj2VC135r6YMJ8sBifng19
O3BHEzZUP8SG4fqofuvYkGtSvzwbwoCqgyg2lH3Sn4f5Qxvi5arrp62V5bkc
G3JfQibk/4WQD5UXqA0dX7mXnj3dyPEhUsaG8JT/P8WPs2yFZfdIy1wfPqU8
i5NgGOTZ39YLt8FhzGW4XmzIOsUDWp9/27M2xIYSbIKwIe8ZWE1sOEofxYbP
nb27qPYG4xuyoWKY/dyRX2qbuW3pH32FDRFy+ExbnxlVOhtiJ4dRRvUvnXa/
W7l2dy2TukbTq8pyibq69SEbDrXVz3X6urCh2Nmvi7EhLIjugO4tu5rygKR6
8eB/0pCrqtiQXDeqTQEP0a7aS/Xx/UIu9LKztfTasuHW46WMDdOaDPt9Xlyz
tthO/KFq2MOOxDJyPGyI4E86M/enrH6F8qLG2BC/3pANmRPkqqHOhTgtJuyr
/xyasmHRtpANmbOao6zTdz71P4ZnQ9YxxmkssdMHE12J2uwhG6b+0qnuRZwg
+6BzsR/3LWRD4hbZpvqE6Gay4YVsGLXleQ4cys2Tb6euhAwasmFqwx7W16t0
QtjQL6MnezasqhGu+urYIGEjcZjp7gmXnDv9luUm0f6wofKcNNFdR2Umz4ay
Cf7288OMDVkmrwjfPRuar3GyXnF2VWzI/oqP9H6sijHjHjH/iCmU7Vl+psxF
5nFbbKj6sGJDxlvXqr5iC0Tkk87+cDzXCR/ShmzqTRhe3z0bhtzYhqhmKWxH
rYiQE3mGmZfiQ66N/wFCNhQf+v+C8AGlHqF8SMftK3PqeY35rv+t9GyzbvXR
zhAbsj3mlzqqiJnp48fH/6eN11Fmw5w+1DFiJ4dIXic2LPIXznyJXd8nYRPN
nV++n6pDCAf2JfMHvZE/D1xYVLdCbBgec1Sl6B2ITo2gX6Pvpj6MqdRhQ34f
xVda5jjvR8ondd3hEOIMyU86LhsSNxTbtv/sluXH4Tv9DW2SkieP7xsjEutY
5YtKLhm/DV3qg/f+sXd55j/sHNg+0TfEf7+82rKcq/ST/+CpfQg7Pv1h1biV
eDX4TrUGEfiNOMysjt5vD0rZEKliQ3Q7joEJ13a37B6wr45FTP9bPmE6ILlp
xGZ12HBofslHsub+flnn0Sdz0rOhZ0L/yTzFjph+3zZ7N/9v8N8G+rTXw5f+
60Yux4bshYox5Ltnw19/3TQu5N6iKzMPmN9iQ+X9TK+nhngO9BKw4Sjia1Xq
us3nMZljMTasI6HfKGz43fOljBmasCF5S7w/othQuW14pmAyuHBcPgztOGV2
HRgPBoZRi2r9sQ+fv/y0leUQER+qZntVniNsjyFDettOyIbo954N9Y4cV9cP
85qwrBoKvr/M98c/3jdfWLGhahWJDcM6oE1kN7l28eGrV+3bD69tn7H68p4N
vU0urTe0bzZDsSH3yPMh+7z86V7GhsphIz4cp3+MOZxdlw01R2A/5sTm/rIJ
fBjmsx03Z1EojAn9hQ0R5v209Zm29aKOETs5DMIcrGtDnHZfQ8nxnmPAnF0w
sr4Nn9lwTGLxrMZ02A4DNgxjBjmmiA0z/9QjHmOYu6YCvb2IDdEHxD3wlbcN
klMG5kPIM6NcNUVsaL6kARvKZ0k1Fryvap3ahdgl4S90THwtp82Gab9HZ0O+
Y9PTdlhQeTdZph24UHUPZTtkP9W2px3jvPk0vlA+p3XYkDbJWQNfSffn8+TK
du43k5y2RXloYnNswJopw4nz2BbjTs+GxEKaTdPxoPYpY0O4kH6iX2ML5D+I
Lze/LWVD2QCk86JfxdiQ3KOxfKNaHrIPev4L2FD1dtCR07o7kXfezepnm3yX
xvb3ZrN14kPYcFSdMJZvhvEQHyL4G5bpv8rrH7Ihgg3Os6Fsc7E4RN2vovV1
2TBsQ2xYZzzEhlbnsZ8vR2xYJlx3jA2LxNcZ8dfWVg0LL9wX+ubZ0HggYUKx
IfdEdl/x4bjnhQ03tu9a3KHle2qJD3m33Xsyb2woPkSubZ0p9NdE4DOx4Xb/
+njuEfLHXJ39zyzH6bh99HU0zA5bEOtYJPzeqr6F90nmfYffaZtsqDxE8rv+
8dm914oNc79fHR92MkXJuLDPTh8t3zU5zEzon5dW8uqMyYZlx4oNMz2s/z20
/4kNi673dfAjzV1TiU1HujVciM3Fat3vKta9HhvChfwmwYVXt1IRHyIPfvwx
sx/CLti78P8UG3oeG5UN769/ZjU0yAmT5g5MOVXtov/7tmG106f+ZP6lPhcr
+7Mt1Vfi58dnlHoW9MNzpM+JQq1I9nv5atV8SLlO5ZGHxdLYwMWR2RCbYBEb
4rfL+ocvloz5iF1ULKJiEC0nzdrZ3trWlX4bl2qxIeuazLEyNvTMh3ibYBUb
+vW0rxjEGBvyHW70bCCf0hgb8h3uZ07jeyz7RpQNQw5UzRi/3vmQigmjbLhQ
Ukcn9k6kPmLAhvSfuYZdb2N/KbORtCXMX82PMjZE0CfDXC0Z6/T9M2EO7HYh
G8byyUR17T4/6V7KT3io3z+N7n+qGn701bNh3eM5Fv0arpIdskz3D6+tzfun
dokhFBuGsZ8I14nNV2zYdh8Q8SE1Ptu6TvFh+v/jgA3LjoENyQmDcL3wIe/Q
u3euZGzY9rWT72gUNkRkR4YP0/fAgA1bnScJw6oWhwQ+nLY+MxEdqbMhdnJI
xLNhxoeBL+a0Rbk6kfdv3Dc5aC4cxf+2ig2JN1TMYe56XzN7YXhtsVwj6Oxw
YREbyi6mOhXwFkwI/ykviI5vyobo5Hx6NlS+O63z7IUuavJ0tXdj5Wzv8uX3
eqdP/sHqNpw7+0fzNTU/qSvHLZ8pfT9MbAjvwXOKMxTnwWawnq6XfeDI739c
tdwzihtkf3Rz1pPTFDsgPqTKd0qbMTZU7poYGw5sl5es/TTXzaBOhvctxVZZ
hw31+yqGw74n32T+a2CuxNgQUWyh8t6wXXOU73BfyIdiw5Rd0/N5FjAGSdgQ
O4jWyS6W1sJI95H/HsueDTn2xJff5XKAZiwXsGHIfopZlmjd4B07eF81ZUP2
x58ULmQe0W/Phm1zobXfZ8MqX1X8QqltV5XHU3xYtK1Sf3VsKD706+vY21TP
0q/DJoitD7sf38WHo4yZZ0N4Gf4oYsQitm1buF6YXPUji9hwUrUsbY58fz/H
huP4qUqY9/JLQV5E6lnGRHzIvZk99469QxHuWxXPjyrKczTKscoZp3cBy2W2
0ZHmSNIe/rbrty7k1k9bl5montQxYieHSDwbTrsv9kwsbOZz0Ds2JMe6SVuc
WHDNbbWT8aFbJzbM3gEJD7576cYbyYaqFwcP+vwtCHqzZ0PVfihiQ+2rvDTo
ZT7ukGNhJuWssXpxQU2McdlwZW05x4be7sl6bIumoyXf2f/s+Y/N5kiMX8y3
NFazA27jOvAtLeJHfBBhR3Krsj+5X+qyIXp3HTbEzgcbKh5RNkTsh3Cf6lWI
/SxGsX++heVTdv0hG4ofY2yIXzB8L37L3hfywy5gQ9gNXhMbco2aM74tvqPv
6HwxNpTvM7rQoM5HemwRG+KnZ3US76S1xLOa1T8PsyH+pxfXNzP7oPJ8wobE
GHrf0RgHVrFhGFuYsWGNXKWxmpHiQ7EhwnyAD8dhwzIuo926bDgJnTrsZyx3
pq9xEasfrndUWsdycNyLF5vGSp4NYTuup2ldRy/EMyrPjfiwrj/rJASdX2wY
2048KFzE9knzIbUR3//k01bYEIEP+Z3gGajLhgh8iHBvGB9iCyfFhopfHJUN
Ed6BvJtm7ux1bNi2vtQxYied5MRYKmBDn+cFmRYbltouq9gwklcmyobBO+F1
eTeYzSKoY6H6cGVsmMYvDNbJB5VjZBdE707r9s2nsUi79diQfJGx/DPocvJT
le0PsXwsiQ4ML2W2uoS34C/i/2A89qcOIfF+nJ++aT/8TfFFhYlkY5gUGyJW
ByTpC4zIOYhzZD15PfCFJf4tjT1MWQzuUw5TrpFP9Bvlq2HfZz+luU8ZOxiR
5VHYUHGJ8CB2Uj5ZVl5THceyYhFjbJg9R+6/B3Gh/Dy5lzCc5kQZG+Z82G+m
vgDePljEhidW1jJhnimvDzp/jA2xITK/fP5S4nhibJjzH434hRZyYEzmi/1C
PBtWttPvh3xSzyxe7D16McilsdOSPq9cPY2OefUgzV+SPGvYn2rroi34UMZ8
UcvYUHXaQzZEZCtsgw0R2JA2lR91VDZsy/8Sn8Yr597N2iPuUPljxYZtnKdI
uH5EbMizuN6SX6T+R6wcywKeEhs+uN8+v8OayLjxi75GjT2nE2BDnuHPLuXn
wbR1mQPVm14zPbCTTkYVY6nr93PPQciGPqYP5ipitWhOmiB/TDTXqWfBhEM9
F3o+zLFi0I5yjWa1LUpyjmb5TbX8GvJhGRuiX2NzkW1HurvY0PNbFRuSM1NM
odg1eIQ2yNOytHTGcnJi71LcEjwDFxWxoZisig3N37MhG5rv7O6KrVcNC2+3
HPDgoPYd/VtZuTxRNpQUsaFiDxl3bJJiQ407cYTYBq/d/MjuieyO+0+XarHh
3Lcz2XnJp0M/qK8hn9APr3xl9QcR1TmsYkPdH9kCY/GHIRuqTbad+eamiefA
IoEPuU+qM0EOSAT+Q/+MseHJW9u5ehBDteQdG8qftDTvzLXhGoeVz2kFFxbF
K8KGszPvWM6UNvVDsWGa9/Z2sS7er4OGLunZsLE+2gL3+HwcZX6lshmKD2FA
WEW1KcSHbTKB2HAsnb2FMaINsSHXS/ykZ0NitpGwdmQbIh9dhPHWfcAuz/NY
pz5EHU4vGyfd9yKeos47+UgnwYYI8YbYj0c59uvv9kywF4oLxYZt2Th/eHo3
x4bKocO2aesyU9GfXiNdsJNOmkiTHCwhG4bbYwyoc5TWvojZCRM21LlCf1bP
imbr7NeviNk81U/FUBo79nkwZMOi8Zn2PWr7/rIOJixjQ78MZ+FL6m2BykuT
5STdmctiPcrY0O8TsqEXxQgW5aghB6dyhMrOh04D/3Ee+ZRqG/vCaoql1HrW
4W8KU2JD9Uzqc5XCiHAe8Ya+lgaMFquPqL7TJ85h9dJ/f5Cd1/qbXDtxlxbr
ubdsTAY7mn9pwoFwGbGFcBqf4kKxIfUK67Ih/reIaldYTpG/bdh39uNeqd6i
cp3WYUOLD+zb3TW3ZBdMa3L1YzX7bOiF/X3cYeaTmjzrJ75ayTFfHTZkH+Yz
uiYSsiFC7gbsiNgItY/Y0OcHjbKaq1sfzTnjebLxc7o78CsN2y6IVzQ+/PM/
DrFhGwzB88KcCNkwtMWJDZWrhe9t5LQcV6rYkE/syPu7qzk2nFR/YDGYbNpj
w7VjF/ziwn+aiA/hNdUTSXN6Teb8Pser2FD/24gPi2ooUncUNqziw9ixtPng
6V5lvQexIXUukLauW7UVEfiQZ2V3Z6lRG/yPARs+frGb5VpGVlfOj8SGnJ+c
OMqLQ74ZsSH2U+YJY/Ams2H423TU9cHXWl6T2nOHJf9M0/yctn/fxli638KA
ycqeJ8+GxnpiwRv3h9jw2JXFgXyxbJJxYUVtwpANM5voa/6sx8ZfbIivHsvo
5/BfmLcU+w92HqSIDfXds2Eo1N27vHwsW8Y2BaNgQxyw2/6Q3a5tNsRG2DYb
st8k2VC+oPI3la8nYjUP+3lMtZ/qIKre4exXn/ROzfzFuBBmrMOGqnehPKZ8
4oMLFyI+F0LGhi7m0LOhfEKZQ/JPle0w9C0dYsNEQiYsY0SxIXF45PFUfXj4
D//SIjb0NShiXObZsCqeUGzIec+vL1o/JOGzybnpg/dlDdlQ7Mrn8LO927uz
eqH3p7f/u8XdMnfwe27L95C8j0s7s7357cs2X7Te8yE8ga1tmmwY0/XrjIHY
sIn/6yjC+IgNJ2GPazxeCUeg92MnFK+IDSd5Xt6FIX8rFw3PppaL2HAUsfj2
n/Zzdeur8hTBh8zlNtkQYZw//csfejMn38rYkHV1uY53AFwoIa8q91FsWJbr
yIt8pxH6oOuEDRHFXYa+xdPWZaYtnQ3xkMuNfL2CqfdnRBmyl00xH03mN1pj
vtdhw5xfp89tE45BJKbQs2FsXDwXIuhoxAxa3OBCcQ2eXN4Mb0s8BHNhovd2
fmsoF42uW0xYhw19/UIkzEkasqHxn2NDv1zFhp67ivw2sWVR+yFc/+rlfcs3
c+fra7m4QXw8tY94LPNlfbVlxyD+vIMaD5eNm4jle+ftfzBfTNnqYDM+5VOL
kA9H+XbEhwsL56x9OPHZ41Xb7uPwyPNBP2BC9Zu4wnHZkJw98+uXbR1+q9gC
yRcLoykPDTZI7xMsNqTtIjaUH6hqHOJbivjfTh8vGGND1osN/Zy0zz4fxliw
yMeUdeRTjbHhwEaYPgNs0/YiNiyz34kNY8/cmW/WhthQPK68sdc3V4bYULXP
+a6+hmwIrxFfuLa73tvaW+/t7C/l+HDn6XZruT1CNuT/lTDPDTwB90ySKUYV
5TEt2i7GxZY1ST6EDf/60f8yNjwMfIhPY8iG2tZ2DfVQxIdixLKaJfRFHBfa
+6r8T7m3knAO1GVD6h62dd3Pn2zYHIANEdgLJmvChjzXvAdsnH7bMzZEyKNz
++a5jA1/++mBCfuFtknZ+OFC4h5Vj5S+0Ab/EaiuTHj+aesyh0U6RjxcksW8
uRoFuXi4I3SPRqnpMNGxbTKGfd/Nwm2KW4zxofPxjPmRWpyOG4u697QWG6oP
7POa2J5r3dsabKiaAthc0NthQ34/+X7h2/0hDpRUsSECn3x66d/Nbjh7431b
Rq7Ovd+7cuWksVJMqGVfVvPwKLIhsX5VbMg2PvHp5RrxJTX74eMlq1doNRKT
fhBnSc5W8xNNxhLfUuIP17dXLBc7cv368Sgb4iMYY0PiDmEAvivnDdu5f7RF
X4w9E7YsZEOznw3/dsqPlDnGsuzWYT2LLFdpchzzNuZbKi4stCk6W13qK7o9
xIYIbBjNKVPEhjV9RmFCngHqcFNnIq3HnWdD/gN4+JKcops2ztj8qDvu2ZB1
bGff755/afXnQzbEjo386dhbVjeuTTbkXn9y5yu7Bvrv2RC/PvwP0TPvfP3F
RHliHBtSHTak/zDuJGoKZmOZ6PCwAXp4kxqJbYniCOFUmLAo5i2Wv2d4TMtz
1ZYJc8azoZfQV1R5ZMV4ig+VHVD9LbpvRWxYJTAhjNQmGyLwYerP+37GhjAa
3/FjrToeHuT/I4TluctpG2JD1tHv2dN/NDaUbRLhO+fx/t8WU5jwIfsyH2hD
7cRk2rrMYZOOEQ+HDHx3trPae5l/4BG6L3Xq9B3ouMoOKHYr22/hQSEbZj6b
ng0XHw2dJ2RD7zcacnIWp1hjbGweLJTknUmY0MfrvCkin79wvfKCKO6wCRv6
/KNrT/eH/EsRz4Xnl99vjQ19zQvLW9O3s3n/U9gMFuQcMBScdO7UW9nx6Dap
jjtoF79SctaQn0ZtqVY9evHC9rxdE2woDlQuGdhNtj0ETiNXHsfDoegn+J1S
N4u+cS7WD2IqH5q/qeXDGZENiecUGxJzSI1D9uPaOUa5SrE9apnrgAvpK9uK
2JDr5j6KDVO75ZrNGf/b+N5nq7mcnGVsGPtd5dPbEYvYsMyntIgNi/xFC9nQ
+4qKE0vYUHkD4c2QDbG9bexfM7b77fcdy0kUY0Pj94QBiatC3/3+x9tZ7qKU
DQfC/Ttx4l+H2DCnS7bAOuJDrkdcSLsHwYa+ZmHbbdNv+MRyqrbMhkV8pToW
YsNJ1c8rErFhVZ4d9T8cD+4/930cNlS7jMHG6lxuvWdD/933Q2wo4XeA/ir3
bHgdo/Ch2NDnYWlLxIZ2XUnbYsO7d67UG7vkmL+cP9c7d+mUsSHit9Nv2adp
VwwoNiSeUKzoc0bBh8zHsuudti5zWKVjxCmPv8t3kGNDcc0RuSfj1oSfyNg6
NjS72vXNofqAYsOMz8M25LMZ5P3MtvVtvr4Whbcpig19m598s1eLDSu5sM+l
bwobhu+qME8pIj0d243q18Mm2BHlA8hnzF4oqcOGcCECF8qPFM5RLnni+0IG
hN+I7UOXivmVqr6G5Q89Ymxo/XJsyPmePd2wPsPExDLSb76zL7GT8ByMwHjB
ZVwLNR5hNfMRTfR3YgntOs/+sTYbcm1iQ2yJad9v2/U8+em25brhXnHPTs+8
1ZuZf9euvYoNq2yIsTmqdTl7ZCI5Ngw4MRTym8pXtMpftIj7TCJs6HOZwoA+
RlDrEGqs4ee5sb+U5aKNsaF0bebvy1ermf+wZ0NshNwf7gf70LbnQ+YAuuUk
eYL+y27o+ZDzYn+CNSblI5nlYWyRDXmnKPeM+HDcGhWh1LG9wUa+hl7bfYgJ
foJcs3KFVu0f1o/k3mvOpv9lVZ8zVp9EbMjcKTquaDz82KoGiWdDsaL/PspY
ye8SVqLOo2cmfE7HuQ/y96RNbHzIlXPv1eLD5a1tE/iQvDRF7cOG3mc0G7M+
G2oObLvYYNXYKDr3tPWawy4dI05hzEvi244aGyKHjQ1NXBynZ8M6cYOltkS/
nPBbyIZ+OTweNkS0TN362Pj4WMIYJ2Y2y+vFPqevk8TYMFwH9yHYCGEhcpUi
ddmQ3+LQr9R8S5PfrUsLF3sz107lfEzTXBbp73dbbOiFdrBxWm2K52l9CvgK
P1HyzMhf1J8D3vLrOB/cBk9pH/MlhQ8Trn3v/X/qfXjif2R+gWJDOEm5ZMSM
Ph7Qam79kOpWMCHnUX2LKjZk/zpsiJ8nTIq/q/xc+YQV8QdVTQz1m2vgONbX
ZUPlPDW71887vesbm5nNuYl/aWyuFq0zPgzY0PNfyoBbmVisoduntDZEhA1z
sYT99fQjxoaqbbL3fMvqCsJrMTZEr4Lz4D/YEN2adZ4N2a57JL/RkA11v7hH
+CQzB8hTOkk+FBvSF84pm5Fnw0mct8hu1FSwbXp2FRtmrPHT1thcpnwqTY6B
jeiL4v0mxYbS96mfcXX2vbFqrmdtNmTDcB3xsQjX7edP+j6Ot6O6pSHriT21
XvuNEjfp+Q82xH4o+xp8iN8neV/aYEPxIT6hsGEdn04JbHj66vWspkVR/CTs
F9ZSfPK31TTuIXn3WB3P5Jrq+LMi09Zrjop0jHiAYx2pvZfbVlGH4DBKtAbg
FPxLMz/RIIbTbLOM6/wgD2Ghba4sBjE4l8UU9q+9jA3/+vXw8U3YMPM31nX1
7aHTvu/TEK7ffEtdjpAiNpQ9EZ9G8VHIf/gm7T3ezNkLh9hw/t1CNkxjRAZ1
7zwb4l9JjlH0UDgNfkpzqg/6E2NJ2kE/V67Rw8aG1OvI6tAn67DtKcaRa7z5
5UXz23z4aNFsjL//9sD0JotT7Mdvrib6FH2EDTnGrjc5N+2NwoYsWw2OhEvp
o+IRORb+YBv9hFfhELEh54UPY2yo51F8iC2xdG5G7Im57fMp83n7YIwNwzZV
k7CKC2UjjPmWejb8cvPbLLfpXL/OS4wNGTc4CpF9EPFsyCe+pPLPS23MeTak
LXxK914um71ROWs9G+JLurxWrdcN8jzV1+G1rLxEIRuiL6PPTspmGLKSxe3W
5C/0evksejaM2cxgQ29zGoVDY7axOsfwLIsP4dU2x/Lxi8F3seEk7lOTOcX7
DLGYt+RdFuY1sn6/vGP/O2meyXYs5qs6Z1WemdL+Bv6U1HaAD6l1yHwXG2Lf
G5cPJbAhNr7zZ+rXPTx/61sT+JBcu3WvGS4UG/pr5rrqXM+09ZijJh0jHtAY
U8cuYoc6imxYxYW17Ycj5lTJ6WKeoXzcoWNDk4ifaa7NOvGK/eO5tizvjGPC
h8/4/y+1E3o2RBernB9iV/VT+XXEhYfgvk9LxIZaRpeHA7GxodvLJ0d5JVkn
NpTPaBEbhnUtZi6ftmP4fYdXVHcPplBuGPhNOUknwYbEMXIsAnuhj2CLg/ng
oFhuG7Eq+grHkdOGdbDRyX5cF5/LO/N9xlo0Ub6alUf3+98X+7y4nNUnxB/V
syHfm7Dh7NwHUTaUzo/IZxRWgR2IF4Q/YDr4EGbEz1RsKo4VG3LtRWxILpss
h+n+dmrDTNrn/vI/ArwW1iksYsPw97IJGzZ6v/XZ0PNdum03z4WODcvyzHg2
RHYfpzVUfvhl1RiQseZ7yIb4hyKsx96Czhuyod2vhA/hQI7TvYEPxYbYEZlP
8CL3ZXbuT0NsWFQ7QvOkKcN4PiQXKT6Q6LDXlj4y7hIfNuGDUUVsSM5UxmJo
+6s0Fo7zWQxknw/JQcq40F/4S3zI/uqb6iaMk6NzXNtmW2yIPwa5SsSGC1c/
Mi4ctd56Uwn9EhkX/lu6fvV4xoZcK+8VxMewMq/FhrIFigsPou9IjFcR+BBW
xAezTTaEk8WGfj3tl51jZu587+pXXxkbInXOJTbkvZTWf8rnx6m6pmnrMUdV
Okac4LjChYFPo8+DeZTzTo5lO7zRZ6Eyf083jrkxdfbAHE/FfEgDNkTf82Jt
ltQLzLiwz46Z/TC4RrHhZsIs8KD4uIwNPXPmruMI5q+dlCg3iMarDhvCZ6xP
mWvPOAAfR/lCEpuHzmW1Dbe2B3UOk+9N2DD9L3gvF/+Hjqb4R3KzwGqqZVjE
dWoHIcYQ5iJWD1b9y4WLaX6+ZP2k2JBrRbfxteN/+OWu+YT6fKey29EOjMd4
km81rReR2oUYO45TTlW4EL5TLCE5WOHHMjbEH7SIDdnGJxz47Ke+r2LC1fQT
/1X6Sayi5QuaP1bKhizDh95mmD2XLvbQ263L2DCUMMduTML3kZ0zYvtL+7Wb
txsqd06wnxdYznw/LW9o6gcqNsS3Tnz45IfbxnHEFsJ4jGuMDdkf+6Hyz8TY
UPGJbEvjEPN8uLC63Pvw2D+nevflNKYoZMNn399PdfVXaa1Jz4aK1arSJ7lG
2vZsCFvxPMFdZTXxPHu1pbszLjE+9Gy4vjZvvIVN0LMh21lWjKT6VWVTnbTQ
Vzg79M+V/2uTuoNiQ2Oq5BphD/HhJK+B99Lm/oL9VyE2ZPxvLZ3L2PDy2vHe
3PKHtsx1KW+m5gjvT28nnGTe2CIpYkO7nj4btunDzfXLl5R8o6zDlig2RLDr
yaY5c/XyQBI+bDp3f/5lO8eGCHzo89IUybT1mKMuHSNOcGxDbun7Q067X+NK
oR2xxHaYsXHAzZ73cvsrl4z4L2RDxendCGpPONbSfjk9DB8sffYl2k/HjTE2
5Fpf/YJPyf4QG0rwKR26prJY1I4NBzFVbsz4hAHhQ9UfJ77wz5+v9k7cWDeB
35qw4aWbi1YDT36m8gHy9exVr4E2qV1PHk7lRMF3c1JsuLCxlmNDz6ZhPCM5
Qt//8z8ZC37w3j9mTEiuF9n94DpqdqS+dgvGdE3ZkGNHYcPUFza1qzKeHJvm
13mYxR7K7gcPqp7F/rNb1j/2KWND+MWzIf0yH9JfUh6kDcYVX1buYeqLvJ2r
PZE9mz4vjXis4fMoNozZ+rJcowVsmH9X7Ob9TGM5ab7M1xbkHTRzZ5gNGQvi
/7i/xn7JOLMsNmR/8SH3QbUoYELaCdmQ/RnbNKfRtSgbUrPi9sN7mcCGzE3x
IRzA80h8ETo3+jnMITZkHUzHPnw2ZUPl1qTNJmzYpn6PTot/NfGPiuOU0D/k
y5WFHBv6fTwb+vW+LnoTafPajKPImbo0a7wgf1MYili3pv0SG3LvJslYjCW2
PrEhc8Pn4uS6Zq6/a1woNmR/YqzFhhLuGffoIO2ETQWbYVtsSE4YxoDaJooz
VE16+HDm5Fu9q7P/mbHhpc/OZVzI+4x31ahz1wt+s4qtLNtv2rrM6yIdI05m
PI1dvA/hIejbuNLUbui5MBsPibjwRhBv5+yC2h626dvKbQvYUPF8yhcbsmE0
L7xnw4it17PhD4nu+8W9RzkWDLlQ7RTZKhvfA/h8ijUmJyUhG0rK2FB1LLA1
ILAgrIUtTXynWhPEFsKFCBzWjA3XcmwIh6CLpnE/ae5Ufy6kiA8lYkl4iDrt
Hy9u9mavzmS8SEwe/SBWDt2La1L/6OvG+rzlIkXgI3QexfTJV1Ssp/g9OBH7
Gbo9XOXrx7O/Z0LVkocvaZ86FLCW6iXCfD4m02LaElbE15RrasqG8IfY0Gou
/v7AbFSpH+QDa5vr4z4yvvqfnzHEhliHDbN69S7uUDUr8rHAxWyYMZ3zRZUM
xQdG8ojmJOq7sJvlKq18Fzg+hONgQOXfYBxibGj1Jvq5RBkjuE42QdWhgA/5
znHsp/oVIRsq3tDiVe1+Lg2xIbXuqVsBm3FsyIayJaJza53nQ+xI6ILk64z5
MoovVCPbs2Et1vm5fduPZ0NyvzJOXD/XITb0tQPrnnuUXDJN2q8r3AfPhnAX
1wMbNuFD3Tv5kjblwzpMT3/or9hwduYde28QRyg+VK5MsaFiz3kHig81R8WG
mjPjjG1R7GwbIjZ89Wpn5PoWjAvtiA3JUYrwne26Z7AhwvnwaRUb+pzKe88b
jEtJf8WHZcdPW5d53aRjxBblxoPXegxD+2HRfiFb5eaXmDDgwVjNwVElZMMw
98sQH0q/83ZN13+4D+F/epiQWEPyk8Z4MDcXOjasvlclbDi/mX6Sm3T57prx
DYx38cIJi3NDPyGPSxUbYpcTG37x9R2zI2ITlM9omrNjkJf0x789ynJrUFMP
US0Ibwvs2DAfW8m4XbW8c4N60GJw9uXaaIO4Qfkp0idqH8IvTdjQ/FJfLJmI
URCW2V//J+BPGrKh3kl+OWQ/zUnV3xxiwz4fxuyEpVzo+DCzFQa+o2XPCzGF
XmAyz4diQ4QxwrcR3ouxIXzHftgIdbxnQ9rlONpQ/Qo+Qzb0uiDvU5gwZEOv
B3smEBtqO3ZEdM2QDUMbm2cMfFPxKW1qL5HdFR9HYqI8f41aI4/xE2OID4m9
xL4W5t8XY4T5OkJfV8+Go9Y8GIVZqkTslcZbNz8f1wxvhOxfJyeqxWAGOV75
Tl8QvsOH+FNcmv1TxoaaY+REVZ091jHHdd945yifkuYo+VON8e8uNbIbFo1p
WH+jrXuovJ5iw5C3WPb+mqEcP/bPGRviywnzwdKwIc+pbK6KD1UNRPbj98m/
C9Kc3Pu1+ND8BArYUNdEnh34sCjucNq6zOsqHSN2UiU5NizzJ3U15IckZEPH
g0VsCI+N2ufMVzXMC+p9Ur3/F3bEhTzXwoIhG8ItsEEhH4oNW3qWDkUdkZZF
Pn3YA6Ubmy6efH5wfcNshGY/TLhwYW2lkA1hqrs7G1l+GrEUXMXvO3X7iEsj
Z4pJwmWeYUZhQ9UY5Dzsv7e7ZjqJYhaVt4b4GsuzmTDh9tZCoqvMGQvSf64l
jV1J/VHFPmwjXw3Xhd8kbdOGaiFenT/Z+/f/979ljJfW80tr+pFbRjlJfQ35
NDfpWlajHpub2BB9iGskJw37woXwA7ZZG+f99SyHjeokwothvY5R2BAegR1W
+3kBYUK2oZtjD0TXJiaRXDgrK5dtjF4+W8vYUHGKMTZUnXqfh0bPdDgXi9jQ
c55iEvnUPC1jw8r3kqttWPQfSSieC/ERFbfJb/TpjynPeT5kDM2OmDwLVgMk
GVfxnWfDH7LvqxZbSPsxNnz4cinLTUoOHOyXXifEl1S5c8L8KWLDIh1RbKgY
N+mhMTbkeUWnHIUNmZchG5LDxzjM5TttKmJDbIequ1iHDfef70WZ0O8nLozV
SWiDK0ZhQ7hpFDbk2IW54zk25H8ARL6bRcfBKpojLMMsxGvyeyA+JH7w5s0z
GRvG5hn7YhtkmTnOOe2/r4QNxYfK0So25LnBB/qgx7qOcE2xmg+eucSGvMP9
+mtbZ3qnLv5vE/iQZ05syBjovxzG2ufR9W14NuSZQuDDqn7rtyK0jYtt6UOY
qzTGh9PWZ1536Rixk6iY/W0zY5OMtwKea5qXtYgHycHOJyx26la1n1W07ZL5
m2NDmNF8UTeHYgDFhugS9EVcVsqGPiayDZvhYakx2aL4eK8iNoSJsJNhM1q7
m3IZjEEemie7t40Lrf5ewl34Dno2hAtNdyxhQ9jL537xdTH0iY6I3i0WLLIH
vklsqHqI/J4zZj5PDtdArKfGQcIYSt/CtxR/RVjSsyF+qVVsSN+JcaTNxz+m
+8KcqtWxvJP6HJ9c2W7EhrZe9rwY60XYcOS5X2RjLMg1AwcuPVhOawnup/GC
MGARG8J17BPaED0f4hsK26W5Z1Lf0xgb8p1P9oUJmUchG2ZcmFwDtkLYkE/x
4Si2Ls+GxDshYb05saF8BOGK2mySPHeeZ/HT9Wx4bfuM2U6b6PccZ/VkAjbE
fkjffN1CHS99mO+eD3lveK6eRN6ccQW2UsxgnVwy3t6mY7lv+KlyPMI4cZ/L
OF98KB9dsaH8XfmfQGxY1X+xYcYcfT7Ud7EhzxfvKQQ+nPbYS8g/o++wIf1l
bMRsoS2OXC+KGQ63wYczV97pnT75h4wN1Qbt4mMKo4V1ViSK8dAz1eQ65jaG
bZz+3IjPvxrbd9o6zZsiHSN2kpM+G+aYKsKGdWsJetHx8JbWwYZ65kexG8JP
xAViB6qqMWF9KGBDSciGhW2KC1uMNX3duFD3PKxdIb2bz3PLGxm/1WVDWF2x
73ADv3/oZuRIubx8zHKmoM+yjbbwMaIdz4a+tmETNrTYm7W5vv/cgDHhqrMz
x+w6LB9e8sl+n37+RVp7bnfN9iXvy1//8v9kNTFoz2Ifk+tjG2PBdSi/x/nl
97M6hviMpv6gi1ar4m6i78BwsASsKF5kP/iJfZRPZpCLZjHLUSO7oI1lMrbs
Q+ye1UTs10OsYsM0z3sxG9L+pfX7vYXVBRPGg3FaWEz4b3vF2JEYxcVbi2mt
kM20nkUZG8K7bB+wYSpiw7TWfPp7FtYcTN8BeTvgROZ8mf/p4m6hhGwI52HH
Yz6L4cSMIRui68LcfKomYRonmOdDdGHGHVE7IRtyH1nmeOIKc/3ss6GYUDKu
HyT6v+dD/AHR15W3RXUflF+kTLDRYc8IbZ3LD/bMhgjrIrw36vBhKFV8qLg8
xa15NvTxj2LDMCbyMLGhpC4b6rr9ffVsKB9VsWGMD2E+jsHmKDaEiZQbR3zY
xjjxPPBexe6L7z5zf1r5SUOBjZhLsCHy47M055LYkBwx8v/0HCU2jLXJ/0yw
ocnJt8xep3PxPw0iPizq15bl6durnYOG55H9JeF2fEh/eHrXrsvH6sZk2jrN
myYdI3bi6/CF+UF9LlDb38fZKbdoVfuODcn1Ej7zbbAh8YGsL40RrClFXGh1
0/qxi22O/+vGhemcGvahy94zyXrPhviLwn7osPz2oPtf6df3hhP5bva5hE1U
N6EpG4b5QLUsf5eyGELZG7H5IbBTHTbEbngU2BDe5Rp1narDrWXZPS2nSdKu
csVgF9QYyU+P7dynMjbkvwD40LOh1R7Z3cpsn6o7iZ2Q6yMXacqEj/r5i8rZ
MJyPiiuc5G9cxobZ72kxC2b+pv1jsR2iu8FrzK8YG7Kde255fvr8KFthjA2/
79eu4HjZHD0fwoKwEXzJeYwZAzZEsLcp1vDtf/9vQ2z428/F8U1N9HTVfPBs
yHfqVsBdoc9mmT4KH/o+woWeDxmrsnoBMdH7RiI2hCVUbzFkw0zXd2yoHK28
09rIfTJpIT5NeUpKeSa4DnR9mBC7H6L8MQj3NYxDxJbs2dBvi/nrjnNNvMt4
nsSGzDXec1X1DA/yPsFsjCHcJDYURzFG8OHFT94eyuFSlvOF+3j2xL9lbEhb
sCe8WZUnVD6g4r269TjZn2cv/A/pt58eZGyIzRAp48Np6zRvqnSM+OZJLoff
wnDuUCTHhj7/jGfDkhw9cBY+m/Cf6fQBG7I8ChP5dqhJKDYMhfVldkW2I2W1
7u3a+nUcOzasObcq4qtgAXwakZd9xi9jQ/Q45UZBp8KfEv1sJvldh6ngQtgI
/kEfZl+fwybkw3HZEFsWbcB4sBK+S+gWXAecCwuRiwY+hP2QotqGxmeJ4GcK
G4rhxHH4gXJ9Vn/ealis2/jBUGmuznVjQPpEDh70euURxdYqW2kaY5XqqPST
/fkvnjFqgw25VqtJmFwHfrXkBsLH1/IFLc9l9mH6y3f2+fDUcRurumxoeWsS
5kRgwjPf3DQbYZ06hZNkw1x8YoQNq473bMg4w4Xk5GeZ9co7E7IhPIffrjiQ
41R3wrOh5WX824Ztx2cO8WzI/i9/SG2Q7Mc6OJM2xIfKQ3P89Ec5X81R2dDr
4J4NiS9EV8Ve1ZQN4S6xrBfVYmf7w6ePWmFDnlN8bz0bluWo1HOlfhwmHizj
Ie5JGR/Cx6rtGPIhDCM+zM5VwIZil6LctW2K2PDq9Q9MLP9Vcp11jlXt0En2
D2aSLQ1hblFXYmBju5DZDeFDnhXZYWNsyP7KFYzAlbOn/5ixIXlgYDWkrF+0
/dm3e1keZeZzWZ4ZhP1gQ+ND5yPLuaidoXw4sGHsfPo+bZ3mTZeOEd8cydiw
LG5vcVCnPluvGoPKARo5Hnbj90b1IEL/g4fP0jjDpjyEXVB6I+3AhejirLN3
4KNdO6f2FxuK/+Y3d2w7/dF2bSviS8+GYd3GtqQqN+xRk6p5FWNDfeeT/JMw
IWzomU5+n3zWZUMdk9VkePUo6j8qHgq3pTlXHlpc4/Xrx3srye80sXG0DSvK
Zqj6GIeVDf31ULueceaa4DldP8f4uE7i03RdsCA6FbZO/ErTHBXpuMLxo7Jh
Wk8kraUon9K1pym/ks91YXvFWJD5ELIhdkT4MFr7Rj7MLcYGF0nGhsE5Tt4q
jlvEfgUTYsuyGMFkHMxmWMCGsBosAuvJthhjQ5iPfbl3MCTHxNgw3falncPq
W0TYkDZ/6scryk8z5EPlphiHR8Rqlp/SsaFyntZtU2zI+3390UA8G46js3s2
FB+KhbB1pv4A8bEQG9KfB08On62Q+wEfIb5v+HHG/Hl/Jt46EdlPY21yXIzz
+B9A+U9YVh6Ug2JD3pH4FFPvEDZscuxBsCECH8JN1LsXGyoXDayHsB/b/3/2
3vU7biu70/6zZ62smbzrXZPJhySTrGS6O+l27I7vbvnWtm4WJdltkaIskpJt
kpItXmRTJGWLktXWxRq9n+rFsw9+qI1TByhUFYpFyviwF6pwPTg4APaDfRMb
MsUvVEzFNvzX+gd/XS+xoa9fAR82bRt8GOzxewUb8p0I/tM62AtDDqjAktg+
xYayU4oNmxxz1jpNJ/33aseJL7aMyobFOMj4aBQ21Hsn6Kd6bgQ2hNtGGV8x
G/r3GlOx4f2HW/bfHzNmw52DPatzH5jhdi0bFnUvpsyGhSTipY6TxNfT1xNA
YD58jGFAph9+1a9HIDZkHa5TFRvCGR998LoxE3oaDOVzjeLPafGKD8u+pL7u
YdtsyPoWr5+NF/LtwEtwVMxnKcEeSt175aBhyjnBvJyf50PyuNBe/Ge5HywP
68+h/h+6Pdsrbi+2i7bJhvCuGFy5dbgGD/M4uOfPbhf1QJQvluvKvvDHhQ3f
O/WO8WEdG2IznN9YL+WjwS9ZdQyL+zTKMzVtNiztv6K2IdcLBkR3Ekvxv4oN
EfmGhhwyq3lN+zIbwoDKGwPjye5I/8dsaN8LsmvC+uxPtscSGzrWlA9rig1f
P3/FvmFY/tUJ2dD7pTFeFLsHG2AnxA9xVD6UeD7UvDoea8JqMReGuNs+Gzap
A3hYbNjULurz4Hg2pM8V7yk+ZOq3hQ3nt+Z6Z9bLrGQ15J/smKT4UGyoPLVi
w2n2h86Re0dsOCyfzawEGxrsJDaE+/ifylMqYb7YEPZTDKHVsb/wh9780rsF
G/rjwIaj1kr0Ptvm6/N1nw15jyGsBxueufJl78GDDRP4kPMRG1bVq0jJrHWa
TgZ1vI4RXzxpwoWl9fM6ft6GVhVriC0Qhnv8tH9fezZET4TD2NcobMg62CDD
/sp+TH7/D02/v52/C8r5tA4ertn7nO1jNoQnS8fL8/DE9RCnJaUaIseYDVUv
oO6a1rGhr32IPQqG4f3j86JwvWG0+fW5SjaEVerYUEzlYxhjfmP53v2wHZxj
695bLXioivOIgyM/q2yhm3cHYx7bZsNgs1w3ziKWjyn9GOpQ9c9dcTWwMzGA
2B9hgtCGbWMD9ZXVIHwa+oX7Rv2KLypc6NkQTm7KhvzGdohtEVsn7cRvVH6l
8CHnQGwl0oQNU2PQ8uQupPNPtSFiw9Qy2gX/iQ1hK/GhX08+V5t768G+l2BD
/qt+hWIHU2yo//IlVV1D5osP2R+8x3JsIPJBjdlQdS3kpwq7ptiQc4JvR6kL
p2e27j/iJZXjxbMhvDUsR8WobDDOMoT+SLHhyleXCz28aY145XycNmM04UPP
hvh6KsZNzEbsH/MRsSGxgWJ5seH1tXOWS0n7hQ+pDVHF9T6Xqe3zrzd6d3au
TLU/xIa6hqcvv3Yk+VDxd4oB9GxYtY3YEHug4hHZhmugHDQ8I1LbkrN0HD7k
vSk2vPrdhd6V77+337zLzlz7tvf6hWsm8OG15TnjVtgQsTHSseGxl44RXzwp
7IFDalIUsYUNa73HbPjocV+Y59mw9rhunKE7xmyIP2n5ub+bLwvvw4ePNnoP
Ht0w4R3uubAves4ljr9wux+LeQjXAyZ8e/nmseZCZBgbojPT7/gIUvdetQgQ
5RuBE5uyYVzXXVyDnybrXMvW0bcD2Cd8C9gp9sP+D4sNYTPpw1oX/Y3cntjR
3j/1W2MgzoM4OxgQHiK+knwz5Opk/eA/ulZwrlgXvWcSNhQL1rHhO2c/MVm4
EbYnnwzHoj6lTbP9Wc29TND5tR9xovo9xYacq2yInAO+ktQ0pO5GGBNbdn8w
PfHFSpF/JvXs0DicBhuWYrVrxjmcrLqBIb/odeOoeF3xofzV4Dv0OPRleDHF
huyXnIRM4bz/7/ntJBtanGjud6paiFzvmA9hWP5zj+zd3xxgQ44pW8Err/5d
7+UP/zzAhowRrnlTfS9mQ9UXQBemVkHbbDiJqMYmbfzw6y/Mj5L7zfJd5nzY
eF+HwIb0q3xpG7Up09c9G6qWhGdDbHuyI4oPsQfhB+rZkOXikqY235ADOr0s
PLcn7y/2g71QbEic6KzHVZV4G2HT2p6sLzbE5oiwLddhIbu/qthwEuHdw37F
horh55kGH5678kVv6csrJvDhE2cz6NjwxZKOEV8M8WxYWRPM60AN2dDXjuee
9lwIzzWpOeGFfWHf23+wW+jA8XMj6P19Xnz0+M4AG8KM+s86z/K8l/xOsqHP
03MErtdxEp/LP64V15QN4SrVSAjvk7JfKXz2/nsvWUwbcYen5l8u1hmVDWEX
06FzW1xpP/mYg/HCd/hQ04J9h3psZZsgOh/nBhtyTuy/bxvccTkpyvZMeOjN
E//Yu7zycW9961Lg3tWF3rfffFH4u9I2prAhPoM+72iwv35rx8QX88KNfn8j
LCNOT+dH++lDjsv5wTEwKBxA/3AM1SeE3zgPjjGMDWHYFBtyD4oPqYVBLUf4
lP/omAhcKR7k3MZhw2LsVfh4tjbG8/Gt/+pf2J4p/VDFhvCU7cPYKjuXa2u9
Sxsrtl7Mh8EPNPAdXPdDzogpNoT5tMzq2N+/NsCGgfeWLJ5Rx0uxIdvIn5Qp
23g+fO3Djwr7oWqeMG7CN4TRdUzlWpUuPPfxy8Ym0449K79H6vmDcezZkO9R
cNHXX/5lZHYZ1c46anuVc7Oq1kC87WYe11Zsn7Mh68F6MCL/4UPYA340W2nO
hrKdwpbix7aui9iwSR+bv8IvaeYQGy4sv2dxALDhUeVDseHl9Y8a11phfWyA
5G9CFMt36+6CsSHSdjupm8FzCmH/+K3yLOA9+NGnfzGBD21MPd8v+ZxWSZwD
9adH38xcp+lkhHdjx4jHX/IYulQeB83vM1Jzv0rPhnAd8YcI3DgqGxKXqPdo
zIZ9PX8/wYZ7peVIzIam+z7EVjFoO21iU+0kLXVsqPGlMQcLwoQIDAMvKr/Q
KGyIvyU13nfu9/1K4R/se8TXifMYD8S7yU4Yam2GY6E7/9rZEInZkKnOHZ9Q
8uwQK8hUvp7YNM0fNuO7y6aD7BWsQPtGZUNx6sLWfJF/RjUrTlxeNzasrGM4
ZTYsnosuF2/MhkyVD9T8NvfWLeenYg/DfvpsCG8g+OfBHeiwXFv5hHo+DDbE
VbNb8RsuhK1iNlRNxOB3ulTkq4nZ0PyUs+sP63Acu24RG+4fXO/93+chHz3P
8JgNvT0GEeeNK7CJ58O/nP2j2T+mqY83YUP4QnUNPRu2wXpttZf8IN6noG5b
4guVD5PYztj+6dmQ/6pbKDbEtovov/K1th1PybOZZ9Gw/epZwnWKfWrVLpbD
h4d9vUYR4gPPf/pfBRuqhsSw7cSGb73xD5ZfRjlmRrHRjSq07/PNDwo2FMuK
D9fuNB8LP9z/3oR33qcb53urd7Y7Njym0jHiMRVxYVynWflmLqz0Xj53ucg3
M8q1RXeADRXT59lw2Lb4pOJbeWIl6NaeDeOcNjH7xe/neLkXdKlKNlQdx248
jy0DuUAq4rLq2BCWUlxS4Lr9giXIB0OOUnQ0GPHi8gnTcVWrYVQ2RGRjKfw9
s+2ePf/efrNtyP8ZbI5wofK4iFnZF+/DEytrxi7ko+H8zC92f8vsb9LX4KSn
jzdNhwt69F7vD7//H3YeCwsnjXmtPmD2m7qAHAtmhB0R+ZsG+1DI/5ny/fdC
W8TWK6bDBXu76iEGv67QtsKv9unGWGwItwTGvB7qumft5fz5zbW9euUTOzfs
azAMcYWcA+sFZglsiK+t+DBmw3i8HUZOUn+s1HcPxT9WsWEcbwgbYv9MsSFj
GVue+ZI+yuvc57wmG6L4MOjCgR05LgyYYkP5p6omgxjUs2HwI85zET0PtrKY
DclXimDvxH4Zs+GodeVjwfYDb8BecKFnQ+aRCynkyj08fT3UJeyz4YX1Eyaw
k8XPzYAPU230bFjVJtqrWqviw8a+izkPco3Eh3Eb6up5pNo87JiM/7qxEs8T
G3o+VLs416Y1K2Yhly+9W7DhxY0TJrBXEzYkpg+h7gh8yDc47qPDYMOl788Y
H+ref2dhzaQJH959sGvCmIUN8VGFDZHFrS9mrs90MuH7suPEYykDfChf00u3
Smyoa1p1bWE/7HXiQtkIRxkLng0/29iw3KP4pGITjNmQ/DG797fC9MG1gfdg
4ITB5xBceG1nrTe3HuWfoZ0dF7YzpoawofRq8tDIl1T/YUNshTAELFLFhtJD
q9iQ2obkSMFfim3Rl9hfsD0HgdviOhchnjX/tvArZEMv6FbwSPH/8XZvfe28
bc82zON+556CDWV/hBHhb/Y5Chtir2Qd5qt2BfZB+nRufck4iv9xDprDZkOe
i3VsiNDf9Ad86G2FpeedY0PFtMFvsn3EbBhq1982vlMeUXgwZkN4zeyN1KX4
OdSlUH4b8aFsX6wrPmTdmA19O2gf66XYkH3IDjkqG4b7ra8/xmyILYQci/Bh
zIbEtB1WTQiYivOFDz0b7t+vttEdpsRcZtfR+d3In09sSNt5PhI/OA4bNrUR
MoaqvtOqneOec5UPadW6spPO+lrVycf23fNEIaNsCxtS91BsiPzprX+aKh8+
eHizYEPZj4kvhA15Tvr6nl70PrSY/4wNZX9E4EPOvWPDF0M6Rjx+IiYquMix
ofclrWJDbHtMxYbo9r52YZMxUMrTubRpbBhzIe8W5ZSxZ6DjQp8DQfyYYsOV
O1uVdRX7vmKdL2mr4yvyv/PShA3Fc+bfubvWO7P8mnGJMf76nOVwUe5A7Fee
bYaxoeJyqthQou/wsmmy36+//LzYF/yHXQueUU123olv2XeONfM5RGRzwx/v
1bf+T+/Hu7cC+2ZsBBvCR+jW5KIJtf/CeIelLs6/a3EyMCLnDWv9+Oh6b//g
munsxOQVz93ct1K5WFhGn93cvmF8h19nqMe2W8QlwRFxPp5x2BBGgfFgQ/7T
TuUgRWDBrc2F3sUzr5reAvda3cOs74axIVPvS+qZMMVqUxnPDfM8ezZUrUOx
IVO+nTE/xYYwHgL/MYXZxH8xGyrnDDk+Zb+D+WI2ZFux4fa9LbMBXttZHOBD
Y8Pntwu7C9t5PlR9C9hQ32diNhxVt4zZ0AuM6NkQFmSK+Jwn0+ZDq83g2PAT
6nSef8lq5B0VNuy/AwftdmJDfvNMpF8VG7iZ545sInCh8pjW1XT0Ijass/8d
lqyvzR9Zu+H9jNG/Wvy4YMMf/7payKj7gg9h4PMfv3wobEgeHOyV8i/evHOr
9GyOt1FOJsbltTtzJrCh+NCz8ax1mE6m8A7tGPHoi7gwjjuM2LBKYMOTLv9e
zIZN5IOvVk08GyJzN/rPxJgNEWILYcRdl4PL2xb1rRLfVtqZYsOgS2+VuHjm
1+QFkVRslhe4kPcD8XLKSwoPwBI+N6l8QqkxOAobonPCcLDQ+taKTbc3lwbq
HKJDE3+HjgT7MG4UZ/j48X5RJ/BFZENj7gfBphdqkAcehingAtU45DpR2xCe
o6/Yh+IVzUaYrQ8zpNhQds4qNiS/Df0T1lm2mEn60Lgpm/+nxY0idnLWbFjY
wxu801S7ot/e/pS8NMGeumbrsC61IsSDKTZEt4ZRZCP0+UhjNmRMBCa8nTPl
IBt++f2ercM+mT6ST6ljQ9bH/ktbELHhm2/8Q2E/JGbyozyefH2E+KKmAn+I
zVTnW2xIfpSV5ennFOH4PB++Xj1rPCg2RMRHw/JszErEhuJX8SGcR73BUfaD
iA9Hyc/Ks6AtNpR/7zjbHgc2pBYgtQm518bhQgQWFBtyr7C/qY2vZ3sFG3J/
Is8e3TY+PH9jz0TrUufi02/3Cja0HNz7yyU2FB9e2p7vrWXvhFnrMZ1MRzpG
PH6i2hWpZXDg/v07hb0BfflklJt91OstNty4u2VTYgCv3r5ZYkMk5BcNefyR
FBuGd4dqWpTZsHTcvG5hiQ27vKStC7q0fJP9+GCqGhXD2BAWgUt+enjTdGl8
IZkPYyjuUIIvaYgf7PuhxmwoP9FR2ZAp3ALLwIbsW7GSYhkJPqXyL4UJ2ebl
Dz/sXZh/o7e2ecFyz7zy2t/39u5uGBf+7rd/k+n3K8aGoY7hponVs8j0Kvw0
ydOykr1vP/rsL0U9yIXNLdPVvV8px1ONP4T/py+e6i1kOjS5RWkLfq7oV3Vs
CPs1ZUOuCQyBsD+EfYgNyTfKOfAbv1P6gL5mf03ZMB5X3LPx2Jq2jMKhYkPi
aBVLSdwh/6l/mGJDWEw1CZk+ytlP4tmQ7wZce9UHlA0vxYbY9BSnqFr2MRvi
R2o1EPO8oUjMhrYsW5d6dHzjiNmQ/cKdreqejg39/J/vf1NiQ+oijrv/Yeug
76Jriw+J60O8X+VRZUOEtlpOWceC47Chfst3sOm2PMOa2naHxW5OwoaMX2pu
HMUcpYxx8o2KDSfdH/xO7qDDYsMLJ1+xY8b+ybAhMYcffblXsOH59U2LJ+R5
722EcCF+pAhsiMxah+lkyu/Uzt/02Ijq+/l5xAG+7fLGezaMuSt1jWN+lPDs
wJ6HeC5E+A0v4jsa3hllNoQJsSUyj7oV/XdH2G+tDRNbKQycyWHUt/+1yjA2
VC3B4O8UxpV8TcRu2MtgulBLfXQ2ZD1sjuSmwR9yNdPt4BvlG1XeGmJwsAmy
LMQzhbbhN8lYglPgFfKQcg7wiqZHiQ19/XexIeyNXkS/sj0xjfTXwvb5kEs0
z5+qGoiKtxQr4s9L38BzcCHtXsljIpnflA1DXYw16wOW0af9+Mwt8x2lL9Wf
deOqYMNDihH2Ntmqdbguyq3KdYMBq9iQqbcrIuQyTbEhNkL2obhWriX6ccyH
cCEMSMyf8o2yPGZDjkW9CrgRJmRZzIbs497D1cJWaLbFiA1/9x9/YzUPVd+i
ig2n5fMJG+LHxv06Lhs2aR/6tdhUOV/EhmKZo8SG4XtWX8yvPuNAz4Kj8l0s
sCXbN601wjhqiw9HleAzv1diw2nkVJ1ExIaM40nGMsJ3DLEhMs12P7x307hQ
bJhaBzZEeDZYTqucDT0XIj4HDczJe2nWOkwnhyMdIx59KdgwYibPhn/Jc0ry
rXjAJpcQsWF83XluiA0fK1Y+fy94LvRS2DYcF6IHEZuI7iQeTHGh6ZMXVorz
69jwEMZTwq8UHRp7E/lAQ42HPhvCL77Wg2dD+Zjij3nyvd+aTyl1LObmXjG+
u3DhXWMX9gMf+toX6NJtsqHG88D5ujoeNt5yPoOBsI1R75486v/+H//duPD3
/x6mqotHX9AHZrfMdH+bn9uYjEfzfXJsGIq8mORzERdyrPgZOwkbWt27BBuy
L64f/83nde1jaz96mDHM/laokZG1G05U3T2mB49WR2bDIscR/Tu/OZXa9rXj
OD9u3TFjNlQ9CdiOc7cakhmD0T8pNoTbVItC61exoXxEYUjYD79S4uFiPoTl
6H/+w37mH5ntg+OJD2WLZD35tMZseC/PfSp25J5LsSES13cfRwdvuo34EL2U
vCqt6r15zpaYDXcO9s1/lnvVc8ywNh8Wi8CGyuMljrWcWVdCDDbsELPhqG0T
G148/cqhnNO4otoVTLk/kE+zdwr2X53zUcgziygPE2w4SYygcu6Qm2bsfmtY
O0Ns+Oe3/9Xuwap208diQzgRm2DMhgj3lr2D8uPPWn/p5PCl48SjKeKnunU8
Gw67bhu5nsD68bXGn5AaF3AhNe7j57TPM9N/1gc2xHZ4m/yHB3fsGDEb1p1b
in07md54GsaG4pF+TpjwHzaC21RPEHbROk3ZUPsPdZR3zTf11san9hveYbsb
6/PFutgembd2c8n8W4nX83lQvE+h5xWmZifFXoc9K2fEQ2PDbD7HkT2Tewv/
TPxe0RPF1svbc9Znpz5/L+OIRetT1ZHUcdGJlXdGfRRyVgR9WHrnqGyIfRP7
KNOTyzeK+Ewxd+w7WhpHNWx4GO+RKjaEZ0OdjTt2felzq11R5JcZZMOYCSUp
NlRdQtn7EOyLKTZkSk5SroPFFh4sDbDhD3ndQmyYZnt82q+P6PlQLGh1M/Ia
c54PaRs2GMYvcurkG4W/aooPpyUPsvEFo0yTDWXHgbHuPghjX3zo89DMmg0t
xvcg1C3h2aH7lPyuyjEqNoztfaO2Dd9Bah8i4/BhnGOU6+j/YwtHOB/NYxyO
04fcG9T15LfYsI3rQb/G8+J+bWpXVZ/AhtgPkXH5EFsh98MkbGj904ANEe4P
sWHVOryD5dssNpz//rKJuJBnBvcVou1mrb90MjvpGPFoScFPFblo4DA4L7UM
LiNnKXlGEX57NozXj9nw4aO+jw66bIoNtSxmw6XbW8PrKCofK/GUHRsezniq
yO3oa8P7WvBN2RDGUR4a+ZkyH1Yx29b9PnNqO7M3Wx3l3cNhw8WwLQzEdGFr
xXxD8anEpxQmRPAj/f7gSmCH3HbH+BYTwlkwYOE3mvuLio9o27TZkCnrEGco
W6z5iGa6G3lKySuDzyz5csgLhKiOBfYn7uUUG6pvq9iw8OWsYLPDen/EY1i+
xFVsyDcA1Rnkv+x4XE9shlXHUfwh+WrgtxQbsk/69QerYXjF9F3ug5gNySsj
X1H0aq5Dig1/yNvIctZT7hrPhrSfdWQPjdnwd7/7m95HH/yXtZtYxsPK3QlT
oJOOooM3EdXvu7X2aYkNlZP/9o97vc++PTo5Si1+OL8fGS88GxkX8IbYcEBf
n7DPFIdJXsym+xKP0S7y+sjmizxw35Gq2HBUPmRdsSHXke+IxKoivj3jCPsQ
H3IeYm7E6pvcWansF+bHvqM8d/m+gZ0aNhy1PdjQyel7GL6kXjgP5Q+u4knZ
sJlS1x754vZa4MPNDcs7g8TflGatv3Qye+kY8eiI8rPE8/EfheWq2BBGExsy
xX4g3TxeF5tj2R9nt8SFpedoNj/YmPrL0Z2pFada9uSmGZUNzX82l1S+1k5a
Gk+RXp3iQrEdehd8Qk5NmASB9R4/vlNal+tfx4bsp44NxaI/Per7nSK8m1bW
lnvnri4aa8Es5Xuj7DOalARDwEDwHTUJVeOdGDy4ULo2eg88zDqyATAPloif
jT6uUPlniGvUco7LfRrXpoDtqOfBuooXtLyF3+2aXyc15+Vbq23xIVV9x/59
2pwNOU9iJWEo8Z+P0zS2zRlwYOwMY0O/zEnbuUtT11W5aFesHsSi9QPnzfWs
YsOqeodeWOdU7ocvJpQ9TjbDmA3hP3Tt06f+YPG1xASm2JDf92y7JfMX5fkZ
syHzaW/YNtTKiNkQ2zc86MWz4WHppeIKr4NP6iMID3o27Pu5l9mQ+hXixcM6
Xy+ea2BD5aqViA0ZF3BL+MbWbhs8G35+7vWBXCSxLYk2007k/PKbBR+yH6ae
DXUe49RG8ccL39tCbjrxYaoPRxXY8NLFt3qfL71tYja/3D4rNlStEB2H/rE2
5WyIsL5qd8KGcCHjDmk6XskTChsi5Ak9rDEoG+f1qyeNDQf6/1k/T674ENs7
bIjvs/KGw4ep+3bWuksnR0s6Tpxh38OF8+lc7WJD1baPBTaEC/HvRId88OhG
iQ3l74nOyn5SbOhtR8wXF1rehF9u277hAuINPRcixIbVnp9y0HBueS4az4XF
WFNtj3zZrK/JcZeUTl9nNxyFDRHYQzlNsfv5WEO2Y5x4RrJx42xpTdnQ5yP5
NbGhFzgBLlne3jJ/V84Be5nF2WV9hpz+4kPz7z01/3I4vxHYULbQwt7s6nGU
xlTMjBVs2Ma7Q23x8+rYcP+n5RC3l3NWqOexVooxrGPDWDwfMmU/RQznT0s2
dlJsaL6eGbNzbNaTX6lnQ3ys5VPqYww9G3IsfIVlt+F4MRu+9Pu/nVluD/Ri
n3uyDTaktoxyt3g2lE+1ctKID2dx7v6YXCMxF89EuOvUpZdNxIbTagecAwOK
DeFqbw9kHfxOGZfKH0Y7r179wOxcMJbYkL6H3TzjEkM7aT+JDdl3yhd0FCEG
XlzHGIEP+Q6m2iCy0eo/bCjWU50H2qR+EhuyPsJ6o9oN2YZ8obTpsNhQTMhU
8YGx3VDzfPwrbKj1lDdJ68X37qx1l06OpnSMOKN+T8TjwYPUo8dXrWo72I/1
PBui6+IrqmWsJza02gU5S9o7JmLDR4+DrRC7EPp8zIbkMmX7D7/asxjIoWx4
ZXeQDS/dGtTrIzbsGHHC8ZTI79jEp3Rvd8X8GnkX+9ylqj2BbozezTJYBo4c
hw293RJuIkeK2ilf0YIJh+QkidlQPp9wBD6U5H6htgB2JX5f2vjAxrf4FN1b
vMi9E/Kzblp9D+1PElgu1FakTRwHbqBvOQ/6Iei1iuvcMT9Zq12xu2Z1Kc4t
fNJ779Q7xoowpupTaP0qNqTt8GEdGy7fXOuduLxeMPaw/DGFj67OMarVODCm
3LyB2ocNcsc0Hr8JNhTvn//2lF0vuFC1I6rYMM7ZMuy4J658n4xNjNkQTqPW
3psn/inkD3W85vmQvDHo58phiv8pDBjzoeodyp/U/BUdH7Ld8trJwpeUnDT8
bpsP0RuH7Q87i2dD/GphCexOcUxbnaBTS39H2J/nQwQO9GyoNs6KDWMRF15Y
P1GwoendU26b2JB+g3GU5wbuwVZ58v3flthw7szL9g0DNhQfqp2eDTkPsSGi
XFbjtpN7EWH/XG/fL/zGpxUZlicUlhMfcu8tLn9U5Gn264UY7X3rAz+2sCf6
PhJPMl/bjCIwFfZCsSF1Eqc91jim2NDPq1pfbFj4hjWMZZy17tLJ0ZeOE8sC
a1Erfip9PQYbiv2wLcJpppOSJ4/4pYgNyVuqe9+zofn9Pe+/z2M2DDXZ1ix/
KVwZs+FY5xqzoZfItjjra35cpeCqiJlk29q738/5xzTohM3YUO8b3qmwYWwH
lC+p5WZ4sl3Mi5ezH/hG9erVzuPOhhZTNgIb2n2bHZftfe1D+ls+hapVgY2V
7zFcP7aDEXUcq3EzAhuW+lhS4RtarFvDhn69VsZwxIdVbCj7IHGePO/wsfzo
S+2jHTakBsbK9pxx4VcbZ5NsCKvp929+89/sf4oNlYO0iOV6fnuADTkv5bFh
XsyG6PuxL2Eb0pQNlXuDsToOG8I27Ed8WMyPbBiwYew/KjZEWtW9G/Icfny0
mfP1bHhm6XWzASOj7M8fXz7+TbcVA/E75HreL9hQ++RZjsCHVflwuJ6yeYoP
ua51bKjjxddVonkwKUwWs6GODxvG9Q/j9eA47jeYEOH+a9ynWVvEhvyXT2kq
HrTxtcptbmc++L3VuxcbYj+clg1RbPjtlxcarU9+mTivbxOZte7SyfGRXxMj
+noMcGBJUvPaYMXLg/UNEWL50PeGxvRd2S2xIfc3OpLYzXOhahYMez4QV+hr
V4gNVeuQfVfV0phbD+sip1abxSANsKHnx67uxVji2cr+N2BDhDrzxLKpBn1s
5/O1Lqwu++rZidnQ50QpMWGDZ43YUf/Zl9U6zHOuwGY6NtwWci2E/zCY4tWw
49g5Pv/e2A7W8M87+OPnv94x/uM/bb96+3Rh6/vFbOz7pfNVvQqEbS/keYZf
++BjazP/x2FDeIJrCBsy9TliWY98PvIbLVjbnUspB2kDNlQ/67c4zWpLums3
TTb0Qh4a+k75SavYsC3xbCgGfPONf+h9dO7fLc/R+yd/k2RDq1f/+7+16Wuv
/r2xZMyG+i8bouotejbc3l8quJBp22yo2nNN9Ej59okP5VcLU1Cjo8nx0Ne9
7ca/n/x6xBjGbCgfOXKWts2HVaJzxVbk2ZDr7wU+rPPH1PM2VZvRs+EXi580
jn0r+iXBatqv7/e6c+T85IMKG8rHlGsrH1Edyx8PWxx+nIxJjoFdeS5jJt4j
YkPFk3obITZP2Yw9H6rNrM++EL6xwIc8F0cd1/7/pLUMEWrbE/MpNry7c60Y
H9NiQ3Koig3v76+apNaj3j33h9hw1OPMWm/p5HjKi86JVfzXVEbuy1wnq1qn
KRtix9u9v5VkQ8R0plXilW4MsKHV6X3Sn+e5MMQc7hjnUf+QtnguhDvZJ8fG
5ghHei7UemxHGxDVXhzaP0ecDb3d5ChKzIZe0OfRrZUXxvuVUttwVDZcWTtV
2HE8G8WsxJR5MA62wrgPPRMeZzaEz1JsCNNgLyRWEX7jP2ynHMHce7r/WJ91
xPLhWilv7I7pSExHZcMSD45QtzBlN5wmG2o8pFhVbMjvhc0t+99v12ixhcPO
+b3LawXjyWc0ZkPZ9hhf8B75RGHBmA1hO6bkcIQDfS1DsSHbop/Dosyz7wMR
G/raf23pnk35UH7j3EefrvypxIac/7BjqE6fZ8Pw7EmfC8vQdQsueVT+P23x
dlLV7YCFsM3xTUBcqJi+YbF6df2rugOwIYJ/7Sh+uk2EZ5FnarUHThMbcj5z
a28VNkSmvh1iQ/s2cPqVgg0R5okNEfqLuhu65orvU6yf+JBttX+fX0Z8uJ/H
g4/ChtMSsSHy88E3JTaM61i2JaqvYX2SMSJsyLH9OtQyFBuOe5xZ6y2dHG95
0RhxEh5syoVxXxVsWFG7At5DmrQ/ZkOe9+SpwR8VFvNsiPi8pDEbeiF+MWZD
alcoTw3LYzZUXTt0XZbvZvqP2JC20FZvc4z/l/pL+VsvbRy5MXbU2bA0xhJ5
PerY8OqVT4r/ng3RK/DHtO8Gj7d7P+5eN92Y2u7UPpyEDY0rRrAXFueYiK30
Qo0DHRv7nPlf/jXE5WIDx9cUrgu1JbbzHDF3svaFfpLPqL6XEBsIbyquUjUJ
8HNkv0F3CTGWVmvwYT+usk02jGMTaRM8yza0O65PkbQVjsCGKe4TH9atM9H4
HfLtDEmx4cjHWthOSooNYTb5UXLN7zm/T8+G8reEfYi3Ett5NuR+uZFxH/ti
HLGPmA2xNWpbju/z9Hu7CFPlmRhH6vhM0rdt9dnw9OXXLNaOHJ1N2FB8GNtz
qo4fs+EsBIaRXc2zoexq2AvFhlX74DmQ8pXEB9TnMyUvFdeYfDGHxYaeV+Ea
saHFKmZj98LJl60dCHZT/jMVG/prKz5knvKAwoamT+TxheJDHVNsSG4d8aDY
UL7HsOH+wWT1A9sUYjZvfn2hYEPmYTeFF+lDxXS2Lar/iRB7yPHNlzV7H6jW
/ST7n7XO0smLI8edEye1FTblw4F+oq4hddkiNoSfFGNYxYZxvXmOjS8n26FL
igvFhvMb273PNjYq2dCzgX9OwHbejsj/mA2JV0Qn4LfqXMRsCDPyW7pDig2Z
wo/+nI86Gx51PoxzT8bjkP/o1TCFmJD6CcobMyobnll+rbe1uVDU79P26JJW
Wz6bEgOoXJmSuI0jneMRZUPfd+iFf1rcMF9S4gCN9x5sFjlo8BGlDfrtbYMh
Jjj4mHJvqU5FzIZcG9WHTLFh0V9j9nOK+5T7tBhXLeajKY5Zc22p20gu2vHv
j91qLnS+tsQNwod/+vO/WO78FB9u39vq3bi3XNQ7JC+p50PF5LEP5ZGBEWM+
ZBk+qfJLZT3PhxJsdf5ZfVhsyNT8ObPxyLl7NqzbFtZRjYGYDeXLchTyy6TE
syH/sff6vJ60m/uX7wJV+6hiQ/GhbG+eDbFLEluHaNtJcsI26V+45sSJfzYu
lMCH3qdWbCheVL/Ex/B+p8PGJowpNoSxjAezfkAOKvwnZyGcK30hNvTLaDfz
Lpx8xYR1WPfpz818rUcR+gf7pey18CG5Zzs27OSoyXFlxMNiw1JfiQsT/eXZ
cFib3850bIlnQ/YBH2LLY77nwvCOqmZD9GPYT3k5Yjb8+Wnfj4Hf0qk9G8KD
LHv4aMO4MGbDlKTYsBhXeQzirMdK6RocAzaUWI14ajBEY45l4kLyZQ5jQ19r
T8vIp4gujF+pxapk784V86k5JDYU/ybsVcodg82OcU8deOWeoW4F+S3NXpNx
GnkuuXdgSe4j7FHKxwMDcp7+nMgfajlGsmXkn7A+yPR71pN9r202DDGIq2aP
hNHpT9234d4NuYixCXPuVc+esfs5Yr9psyFiY7aCD1NsWLKLDvEttRw1w+qj
ODaE5Rg7yuH4/f2lwifUsyH2PpYxRsSEKTZE0MPJayof1BQbsszXvE+xYVPd
vy2BD6lxznnh8zq/+n5Sf5Vu79nQ2zp9DHy5fuB48VLTEOV3QVSPAT7km1C4
14ezIaI8Ovov/1q4U2xIXyEck+8Q4kPVjp+0XkiTMfLtN8sFH1KbRXlR4SJs
mT6XrOya/pqmjlF1LbUubAhLiZfFh7O65ls3L5nsbgdbpWyBqmmYqh+hMQ8f
woPYQ31dkWkIfKiah7Ahcm15rre+Oj/W/matq3TyYstx48RZsKFi6Hz/yJ5W
12f+eJ4NEbUhZkOY6+Ej78OzW/rN+wZ2Q8+151vOhTsHdzLOu2O5aOSvqm3F
hYpRf/bL7WIasyHb8Hv4eyvse+fA2Q6PKBseJymxoeL5clE8mvxMEfgi+EKW
bVOjsCHfjGVngwvZL8fQsWCK1y/dqOS6UURcEs+fNhuyH2oOwifUT4QTENkh
FaPJfvAlhQvZP3lQ4RoYj+PTFquDnsmjnDn5jgILyhZp99CIbOj9PTUOhvlo
DutjP34Kto/qX7Q5dqvYkOtDH3p/0oF4yjHZsLTewnaoF55xUIoNGfvkj+E6
wUuMoxQbYj9kW/wO8UFMsaHm8Zuckf6/2BBWoIYF22FjGlXvbyLD9gPfcE/E
bKj6AOjQ5BbxbIhuLX/YKjZs8xzaFNokPhSvcH+KDZvuJ7adiQ0R9n3izf9d
8KH8TMl3gj1NbDiJ8Oxr4qPKePx48R0bq7AhYnpBfj09G3qR7bnqGlbl4NFv
xo/4kN9t+9M2Ea6FGAs2lI+srhN98PDezUo2LK51xoayF3o21L5aGZfZ8dev
nS3YkHZZO3M25PeouXFmrat08uuQFCMeNU48bC60fknUrGjSb/Ex371+3eTc
zZMDbMj7FtZUDhjPhuGZXLYdejZEqIcIE5p+H7Eh78PNHxdN0A08F5pO+2jD
RHaVJlyIvZGp58JSXwzps04a3IsuzmwcNhwm1G27uX3D8tRQ34KcmtglYzYU
U7TKhtF+vG0LfsDfEjbER1R2O3Q7q92ZcR88h58s+WXgvH6+mo3cHlBmZJhg
FDakDeOwocUs/hz8wH0dSdiQ/SpmtGjXvT3jQsTb9ErPnoZ9WsQnJurcHxYb
+meAn5dkQz++xXkL6XzKpW3qxl/Ohlxr+Yoi+IJWsSHXC/shPIiwbsyGN7c+
t7yLfE+B9RRP6NnQYhL3t2x/+G5fXvt4gA2Vt7RN/bgpGyqHKOwAv3g2VJ4R
zz/iwzi/aJwfrSonjsXkzoAXFF+IHcizYZv9LTZMLYcPYYpJ6i48yZ5HYkPk
l18GmYHah9ijYUPxIWNWfT7MjufZMGZE5WiN887G/QB3+lqEh/mtgO+ZYkPz
783bIb9NWFFsOMp+zQf10rtFTiOzQWb/VX9x7HHj+FTtYt/YXLEndmzYyXGQ
o8yIE7PhYnNmKWo0zA/XoeL+Kvjv8u2CDeFCJOZTz4W8e7Ejwoe+tmHxjHn+
nXGd5zjPhoPvgDIbql4u/xWDGLOh2K9K/HKfY7XjwnYkxYbiQq0DR1kthft7
xoeqpZfKWToKGyr2Tff8uHlnmpxfKSdnzi/kLCWvKDyBrQ2Wgw3Fdj7/aiww
G+NYPp9MYUrZjvYPQrwifp+sKz70+7Ccp9m54lMaeC7UsOO+EXOQL5XfsCk5
X9kX+WjGZcNhfdSkP1NsmFpX9sk6/95Wxm7Fe2PAXuhtgHlOGa1LDcPStg3Y
8NNsPFexIXF2Pz68bj6GXCdNPRuqVgWsxz6YptiQeRwHYTv24/nQ6jnuL5nA
jq++/D8Le2KKD8f1P6yqsRfvz7MhAvctXHzb8nHEfFjSwYfUnqjLl8r7hPuG
vj8sZhAbqm5g28L5woUwYLxMrDQpG9o7NmM8xiLPFs+Gyg+DwIfKT6rnUxWP
13FbzIi+fkfVtdW6nDM+pvTHYbMhcZSIfHy1TGw41vXN+E1sSN4axGyk2bzT
J/9gvydtu/LTwIJiw2G2zVjYbtZ6Sie/bnnhOHEUNszzb47TNs+Ghe5L7GEe
f+jXJW4P+wiCDikuZPro8X6eQ2bHuC1mw/37d2ptfeJBLzEbsj/ZV/Arjdkw
xZwSz4bWZ+Sk6XxKW5HCv/T8UlEfXcuGsWEcf9ivbRHi61gXDqK++0ef/WWA
QcSEv2Y2pE11bIiE+LRF40RsjPCh4jUf/3Srd3B31fx2sRsRI3pjfd70Ou5z
csCSj2ZYH9X2Jet8tlrqz7r1p82Gtu+aWMb42hf5ZBbTtVzEh6Xldf6n2b4+
ycY018z47GCp8CmN+RC7L1PGBDzHtea5GvPhvZ9Xi/qV7BMuJEep+BA2ZDyp
xiE25JgNiUe7snquqG0R+5g2ZcMQb75T1AeoYkPl3K3iA8+Gdfa9cfV9+lTv
m8NkQ6SpL2DVuaXmw4Oq3/fsyY79R0o5XHI2bOMcPBvGy+BDvlWQV8izofKv
iiV5NimOIFXLPnXe8fxh49KzYZX/atuC3RtRvp029+35jN/Ka7qxv2wCH47L
naV++3kz5CzNBA4lVpLjkcsUUR2MWJRXp2PDTo6KHHWf0zZrV5T+W+2KjVb6
T2yInRDRsWI21Ps/xCXtlNiQ+ELPgikufGZ+ciGW8IvvTg+wYfwuidkQH5x+
jo70sy3ktdkZqOnYsWF7ErNhfL/ho+dFeTo1lmCPSdlQNqC2zy1l2+I41MuA
efEppV68GBE/QPRzxVHCX4w/caCEuLGDR/18M3Ccjeufgx+24v2ky8sHFdsp
tSJhQuINmZ6+eMpyuSo+E71gYft86Tv9JGx47upi78QXK4VN2ItiThv1pcsP
lLpW+MYyNrzvqr8OU7m2Q3LGpNjQtvd5Rx0DNmVDlqXYkLHD9ZrfmjNWIc4w
xYZiO37LxzRmQ/bDdoh8VGM2xN+P8XTudLA3xmzYWFeNahnGdQzqtqubh38c
9Qqwbw1jw3hfTXKsig2b1BFsWyZhQ84tng+HiAVhQ8sPGrEh/hcIdiX09ib9
E9f/S/mOxqJYSrEhfUsf+/c5Y5R3uNgQUY7W/vt7tD6t+0aAXyfj6LDYEB7k
mhx2/ht4DY5T7puBPsptf03tfxqnYsNPz4X/sCG2RB8Hyf2qHDsIfT5r/aST
TmI5lpw4xF5YeU7Y/Vpgw1g8G6LHY/fBTvj46f4AG5KnBjsi9jzWSfEgsViK
kRmFC3m3fPvDQmlfyl1Tx4bUUEyyYUMf3E6aS8kPz+nyTdhQtkR4hbwtvuYD
+yCO0HOh5XrMWFS5cKZ2TseIDW9tfGp8CBuemnu/t7C1EiTjxEsbH1j8Isei
vUGWe9fW53pzp/6zd+nSW/ab+4lcP7Ahx4ET22DDqtw+XqrYsO0ah2pP6btC
ggnNNpyd+/lvsz5dOlFmvQQbxn6n9cff7X2w+EnBcPIVjdmQ5ejOPAOxJWIj
vOfYTmxIDhfWZ1t+y17s2ZDvAeyf9bAlUkcgZkPGnmov4l/all4+7jaeDUfd
dxM2JBdQ/J45DP0dfVv5YNrICYOwvz+//a8m6PFiQxhQx7DYzZwNm+wzxYFN
2VB1NC5dfKvEhjzjxIb6puG5kTEhH4pQW6edPhcb+tqP0xRslIorPEw+hA0R
2JRxkFoHLuRet5j4iutpNVbO9eMZv145afsUG8KFEmyEcKPiHRlz/O/YsJOj
LkeZESVj+ZLmXPjKhRWTcc5t2DYsIxeN58LHeX4w+XXy/S9mQ3JuFM+inN88
G9bxYBUjan9wIcd5VvOeggt93UOkyK1ZwYZV/rSdNBxHjg0HbNtOUrXyNM+z
YbFsVmyYtZXjVOUsNfbKuBBhPMJxTx+HOhLymSUeBva1+MlMl8dX1L6T52wI
F5LfFL2d5cojyn84D3ZDn8Omd2H+jaI2O7l4zn67bzY/9B3jw/VPrXbI6urZ
idgQWd7e6i1eWzR7reX4cfGkpZr3DZ43MRta32Xtwhd3YWu+/3tz8J6cFhtq
/MRSx4YDNsIKthyXDZWPKNQo/DzJhooT9OyYYkPtQ/GJMRsSt8c8dETWQxgf
ng+b5mlpWsdwXJ0ev1J8FJusPyz2cOA9kfFh2/lo4lw4Nm9/1ex3CDZ5dG6O
m7J58j+VY4Vzq+pLrqfYEEGPV+0GsSHH3GzB17BO/u/zEGcHI4gNmc/5IPaM
y8Yw45ax6NlQ3zS4JuJD7ok28vSo9gNtGpcP6WPy4jZZl+sEH8JYh8WjXsSG
VXyI+FyBElgPm6DYENsjLCk2fPx42wT2Y138WWFDBFvh/R9vFGzI/matl3TS
SVM5Dpw4jng2HOX8/Dqakm8GFtQ8sWF4P4VaFp4LlSOGXDPIM/seVWZDnvGj
8mDMhsQeeiasYkPy3iT7CP0v66c4D43FXXZc2IrEeTz8GGvChvH6pX2W6glM
/749Lmzo88rw27abe8XybmKbxXbJ93eYj31j8yTP6p2froX9r3zc27y7ZN9u
+I7cFhuWrpu7lk3Z0G8/8ZjMRf7PVWyI/zL5O9Fd8cFF4K33Lq9VsmGpzn3D
Np34YslykKIfY9tLsSHPPNqh5x9jImZD1kOXlg2a9ZGYD+GQUEPvem9x+SMb
H54Ptb5ylQ5jQ88o02ZDuIopXFNnQ4Q9RmVDZFI29HU0kJgNYTPVGcTHEl9L
bHpVbKg+0/l4GdaX7BMuExuyvvK9io+myYeeDWU3kx+neJc2iQ21Hb/Fh7Lh
ig2lO0waE9q0LqDysMjeJ8ay+yXnQzio7lqwLVysbZt+22hTqD1x+9ZC4/WJ
KxQb0lcXT/+xYEPJgwcbxoZ+O/iQbcSGftms9ZFOOhlVjrrP6cjngy3M5d4b
5dzQH73/qNjw9r1NyyMDC1LnnntdbMhvOJDlVvswZ0N4DT2ZmEB0TdZFX52E
CyUpNvT1oPR7gA3xuVU+10Q/KCfPOPVDOonGYSLHo6+D2GQfPv9LaZ9TYsMS
6yRyr6bqNCgXDZxDHhrp9dSP4HuJ4r4299ctTyjMBwsEXtw2XkPXx35nNQaz
9clDA6+xH3z93n/rX43ZyNe6t7vSW99aKdgav1z85uDOOjbE75X7uwkb8p+2
wIUW55mdI76ecV3DxjloEmxIP4hjArtcsjamcqG2xYbFvnI29OPKcgtdXg/y
xUolG65sz/U+WVw0pov9SydlQ+WUUV4ZWE6M5/kQzoPvxIXmK3qwNMCHTPle
xzr65hCzIcvgTJarHoZnQ/xN6/TIUXiPdWNeqqs9MLBtQzYcZb+TCvwjG5LY
UPUJ4CJ0aK1LzRLuR7jQs+Hcxy8XtsQqPvRc2KRdYkPfT+JD8qLQj231geIe
fdt9rJn4sGrswH6MXX6LDfUdRHzo5zdlw1Rf4pusOoP8T7WrNI4ytqPPEPEd
IsYWG8KKpeNcfLuoTWJ8mK87SzZUrpomcuHkK71zZ14p2LDUr0NiFOHDeJ1Z
6yOddDKJvAic6Nmw6vz0Hw6UnUxcqGXE5qlWRcyGsB/+nOSd4b73bAizKZ+o
ngueDeE2YgYnYcOF2x9b7lLagBDTmGJD7JylPhjChpKODVsek4tR3YJR2FBM
meC1SduUPN4xYkPuWfaDbqZa9djpg66227uY6YDwIflnODbHUAwjuj8+p9S3
W94OPqWss/NgdDZsct09P9JXw9iweP5m25rNtuXvALG90/Oh7G3wIH64wd+z
X58+xYe1+UiHiPFhxm2eD8WG/rknP9EUG8J6Vpcir3koRvRsyPcAtqOePFxC
zpmYDdHTbZuMv+rYUHo3Y61JTJ+2qapXMaqerzp1Vazi99u0feMKTKc4thur
50tsuLJ83ny1sfl7Nryxv5SNrZXetezenDvzcsGHTc59mNAOCe2Q3VB2rrbY
sKgN8aT8m2X4T4oNUzlz/H/PhvJrjvPRiA0Z1wj3wShjhj4QE8KHXCNiM+vY
EAa8cPJlE8Yadk/OC+4TG3LNyJ8rNsROiy8lwnpsh2+v2HCa47BOaEdTNkR/
EhsinIvyzDQeG1Gem1nrIJ100pYcV0603JtD6vbBgMRzeTbUOTNdv9NnQ9a5
evumMaHFITkuFBtin6M+BMuINYzZUHECLIMRJ2FDviPyXvBciKjGRf+9sDvA
huLCWV8j1faO8zAeN2l6T6RsiElJreN4sm029PwR7zte5utk+OuoevArd271
9e+MrcQ7xhPZMjjr7s8bxniy62Hrw84OJ6mOh+oS4GPKuvAcfHhw70aRn5Lt
JmVD4hHFh7AhxzIfxYMrBc8yxa6I3ypxd8k+HJEN8YOFocm7iU4Ih9EuuFP5
Z+L+nwobRlyIrZB+kD9mig25JqoTgv4Kq529eLqcu3QMgQ3Rdxk/cB65h/gv
O2GKDRV3KE6M2dDXS0Rod8yGxpX3rxW2Qv33bIhPKbat1179+4F4qab+pOLB
FBtiRxzH11Tsg66fYiq/z2myISyodogNmW81w7N2iQ2R+a353rlvTtt19WzI
+uQUhVXi/T/OfXOGiWd0rhNtUQ3ImA01b5LzTtWh9339l7N/NB6ilmrq+8Gw
GoapdRjrPCu5N5q2Mb5O4mKxIQLDx8dSHh340NdH1HytJzYM9rVXTOBD+p7j
iA2nNf6aCu3AdljnW3rw1/XsORFy+yGn3v2tnYPYkOfDKHUNvcxaV+mkk2nI
ceLEYWyomhSwoc7NnydT2BCGg7l272/15ta3SmyIwIOwF+K5sP9c3rX/oTZt
mQ19fftR89GIDdkf+4UJ8VuNuZBaG6V+sfoes61zLxZ80dhwLBmDDVtpb9Ux
ovvgKLCh5XPKdA/YUOynGodwIb6himlUrXriGB/nNnr0MXKM7t3dKPZPnhps
F9gxuJ937ixaXtOF5fcKPmzKhsV9VWODjWtVNGHD/rOsvWtfanPCZig2VB4M
5YeBDwOPXapkQ01hvHHaQwxjig31fBS3qW0xGyq/DNdL/JhiQ/mMvvfev1k+
UsTzIcc1X+P7wY5JjtI6NqzSw8NYHaxBENe3kM49Dh/GbIi/KbX86toU76ON
3DNijtQy+FA2M2pHejaM11U9wpgPxYZN7KviL9ojPok5kDa1wYZ1AoMi4sP4
WgyTqnVlWxxHiPW0/JoZGyLqAxgxxYYItlzGVxUHq62IYjipxYktUjGJ0+rj
cYT2VbFheA+tm1y8+FrIc52zIcu2D652bNhJJzVyHDix4MMG51K1LGZDbIfk
/ETHhB09G27eDTGF/edlnwv1H3ak3iFSxYb4ipofXQ0XIsp36tkQWyS1MJgf
c6Gd6xFhw1hS+ViOq4zEhnV2RMcUbd5vo7ChZ5qizkGCKRC45oOvrhrjYHMJ
eviC+ZVyX8hHM+jAwa+a9cznNNPrWY91YCbuD9aFRabNhr/ktULhAfNlxaf1
3qbl0uH3D3mNBGIaq8ZpUzZkexgTDmG/CHyInRJf0uS+p8WGMRdeXi9xYYoN
mVq9+ac3i9g91uEZ1gYb8nxT/QrtM8WGqmOInmwsSZ6OJBte6e39tNx79nzb
aqXAnMp1Iz5EsCHKnljFhnAhtQ6RRmzg2NDbjDSvrXoEsB2CDo5dRHyY4p5p
sCE2ONji3r1Vk9Q6ng2ZYi/k+lXp7gNsaDWC+/k96xhL5yPuoU/YH7xS7C9j
Q9rcdk7WWDiu7JX+2o8rekYho24rfoMPGSv0s2fD5BjO2BY2RGQLrtu/ftPX
vr8PU4ZxGzlDxbCp5eSbwQYqNmSsEDsoNrx1d8FknLbNWjfppJPDlKPKiU3Z
sEpU335td8uEmKiYDVkHv1NiEaXPDjxffwmxiJ4NH+Y6LLqxtoPt4EKxIUK9
Q/6jI6MjpdiweOZleg3zqthwVr6kKRaMufBFYsOxxuohsWFhq6xhDeb/aXHD
bEhMS/Uy/PbO75Rl2LuasCE6vOpIy4aIzRBfUc94MGSImd0zm97S0gcF22m+
/ge7wl6xTMsR2PMg01nxH7268L75tf35nX+x+og/Haw1ZkOYNcWH6pM4F02q
3sQkbNjmeCs4P8GG2AU9G8q3lGtZxYbitDPri1aPomkeGvNBzdYlbpGcNyk2
JC5VsYOyFfI75kP7fW+5aA99G7Mh+9O+mMKEKTZUDQxYJmZDalrgI9jEH9C/
A6bFhogY59tvls1/s8omRp7gSfkkFqsTmPOh3k/UYqjrE/Fhan/o7MS2xfUR
eE/aOVgd3+H5SWET9uHZEKGdw5ioDcH3MmbD+LqPcy0Yp+O2SXwYs2Fdbhj8
Q0++/9uhbNi2PH/erD7GwDnmbFjHiPBhHHeInZO8pGJD6iLauMvZ8MnTLROe
EbDh+Rt7I8UZI7PWMzrpZFZyVDixr8NujX18mE9sGGp2bxQ8yHLiE2M2/OVJ
8CsNz+Hd4l3APPROdFZskBYXmC2P2dB0VMUNZr89F2JjVFxh8nmXsyG/0asH
+uSIsuFx9yk9TtIqG0b3N2xIzhbuGdUiv/njclG3GYEvZs2GIRZtwfxHsR0S
U8Z+qKNBexSLyHbYLLlH+c95cX7YR+O+q+LDmOlu3rthjAy3mP9Atm/Ymft7
Ic+tM3A9psCGvhYJxzy5fKNg5Do29L6ZXsZlw3D8XVtfcYI+7k/1wD0fct3g
e+U0wZ5c1KhwbKjaFnCjfF9jNvxk4ZPe+yd/Y3lRlKsmZkP6xexy2fMbLpSI
D1N13uI4v1RMohhhmB0sFZ9YJSk2jPf95Gm7OjzX48zS69a3dWyYaktK5Fea
4kNr/y87ldvCO8TGEdsmNoRt2J9yo4gP2+yDlMCGtIPjq26F74dYUn0VL6ta
t6nE29MXVWyonDViQ2TafYZwv/EsGJcNi3N1bEg9CrEevrRcfwQ+5LsG3w/E
hoyR+/urxfpiwh//umpT2vbdj9sm8CH3L/dnk3t01u//Tjo5CjJrTmyDDeFC
7IToidj6Yjbkv+UvfbBr+UnFheE5HGqp2bOpiC8ps6HWI2cNzBezIbojv7Wf
wWf9bsl+SHuQmA3xIz2sOngp6dhw9pKqwScOlMAI1HpYWF1Ic4qPkUzwCteS
/fzly6/NDkT+T+rIq548XMS3Dqaw4LPn35suEPTVPWNE7hHYEGFsE99FjtKQ
a0M5AKUv7w3IM7MrhPuCfWAvgj9hUmyak7IhzFzpPxrxYYrB6/gQm2LSLtki
G7K/KjaE87ANqrYanKh4Uc+Gng/l4wZTwWCsy7V/7dKNIe3I+nLxVu/Dr7/o
XV87l2RD9sc3BXLTorMxnlJsCOuF9ZeKuvUxGzLP4hKztvJdAt6L2ZD18R2T
nya/uT6eDzkmbPjmG/9geYzqaoD7/JXxMjHaMD/JpmzIcT77tm/LUC6Waerx
lofSsSH9hUxi20LgEdWJ9/3ANeh/+ylvg67v2VD6P//Fh/hGwgL4VU6zX6xG
Stb/VWyo82n6W2NgUjaMRWyI4IvMPNgJu5nY0HyU89jJafaZzktsKPHje6T9
ZWz4i+p75Wyo7wPiQ2IvVWcELmSe2NDvCyb0+Wlo17vXsnfC7T0T7t+dg3pb
JctmrQN00slRk5lwomo1oMc2tJfBg7IXkluGGEPPhvAfy+FCuDFmQz0H4Lkf
HoVvcan3Osvl++nZkG303uOYw9hQ2+s37Rno9zzGcJZ+vh0bzl5aY0NnO0xd
56PIhuYTer9vjzRb40+3rGYFsYf8V9yi9is9gPvQ2DHbbuHG2shsGK9HrY8f
H123c1U9a/rE8t5k/HoYfBjXIsGfFA6EVVN8SI5X2q3YQgTfKtWZSLEh3PXG
1a1eVe5Sz4acN+Lr08NpKTZUvkuEugdMYzZke+UupZ/lo+rZEKE2xYnT71p+
FJYpd434kKn8URkL2MNiNjx3+qVaNoz1eq/jMu59rb4q+1FTfVh8yDbUDoCV
phlTxzXB3sL1UTunxYbqi6rzERtaXtCM/fjmozhI2sl/z4ZN+TDFdcNEbIhP
qb4zNGaaCp/jtn2BJfSD/Gux1SpPDdcAf8oUG8q/t02Jz09sCHPdtvrSeyPz
odhQ3wkYG4wF2FfzxIdiwzqbMnzI9M69OybwIf95N9BOpPL8OjbspJNaaTu3
RuVxVMMvZ0OTBnZEz4VwIPN8jQvPhnCbuO7ho0E2hP/4rZptWsZ8nicwn/RY
bePZ0N4Rz7cGYgtjgV+TuWccG2rerOrao+92bDgbSXEhfADD/fKYcbZXjEN8
p6lD+PqlG4P5aVwOG2xPiDiD9V/9bNUE1kCHJqYPf9DPr75t+SDxMWVco/dg
k1MeUNXM0zTcK6FN+IKuZO9r9E/VtO9zoL6N9GvdG/cZ4/T5clI21P6/+m63
drzGvqVN2RCbHDbND7/6tjKecZLY6VhSbAivK0a0qGGYCZxYxYbwINMfH143
boL3YStsSEk2XNg2HiTvzMLqsl3Tuz/tJNnw69WzZhtcXjtpv6lRf/XqB0k2
ROA8bENfbZwt2NDz4b08/pDfXFN4MWbDe7ktFx7kPjA7VcSG7I+xTQwi9S1i
NkzZdjwf+nyl2BviOu51NfCGzdu8u9fbvz/Ihm1yBbyArVQ1A2M2bEPkV8px
xFXYsMgdFfs/yr5FO2AxsaGWezbke8dH5/7drt8wNmQb+G4cNhSjwlfiw1G2
998U2urTKqGNYiIEfqb2oWfDeNz98st0bIh8V9BvcaEENhx1f+vXzprAf5wb
9sD15bMm8KHGs2yHo+x7nPbMWg/opJPjJNPkRNsXNjNkfmvsfYsLkaXbW72t
7P2kfKOeDfEXlV8N+lPMhsQM8vuRy8UtLmQblsUcWMWG8nvjd5INLwc/Uny7
PAd6NjxMPuzY8HAkvoeKvCMTsmGc3/Qos6HZYzIeDOdzu2A8jslyzhlfRHRN
GFH2yGDD3y/lp/H7b8qGr3y6OsBfugeoX8H5hfpul4zFmrBhq2MkimGkNkc9
G56ztsq/VHbOKjZUTfoL6yd6py+/ZvxlPqYJNiRW9EnOXdj/iGvi2qTYkHXg
aY0bxLOi+BBew09V69LOmA3JpwNbrmzPFTUzYzZEP+X/3v1Na6fy1YgNf/cf
f2OC/TDW7VO6oWKTtE6obRT4cJRclsPYkFhIX/vdbzMpb3g2hNOm5WvIdVSu
S9XJExuKAfEXZSo2rKrDAJupTqbYkG3j9RizjBl4SGyo2n5+PZbFjMqxEdUL
rMqDeRSE+DovcCBTeElsWOVHyrNR0na7PBsi4sK7DwbryDcR8srAhn672F90
HOEeki1zlO1mrRt00slxlbY5scSGuQ2xquZhE6FWhWdDWA6fUtWfR1fxbJiq
QRGzYSzDbIRax7Mhts7SeWMnPGJs6CXmxFmPuxdJKtkw8iVduxn4ywvsZLFV
2XRhca42X01d7Qvi8tDB59aXLK6OHJzkA0csp2TGnsT2iT8Wts8bg0jQ5eE5
GAGBm1Rbz9vxvHiGa4MNsSN6Prx0Y2OgP+C8c+tlf3WrU9+QDbFHWd7P7Hmh
WqsD/Zznq211jCTYUDF6TMWr9HkVG1ouodzvC14KOd4DF6bYkLg++G7pu8tF
jhnzm0+wITFsiNkOflrKfT2vhLqHER9avtTHq72bW5+bfmt8GLEh8+BMuODT
lT+ZbTFmQ8uflO3H8oM9Dc9wz4YI64gjabvVtHBsOMzm531LPRvGvqWpbTWv
LneJfmMbFx+m9NpJ9GLl+cQONy02hM3wb/RsCL/AXnCgZ0PVVuTai8/i/Xk2
ZEyeOPHPJmzPvhRX59mQ/fuYRfoX/uR4ng19/k6x4bT8PycV+ki16CW0lX4W
G2pdfPjrru20639IpE/Bh6Nue/PrC8XvcWsSVgn3UfBBSS+PWbbzKe2kk3ak
bd/TpmyomMPUMtiQZeScwf8TRozZED0ycOHJJBte/e5ipuOumL0x+UzJuS/O
M5N6NiX1SbEwXHj51gD/xWzobaKHITEX/trrV4w1lp19qiS5La8kOaf4bYkp
TPEV7CQuNLvhMWHD2Hao/4Ut9EnIY6p8cnu7K2bTLNsa+/ZT2GASNhSL+77R
OKfvleOkERu27Wuf8C+uYsMQQ3ipiIlEv2Y517CKDRVfhd2N+fAYdeM9G3o+
DPlr5228bO5v9e7sXDEbYMyGlq80z33Db9XIi9kQdsVGTW2Kzy++blyYYkNx
AcdV/GHMh8U8bIp53UPPhrQVNlQOxxQbxvlEPB/W1TMwnf3+4DpV4uspIvBU
qu5AFbfgOwkTpfwoxUhwha8BMS0eoB0I1+jMB78v/DPFhloPGybnKD6s2h/j
xL+D4UPGAvzp2VA2P9iPZRzX13QXG7I+Prtx3T/VfW87Z8ykQrvlNyk+pC89
G8bbhPju6n0eFhvamB2R6zhf/EgRz4ejSpVtlG85cKGkabtnrTd00smLJm1x
omIO69ZJxe0h0t1iNqT2BKx38dbXhU+oZ8NzN8uMOAoXig3xV8WfjVwzTJnn
2dD3xysXVnovn7uc5EJk1mzopePC8WRabChZWFsp2ZXYHl9ReFFi9rH8GH5d
9s91xT8Ssbr2D5Z6l1c+Ns7DxxR73fra+d7BvRvGiKpvIV9G1mUdGKGo4WKx
aJfsHgu+3DtFbGCbbIjuv39wrbAl0a75jfWBZw3nyDL4sHRtGrIh+4aFYrb0
fT6VmvcRG9Ku+fVQ817sRV+TO7WaDYP/qPKJwmewFMyGpPjw1KWXzS54+vxL
xm7EJIbjDLIh4+TzpbeL2oXad8yG9CHLOAb7ln9yzIaMJfRgdGBykiLwnOdD
6bvsE5sibY/ZUH6zd3++ZX6nMRsy1q/tLOb1WPRM73MCY0/+oyk2jG1/MRtq
vRCrPrhNFRtW5TUh38v25rLdSzEbsj22QeUpkRCnN0oMHuPF98co4tlwUr6Q
b7Fy1ooNlXtFvpViQ9n/PBuyH3jUs2HsWyqOrasZeFjC9RLvwkuKscQeKBtr
E8afNeeO408qH+M228F9h1+4bP2jbj9rvaGTTl50GYcVi1w0I7Ahvprc054L
rQ5Fposg6EsxG1KvHi48+83ZJBsSW2jPu+ffleyCMRNyHJhw+97eABuev1Hd
J2LDEyurJr5fjhIXIh0bji6Fj2jua6jrq9/xmPB9fXO7X0MwtruF3ILh91Fk
Q9myFI/o2xvu0+BHt7e7ZvlltjYXCh/Sg7urhQ8p8YsXycOXCYzJfvg+DIPA
Q5OwYWFPVYxmgu0++vKOnW8jNmyRC/24icdFig05N+PDrF/U975+RYoPYTSW
MR89HMZCR6tiQ3w/rQ5FXo8CH0+LM0ywIfvWdTfb3ePVJBvSFuyx8kVjPvvx
fKjjYpfc+2m5yKvp2ZD+mN+a6y3dXu798PN1Wy9mQ7Z/5dW/K2oePniwUeLD
//u87Csas2FcEz2ui/g4EXsQ5zqt0uHF59L92T/nTj4fmNny+jg2FAPSR7IL
ig99LfkmbMj68D7XeBI2pC2wWFu6vWdD65MnO8ZyYkOOFXxV/1gwVbwP1qEf
xIuIOJDzVo7PNthwXPujYgVhXOXi5Hecf4d1mrLhrPkwVbekSnRNq3yMRxXu
N+5b2QntHh6BVcW2s9YdOunk1yRNOVExh3X7YfretX7dZrEhvMj89b0bxoLi
woXNdZsXeDCw36ffzpfYMPYnrWND5Yb2XEgbqJGBsAwf1qF9kp0ndsOYDcWL
s4w17GTMMR7Ze0bhQmQUNryxPl/OQZMd98333uq9/95LxohqR1WeG39M3qXk
OUHHR+dfWDhZ+IfChzAaNjzmwSj4nZof6dalgjtUX29abOjj6Hbyuue0WXXg
4bf4Owbz8Dv185uwIUKdirXdtD91ca1bthmm2BCfbuqWXNr4oDh/rhN+wCk+
1PVA12cd1SSEdevYkNoTqicPY8CCcH+KDbHBUQMDtlDeUrseERsau2f7V90J
jm8+qHmMofhw/+C62c8UX4XeGLMhdsOQX2PD2vwwwYY8v2E+1XVkO/UBfEhu
GsbmuW9Om1AD3rMhbEZsJTzCvJgFpYOrHmLMhnCa9NS6XP7eHgmrYN9SnsaY
DeF0fssmKD5kO89/ng2b6MIxG3I9RtXH8WlE2ubDEm9k14L+EftwHPHh0G1z
PoRBlMtTbCh/xjZiMZsyWfy9gWNj34Tt1Z7UOei+OEwf0bGuVQM2FIMhbeYC
0j3HfovvOyPaMTs27KST2UolK1awIdynXC6eC6ljgV5LjGHMhvObK725G6vG
iMQZig3hQrMhkg9t9XIlG/q69/1n+26pbhB6jZaPwoXWBzkbpvivY8PjJyk2
RGImhDWoL6g4TtUbJFYOndn7WlpOljxPC78Zb08fb/ZW1pYH9mscmOcgHTj+
hGy4vblkPHjyvd/alDqIPu/JTp4f4vuDK6ZjkutUMWLkLbW8Mpk+Rj0KGPPC
hXdNH7Kc9fnxsFO9/+6/9S7Mv2FxbBfn37X1WR7nWBmFDZP+pJENNVXHYhgb
tp17pmhbVH+xig0VCyl7IKJrIS6L2RDWM3swMWlLJ+0/OieskWJDbctvhHW5
Tik2VFyqctni28rU86Fq3DOf9pPfhjam2BD7n+WifX47sGwFGwY+nLcajLCe
50PaTx4by0eTScyGmodtHP8zz4YI9RHxe2UMii08G97YuJ7dH/Pm40m/ejbk
f5UO6vOycA/EbGjj372TxIfh+8t8TzUEx6nd4IXnCeMCGcaHVfUQlfNmaryR
sRH9Iz4cdXv62LMhQl+rz5uyYVt2Ob8fxRX6+MyUcK1lK07FHY7ThmmsWydc
A3KSImJDzqmtcSJf0nF8W73MWo/opJMXRi7ntSca1q4vbeNqVogN8bWMbYpi
Q/w1iTmSrVBcqPVgQcUdx2zIexU+/Gxjo7dyZ6vEhugUoW7h7UJSbBj/92zo
5emTvUxnTX+D8jlCqtiwk+MlxTVN5Hw5t/CJsQ812Zk3MzZMcKvk3ZUt0+G5
t8wH8e5SYYOCNWbBhux3OdPr+c0y/Fx1TNVnUHwjfEibfX0JMe+4bLj3YLO3
vltRj7RhXtKRY60jNiT/jH2vun26uB5wEdeojg3pE13Lh09DDQvyxVSxYagH
EmpOsh5c5bnSs6HqUrBvxiMMp9ynKTY0/2OrBfK5jZEUG3KNaZfawTRmQ5gI
4TjKsaNzFhtynKIO4sPVATak1iHCb/xLPRsiqofIFInZEN9Onu9iSM+Gtt+8
Xgb7Jsem50PZCdlPzIb8h43R+yUxH6o/xYZt6dRxTYI6Roj5UH6t02RDhP49
GLOugfwV5YPK73HthdPw2RzGhTZ2sraqVqX4cJLvAqNy7qRcrG8+4kPZSJE2
+JAa9/IlTfl4jyKz1iU66eRFEIsLdGxYxAsuDMbIBZ0qZ0jPhvn63tcrFlhQ
sXyeDX1MH3GG4kLVvUewI+L3GbMh/+duXjY7Ifzo2dA/K/AbhfX6z8lwbPbL
NmzLvLs/9bepZMPL/fPsuPDFkaZsSC5QYsDW99bMH/Pg3qrpZtSQ+3H3uumn
564u2jbvnP2k9/GpN8L2i3NFHQf8MGHJ8n21WfqeUuVLWvBhgoWI12X/8AY5
R+E8sZ8YzHwKc1se9RDhOLgNXuR8FpbPBx7IOI7fC6sL5j8KW7Id50jsInoy
thX8PVmOULsd8XUUx2VD5Psf9iwXqz/Hqlohqf5AKvkw57c6X/mx8nAlcpOm
2DDk5gu+xrL3+nqMKTbc3l+y6wYPki+UHC3kAmXspdhQfqHKA8gyfaeI2ZB4
QdhRMX20I8WGP/y8WtS73zcf2HlbFrOh4hDhO9qinKSeDclzI3aF//i+F7Mh
bbEahxkD/uY3/61gQ/EheVlZrvViNsRe98Y7/6vgSs+Gfl+l/eZsqH3ClyFe
MLwblEsGX0zi3STiQ2xEtD/2Z1F9B/i6bT5pIrLJck01jzYrZrLt42GDVR2M
SdhQAhtSE5B9YvdGRuVD5clq8zybsKEdO2+rGFFsOC1f3jaFNsKA5GBV/Kfx
+aPbJpPsW3ZC+LCNGhiz1iU66eRFEOO6Ik/+VpkNL+d1GhY2+su1Dv+Zn2DD
uH6FuFBsCIfBgPiPxmxoMVkZy8GE/BcXUneefKUI2xGDGLNh8ax5/p3lONV/
saF86ZV/kd8xG9Ie2ouvazKXal7PEDkquWY6mfAecFzo51FbHr87eAfdBoH7
PvrsL5YnpmPDQTaEBb1vovwo+c2xOHfuPRhb/pVqH36XOhexYWM+dLGDEuyN
5KRhXyXec7a9NniwNJaidnFOnB/se/Bo1fwpZUuuYkNdN+azHuOrjg2NN3Pb
ETY6psr3ErOh6kLIbqf4wio2VM7UOjaUzZPjwAPsC/9Tz4bwEP+JKSTHzPWd
bwbY0Oqu7K0XNTt8e8SHJ75Y6r326t8X82I2hO1gOeyB2MI8G7IdAr/JnuiZ
kFyr3L/o+tgMPRuynG3//Pa/msAo4sM4B38VG3o5bD7kGng2lG0TfR/mGsaG
LB/V7uTZMFXnY1RRbKT4kFw0XINR99M2GyoXTdP1YUNE2x0HNiSXrepzIEVf
tsCGdm0fleMYJ9nXrPWJTjo51nI5r1Pv/COL/KKXNorc/Z4NbX5uTyxxoefF
3KbojyWfUbiLe1dcqLhDr4/FbMi28CSsxnJxIf+x6yHmh+BiCMWGvj7FzsFe
Yav0bIh4n1aklg2RvH/q2LDjxeMj47Ihgv/nqbn3jf+07M0LX9i68CL6KbUc
YCsxI+sMcI3uQS9RjlTxYl38ofgQXRCdNejylwrbnOUjze13+I2iJxKndirT
ocmBA8vCj1YXPeNC/SdmEbuQ/GRhQmL5qBUBh8peOIwNh/EhPKccrHxLwr8o
Zjt7LkUc2JgNp5B/Jh5Hfl6KDS32LvsNw4sNgy9p8OlNsSECn8E65HhhXNJf
cFiKDeU7WOTMeL5tv1NsCBPBPuIw/U6xIflBPR+qjrlnQ+w5xNZhj1T9wpgN
xX/4LVvO2pwvYUPxoY8xhM/IV+PZkD6jht6bJ/6paLdnQ68vco7YAz0b6nxp
s+WMcWwohmAZon2LD9medej7mA1lH0wJy0bJBdmWcN3jtogNm+SwGYcNqfEu
lm6LDyXkAh2XDdsWMZ7lRM59IfjeYmPoSfpaYzPUdqodqXOZda5SL9QtlJ0Q
Pmx7/3Dg3v3Ahj7X8CQya32ik06Oo8gv1LNhaZ2cewo29Lzn2HBgv9JVc0b0
fBiz4aNM30txIYI+iG0QOyHrxGxIDQvea/iWyv4oLkzVsY/ZEN1Zdkz2z7KY
DYdKzIap+oYdGx4biePXEHwB4Rz0PvJvYgM88cVKwX7iM3R/bGaMs18jG8IK
sKHymyq3CD6UMAVTs1VmIjakL+AE2TJZT/X9RmXDog8bxBDOgg3/8uXXdi04
X55T+CPXsaGulWoIql4EuShTbPh9nrcGJkQ3hfW47lVsqHnkjpHPaooNPWdJ
3zWdN2JD2f04LjZE7JgpNrSaFTnjcp5iQ8+He/c3i3X3s/OO2ZBtxWGwSsyG
cUzV3Qf994DOkf28+vL/NInZMKVnig+x18ouqf2wXLGi/A55dm7bPPEhbTwK
bEi/eGZFz8dfgJonng3NB+JR2RZqMZ9j5kEVH7Z9zrAhQvzbYfIhx4ptrDCq
7LDiQ/qa+0E5keL9+FhD7IawIX6m7H8WtSziY1o+3S9OmsCHcGwb9sGB47Zg
J4xl1vpEJ50cK1GcnOx8uZ1w2HaKQYxtgcn9ezZMrCO+82yI8BsbIe9Rz4WI
dDj0RKYxG4763IjZ0M7R6YmpmoYDfZL3X8yG8GBc23Dm172T+muZsBki47Ah
6377zRf5+33XajvY94rnwX8Q/zpsjD4ml/3AOin/Ri1LiY5vnOS2sTp6G+Gb
Cccmts3XpRC3cW7kEUXwJz19/vXee6fe6S3fXCvYZP+nZfuN7yl+jIhqC6gm
BXzp+XAcNsS2yJQYTtoPH8JNHCP2JxVHJ69jDRtOkwnjseTnxWyIjvzs+fcm
8iOl39TnVWxIHXl8ApWLBpahT6vY0Pti4h+JvUt5VWI21LqWryXPP0StxJgN
4asit8ul1y0XTpIN8zyoYkDO07Oh8cfjVdOx+c0xt+9tDbChOEzjLmZDjonQ
r557U899+iBmw5ROHIvi02I2RNQvZoP7qWynVI0/z4azrF/AOfJ9QX0oNkQY
VyxT/Cl9LVsx5yeGtxqKfw35rpoeV3Xv22JDf608G1bZ59oSvvFhY/VsSI4c
1SWBD+lX/w1AfNhk/3Cl8tTIR8WPl2mNHc7JuO9xiBOmT/kvm+bu9pLlntG8
to9/90E/x0RbMmudopNOjpU4dlMemWntXzYNz5NwodgQ8TqaZ8P1vWs2D1sh
NSX4LS5E5tZDftJvf1iw3KWTPEOIQfzlyZ0BNiTuEDsjbUqda4qt5VvaseHx
Ep8/SfPwFaUuPO968onCg9j74LvFa4u2nHn4k8KLwZ9vz9mt90x/Us7S48yG
ng+Xt+cL3084jvnsV1zIVPM4BrYttkOvnlt+o7CjKAcm/+V3OikbFtdSDFgl
02ZD941BNl5ywmIvFPeID2M2xJ77h9//D+O0N0/8Y8HTsFGKDeMcLPymBiDs
lmJD2eAQ8REiH03PhrRNfpdMkRQbsr3ygpz76A9m0xQbig+Vo5T7xGrKkvt2
gA3X7J7hnoNbPYeJDeOcKYrDbMqGtFfnwjnLdtOEDbUeAid4PqRt8T7EhvyW
PZFr3ZaOP+p+uM/EhvI/Jm7Pcn86NuQaiAPFh2JBztGzodl7+V/DfbAhMvfx
yxPn5bSYtKifYTL2jUyLD3XNQ2zma0W8oPLUym7p2VCxnWJD9XsTrlauIwl2
67bZkGuh3KMwn2puIvAhPqRiQ2Qq/fpsrzEbjmJbnLVO0Uknx0nq4gGrpMov
ErtbKocnrGS664WVZE6aYr2EfkbOGXLCXL0d9D6xodrANsT/eS5swoaxbVHv
RXEhx0HQp+FBrVfHhiYRX8dM2PmUHg9J+ZO2yYbo/OjC8CH6IvldvG3L51UZ
8JF0+VJ8+0rbVPiWwljL21uFfc7no1EMIDo8vqPwG/GC1BK0/KuZsO79p18V
3AL3tc2GijXE1xVW+vCrXePCUK9tqaiHmjrv5LWsYsMJ88uMNJ4SfCg2FHP3
bWAbVu9e8YhVbPj6K39X4r+YB2M2hOEQ+h2Bg+A5z4fiwq9Xz/YuXXzLcsEo
ppD2xWyo7dlGuVm0H3Eggg8hOXK4huTOkZ3ZsyF5VJXDxmxVT28OsCHHFVNJ
P2fbYTpyPeftFHw4bJuQzzW9f9XKwLYqO9swH8A4JnGawvMm1U+wnp8vNqTf
YWymEpYzZbx6NozPp44NyRvDlByubbFhahl8iLRZay8+NjGoMBsiPoShxIbe
r5UxITaMdY9RbK74mooNOQ7SVt4asSFjWbWI4EM4UfGFSNv+np4D2TfXtCnT
N23LrHWKTjo5LmJcuHC7MlZQ+UKJuxPzmQ0sE+aho/na9WLDmJ0Ku0bGhopV
JDbPpKZ9cKFnQ46rXDLzG32/T9pw8HAtem5X1y5MCc/n3byO14NHN2xezIWx
sGyg3YrXzGM2OzY8npKqlYfPaPAVXemdvnjK/EmvLrxvvpAwITlHfzpYM/9R
+PDrLz83PQjfU/KsKP+kOJF51MCgJiCMSY4bHe+osKHnQ19jAp/RYHNcLNWf
CHU8lk3gGtnAYEZyi6KHw8HwDUwsO4SPexyHDZvWqx8192hVvtJRmTL2K6W9
xG3qXKvY8He//RsTxf35XCkpNkRfpG/1/1TGgAhcBu95PoTplEsEeyM8h66O
HphiQ6tNmF0zvmewPvuI2RAhD47yeYo1U2wYrvuSMR/jJMWGMK0EfsM2Kj7k
Gfwk50LFlo/KWmb7sfH/eWHP88tiDuRYVXzo2bBNvXkSUW1K+l1sKA6ERzhn
z4bk+YRxlPszxSxiw9TxFNNax+qeDeHQtuPo/L7EhsTtjVP3sErESAsX3zY+
JDezjquYx5SOEbcR329YkfGONDm250B+w4bc9+rXSUT+qwjjWfO97yjHbJMN
yTnj2ZDfo7JhVXtu3V0ofs9ap+ikk+MiqkVftZwaEZ4NuWfllyYuFBvq/uOd
OWBXy/1K+V34lYoNJQlbInZA3lswqrgwZkMJ51F+P+waL8J5Pz8dfE7H6zKN
2TBe7gUupF+QOG9pFRvO+np30kxS/qTo8tgCmR4GG1o74lw0iToVypsqNirl
qamoawEfUt9PdQTgOZ8zxnxJM5Etz+eFmRYbsk8fl4guS16bCzdCe6lFSG4W
cpjwP75Wk7DhJDLqmPLjCTYUn9N3cC9jCxuhmLCKDS3e9d6q6fLkXMG/Ep5D
Unwo+4/0cOmmKTaU7or/rmwastXFbChfWK4LPofouik2hJloIxxo8WmZHhyz
IToy54KIeRHPhkxPvPm/+3U3IjZswhjiFt5VdWzo32lep69iGZ1nbC8yffrJ
9kB9+WLZ0+nVKlDspXJkcv20jOvKOIHbGUeqWa468vXvzL0k/1ndzYhBY2GM
ia3gNvFhW+cc74vjjcqGMCXtI94vtZz9sVz/xYbjnIf4cNzzpZ+VN5f3zSQ2
RJgWLqzrq7ZslPAcuiRsqJyk5IkSG06y7/BM/bxgQ+7hWesVnXRy5CXnsBQb
Kg8LXIiEmI1d4ybPhvhbMoWN/LtTv2G49+bOm53Qs+GAVLAhTBqzITUq4D1i
D99eLu9P9sPSe2pENox/183zEp+T9Wmes7Spn24nR0eGsaF8R4nDw5bIfOr7
/fJ42ziQeZaXJuND2HFl8aPepQtvmW5rvkAZS8KPsCS1AVnGevDmUL/IKbKh
+I6YQ+WH0TzF/smuF+pSrGfPg/VQB+9un+uYh50RCWyxY3oox/n5r3d6O3cW
zTap9WW7HIcNzR/h/NLMmK+pyKar/+Q0wl+yjg1V0/3ke781e5li/ugDsVrM
h6zDdWU9rotywVSxIZyHbnnv3qr5EaqeQMyG0vWtnkTWZuWQidmQdRVDBfPB
iCk2RB+2+MpcaKP87cSGf/rzv5jILoqNMmZD88uO9PH4P+8kz1+eDVXH0ddX
ST3jpavWsSGic8WWWtKnIzaEn5Fz35w2HXaafCgfAbEhx1Ncr/JBwYdwGizU
hG/q1mGZxprmwVHkh8EmiYgPp3XO/tg6lnwk67bDBgcfezZM2QGp5ddWHlTu
m0nrWmpMw3Ww27j8pjEAG7ZpZ01eo9zet3x7r7dz0GfDSfbJ/Xzr7kLBhprf
sWEnnQwR7/OYqFUBh2Ej5H6CrcSFyMbdldK9FrPhvb0ve2+dPGXMCReKDQtb
4ZXdUh5SBOZL+bWqrgW5STWvjg2RmA1Dvo/vCr207pkiHSXFgcNyqXH+7y6u
h3O4fLvPwvnvmV/zTkYS0+MjnsKXFO5bWFvpLdxYMx4U/x06G8b13SOG9QxS
lW8VviKfC+xF3lTqD6iuxWGwIXZJ4hTXty6VGFE1D1mfttF+phwD3frzPG+V
GG4UNpz5mIrYEM6SPRYf3rc++mfjwio2FB8qVs9i2h7eNPsdvGS5SRNsyLr8
RgcV40mXTLGh2RKz+Yjx5883kmyonDHKK6MaiTEbwh0XLrxX+J4i1JjwfEgO
G+JQva0wZkPOVX55sBbbI54PNfW+pTEbpvRJ8WFVjOAwO4a2gbNSbJgS2FB5
K9uym6W41fsy0i+ykXJc1Z4888FobDisDfqeAGvhc4mID9s4zyZt0G/Z1MSH
8fJinDzZKdjQxkVu/4VllYeF+4Plca33cYX+V77Xts6dcx0WwxnnPOW8lFcH
OYxaGdQhggvFhpP6qSoHFWyIXLszV1o+a72ik04OWxrrPRmnWD6YCi6UeDZE
n9v8cXGArXjfYjuEDd948x9tnmfDP5690Hv3wju9k/OfDrAhOUUR2QM9G9Im
cs2EPDDbJTZkXZgQSflosk35/VBmQ7Gu6giUz2enYEDifeJldc+k9etzA2zo
60EqrnPW46STZjIqG1Kf0OLEntzpra6ctbw06LH4ia6sLhgzMubgP0RxU7fW
PzWmxA/o4zN/svWxSSoXKb85xkAdv4yFTFTPT0J+0nxZzE600/unFvUQs3VW
7twywc9VNSgQ9FziDWXX2ry7lMf8XbM8KpwDbAdLBr/TYAOjdr1y1+B7in8p
OWjEfu+/+28Ts6GeFXU5aI6SxGOqjg31jAq2l1ADhTHDNwTZelNsSC5Q+gle
ooag7IxVbAibiAPR2ZFbtz6z42m+2FDxamZPdD6DMRuyLseBxRaXPyrlohEf
Kv8pQl1GqxOYYMP5rTnbv/RUztXzIcdjvGB745x9XlKfq8Y4N89Zk3p+Y7Mk
HyfTmA2H5TmN1xMbktsHO2fdNuKzabNhLN7v0LPhNPR/8SF8BUvt79Z/o60T
/DYn6RfaoJg5Gw+RXQw2hIv8txP4SbwoNkR8HtKjIvCrODjFhrRbOUdZh/br
fCRsR16dw2RDnumWazZnw3FrG+qb1MWNEyYdG3byq5MoF6bpSAtp+1u8ndiw
ah3VlHj4KNybMRtKb/FciPznS/9v7z9f+7fe6598GjjJseHte3lO8Off2bae
DcWHxlPzWwNsGLevig2pZ5HKDyBbIIJ/aRUb6tyYxmw4TGDDhU/fLeouFtKx
4bGUFBvCf2YXzHRf2U2w/cGMN7fDuGLecWRD8eG02VBxjGJD82c79Z+Ff6li
GfGtXNjsP9+4t+lPfEz9NTnubHj+21O9tc0LpbhC2BDfyyo2ZPzRV7CXct4W
tSISbKg6g3AojMQ2LGM9s/dGfAgbyh9QfqKWJybBhqqFzrd62sX6YkPxIe2C
+7BJr+2u235SbCgmZNny2snemfXFgg3Fhzv37hS+sTx3YzYUDzL1vp/iw5gV
9FtsWMcV/vcwvRkmRMSHVevL560uNq8tUS5NeMCzIXk15eeJba/NY1Lbfu7M
y8adR4UNJfCRZ0PVoqcPxIfSH5QLFPbifOw+mQIb+roo44jY0PLI7Pf7mXbK
dis+5Nw1JrwfudhwmmOxNC4f9tmwdL3GYEO2gQfFhk+ebpWWz/od0EknUxP5
J+Zs6OtPeDZM6UrDalTANehg1HAQF/raO8GudrvEhjyH/pC9zz0Xig3ZB7oH
tehjNmRKLKFq/ng2HNcH07Oh1W5+uFbyE4ULmY++8szyzAUpvz92i+2Lec/T
7+z1ry+YfD73Rqbjf5ZmQ/MDzOvNkaM1k5mPoU5qRTr8uGyofDN8X3j80y1j
GuWeYezxTUI6P/NgSYScNJYbMNsHDEaeSrhx/+Bab3N/vfenxXJO31KOmoj5
dP+n2EmxeviTvrsS+BO5eiXU4jDeeBDqqmPLwialGntwIvNgF7huaSnU1cP3
lP/vnvhn4z7VPAzxW4u2TFw4CRtiP4z7oGkOmlmLrsUbVzcLSfEh5w6LYUvC
95ZvCapFjs2wig3JPUp/qlYey1WfXGzo+RA90HLLZMwGb5EzErZMsSHHM9Z7
sl3k6YzZECHuEf0fjv384utmK0yx4bVsTHj/Up93RnZF1v/w6y8sVw3PW3TH
mA1lY1Z/eDb0dsMqVmhqCxx1O0R1QbB/Jv0XIw6YJhtafQ3Hhso3g8AJ4sO2
jscYggs9G3KcaZ1fE8FfkpyijEexITlwiutBfF3GhorXS+3Ds+G02tmUDZVD
Kp4P/4kNsXOKa8WH3Ocaw7Hd9DBshbHAhjD/JNxftD9nQ/npdmzYya9CfJwg
+t7CRpkN83rXlvslsX0qLwr5RZVj1LOhj7nzXBgksBZTz4bLCx/Y+ryjWa7v
0rDhQD2JiA0VgzjU7hmfU6Zv4f8a2wI9G9pz9FmfA8tsuFOq2xSezTuN2VBc
6OeTq8e3L2bDoxYH1UlZYvuOrpF8R9ExfL1CidljyOGYj0OrL5/7/B1lNhQf
ToMNmX/6/Ou9U/Mvm22RbdkPsYvc97JB2noZK7JMeWh8m2mrrXeM2dBfD9mE
zS783lul+MI6NiQXj/mSPg2+lWJDakOk2BC+snoYD1dLrCS9MmZD9F78Ohm3
bP/jw+sFe8VsaPaHjAF5B+xnxyQ/aooN9S0FG5nsczEbkkcVLsTG9ux5eN/E
bCh9Vm1n6tlQv81++STYRmN9N8TBDfcTTS0fVW/2bDgpB0ysM2dtFwMiXDPx
IRyErait+vCMDbGh6tvDY0eJDTUP/1LxIX3Bb9VvSPGhctJMM4dOU6ljQ66t
+l616mFD7nFJW+3w32FGlS+/3zOZ39hrhQ19m1Lxm7N+/nfSSdtS6HgLt/tc
GNkIPRt6KfZRwYbcM8NqAaLPXjj3R/OdFBciZ06+ZFxo75rvgk+O2FAxfj4O
3gvLUmw4it2QWhliQ9qIbVDcp/w5av+zQjcK56Z6hp79fN68cJ7Vzzy40HQf
Y9CwnufCqmtojD+jXImdNL/X/H/PhaOyYfDD698zv+S29/D9oV/TQmOO+wL9
39e6IHclbRh4Hni/5bjehZsfnyN8yFhFOAZ5ZGAPmO7yysfBfzFjPlgOv1Ex
HXyneuwwifKKopPDkOyDWvanzr9kNd7aYsOPvrxj9S9S16ky//ERlGFsuL52
3vqU7wJw98Uzr5rPLrZF+qyODbHNIFwD6gcy9qrY0KbPg70vPK/3zI8uxYZw
nQRmVZ3EmA2xDbIMH1XYwOwV2TRmQ8YKPqAS5sdsSHs4FnlLpePFbKj4Rvve
ktewSLEh4usLiA3NLvo4jzt70o81L/WRz+c6hCO9cB7kEEJUT3JU/bYtG47F
cuY14MWHfvk02BDhmmOXEhtOO+flMIH9yLOjvKP2vs/apDoasqMO24/YcFiu
l2mL7kmf+5b7QPyvfDqco2IMj0p8pNr+6PEdY8PDOu6sn/+ddNKaKOelY0O/
POk7qhijWCp8GskHio5YdT/xbdOz4eWF93r/8bv/biIuFBvybsYeiJ0hxYae
OT0bnlpdLZ9zw/6BDdkX+gGcR60K2iou5L+kr8+H43s2DDE9G8aWxFamuDDe
PsWGTLG74m8bXxPPhqlzmWV+/U6i6xDxBvUqYEPqFapGMSLOE8Ohs6NjHjxa
LXJ/ev4jXs7nGXnR2BC+CxxwqWTL8bUR2QabGFPOk/UtH0fGJIXvKflaXdtT
bFh1rY66xNeHWFDY8L/+8P/UsiE6oGqOw03+GxbMKD70bKhrwPow1va9rb49
LWJDvnmgw8ORrKMYOOn5ng0ZH7Ahz324By5MseHe/U1rt+6XEIt6usSHsKH8
SdFd5c8as6F0X0T1Fj0bsrzIoZPnydR2sU0CPiRXvmfD8Izv13zU/2F8mKqf
oXhD8WEdF41bE28UUY7Ow9LBPRtSPwIuPYyaCMNEfFjoNjkbjtI3XCtx5FHg
Q7GhzzEFF3LN/XnOsp0Dffgs1BQ99fXe2HlninMbwfY+62d/J520JvIjna/3
m7J4vSt9vvBMaflncjaM7VZsIzYk/wxT8sv4+w6fUYTv2vCgZ8OPP3mp4DsE
LhQbLtz+uJjXf6729+19SgfYED/MIb6lqnGBDj7Ahve3jPVMz1CMY8I2assS
bIiU/EoT29u7Bj68/KrpMOhiVWxo12bMWocdMx6uNGVDz4WjsiHLfG04LVf8
IrXh0aPJ4YJ9iHklP1GXeybFfgP1Lvidb28+pBkbet9Sjo8uzn1L7BscCPvJ
L1y10ez3Xdhk2ab8J8cMMYVts6GdR35ucZt1jsrFM+sxM9L4qmBD5ROlj7gW
1K2AFXkOqY6f/N89H9LH3x9cMTZDDyePC+uQmyXFhown7Gqyr1lcLLGJuU3c
86GvScHxiUe02LEEG1p+z+e3i3w0qoHh+ZC2YDuk/axP/ODdn3YG2HDpu8v2
XlD72VbPXLFhrK8z9WyY0un1GzaEC2FG+kT6pWfDfs7q2wPLU/v0gl2V86F+
B99WvG6e8qPxttw63TY+70a6c85n02DDKq7lnub6igc5Pn6abR9/FGFstWU7
Ex+Ok7Olze8APk+T9k0/w4ayGx5FgQX1bUt8OO6+Ojbs5Ncm+I2K51JsCMPp
t9iwtL3jROOsSxuFz2aKKzwbwl34aj5+eMtykIoLLeeMk1u3Pi2xoRfe6TEb
ehEbwlVxzcM6NqSGoedChH3BdQ8fBR4cYMMoZrDEhc+/M1sN+6DNtAcbaMyG
9hzK3nPU6Zg7/Urvk1MvJdiw75eDv27peozJhpXjo2PG6dx3CTakTh+6JGPN
7HoPbxb+od6vVIz4Sx7Lij1HNg7lm3z6eLNYR76nxBkeJzaEffnNucB4zGNb
yy9z6j8tTg5Ohgm4Dy3X8f66rcc8/nNuN+/dsPyoWkacIzUT1TZ/bmq3P8fj
xobJ7w5f3inYL8WGSOiz6xaLCLcprwzXpYoNuT6qjwAXivViNkTw47R6hHdW
jA2x/8X1CsWGV69+UOQlFe+JBcSDsuUp7pH1YFWekzEbwk7Y1mAp1dYzH1fH
h96XtE7ffmJ21Nxf9MkgP/rtU2xY1jnLbJjiw3if9DH97dmQ7x0pnT55HiOw
oXIBDdWdYbMzLxe80Latq4oNEeLayPtC7pZZsiF9IDaM85OOI/iVTsKGVXGs
5GUZZV+qIRPv29sMj6LIVsg9tnZn+DlPWvdQMuvnfyedTCrYCovcJQmfKfgN
9oCTEGo+cJ9V7jPjQrGhZ4WYHfR/cf2bATZM8SFsCEdVseGw75x+21J7YeH5
reS5q749dkJ4Dp9OcaHYUHqsz4saH1t1KljGujEbKv8O++ZY2EtjNoQLaTu6
LlLLhg3sv62MnRGYsePGRP9V5CilruHW5kIlG/r4w3HYkPoV+I1SN5HfTE9/
8eFgDpqI+fx193lZ9D+2UxHjpnZuZvf42u5m0Xbaik5nvJdNYQ6zEeb+hHAJ
ttBpseHy9uD9kco1U5zXMeJCXZMUG8r2TJ8VNbrOv9Z7841/MN/SKjbEtxcW
sVxAmf6P3n/v5xBbmGJDalqo5qHyl5rtuoINWRf9kylMR56ZmA29PZAcM8pd
WsWGCOtrfIgNxYcIv6lvYTVD83oUng3rbC/iQ89zqnuY4romuUq1v/jY8bZi
Q2ypng09H9bZreK6G03YAJs8x8SXt2o9ni/iw2nr/YovZfx5Npz2cetEtkvG
L/ln2mBDcr40ye16J895kLrW8XRUNoxzrjAeaNdRZ0Nk7/6+2QyRYXzYsWEn
nQQZVg8PuxmxdjxLxIXKwfLk6Y7pXpX7TvAA+4JlxIViP1jQ197iP/k5da+h
S6a4ELZSzGHxfE58m/VsSL3DUjsjHYq27Rz0bYaeDfEl5XicP/rEABvmeUEK
e2HuQ2rPnZwN0VfYJ/vr178osyG5WJmKCSUxFyJ3f9ofvKaHwIZ1173jxgb9
NIQNZRuJ89HEuWnEWj/k9hp0puALuGr3qPdJxZePOobq9xOX1/tsF3+/aYEN
xYdVbCib1P69cB/Bf9uZnsdvuFB88jDT75m/92DT9kOeY3R92PDdlb5tUnZK
/Vd+VK3z4VeBkWDDmA9fJDa06xLljf3wq29LvsniQ7Eh9kOYG06nv7kW2HTv
DWFD5WuBvxB0VK5pig3hCnI4sg9iBcV6KTYk/yjCeuyTsZBiQ8UCMqVN5BuN
2ZDxRDvI6VnHhopBxP/0mbMNej07rgFRxYYpqdVLa5bH+j3tpB+Uf4Zz4TyY
ko+VfvNsKN5F6KNRuBChbz0bVm1HvhlywjTJtTJM6NO69nk2VKwhMmsW8WzY
xv6GsaHiZZEqPmw6zqokzhEqNjyMepmTCmyIkKP0sI4562d/J51MKsM4wrMh
dQR5B0vnlA3L6gveG8zfIPF+nGLDa6uLxoTiwFCL+W8LefW//lfpXpONDnYK
x98usSHLWI+24LPafw7u5s/P0Fa2j9lQMZP6Ly5E9M6H23R8z4b0A3yHTsD+
4b+YDX1bEM+GPpcp8umZ/zJbYYoNOT72SrEmEnOhXdM8x+ysx1ZyvI3BjS8q
O8ZsyHnCbfAIvp18g1cemTo2VGxYW2yY8hNtcl1hMNqNHZLYNslrH3xs56L2
Kq8lbT1MNvTt9T6jEvVBUXfS1eqY9VgZa3xFbKhrZD6Z+Xigf2HD99/610o2
pJ/JB6uakXBHqEuxUeiMng9P57ljzy+/GeokZrzHlOUpNvx86W37bdf64LoJ
cYbUJvBsSC4ZjW+ObXlUn2wMsKF4iXa8f/I3lt+ojg1hKb1jxIbiQ+nBXq/2
/0NfVtcm5Nz1La9pfpk6nd4vpx0W25mdG/ZXz4aq36htaKf4kL6Uj2hTvV7n
ybbF99CEbbUpGzbhk2FsSFvgVbVHfDjrGhbk7lTemWF2wyb9QG5T7hmkah2e
kfIhOazzxHeXPFCzZsPnT+uPjy3wjau7xoaHxYezfvZ30skkIi6sYkNiC+E6
1Sb0bKgcF9wHMReSH8X7OWof4VkfdBLPhrDgleuf2LyYCz1bxWwYL2MqNlQb
+s/OwIX6xltqc8SGbAtzkesFJoYLPRt631LsiDEb6piKgfbnoryRbGPrZO+O
r5dPl7hQ+U7hT/me6v0Xs+Gjxwk2PKJcOHQ8jsmNx5UdR2FD8wnNbYj4j6p+
ITYRppbTIxN0efR6+fTBUvBhyIlxx/KQLl5bHGCG0jVw8YWeG1PXSm1ln2IN
fDi5F4glRODDd86GmoYIfoXoMqoXJx9Gq0X/YKlgRhhF9qeQJyVwMOfBvU1f
wYnUrk+xXp2MwoazHieT3D/0va5jHRvC4fQ57Md/xhh5ZPmdYkOEHDHohYw3
Y5BsfOIHWsWGVo8w09vZznTnS2/1vto4a2wY8yFsN7/6vjEifoLMS7Ghamso
lwzbkT81ZkOreUKdzEzPvnTxLbOTxmxYZUeLdV+OKXuJmCmuRSEOi9nQL/c5
Sgf02QY2xpgNmU8sKOem8xMf2jsn/2Y0Dhv648o2xXv04aNyW6nbh3DNhu27
jVwp4kPev4wv+HDWbIiID4fFCTbtA8Yt90LdOrNiw1n289OnmyZ1fCg25Bm5
c3A47Zr1u6CTTiaSy7cHvi1LiDMkX4y4zteYh2M8GyLEDGJvg6vEZdgIZXeE
1zwbSuBAz4bYA5r4wit+ys+Dk6QDxWwoYV7KxqkajvyO2RBBF1d+0JgNmR/q
HZafy/F/396YDYkphAufPd/q3X+4VfieyleE/7wDg0/p7dI5D5xLxTU97lLH
hm9c3eydWFnrvbV889gwpGLCfLvwwYRNkIXFOcs3GvzUwv0C291a/zTJhuLC
jg3790ETm1/SJ9bl1Jm1TPLNRGxYjK+sn5a2V4pvVIpNrWLD1dWzhZ88whi7
dOGt3rmP/lDJhovL/z977/4tR3UlaP7Zs1at6TVr1qr5qV3d0zVVrrLdpl3m
YYMAGxBgBIJCL6MXhquH0ZWuQNKVQCCp0MOU+qc7+e2IL3LHyRP5uDevUqD8
Ya/MjMeJEydORO4v9uuNaANdFjsO+UbxiZtgw5HwHZ5hWxiUGETZrmRD8/nf
vr0R81+bZeZD9jt45NfBprRDPUPbzGyIjU2Bc7PPZfcfk2pY3Pr+Us+fU7YL
++JoXcRQjsavZEPYqXn2T8Yfxtjd3x0z5PXmFvI346ldlOvgeYz9CT7t7Ex7
0X9lQ/RtRB8b2fBJ6OCcF9c9syHzbdW5M3mvJxvuJo9MlrhHsIfOYMMnLd7D
y/KdnVdq7xxmxQkyN3n+rdlwLWuZQwbYEC6UDWU7OEcurNVplw2b+7CJR+T/
O7MhNj04y1pZcCH+pPqRUqeCnDQlG2qLy8dFH+5tg/5SsCFS9lNmzecrF8qG
7M/5Wx+iZEPOFdEGWWNDuBEbI+fNGJQcy7bkHuU/7NL5j6psaO7VslZjOf45
j2z0/yfKhjWBCbPMYsOnyQ65FzZkzvEdPR1BB8zMqHQ5ax6M2Orbc00umpMn
Oh6Kmuj4mLYclflIrsr106mxwfZ8sg2fcN+Zc6fjPpEf7K/bkfsGhss5dBr9
vskfYo3SqJ93t6lTf/fBRmfjgicZC1hX/9Ahm143ru05zOLDITZ8Itd/n+dq
aZuusSHxhFwDGA8WxL/UvCZI5kPZEH0Vn0/83GArmAtbCTlRamx48crH4W+I
8Gwz72GNDT8919iB8D8lF1PYYEY8JxtmPjT/DLlG4UGOX7LhnTuf7/z853/X
8yWtsSH5cZiP1GyERUs2rMVWlWzIe7w7d5p3ppFz9f7NHh/S19zOEBsuKuZL
9X8qs+GLr/ws8vPoW7AsNlR4dyMb8n/GNee6ztLnFXK4lnUh5xXZkDnFnMBX
WTYkHg5eJE8Nksdq3vbln0Vzn/KclQ/3Or6y4aptdEPjs1f23Y0sau9mbpKH
BtGvlPzByH70b9V60VrWshehdkXIkUsT6/AnhX8yG1KLj2dwZiB4UCYc34dj
Noxc/N9dj88eGz7+MrYh30zmQmx1SG4vs6G5az5473/1t/nPhmPhJPKL1riQ
Y2OXrOZZPX61l5MnsyFim0397syG1zobpnXsr96+PMGGB09u7Lz18ZGd9499
vPPBkQ86LpQNc11DxjnXcazVO8wywYYz8gv9lKRkQ2Waj+GydPJlsGSNDd94
/flgKnRweC/Y751/C5sOMWHk5+Q3snGm0dvXbHhjwhe0s//5vWb7LOIK93Qt
n6J51fWpwobY14nd1F+5ZEP5cJxb9Ku4TsSIOq+G2BDbIdfsq+/+3Nl/Eb7L
h7Khdj9zi8IY2CNrbGgsI/OLY2IfxEZZsiF14F/+43/valjQPmxY8iFxt7SB
Hyt5dcjbUrIhtk7tpfCHMXs+dyOny+h82R5/V/K0yIbyIWMMj0UuXs4xseEP
D6919kM5d1pu0lJKG2VmQ2MO+UQyHxofOtTmXvT0zIZwA9+JP8zbmN8y57jc
LRvGdbi30WPDmJPvPR/HkQ/pF9ccP518jrV4QOxg7ht25tF50Ma8/WEewZKc
+zLYkFyl3GtPGxtyz3CeyJPmw1k1WIYENiQvzYGzN0LmYcN7t2fXb8ly+PBv
V64XrWUtu5XQPQa4EJENN29d2Tl340p8r7Ehy7v7tdUH+X8yb2hmw7LWX2bD
XLeidr+xLte1KNkQyWxY8mXmQu2WbNOdc8GGMF2u5ZjZkP347XbYVzMXImeu
X4nl0cbRKxNseOzDA5PPu4IN0TMihnEKGzL+E9f26HDNxp+aoOsuyoYL3yf7
KOHztwQ21IbI9vIXdR8QuA1+Q4LVkr8kPHTw0GvBbqU/pTY3v5O3hrqIn//l
486+yeeb77y888EHB9r7u2E+69ldOH80tqM+IJ8fXKjnXEVf/err0TPm5pWu
9vo39z/tWJE24cJ8XXP+nK6vS2DD/ZYn+pyfwobNc3y7ixUwX8zprUM7rx34
x0E2lGOIcYOfsPmhDwejtGyY+VAeor2oiTY6Vs5jk9kQX0R0avR8Gcp8MyUb
/vu7/6urh0jc3YdHX5lgQwSuI+4OGyF8iD2xZEPiEoNl3v9tJ/CAfEgbEc/1
eKtjuSE25NnNb/gws6H+nE1et5vBhpkP4ZkybrH//1CvjcG+XAPYAdsrYygT
yoecO8w9rnPTb1t2XZQNvbb+lmOQzIZwFnxm3T/5cBmxgYwvsaXYnGk3523h
2sJ6mQ3tB+MkG7K9tkZEPmR9jGtiQ1io9KP0vNg2syHjsdfzc0ytc7gKO92Q
wIfZJvskZS/xqvKh/tBD2925dy7YUD78/tvp1/OH+1fXbLiWH7WEXmpdwwF9
hVjDzIZ8x/aHeC+w/Mad6+29Os61Uqs3KBsSa9fUCGza+tvoe2bDrc2T4R/K
9sTzyYWulyXLXKb5OIP3+v0LI677c2ef7J3z0bHdoGRDBfbknEs2vPZt8+l2
cqFseODE+WDT+G9+eL3+XBnpatgaFRhxFhsivet6tMktFLbDJ6yHrkKG2HDZ
jLjIfbUwG3489oOFT04eey24T39R6llg94MDYUCY65sbn3a5aboagiPdB3Y8
HLE+2x0X/lTZkDZzPtT43UrOvxLjXG6bZK9MuOp7YOp8LGIuuSfIR3Nw40ZI
5sPMhtgO4QzmEjxz8urbXWzoEBuim6NDo4+jL8Y1Tbaykg2ZH9rlaC/4bnS8
kg+ZD2zr8WEK7Is1NpRLXnnxHyKetcaGcATbwoNwIsL3zIewHRyI/Qu7JTbK
kg05N46LRN2Ngg1Pn3sr2FNuzLF+8CF+spyrNQpKNpS1tZE09/t4vT6hjL1s
iKivY6PF7pXZcKgenWy4qI6duZDrntnQ5eankQ8R+gyPZTbcDWNwrhGfSq6k
kZTMJhv6noFrmdkwbHuj64DIh7SJMH6yIW05FzIbej7G0sqRPIsRli2DD7mO
iHzIMRjDvba7V3ka2JBrDJMtur95S4fYkDZhQ+T86Xfj2sKGSBnfeOva2W6f
NRuu5ccq8sM0NoQLc+0JRDa8/+B6j1fGtXr7cXU1poH5+J9HJ5ELtQVa27Bk
Q5fDgrPYcBZHyYZvbByfqBmf2bAmmQtlQ6Vkw7Dbte05PtPY0PqLmQtDZ2p1
7Gn5x6o+pQP24J+yPA1suNB9CFske9Yy2ZA2ZC/0RsTaFfqH+r1Xc2LEUK5/
+cRm53NKrhnaC5/UY3/qWNPjvfjqS3FM7Jb4fir0Caa0fc6X/DFlfcbMitn/
gBw15KTh8+O/Xp/Oe3tgw1XPhX2bYxU2RPhOvUPq8VC78G4bh8Yzh7w0Q2yo
vy9sJxfhf0mMV40NYS10WjhSm2LDhld7bCgf8nwk9yT6/ntv/6qpX1JhQ3wH
0ZMjpvHI8yHmKM1smGMMYSTsiiUbvvfXt3f+8PknO++cPxHf4buSDeFF2v98
NC7W2eA85EPYkFyr5GblOf7B+Vcm2DD8LI+8FJz5wQevVtlQnbfnL9oyoZzs
uhwvCHsxFvSvZEOuS/YvzXzINT619XaMVWbDsv2J//F0zeRDzoHrXeNPGIvl
8pdsqJ0ORtstGyJcS85/Wl4U2dDffI9rS5z/qH882+Au28z1IRHngnGzXD/G
17w3MKB8vogP6pDg73j1m+0QfnMsnqeMG+0j9J1xzTa0J8lqjNGqfF29RrKh
Y79I/XrY0DjE2vrPPnlr58pozGFDhN/5GB5TNsS357n/+X+v/Lm/lrXsRrQr
zdoOH838G1bUZiiD1erMK5nTtCNmNoSz9FHKNe/NTwMHWvtQFqTNXAdxN8+U
o1uHd145s9Fjw9DPR+NS1rOYGDu2m7Xedgo2nCay4bGr43fPyCwujP+QR4Xt
cM2GTz0jdlxY+DrCY9u3Nqu2NW08kUOk1bPJU9roi802cOSxjWNhH0TgPtgM
Pvixs+HW7cu9OoWO4SJs92Oy+e15jrX+smU+ntc/OxmfQ2wYdVJGOhc8xDWF
C2EbbEuyYeZDOAkGOnf5gyZnzOHng93Yf4gNfXZhU0Ssx15jQxiNYwUjtvZK
2i/5kL6cvXYi6mKYq3OIDRH47dC5l6psyLHoV/Tx9oXOz1Q+hKnom3lQ8Cst
2ZDtkIh5G21fsiHHor5GsNH7v+3y7Iz/P5scaH7PbCjXwAV8ZjasMZ18aB4e
7KjB8okNqXtRs0sOSc5TjmQ2LPkws2HZjmy4aN16mED2lQ13U2uPc81sOLSd
PsCZDfnM2yzDRti7/m08nJ/aI/ke92hiQ1iRefCk2JCxloefxPEU3isgvAdg
DBgPmK3ktmlC3u7Lt7Y722FNR8OPVDa0RobHQFjud32K12y4lh+zNPFom+Pf
AzoSbIg9zLr3pT/pNCl5pqnp19gczWeQ2ZBt3nnrV50NUcn+pNevfNJjQ/K5
fHvr85CavTBqfX9zIuxweblseH77bP+cZbo8VuQvTZzVsWFiyCZ2c/w9t2M8
Jv0Y/g+4ET626CQlG/KdfDSbt87EWNU4ETbMdkx15lXPs1XJj4INizgw5fyV
Mzunt47uCxuWvpO9+VJwBPtsXT61s30D+8Ol0I/tA8v5PyanDbrlqwd/H2yI
jROWYHvlwAs/2/nN734VbYc9r2VhbIDjmhZNPBsseXF0HM7JdU2Omk9nsuG8
fPiscGGeYyU/W0OTa/zawX/eefGV/9r5ZsrlNTbk+RM1RB41+YawMyHMwyE2
hJnQ2dHheVbJlT7zMxuSCwe/Vv1A0flpp2RD69zDqvSbnDVIyYb4j8KCcCb1
MBDW6YMoG8JFR68cDVbjPPmd2TD0xEdN3CR+rrBYyYb4t8J9UVdxJOTF4RiZ
DblnGFcYhLGSDRHeAcLCme0yG7I/cXsItkY4TDbETsoYj/11+0zHuTDm1jyU
DTM38z2zIXyez38eoS9/+sMvdhUPx7xZlA87NhxdT+tbIrup2TjvtrCh+3Ad
5MRlsk9Najk1mUvwkbGRsiFjQi0PZN/683CrY8Na/t79EN6tIJwvbJhtvPKh
OWmzfbgmsCFy+JNPdk5fvtLlnM/byIZIWT9RNuzmxf2rwYbeT6t+9q9lLYtK
F4+W2HBIjKOTDZtn4nSfzbhPCn5hX+872dC2sh9qZsNsP8xsyHbkr3GbIS60
/cyGfB7efGvnTxff2/njZ2cn2DDGJeexaLmwtyxJyYYhhc6Z2RCdA/ZD8G21
j3JhZsIss9gQ6fmzFr6Kz5L8aOyGM9gQ25w5Bc2dJP+REwTdWFbM95E5n86M
/qdgQ3kQ+5+2PliOddQlDK76aOOpYMOoZfh9U5eRONumZluzjblIiEfsjaOs
l96FTOSneQbvg26OFc8sbLfT2NBcR0hjnxi/nxhiQ/Ob0AYsSD5SGCpshC0b
Zj40BlGuVGpsCGfCnQjtm9e2ZENtmLAR/qJwoWyY+ZBjwnCwI/UtWFayofnK
OI4cWrIhbXhefIcNMx+Gj+vx33acpv4qG5qHx3w5JRuGXXD0HRtjl2+z5UOY
hOOiJ/M9s6F1Mowfjf/fxIbh59vG12FHlQ/5hBc77mjZEMEndh5+GmLDWl6d
msAX8Mw8di/sfLCQ11Y+3G8+Kc+J67HfuWFm5eSUDUPPaO2K8mEtD+syhPmq
/Y45vZ9sqB0aHmPOc34wKSIfhl19xG8I80d7X+a3LK8dPhIiGzJ+Vy+Nbd18
53iy4bx9PfDyf1uz4Vp+lNLpURW/SGpVyBh85pyeff20qQtfxhfWRFtjfifj
PkPxiWyb2ZDa8NS3cLvMhvia8r8I9x0/9mrv2PQZX01YDA4s2XBibEo2RGDD
1g44oWcZr9mOZ2ZD/FXtR3PcA53PaMmG5TZDwrnUxjhzYXcuUcdiNv8/C/Jj
YMOcUydsfSOB3/jfWyYbwnE1NoQXyucE7ECc4/Z3Tb16bfzWxkD3PH7uzYYd
b21EPCQ1GTub5Wh/jgnn0j7fYZPTW+NaFvYXv8bdsGHvmZZ/r9mwyobWK5HV
n/ttk6OFTzgxs2HmQ/IawWHYEI9svh48hS5+ZuvQIBvCMgi8hP0vcnWMGK/G
hrAM7fF+jLa1BZJzRj6UDWFAGYi5wmfJhgjskzmD+VOyIfyG/SnrtuFjmNiQ
c9NWTxs3vz3VY0OEc45YyLYGcMmG8J+s5bEyG6KHwpScM+Okz6h8yDgyhujI
5p6RDbXb6Hea2VA/1Gt3TyVf4IYPY9uRbk1sJvpsZkOEsTL2ch62i7xEe8g7
OsSG+djaqmTDiLkb/Tcy9vvFJkOCvfBpYMNS6A/zwvoSy+ZDY4oR5uK+8Wdr
k+UZpI9yXlb67+Z5kn1My3a/2r7SsSG1U8gtIxuyPe373Rylpd1wSF5qbfOr
fvavZS27kZIN1aVkQ2o1fH3/XNRgx18xMyLzn/Vbt7dncmH/vp1kwNr+2vbz
upINEf1K4cPMhgh2thy/Jxt+cvXszskvj+8c3NiojklX71EmLNiw3GeCDZOv
WlPL8dwg89Gnk18enosN2XYaG9JG71zaeMM1Gz69MsSGcmFmQ/Ty7GMqU6Hj
yVbY3tj23MVTXTzg4aMHdo5c2Nw5ffFcZ8fLbRw79lZnSyTPaPY7ZB4Tb0he
0pLjHj66FsfTpoJezvKTf/5T1RbaMcrRhtHhu85mOHqu3Pp+s9Fju/a3Qp/N
9RkVOLXk/K4uY61+xZQaFj9FkYlr55xrWdbYEC5Enn/u78PGBCuSk+b8ufcH
2ZB94RZtW8bYkYcFX8mSDVkHz1G7kmuMPY55lNlQPuTZxhxnXsOI+Kjy/qDG
hmyf85Kad6WseR41NUb7cC70BX4r+dDai3JryYb6LuIHG/fgaPuSDWknanO2
eUZZJh/Kb7Qp12U2RCLnTWuXQS/ObBh9ae1W9Mc+8LvpU2ODtx5j5kO3i7q8
iQ2xGyLY4eRZ2ZB40qH/dX1qzadj3NVueUCeMZcL8YvYjxH8TT0fxiJ8g0fX
bpVsKMPD6U/6+ENinYsPI1/1/PtN4//IgfP+2O+X68OcJQ8PbIiYF2av/Xfe
Rz7g0RhjZ5/X9lzKEBtiL/zk4mbHhjKnbPjdaPwQfEXnrW/Itgh8uOr/gbWs
ZTcS8XMFG/JJHk1rAGY2jHn/t5udX+le2bDGf+U2s0Qu1AfV3KUlGyK5FkWN
DTsOzFxY5HIZtM11euiV3ljKhnLdEBvia/qDucjvbkxsz2/OBSFvxNDY9vp2
vO8Lu+r5tpbK3Mm5aFJNCeSl0xdDDnz8ThcvSAyhdsI1G16frHM4wIbdWLvu
J8aHtZoaQ2xIXcO835lrJ5o8yO3csH5myYa//MV/CQZUWI+Nydi1zIbyoXzE
dYTZiL07dOi5KhtaXxHOgJ/Q8+E/9i/ZEJ9P2KmxVW52NSHYr2RD2AEuk4dK
NkRYZz6TO3eaY5ZsSJ1C4xzpF/yV2ZB9+I59zTZ9NsuHcJa+o8YyZjbUj5R8
r+jemQ3LnC+IfGjNxzi/0XEyG8qHcZ8+2OgxZPOud7s7Ptcxs6FxU/w2LyvH
5RrwyTG5FpkNGcdlsIF5VeDCzIZwMXY6/FYzG5JLZ7fssAzhui3jvJclzANy
GmU2nGdsGPOyfiKcr51OPoQHads8LMxRrr9saC2T3fRdX1FrRCrw4bT5MrTu
2uUTPV9R7X+yYY7j5DxvbJ3qYji/24U9mDw4H763rmGxlh+fdDbDwg4GP8mF
+DsifOe/jDkvGza+pmMm2c39z/73H1TuqwXa43+i5EKE7//rwHM7r/77r6ts
2BsLawdkxhuoGe9557Y6/f7oZAwUdSVqrFeTWWwIEw5xoXLzzo1x3xIb/ubI
ZuMr+4zk3/ixyCw2hAunsWH2Jc3f8QHFV5Q22Y+aF7JbbNfWvUCoU4jfIIwI
T1rboDePTzdxhuiL6ODki8k2zKaO9o3Q8allyPYwJZLrR+C3ynnBJ++dvxT/
x6UtlLhmcsdRd++Nv1zf+cNnNyL3DP7Z1DYkv+nEOBY8WPMhfSbYsPSFLxid
ca+xoXyYrwOcCO+9duAfgwGH2FAbkRzxyiv/reE+ciRV2NDYsCY+8GqPi0o2
hGfgEZiA3JawAHyV2VA+RFgGb8FDMFqNDYNFWzsb2+ObXbIh29Pu9neXgwn5
9LtsaN2K4L5WL81syL0gd3EufGY2DF57uNXZFM0fIxuif0fezFFfueflWJ/1
cc+lOqKZDR1TxD7KhvRF/9/MiXxaA9FPr2kW2DGzofzJNeH67gcbygrm3ZEN
zQeryIfLYKtFBB7CXvq0siHMBuc4NjX/V8aac0DkQ/bPdmDZH06zpiPtynHG
Ow75e04T/YTdh+ucuXC344ANTzbUpicb+h7rnbNfxH8ReWncRj7c1diP2BBZ
9f/CWtayqBgn95uCZ+AKfErRw6jnLheqR5JD5urtyz023K1YzyK3Yy16ZJ42
MhuG/PYfdw6dv7Jz8MP3gwtlw0MXj1f1wa7mGYJvqHXRCjYkV+v/fjx+DzzB
htn3tNXT4ELZcBYXso3sh72TvDR8lmwoPw5Jjw3/PM6nar2Sn5pO/FORYJmC
W7CJBUeN2C7bEG/eJvd/k7sQu91e2BAu/KmyYe8eKLet2DV/bNJj3SEpznMo
3vbo5vnIATvEhtbNJM8QMaVcb/ISIfia1tgw10GAT2C+d04932PDkg/ZDs7o
ah9W2FD7InlS4LCvvvtzF4NYsqGcY8xd9q2UDc0Bih6MrY78uLKhfLh1+8rO
re8vdbUc4cmSDY0jlINLNqQt++7zOvOhOWPgQdgns6E1K8xB1pzvmA09p7Cz
J59Yx1QfVvqsjVU+jHYfb0VMRmZDhGvpu4Ayl6lsKR/KhvvFOrKhv809Ix9y
venHk8iVWYpsCMc+6WMPCQyHwNCyIXNcO2zmQ+5t4zY5j/BfHn23ngrzkG1k
Q/NJsVw2zMeWDY3DnbfPXDs40NhCRF/VWfsNrYPzcp5RfjOPXMY58T/0/oXt
EPlwGddg1f8Ra1nLbqTGhkhmw2vfNvUm8B2VCxHWUy+hZvebV2psiGQuxHdM
OyLHn9ZeyYa/fffj5hxb+2hPR4ycMZudTS1zIZLHA9/ZzIaMSzlmJRu6nFqQ
s7jQGhXoTpkLEXQM19d8impCTlRrUk6woX2s5FJdy/7KtDw487ChNsQaG+Z8
NOYMIX8osWXwGN+NV6z5aGauJI+M+VvMUWNdQ7eDDa11YK0J84zqE6ruGIza
2db7OWPzucqAi4zphK1s1H5pM3xW2HDathHDOuLx0g9XgQ31seQ9FdcWhmme
0c11z2woH7K82efTsBvAfeYzqbGh8YDYd9gW9tRvs8aG9IO8ndipOkZqbWyZ
DbGHMQ+DWb9vfFXhPrlGPoTX9OHExkc7JRuaFyb8Rkf7wIUlG3Js4w1lLdrI
bNirId+ypmyIyKduU7Kh9pKcY0Y21M5a6seyoTZGYgujblTLhpkPOX/OPbMh
1w2B/Uo2JL+Q8YiZDzk2154+1+rdLyJD75uHbIGRh7OtcblKNuSayV1P+til
aAsj9lE2ND8uYj9L3uL9DryIf2hZm1I2vFzk+5yH2ZhX2hOnCceu2Qllw6Fj
+f5lWtvUpIcDsR1e/PyDEPnQbeTD01eXZ3de9X/EWtayqHS1Fgb0CpgGKdkQ
uxXxc3DhImyIzti7V+9O376WE3UWGyKZ23ps+Ofkd2W+0cSG3VhUeAk21F4H
E0+MZZfz5epEjOKibJi/y4WLsKFciNR8aNdsuDqZJ0dqyYbo9HAhjEdOGvNB
Nba6zQl7IUJtQ/KTPlNs2PrjkmOF/lvLsepX+hPxKV0kt45jPrQe++wQG+a6
mTWpsSGib2N+PrFtjQ21M2p/C5thG5MHG2Y+pF/w2akvj3cMWWNDGMj6fXBO
1ACtsCH9whdQvznskyUbRj6MR5udjQw2zHwIW9F3OdHjd/9nbY5J43KtFZL5
ruQf+pHZMI+lbFjyob61JRs6NvZLNizrRaJ/y4bsxzYyZOQKKviQPKccVzbc
i+9fxwIVPpyHDSNmto19edIiG1JHxPi7ZbU9b91E7MyIbAhrZfsbfOi2OXcM
8wxOkg2XmW+VtqxHaCxijfHivm+PzTaL1Ir0uTHNlxh7oddFPrTWRc49+pev
tkOWwYefnnxr5f8Ra1nLbqT3vr3QL2Aa+AIbIsL3zIbkp8H3y7w19Xu2We7/
lXzFcphz+v0+ZsN578Wp9rz2HLv6FG0u0o4bB9gQLpzGhvrmdn6llfw1H35x
tJcTB3n3r++GNL4wR3o+pJkNEfPPzIo17J7HbV7U6jW3BqNxiJW8q2vZH5mn
5uIy2ZAag9aww7cTZsLeU8Yrljlmzpw51PPJlA/JU8M6ctvgbxi1Ko69Ffup
i9799lxwJDwIn2VGK/09h+rPd3lUcn7RZA/srS9iNX9MbOj57ba+RvnshquZ
M3zK2H7/w2dfDLLh+RvbnW+v88n8RsyVsU9jnw/7v5tnDzq6tfJy3Funo7W2
QfiEnDSwRfg8Vtgw2GTEZtSugCMbG+GpKhvi48mynJOmxob0gXkK1/FJ+9rr
5EPtmPldXGZD4/pYznbsP8GGra9oySqZDWu2jqzfwj3oyi7L299u69dErtZU
28D/2nEc5tUJNmQcYUZ9YDMfRh3V0bnocyob0jbbsAxuzGzouwD8fpfBhouI
eSW5brDpqtgQ0a4mH8LLe22TOSkn1fK+wnT6ffIdNtT2J2uVtj4FPqQWp2y4
zLGA73PtQcYCPpQNtUNmBpRjF2XD2r1TE/mwXFZud/DzvbPho+8vr9lwLT9q
kZWG1suFcCCCPsB75cyGw/dqve6hbIiNy5yn5T5NLfjthWMaabd3fmXN+uzz
mbnIvC0VNoQHtaNO6JqZDYmpamtZ5DGVDamfYX52GVEuLOMLy3qGcuE8rCwb
cp2Obh3eOXRhI0Q74poN90em2QWHuLDKhi3nwAys15cU7iFusLs/Ho3r/mUh
3o/cNSVzwJdDbAgH/BjYsJd7s2Aj1mEf5Rwu3zoVuVXhac67yzdV1EDcT+nV
VvRcKrIbNqz5xdbYEKnZh3luEzMetYqmsGHex3lT+i+XbAgnaCvI7/T1/SrZ
kBqI5jO519r25JCSDYlpc1sEBmQ5kvmQ7/YFLoz3KC1DyYbIN/eaXKiRb/PD
l0M3LdkQNrL/Xb6Xgg0bG95mZ7cM22XLh6GDjs4bjrWfxghO6K+t76j+gLKh
uVI5Z3mtxoZZT5YNI5fN4yb3DWPjeMGHcW4tw2vHlA09b/uZ2dC4Q+TnP/+7
jg2XwUOLimy425yYyxbYBt9k88vuZUxgQ9kPkQ+JsaSmrLUzWEcOT5hrHtsf
7cqG1TFt7cS77bc56BkL6sfIhrGurXMhG1rPPtcvXIXQX5gQNkT20hZsuK5h
sZYfs4ztaHVGkInwH5ULEe1osNgQ3/m9vP/8ntkwb4efKstlw0VshxNsyPnl
WvYD+VjCjjgjV8uEDtvaGrPPalfnsNiXnDQwZsmGjCX9zv6jQz6n8J4xmjWJ
uJIRF+a2ZMOqf6m20oFrv5bFZLdsqJTcM40N1aEXZUPaePvwwcgfErlEvr8Q
7eFvqhw71+wL17GfbJP9TIN7RrxI3QsYDI7guPyWxcr7pcp1M/KodOw0LefK
j4wNe+NY1l4cyFk70XalLuaQz+c0Noy51ObBLH2LM/uVbJjjEGVDdLucz7Jk
Q3RNeQM7IWyIjSWzoXyIryn2DHIsUnePmn8Xbp6aYEOEddZZhBW//r7OhjCP
XBU2w9FnyYbync9U7XD2W3ufbBgsNRqPMRuO9+d4bKsPa2ZDfVFL/du2ye+B
7i4Tsq5kQ2yBfA79J3jskg2Va9+d7bEhY+c7Hvqa2ZDrRTswPcJzo8tL88rP
Ih6R65Q5KPvU7peYh5OYtqeJDbV9cQ1nsWG2d/kdnsq5YBDmKbl3Dh75dbAh
cvLk63GvfLb5brDhtBoPPXaZI5/qXtjQvKWyYV4nG3q+suGqr5tsiM1jL+28
/NLPQp4b3ROr1knWspa9iLGH3e+RTmK+0syGipwBh8mGmeEmefBa7/7jE//P
IYaEDTNDLsKG3Ne9PBRy4Yz6DR0bOhZD9rTj45jCzj5Y2h+LehZyIUIfscOe
u3ElcuYsgw0dxxob5jynR7aOTlzzNRvuTfT7rNkCXcd2u2HDsEm/fyp4y5hB
r/VQzCB2wTPnTgfXwUTs08X7jUQ+RGiX9X9695Wnkg1njb39yr+jzseFcztb
l0/FvXVp88MuV6rPtmWy4TiG+fJ0zqtw4Uw2nMKIZS7WRdkQ+Tp0/0k2dBue
I9aVj3yhd8dMU2NDBE77p3/6P0JgwwdtjLg+iyUbotcjxBOiS6LrRv3CChui
F8N7h488P5bRtjU2NK8mn7CLtjz5EP6Bv4xBQvemv7Jd5kN47OuWweS9zIa5
FkTvvy6xoeOGEGtp/cWa/k0b1laTD1nO9tYGkQ2RGNd7G71jI5kNvcYlG8KF
5jFF5MMujrPlUY4rH2pHZAyuX/tzjw05Hvxb5uJZtkRepEMvdmy4aH33aZLr
YO6lHdlwnvg9j4VPLvcBPCUfuo1siHxw/pXI+SsbIvs11rP6XJ4z5ysbzjr3
GhevSsiN/eEXe2dDBDbEdrhq/WQta9mt5Hw0mZ9kw3L7zIYKfFhjwx/ad6rD
z4U68+3Gl1Qp2bBX42+G/6Rs2NV9TNLxU2LDansVNkTgQcbOPDGyoeMzxHRZ
WA8fUnOyHMdsi6xJyYa9vq59S3ct87DhvMJ1yL8jR+knZ4IP95sNX3v1Vzuv
Hvx9CNtwXJiqd3+0drD83WPgY3r33sXwM7V9Yx0zJ/Zqshe5RId8TIdkL2y4
dD6chw2LcxyqqdPLPzqFDWu5Vu/en58NG+bo18dErMk+xIbDbQ+zYU0nDJvB
5dMTbBh12B43fsra/6xxXvIhv99471+692dwiflJtV/yHb9HhDabc/m0yoas
h2+sbc92JRuyv7ylb2hmw6Y+TGsvTTGXmQ1p19hJfDtr48N4cK7WAMhsaL1C
+lmyYa5lzzpzp7Ke/Rgj/GltRz6UrxHWy4aINTSyL6xsmGuXZDZs5so+6fEt
G3LNZuXK3I0sI9cpvp61ehGl8A6E+UesoDk6mZP4FGebG9fDsZUN92t8pwnH
px+yHPMUJuQ6yIYI99cy89rst8iGe23n9jfnwma4thuu5ccuXY6WOfUybH7W
SEDKvDKZDXdzb8GGQ7GKs2Siv4uw4bG+TTBzYW/dLDvb8asTx5MN/a0NlrhN
+j2NDV0+xIYIy+fJh4qP6bR+rmVxWYT/dsuG2g+PHHkp3hHjEwqPlf5/6G6N
P9OliA/EfxRBvyQOsItl/KipNSgjwoTyHH6Y8F7mP5grWO+jje6ZsRs2VDif
vfJZ+HC3Y5NtaIj+uPQ7H7urX7rHGhYTHFjEDk7lvil8OMHLRV2Tbt0cbPjV
13WGk2vG/orbE2yo32iTp2UoxnCSDfUzpCZhZojas5o6auj46PfkEUE/xk4y
xIboo8xjcmXChdwHNTYs67TLhSUbEuuIDv75xrsh6LglG2Z/WM6HXC6IfMgn
fYZto41Ruz02TOcenDZiO+teZDbkOpg/RruVbEjNQPYxTpBtMhtqAyxznpY5
gNheNjSvj3VA4NXMhgrt0n5mQ/Zz/c//9e+6eEPYML+jdJtl6/Dm3XzvjV/u
Gxsuq4/Tcrzg18n8kw0RWWoWG67svEbzVTa8dOmjyD2a2dD4Stlw1ddhETm6
uR1CfcO9tgUfruMN1/Jjly7HpnpOhX3YhhgVuRAhTwu1KMp4Q+OQ93JvLY0N
7b+xgbPGIvuLpryjHTvPYsM5bXFyoblIm+ftke7/tGTDMs9pmbM0s+Hlb07E
b2WQDdO4zIpvWsuw7Bcbklvy9c9OBh/CWc/9tsm5+Mtf/Jd9Y0O4cBYbIlEb
o11XtoPkdv79L5/HZx6zVbBhj+f2MNcnbHsz2PDQ+VM7xzaO7Zy7eGqkg5/Z
OX9lLCzLDD1xnEp/e8fN8aQnr0ctCmrCwoWz2DDXp8C2ZD2KsI8NsOF0qbMh
OqKxeJ2OOdKbh9gQ9mBbawnCM9Sfr7Eh+1DfkONZm6/Ghv7GpoitC+aCDTMf
ynvZ5pfZMNsLGZuz506F7l+yYecnO2KX7OsoG5Kfxrg9RE6XDeEBtsF+BPvC
hpkPacu693zKhiUfZpEN/e6xMxta19H8PpkNuR581/dUPmRMuSZuDxvKh0N9
WQqjtGzI2Od6DKvmiyyw3bQ+yYZcb+4Rfk+zs+3neM497m2OYEQ2JMYx591Z
RT6iZQi1K2DDZbS1ceadNRuu5Scj87ChfivYBOFC2TBz3G6Yria7aQcmzTbN
6PuUOo4zx6Rgw7n2OTb2Ky19S5UmD89m/I/KhZkN8/tXt8lcWKtnQZ5Ttsts
yHZwJeJxyEEx2dc1G+5FFvUf3SsbWo/aWmRvv/XLENbx+ze/+9XOr//wh/AV
hdn0H8W/0ryjtGvb8p2xK7KKy7jvYU5jH5kvsiT6PTGH7x37U8eFxtP57Oj5
dCbemZpnJvlhDt5rNUYbsMdNs8PNdV+X/azcM84D2RR/3nnZMMdy5jb1we24
c4BxZUP9mT/+6zgGMdept7beEBui/1lDp8nVOc6TORln2Ij11WEZY/ywIxEP
iMiHnY450u3RIbEL2pewl414R26RDz229i7Y5fS5hptkQ/mQvDNwGnorx8+c
mNkQvkR3p41zlz8IqbEhPqSRx+VBkwO1ZEOOTzvvvP6LiLdDOH5mw65uPXUu
Hl/talt4nvA3bap7ZzZEsMdr1zN3ambD5r+yucbzxGzJhrRJbh8+89gijA/c
6PnK9vAhy3kmyOGyYbYTT+PUZQnPHdgQYZxhxFXzhcI7g2lsyHsRRNugbFjW
fFHwzUb2OqZ7yS/jHGEeci8QU2h/5cNVj/ue5tOt5cY7woer1kvWspY9i/6T
Hze1//I6/R+3bm/32BDfRv4jSxvffrBh3z5S3946GyUbInu1FSwimQ3LdfqV
ZjbMdj10A2QaG0at5Uocp2wIB+KjmrfJ/JnZMPpbxDetfC7+CGU/2BCf0vwb
xsj6OPUiqGUoG8KFazbs77No/s9a+xM1KOZkw5vfNjYXbEXX757tuIy4vcxY
XBftsDPZcMBmiFi3YogN5cPGHtbwIM8a+kc/ucY+fzIbyofT4hdrbBh8OGIl
7XfUOCA3LvowMVg1Ntwi333rb4lk22HJhnCg4juSGhu6Db8RjldjQ2xzpW9l
l+OzZUPrAsK25pGkncyHf/rDL2I5NiHsKpkNEdiKMW/y5mxMsGGuV8AY1diw
9M2RDaf9nxoXyVjTnmwoH7IN62Vn2TB8BL+/0NkRMxvmegklGz4pnZ7j7ZUN
zZ0i3+w1L4q15MvcqeYSZb1smNcbt2rtk5wX6dq3e+/XXtgwaqu0dmtrOcqH
u23vSc2RWXLu+nbIMvnw+dH9sWq9ZC1r2a3kWndyYY0N4cL+fX2jx4b5fyq/
H579fJjNkfNwIQIX1vLnxHkuwIZNfOHmRA37hce1sFPK2OQrxd4KX5fxgOgG
2Puw/SHa/LJPaY0N8xjV2DCL9l7yz0Zf12y4NNktI3r/7YYNyff4m1/+X508
98LPd948+MLOm++8vPPiqy91fpf6cWa2iWO3zEN+0vDBTBwEC9KW/qvf3t+I
fKT4p3LsS+c/3Dl46LXQE/72YCv8R2v32dQcpYUvZi9fzRQOc1y6OVxy4hTe
nPs+LvLMlOzGd8YM++7bn/whWJvvx7ben2BD+bBkQ3R/9svt1Xxk52HDyzev
RL3CzIMyoTbCaWzIttZAL/1Qh9gQFuSdRK555/chNmQZx8OOd2TzTMh7f327
yoaymr73chttl2xIP7fvno5YQfhEXsx8yDas57xPnH4j4hVfe+ufOjaUw8hB
I5fqU1qyIYI/rFzIMTIbRn3B+zdDtNOWbAiP/PDwWmevxA6X2XDo/87/XO2F
tbrvcAj2KOMPMxtSH8/YR/V72TD7JZRsaH4fhLqTq843wrnxrmGv7cA5+DfD
bZlb5qn3oGS7X40NicvjmvCeDZb1PcD4v/nzuDbalkOv+b7JLyAb7iWH6rQa
WL15076rKM9NuzK/sWnvdqzntXE/SYENl93mqvWRtaxlYTmSajbIhlNqHPI/
5DtLGSTbEOGZ5p7f3Pn6/rkQttmsvIeZVv+wJnnbadsTv3dwo+7DOQ8b5njC
rqZFIYzbPONbY0PiMx893O7GrGRDcoli13NcMxcirMeGWMtFk9kQeyS6DXpf
bZwyF5bnH/yw5sNdy17YsFwWuWjOnNs5vXU+uJBlx66gK479+Lzm39z4NOpP
8P1ZZsOJ+3nB3Ke9fcs8o3OyIbq2tQUYM2sNWNcOO5H5I9l2HjYc6lvEfKa6
mrPYEPsYNTK5nmGr++Fqm3/zq9BFZcOSDw+MmArO4vPACz+L7wjsIBtmPuQT
7oKv0IPZlu1kNNkw8yFjARvm2LVsx8ux2R+eebnzaYRPyI9KnqaSDamVqN0l
bGCprl/Jhgo5ICNuu2BDrluOQaTdkg2tL5ffy8mHjHPUJxy1g56NbbOzJbd8
SF4S2Jmaj7N055vfjetolGxovtTMhrCKQrxlZkPGj+uWr49s6HeWM9aIy1at
z8e5Prja5QOdth023KHljDksLxs6TizLbGhtkcx8OV9MZkP6U9btg6doXzZE
2E7fU+3kzBOuZ9R7adkwvt/bGxsi8/ChvsR5mefG+TNme2XDVc+bLA8e3FxK
jtJSVq2PrGUtC0tiQ5fV2JBYwsyG//vxlyG9Z3PLhmzDc6d5pjVciNy80+c5
+U4dBBtXjXdK2Q0b9mp0zPJNyzl52ljBnJ80uJBxw1d0Sp6Zrq3imJkNm3G7
1sUFwnElG5bjiwyxYSnT2BCBD0sb65oNlyerZMOhXJK0M82OFnUJK+ymvym1
MeA/2iIXzsljr4WOA4PCh9bK6N0DAzUdar6T0YeTk8syCzEGJX/PvA93w4Yf
X6zyWW4vrseIp4kl5L6FNb65/+kEG8qHNTY019TZ84em8uDQeGQ21HYW/DaS
1w78YxeHCjdtbLw7lQ3lvdwGHOj3GhsyD86cOxjCOWDD/vjw803uowE2zHli
4Kmwq945W2XDWp3XITaMGu2jMWWckYiDqrAhrNfYbz/t/FRpL7Mhx+A9J/2K
/KTUFLy30eND9WW+w2CwXq49znPcGoPaQzMbIvhCGpvGZ8mGcazHdT0aNoRL
aqzAseGOw28/F76LtItkNsSf9uKVj4NFGL/Mh9hFuW6ZE8NXeHQdsf+y/6rt
hVkYM95PlcvNC0R9iMyGbM/5sUw2zPuxTjbUB9qaGbAR7XnNrEXIfvASY8e+
7mO+UtqSDT2OdS5yXCJzJLPhWP8Zs+GTGNPaceinbLiMOh9Pi8CGCLbZZba7
aj1kLWtZSKzrgI4xox4DbIj+oI9DyYaZ1TIbwh7EtU27b2AduRApmXMROXn1
YkhZe1G2mzUm2SZYsmFXx4Lf1jWcxYYtF2ad9K3PGz4c1/i41nEhwjjjR1qy
n2zIOt+17/WZVWXDZB9Z+Rz9kcsy2BAuROREfUyxUTVxI/2aAkNc2Pie/XTZ
cBofLiq5zzlmsrd+iA2/v9C9F+vqwo3YBPbh/t68dazT+1hOnNdu2NB+cF20
BxNfKhvKcJkNtfE9/9zfh6jrI/w2x2eNDY980NRNOTPSdz84+kJw5rHTrwb/
IfJhZsNcYy/nSYmaeKM5U7Lh0SuHujyYfOJPmnNeZjZkX2on6L9Kv63JnvmQ
77Cddtt7La/LhvIhfISv6cEjv+7xZ2ZD24Lrsj9cyYaeq/vU2BAJHm25JbMh
45l1cs6lZEP6b55IRD5EX7eOgPk7YUP5kG1vftv4xJrLh3NH5EIE/slsiI2M
9TD408iG9C+zIf1H8NXMbGj+F2pqZjZkzGp8jf+nbcmHfFqL0DhTONCcu7Ih
YjuZDcu+s/zQm78OkV2ZH7XzhAupr7CMGgvzyBAbcj57iTN8WoVYwzUbruVZ
k0bnudLU9tJHMulmJVM1uVIafVM2hFn0hYRxyvykMt7V25cn2LBm77sR74o3
5rKDVZ9dj7/sfFhrXBjnrc1v1vhM8xct2DD01OxnWralrbLQfUs2nHg2tTGG
ux2PRYSYx4l+r7lw6WJekCGRbeQy95MLl8WGvBPlnYLsVc25WanJUHKd+Wfs
r/xEPpXOv3MKDw6NEbFy1F4wn0rN1qefaY2tl3GtOgat5MAhhw/+svjSHj56
IHgIToBj5MDMhvLhEBtip9Pfk++wiGw9j40zs+H2rc2wBSLYBeELWI78oOj/
MOI0Nvz29kb4B2NXhPfzvkiNDRHOiXOxNjrr2U6bV8mGca7tuy2Wsy3H//PG
e1U2RF7+43/fee7f/j64DZbW5liyYWYyWKw53uYEG/r8i7i60Tpip2psyHnh
m4pYQ7DGhr3/o+Rrmn0LyzoYmQ3hD/dH75a3bd9xzMdzvtEv+I92tH9lNjx5
8vWOG9HlMxuagwYbKTyf2TD6+sBnxs0eG65af68J/YPzch0L2RCeg78QtpMN
YTtYzZwqQ/lE8/WBhWXD7po9vNZjQ2xqeZ8hga/MQysfDvm8ZpEPlzl+XG/m
0qztHEfZcC/H26tfrO0scxxgQ2IOb91ZXpur1j/WspaayINdbb6WDYMPy9id
EVdRu9D6hXBfyX4IbCMXWtfwhzZGRS5Ex0P6edQmeYj/8N2wIT6qSGZDvpf5
N2MM5qhV3zHfvLlqSjbU19Q4xYoPKzlo8pitWko2XEbdt7VMym7ZsGY/1K+U
79RC2LpNHEy9ngA10BF0CXQ8lvPf1z0Xavk9n1I2zLY6nl3Wh1gmI/b8wD33
OdnQWuQ8y9TbsUnxefLq2+P8jnfPtvFdG4NsmG2vfCf2kGMfOHMlfjtXrC3J
umDDlg9rbMgzkuczOTJ5z2dte48/jQ1hXeYN1+bW95tdfTvz2NTYsPTPQ1gP
/w2xIbxH3B8siMB71DAcYsNXWh9XBF21xobGTBkrqC8v/clsyPYci+MT+2id
QfkQvfmbe592/qgepzzHclnmO4W2yKMazD3i65Ij5EZtRyUb8tn4kjc5azIb
wi5yO7bbzIa1fmQ25DowrtqP5UP+wznnJ6mjLyr6bsqHcBa2UvjYdeaXMfcL
bIgscpyanRQ2zL/nZUNEPlxkn/2QedkQyf6wu50De+VCa2jsx7xbs+FafsrS
MaGfmWW0HVYYILMhMYawluJchwvZlmV8144YsTUjPhvnp5m8T9BLXB//b8k/
dZG6F8GGI/3KmgxIjQ3n8f987oMz49jLIscE/ER+1s1Wp54Y32PJnigXyoYF
j3Le+8WFi9YMMf9575zWbLiS+9Tck13ulWS3fVJs6Puiqrzf1N8L38ViXc/G
1p4DkreJehfteYbvbPLH1BbK+Ry73ORQoT7fwY0b4buKUONxP9lwyH6arxFM
9t3dy+GniM6OTg4H3W9j2TIbyodDbHhk8/UQnlkRd/ZDkzP02nenQqK+wuVT
waHzsKG2KI4bOVbubbRstNn1ocaG8iHHNudMWbsw8tIkNsx8yPHQ0c5vnw57
XLDm6HpR/32YDY8Gj7A/v7PtT+aTD81xY0xhWcM+8yE6Nuemn6i1+DzPzIfY
cOmPedXkQNkQof/USjQ+kf6WbDiu9XizFz+Yz3lcp7GxSf0tagKP2bDhr6Zu
Hc9jfmc29Fg5jiCzIbaq0tYkH8KG9MuxL/VycvFwLbCRfrb5bmdDdmyzHW0V
bEgOImy4Xp9Z22MDJB8Q3CcbImU/y7ygqxL6S/+Yu+a3WRUfOu+GfFkVfWWz
v+x+z4Ms3F/mouI+4rm67Jw2B87eCKnpr7uRVesYa1kLEnySbYXYIbBpGV9o
DpUprIQwpzMbwkjaCz/7stlGNiT/S5dHNLEhz3PsgfwHuyyzYf+ZMvazND/C
4HNsdAza5Z21XEheToS2e+MhG045V9lwYiwLNrQuYbe+ZMNsQ2x9UPP2y4gR
XJaUXIjU2GQt+3y/zsGG2a80syJ+pee3yX/Q2Pb1MR37kV7byT6lcQ/faPR7
72FsdJ2PqX0p3g3AavvJhp7f0c3zXW4d+oe8d77ir320YaPdsmEvD2rNNroA
G5LPhecQOjYMKAeik/NcggX/+s2xjoVgtyE2lA9lwxrzw17YbOnP0fOHQmhn
Fhvq7yobIvLNNDakzcs3z4ecuX4pGJFtt+9cnsqGxsHl3CCwyBAbwnxI5sRc
QyGzoW1HfpgH49wwJRvCgPIay7hu8EbJhqXuaWxZyYbsZ+0Mx7Vkw6ZGyHbX
D5ZnNlTwQTSOTT5s3tdd6/ptftTMh1n/5tiyYeZDtpWBZcPa+WY2jPw4o9/m
C8ps+NXX10Oe5P+TdRzkw3n2yWy46v/Xefsrv2K/HPJpfVIiH9bWRQzvzY2p
XDiP7DU+UTbMtbyWyYZ/+Wo7BDZcVpur1jHWshYk11wPHa/1dZzFR8TBqS8O
zXG5EFay1iF6RWbD8XPmRuhMmQ2n5ZnRfmgN5SE2dDvZkOeEMZAsnxiPlpGn
jpn5ZSpjknOKlmw40U7BhuV6dPNVPvtLIR504hzWbPhk7tMZ/pzZ9zLb17Ld
8EmwIVyIsA/2R+xXuQ7mzFqCrR2aPr//xcHos333+0rYMPV/KCeO22K/4xmm
HqL9ifwumQ3lw2ls6HORsWC5dkaWwYUNtwzXmM9siHAsllNXRI6w3gIca94V
2TDzofF4UfMGu9rDrc6+mNlQPsxsyLbsAy/TNkwatq3HX3W1MEo2jHreDxrG
uHD7dNjG9F+ssSHbcQztA9RbQPB1LdlQexzjByfKZnKWbMgxrb1be1cnG2LD
IdcK3zmGtkf5sOHPq50fa2N/3e62kw/ZF7ak7dL2Zr7Q6Cfzo+XrHtO2uXNs
v/lvHbMhvqTUz6AeYa5PyJjkGgS0X7Ih22srKtnQ3KTWq3jSbIgQA7oIS+g7
ypiu+r91EcGndDdsuIx4vXnF+Yg/6V7yD+2VDX03Ixvux7mevsp/5M0Qfs9j
P4Qnjc8t161a11jLsy29Og2ZDefYFwaSDRfxTRyqJ6H+gxAHKOfV2LCryZfY
cFbbiDlvSjacyFG6ABuW4wUXlvUm8LVlrGaOK2yYjoteXmPDWeNNrh7OcVnP
Peyf9AOf3JINy3irVc/pn7LshQ3/9hA9bZx7Jn+XrdApoxbhvbEvoPXOERjx
4aNro/ndzEF0/g8ujHOE/uGz5nmg3wDLS3/reZgQMZYQzoP/qL/X+CJciX7D
HKzjU8ZlG4Rt8DXNuUsXyUfT850dsA8uyobo7qdOvR4xWuSWUV+BAdRbsAvC
inyeuXZi56tv/1xlQ/kws2FZcz5L5NVvc5XApbPYkH7DbfQNMd5uHGs4nQ1l
DBgQ4ZqEDlRhQ/mQeUXbUR9ixFb0Wb2wx4YtHx7deK2rXc9++EMa+yQbyofY
4Jrn5naqv3izx4byYc4Tynr2z2zoMz1Y+W857/Z2jw2RMqdMzrsqG3L+MFbM
kRGLxbUo2JCaHtiL0K+x9ZVsKKdxDsG3BRtmviQXSGZDzpljZ97LbGjcov61
iHxoPCXbYvfNNQ6R7/9j/9nQPDKMC3GS87Kh/pjYs54UGy6TyWDDP/3hFwvZ
5PI8nLeW/byiXb0UrotsyD3NmK8iT6l1Tn3WLatdGPDWSC+CDZG8fBof8h+r
vbG23ap1jbU822LuzGn2Qexe+oWW6/YjDi7yDbT+S5PPthsTUq4ffi42bAg3
GVcSdRf/s59rtVeXcJ7xq+QU9bmgv09mwxdOXQ7OYhm1IHr1IFo2pD+bkRe5
kdq5TBtD2bDm/zQkDSsb89l/N57ZkN9cd3N/xDgkPXrVc/qnKrXaEb31XoN2
nWyYbW0wVlMPecwNPyU2lA+XyYYy4OCYnxjnBiK2jz5hL0OXNo9JjQ3lwyE2
5Fz0f4cD4UHfnbFPXKf/uNCLZZvGhpF3/9z7cW9fvH2hu/bashC+Mxe0n8mH
mQ3Zh0/iB7UlMifcZ4gN+R3xlQ8a9tQ+Rexrs26SDSNP5ogvqOOA4CtonYga
G8p8jhPswrY1Nvy6rXFvvlhZsGRD9on3lW3tQxmuZMN4Lo7OQ7serFSyocfJ
eV1KNmTZOF9qE+NZsmHUu0/2Is4vsyF+rc1/23YXu6g+TD12fErJNdPUHb7a
HYs2anlxHA/O37nGOGY2ZJyj1uTo2Prz7hcbUgsDu6RcJBvKpDAiMqsd6w1i
p34StrRFj1FjqFwHE5EPFz3mvPGY04R3JjwLwr9gChvmGjS7YcO9XhveSRlv
uMx35oh63vsXFu/jOA/4JEeuWt9Yy7Mts3JxWo8CLsz5ZeAc82cu8z5r7pdr
PTtg/xnR1MUY8jOdxUzfP/pr/B/yv6Yuwz5wWjcmbR37ucYu2VvzusyG+tKG
zrx1OOrUZzbkU/Zm+81b09kw2yRroj/Xov4TQ2yYx5S+knOoyoaVmKu1LEe6
mMJK7cveNViADXOMmDYMY9hchr6OECeW89XIj+j9LEMHvHt/3Jbblv0zrjDH
GGb7G4xFDhkEvuNZoz3KeDD8LdFD6G8X0zxi1o9H8xLJbdXGsPQrLfs1VE9x
t2wI96E78UkdB3J6Zj0FfRzua/LOnGqeTa3dp2RD+bBkQ3SfqEOf/IFLIc5x
Fhuq9zc5ULe6mELnhTbMkg3lw6jF8eB6XCeYj98sh+syG2Y+ZDvaYo6xHlay
LrhsKB/KhuQEhUuw0cEh8ZxKjMNv2TBiCNvcqF9//2n33Jf1MhtGjd3RuKPz
al9Qr5UPzSHUPR+LGoLyIWwYcQ4tV5kjJvMh/XP97dZeKxvKh8whxgOew9bH
OcuGCOPE3GG/hnvHbIiQTxXRDlmyYda/Oe/SFhp100fjd7sdr8yGxvaxX8mG
cPsy9QL6TQ4hctTChvJhzjGUhZhU1k/jCuJDZcNl9XPZdQS9HnAV1x02lA/h
LPPNTmuD68w14hrma1uLuWveBU7XMbTJZzacdR7GJVLfFJmH3ZcpPCP3q238
SPfChrV1q9Y51vLsilyY2TDrP7CJbCiP3PzueudLChueu3FlX+61kg2zjXBR
Nsw2yMyGtHHt2+Z8J9hwRt7N2Ma8ogO+p7QJ18FccqFsSKxl7mPmQuTAx6d3
3jg+0oFvfd7ZYdhuFhfGNUpciHzy5dthR5zFzWU9kM6nt92P85ENtSPWbIer
ntc/RenYsGAU2abcHlbJMXk5Ni/bC7031PefVTbsYiYrdtncb+ImEWL2onb9
OWoDntt59OByj7nhA+yC6Ms1Nsx8WLKhMZ8wYRPrdqSzg127c6oXI8pn8Mwc
bHj323NdLhxqVmycebezS9E/xrWXw6TChvpawAhce+2i8FXE1Q2wIc8kcs+4
vazIetqZxoY8e9gW7tAGVmPDqEfR6rX03edYjQ09D3O3yJQ1NrTWoXbVGhsi
2Efw84ua5qea+nMlGwbHt/ZtYzon2PD7S7GtPnAlG1qHHT9IGS+zYc5Fw1iW
bAi3Woch54WVDTM/uFw2ZBzom9zJmMqG+qMS26lvqXwI0+xVJ5ANEWIbyzy1
SNiiR9wUsaiJDYdi7Mw9ukw2RJbJhjGfH1ztbP+cH/PBGhayIfZDvtfayGwo
D2Y2zGMzDxtaI3ORPHn6CciHq65fskwxznBdw2ItPwWp2QyHeCizIVyATsbn
frHh5PNx9/lY1H+V0AlavpQNe2Nw9MrS2RD9LrNayYal3Li+McGGjPc85wsH
ZjbkPfsQG04b1+zT63b4GHJeg2yY6uytZUn3aemHeWLST7Pcp8aGcOE0NnSZ
OfwzZ8h75AuJbR5e79gQLhnbWBrGhOsQ+pFtnjkeUnZrePBG1J8gR072m+zs
IHfH9oq79y52Povq9M1cvBKS2885c5p7+3LkTSUHqvXfOynyp+bxrbGhfFhj
Q3V7/EPR72E+ngH4kyL4P/LbmMPbobf38wFlNpQPSzbMNS+udX6D/Xa8trPY
0LE0l6h2ONaPbYt9NpQPYRD4jv3gdvrKOto6vXW082WQDzMbMqfY58y5g8FX
x46+2dUVr7Fh1mfhBfPSDLGhdj3naOPjO8mGMb53T3V+puOYxD4bopOT1wZ9
HIEt4K2SDbWLylFNrZI+Gzb1mMbPWe6lkg2ZQ8HUtxuBszIbEl8nM2vPkQ/l
bGxtsgMiH8qGwU6PxzVKMh/SJ9mWcZAPs+3TepVZtOmRp2YRNhxiBvkP3sxs
aN6bD0fnmNnw7YO/7NUssV39T2Xs/WDD5eo+DRueOf3+ztbl0z025BowtpkN
ldyGc5q55LwOH4D2vUYe885vYAr3Zb+HRfjQOY3N8EnmxNnr+M+z3YdfDNc3
vHVncf111XrHWp5hOX51V7p8ZsPB+2lKbtHmfrsRtSPK5davWNZ9bb1i9WC5
UH24PLdeTYmB88+164f4Ud9bzgU2K9nQ2o7Rx4dbE+MFG5458WbIh+/9dm42
5jg1NpyWoyf/Ng5zaDvZcHBs1mw4KF2t+pPD7xyqY1phw3mPpV9pWRNQe5/c
YI4RmSJqxox0drlwN2zIeT5JNpQPc/tT2XDAV9RlnX3wwrngP45rnk7yfyDG
5mlLMq/oEBvKhzU2NDZZ302YSj9S2iAPDfcz9j220+40iw29duErMWobJpQR
v7nxaccDjPEgGz662MUUea3Zhm0Zk4iTG2BD300w905vnY9+kmOH84pc1AUb
yofYuhg/bVI5Dk+dLfMhfGAtxlj+cMw8PsdkQ9ri05g8WKhjw5YPjRHVvoIO
DlPJhvIhbIHuHvw0Ygx4S47MfGifndOyYcmH2p2NQzWXrXwIl8tvMEBmwxxX
iHCdZUP5UF03b5fHifuZ6/m39P+Ua3o0eYi2J9iQT65ZjQ1l/UV0cWJOjd3k
e2ZDc/4gnFdmwxzPmfnQ9nPuGlhrmXyybNbx/Ik1lQ3zetmQ744xc1I2dBki
G0Zup4dbXV4or3uus+m1H4oL3E3sHseSDRHszeabepplETYsl/EfiazZcC0/
Gjl+tRcrN03fzCyAHykCI0y9n/bIhrm24e7u54YFMxvm9vCLHByTafbCxI41
vZL4QZ4FOScqbCaj4U8qH9IPn9F5vOSwS+c/6rhwETb84utjE3w47/41LkRo
k77TPr/R+6rjMye7PIuyKBuWdeZrcXA9v8yivmGNDdXT52VD/Uf1LWzuo5vh
Q0p+EdtAv+CZgE+n+Wdy3/J5sZ4cNtYsNX9JmT/V2KZ7bX4c2aZhls2dbBeT
EfFnhBHxbw3O+Q7fhst9+3bi1N2yoXyY2VCJWvR3ToUeJOdaBwKdGS6ED89d
/qDJE3rv4o71Qko2lA9LNkTHQ9czP2muOZjHkP1msaEcA8ep18N5HKdjm8SG
8mFmw+a8z4Y9MOrBt88d+owMsSFjc/7Kka4/TZ/+ElxUY8Mytk+7h7ajKhu2
ORkdI9sq2dCcrNaHj9psFTbM+izbkPezZEP8PF3vf5B6pmzY2WwKu01mw1wD
A3sd+nRmw8NHng+52bIZvrYlG8qfYR++d7HHhrKkvq3+J8mG2cZpjH7JhraX
2ZBjYduzxggyDxtal1L2lg9z3UrqvCPyIZ+OreNl31hesiHbex33wobEiZX7
+nsvsW2cs76uvIeQDefZlzHGFqrNPWL82mW8I4j8usQOJObbjZ7FNeb+XiTX
nblv6RPPRtnQ6/djFnNLnLte50OeRYu0979/mF73bC1r2VdJLDSLDalboN5R
ciH+kee3zxbPyOksMs2O9UOrq9SeWU1MzUANw3Zfv5d5TvPx/v2vlXNehA3T
NsZf8j2zIf8PMBVjg9TYED4mBrLmvwkbfvDWr8J2OM/zBG7jGPqQZjb89t65
ucZ/SGps+HGFr4dyaK7lxkRuTG1qvVrqLQfGWO6CDbvcKYl/rB2Pfm49cq9/
rp+uP6T2KH1KzVeifWq/2dC+LJMNrbeIXbFWa8XxgQUvbl0I/8uwnXVtj22D
9hG2iJp8ra6/WzbUPmu+WMbDOvfUPTRfCnzA/voZ1thQPsy1JMzLyfPo5LHX
4vhvvPcvO4ePHgiZxYbwXtiHWz7guzlMEduvsSH9P7b1fvQXzuUY2IZpO3xL
WzbMfIiuuH33dDzH2M94Te1rmQ/9TS0GuOFOe/yss5VsyHjCRHCMtefD/lKw
Ie3KVeRXQWCRkg39zrH1U6yxoffPOJ/rzSobZrFGomzo9fc6lWwoE1k3AIFV
ZUOOG/liRuep/UY+NC9rromIeN3LvjluuX6i4yGj6fv5yov/MPX/hWsv/+kj
jH0wxxPKhlwz9oGbSjbs/8eN2TDXXcxsuBceqLFhtw6+/o8LHQ/NI8cO/64T
+bCu50zPreMchAmxH9KObIjs5Zw99m7YMLfBPW0NkSfBhtnXer+OMVSvAi5U
5mnn0feXQ1atr6zlGZYZLISOBec099YwT9TYcPqzIdWgSPYyuU829Fgyov/T
P/ztaq8N23TfcTzO5DH9Xdaj72yBU3K2xnaVeh9lzQo5MbOhedeRnD90iA3t
627YMDNijjcsx6P2vSal/dPaaBO5RhLfrHxuP4WyCBvWWHBWXT3b7docYMN8
7+yGDfVbNDZRVsOHGvscfXzl+PmobYHgL0r/WIffqFyYj21f5Bx+o8N7zzd5
MLe6Ot/8to+5Df1O4TBywcCGHHOZbCgfmlcFPQkugnei/kLkFf20i8EKVhyJ
LBQ1KkZ8hi9c5A2tsKF8WLJh1CS8vdH5oiKNbatv26XW/Sw2RLDpUUcRFmTs
4Dd9XS/fOhXnZP0I+TCzIcvhcK6L+XSIKURoexobXtr8MGyYCPGP2ig53xob
ls+lzGUlG8qHuf5C2OxGY5DZUD7Unpf118yG8uHht58LH9ZcH7H3rGz5EG7R
diNz5Xso+5hOe/bKs7yLod+yoXwIG+FTCu8x57MtL2pdhK/ytThftpEN5UN9
/NiXMZcNo+7i3aZu5rz6dB5r+45P57xsaPwgPqjYDDMbco76zpZsOE8+mcyG
zBP6g+ylHjtsWMs5w1hG7cnWxj6LD52rcqG1Ssrtbt291rPT1gQ2xIZN7C38
KxvChNa03O355vla1sHcrew3F2Ye208uXIbcu31x57tvLoSs2XAtq5JevfKy
/lj7O7PhD4+vdP8ZeT43cXRvhSx6L1h3Pj8jG1vCmPGa7a51vqZl3lJ9N7Mt
scaGpWQ2jFytjMO8XFiwoW3JhWWN+2Z8DvS4ELn8zYlxfx9u9c7J83xw79LO
ay/8Q8SJ8H3aOTFGsKg8WOaiKbfXDjPXc2vEsLaX2RAe6M2dIqZsLX3puPDI
hcF66krY3/bAhhxDLnT5K5+c2Tlz7nTIuYun4hN/Sa/neE6MbXLoyPIN+kDO
b5Jz2ly5PJp7I/1jlWyY2co2sG9S6zC45MqZnX976f/b+e3rb47zyWw0TBM1
GO61OT31n9S3Lt2f1qOD8+ZhQ/mwZMO33vx5jJkxitkPVB9S+NC6f837ozob
yoeOXdT6e9DYymQKjgUbWlvx4NFfz2RD4x3Znt+wXpN/9USMZ40N5UO/w4bs
d3rrUFcr8dr1EyHyYWZDfUipmzet/lpZO5DxDHntn3sxiZkNrTHo3MnLJ9iw
lchrfXcz+GUWG9Ieun3JhrVjeJzauZW2TtmQsbGWIXOpZEO2hwlhAvigZMOv
vvtzSMzd7zcm2JAx5zvbL8KG/1lZltkQ3kNyTcZSYLfMhvjwmn+HfsqGne9r
61sK98iG0+xYud6FfIj9fhGdpWdPfVDnQ30E5m3TOc68mYcNZ+pViQ35zXxd
Fhtm2Ssb0ifso8iy+lTKIva6VQo+pAh8ePXSsZgDq9ZV1vJsSubCWs5D6xW8
enYravPJhr1nUJtLD/a5/2Bc47Zks6yvZYbL/Od+mQ37vkFXJ9jQ7Uo2nCbo
frnOfZzzsfly8oRdsZKTVDZkrGr7yYZZzEvRjVfSPXmuYytEF0F2w4YyIb+H
tl+UDfGDtW30CXXVck6t2TC9e6nUzluEDct2raM3VL+9XHbg43cipqxkQ7hw
UTaUc2ax4dtv/TL4Ja8n1675YsxxkmtmyHV+x5bm/PKT/ZqaCFtdHprsh7oo
G8qHi7Khthvr3eE/im+o8VjmFNVH8eu2NkHw4u0m1w48NMSG8mFmQ/K0sP3B
938V46tfKjUxkLPnD+0cP/Nm8BZtTmND+ZAxhlNhPvpmjhvGGX6TUYfYkDGB
iZvz3Gjl064W4zQ2xF6KLs88kXu1b5Zs6P9AZiw4h3HMyzo+HLEhupUxtLJE
yYdDcVeyJNelZEPap29Dz0lrJHJ88ojKL0NsOKgrpn5qn2ZulmzY5L0Z1+ot
2RC7KGNlG4x/ZkN+O8+RzIbjXMXjc8v/HU09hPH51PjQ2vQyH/Y7zy3XokS0
GxIz6TL50HEwljDX/Dv05q+DL3JNx9qYGpNKf8hbCiPuhQ2XLbIh57yMmh8K
bAgTMlcQzn+R/Y3JXea5wq/6uPIeRR/sZ1nOn31358romQgbIqvWYdby7Ao6
6XMfnBlcLxci1LAgLym8GPd2a0M0ts75LReag81t5cLsDwrT5Vwxpd/neP+r
VY6chwf18+T7zTs36mzY1rCfOWb44A7Uq5gmH35xtGfHkw0jp9+9cyH8V3te
mQ3fe+OXIQcP/PPO6WPz1YqlPZhwGhsuEm/odrKhXKjOrl0IgT/IA/lTjzns
xQKmGMGJ9dbNq/iLZpteKTmnqN9pd4gNPe4QG544eyI4CDZ87+SJnu2QdW98
9O8TtfFyvbxJm3Y/NvDB3UvBLORX15+x3K/LcdP6AaiTZpbLuXCa+39cTxE9
En/GM9cvdc8flhvblI/nMXi+UPsw56KhVsWv//CHEPOaMq5ffb0d9yQ808UN
jtjH+oGR1+/RxT2xIW2cv70ZLAfncSzWUwswjz3jAn9FzOW9i4NsKB/Khnxn
HdvAicTxwV/o0OZ64VrFtZ3BhtZ1CE6+vxH9QeA+9umz4ac9Nrx0/sPwmT3y
wUtdXhHO4eOTvwsZYkOuo7GUyPg5fq3KhtZeZxzZFw6DP2psiPCd7WCm0k81
c5D6cNaJseXIhvKhdpPoWxs3KBtmPixrjk9/3m53cZK57oa86nuLS5c+6vR9
GA07UdSFH/WRWFZ9ZuXD+A9sr5Xn4G/aM/+PtSNlw/KdsIzLOcmH2si5DjU2
g8ngvsyGeRyYx5kN7YO5gzIb5voimQ25T+BDfYSHxjazofUtVs0Fxz98uRcf
ukw2VDIfMifn3W/8fN7u3Ut7Fc4RLpQNEe6XvE2tn09z3Yujm2MdeVGRDf29
ah1nLc+uyIbTavQpmQ2tfW7Nwx6zPf6yY7bMhv17e5INa6J+Vx6jWTfMhaWf
ajyHRlyI9M4fe2HLhXOzIdu29sNZPqiIXFiyIbpl6Mf3xjn76Sc8CAPqe7N9
/XTHhTU2rPGdbMjnUHz0btgQwQ9We4Dv9J9ZNpwVI1jxB83bLsqGfo9coyPG
y7UBhtrAJqhtTpbnvsq2w2eRDeXDedjQ+EsELpKBxjkbb3Q1As3xoe4NU7Fe
/XsaG2Y+lA0ZyzOtzg/3+fzwmXH49Cs7bx//bbQlJ9bYMPOh+Wq0J9KONhz9
TZFpbMg50ndsgQh5RyMmss27WmND+bCLV308zu3jHJUN5cPuOT66nvTVGES/
IzU2tHYCuqzXznqGJRtGztn7N0M4Xxm/5JeoW9jWFLhz5/OuLdZlNtQG9/Hh
5xubFzVXCjbc/u5yiDl2St2X5/aD1hfHPpRsSD5W4ixhI3xLSzYktyxM6NjE
/2BiQ7kef9XIw1qwIT6l+pvm/xFziSDYIGk7s+E4J9J47GRDeazM6cPcNdfM
wSO/rrKhbWY2hCU+33g3JLPh8H/ZdnccZB423C8WiXccozGI6zZiQ/lwP46F
cKx3Xv9Fx4f4mPJJnt1Z+zLezOH9YEPeEfG/wTjIhrA+sYiZDbN/9jLHxVjg
ZbS1FzbkXRL2Qn+vWsdZyzMu8s4MNiT/JnXcEf7DMxsq1pPPuUIXfl7G/mOW
LNnw3v2GUUs2JFcO/SH3RMmG+LOVtkKk8yU9PpvxYnv9cBMb9mpaVGoiYnut
xRvKhrmOhz6kJRtev/LJ4FhOG+NpbLjwdWmPU7IhsUZIzy85MdHK5/cSJfuF
lrlCe/G7c7Kh/qW5vkTmQGvVk2cT4Tv+j8tgw1yvAjl98Vzw4fatlDP0cbMN
/HPo4P/cOfDCzzrbU2Yw/UPxJ0U33bp8aqesR+G2+JTKA9ZCMG8Dy6ynDpfl
uoHon9rvWJ9rKWa21C8x6nb95zifKLY8Yh9hxBc/+CTk9+/+qZu3sCFsZr15
WAc+Cn/C1g9iETaUD2VD65DzGT6fI2ZC8jXIQvxd1JcYYEP5MLOh9yXr2BYO
85nideMazWJDlsni8Ic2Jeuj4R8qG8qHmQ1PnXo9/FY9NqyKcGyveY0NGUvt
hcY1N76821U2pH98z2PCvnCGbJj5sKZTNnavqx0fOhZZB7WGHCIfyoYR5/cf
zTtOxlMbcWZDrp1jIZvBY5kNned37mx2UrIhrOd90Nh9+2yobVAb9xAbWgex
ZEM4zzw1MGJmQ/sxzsV7tseG1jhEvBfst3Xoc61B+gsrZk7LbOj+nqu1OWRv
rgUcocCGXtMhPZ+5oG3SY2FDnIeNlskj/rfLhog1F5d1jFq/ZUO4CybLbDgr
J4xsuMy+eU9lNsR2SJ9kQ22pXCfZ0Pm9rH7Ihtl/fbfyxl9uhCwyX4w1XLPh
Wp4aOX51rjru6HPwmFyo4J/pO5J+vsPx7/Ezqm6nGvsmttslNhzXBf4y+sAy
2VBfV5afv36jx4Zsk483yIb6ki7Ahr85shkSNtcPNxZmQ8XcOvkZh+7w8aEX
Osn5SWtjtxv23v1/TD7WWIeFCyfGaYiJkp/lyuf+nJJrSAyxYT6v2rn11rdj
gW017Fejz2lsKBdmNoSNHj243LHXe+cvVX1N4Uf0AXTTsGW0eS67egCJ3dZs
2GdDPr9uuUGbhc+j6O/9tsZc63tpvY38/odYQbhJW8oibAjrGUvId/Km5vwz
+Lb6nWOaP6ZkQ/nQ6yaz3bx7usvD+vX3G901Mp5yGht6HGMKOQbnEnbJ0feS
DeVD5gfr8F3lme/1hWH8H5APMxvmvJc5F/0QG7IttkPFunc1fY35Evrm3XHe
0Bobwpuch/9N1iPJbIhEPGXrB/ze27/qarPnsTh58vWICaRWO3xo7KzzCy6E
3bCBwVqMU9RiHI1TyYfMJ9qD4+S6OK/RuDXX6GhrZxvzknyo/6c6t3lqaIM5
1cztfqyZ40MfaINx4FheE/oLg3FMOdCaFLAh68wFU7IhY2y7cqB8GLVsrPXY
2mXhCs699n8VuZTa9wd5+XP/9vcdH7KvbDgPH+5FiPnTH1YGJJ8t8YX0Yb/Z
UKbnGLKhsbD4mq6ixiA8yDXM80s2ZLzkZtmwe3d+7q2lsmF+fuyWDcl3g80Q
WZQN4zqN2PC7mxshLlu17rOWtQzVcUfMH6E/KfZDeAculA1Zx1zWllfyXvOM
muQYeA6uq90rxjHKhUjJd3IhQm7QnHu0PB7bTpyzOv4irJK4MNgQtoQXR4xY
i908snU0njnUBoQF6YtcWLIhgp1QLpy3dsWTlxlsWPpbVtjwx8CHtfqCNRbM
+WPIz0memWo7bVvBhYkNYRT2yfY++CezlX6W6uyZvZbBhsg3ty4FH8Kd8Av7
wYTo9AhsyG+k0YM32poRm10tdJggctHAeo+vds8Cj8d7GuPU0N18Xxuxt6M+
wg1N3YTLkTsGPTZqJ46+m4dGO0v4pz7+qqsBkY8T5znSz8m/2cT6NTYy9evX
Dv7zzr/86/8Zn4wfzEhtBXhO1vo62ZQWYUP5EP/LJqZrI/J2wlL4+jFGsF62
qeGDSQyeDLcIG8p3cAv959iMW8nlfE5jQ2tKGgvdPJuaug+ed+5DjQ3p57WW
GWR25gr+rZznEBtG3pfHzfymph+sAyOQGyWzoXwouxl3CCNyzjmnZmbD+F9q
aw3mOMMaG2K/UGeNY2Cbq7Chc99cMMbvZTakHd8twHrvHn67yobd/16bB6Zk
Q+2NHCvqfbY218yG2q2Zk3zPbCgzmz/XHKWyIcdl7NjX9w2ZDb1Wzf/8zR4b
sp7zPHb61bD5lWwI98GF+LpmNiRekuuDTyeS2dD/SfMWZDa0zuPbo/sisyHz
lH21ac9iQ/u3X/+TxpwyPpkNYTEks+GT+N+WDfMy2XCvtR53I8wZubzGUoyZ
96Q2Ru5BWHEZPJ99o5scEB/vyWdWPlx0v88+eWvn/Ol3Q9ZsuJanSXJtv2kx
dJkNYTGY7IfwQxqz4SK5L2VD7H8uwzbJp2wo903t/0jnhgvLmoX+hilLNgyB
847W6wEsJJkN+d4uf+HU5ZCSDc2nWBsT2NA8NIs8X4xdfDLP9e3I3Y0dpnYt
qlxYiclb9byfOqfsb+La7vwG2BAulA2tH2EtCTgtln200WtHNtR+uBs2DD48
eSLah+n4jmAbe/Xg73dee+l/dPel/jNdnODDrd4x8EE9duLQM8WG6JKsN47J
GDt17LBhPB6PPb5+2iO1sXEM/DHJyanMw4byoWxonlfqS+C7qb+BNj3a4Fgw
XORQfbA1yIbyYZ4n5EeFNSM+cXQdZVF0Q5huFhvy3sCctHArcwQhlpBlsmHm
Q9mQ47GNtSoc07AhD7Ahx82MLhMOsaHPQj6tiZDzlObY0ag7Ave98+uoTYFv
In6gsqF8yDZwDeykDmssnPPfWEZj9liu3UM+lA0ZT2wf6OSfnnsvxGerbMg+
WzfH+YzQWzMboh/jiwdjIsyjzIbaes1PKiPJhnGvJf/Rkg29Nz2vzIaOcXPf
fjrBhmU8X2bD/D+S2ZBjGKPr9ZMN6Z/+qtbikA1zfF5mw2x3LHnA2Nef//zv
ZrLhbnxJzaOKbU42hAGN8zty+KW49ozZftgK5xXz8uBbiizKh3vhKO+LeXPu
eB2Yn/qZ7tXP1/lhnU/usb3w4UdfbO/85atG+H3jzs2o13T5Vr2fN7ZORe4Z
BD4s169aB1rLWpCODSv1LBT5C0bMbJhZcF42ZBvrZJRsCHtaD6Jkw04nTwxb
09ftL581f9KQlg0XGqvS/zT75Rb+qXDh2WvnOn8j34EOsSE1Kj585zeRlzSz
4ay8MXIhst9+pvjsYqMaYsPq3BrK15Jsiaue/9U+V/ooC8KA5P18+cRmV2si
15ywlt80NtR+KBtiR5QLM6/pK6m/ZI7TYj317G1/WWzIPgh6/98eNiz01qv/
HPYh46r0czOvTLAN+UbOHAodNtcN1w8tGHC0bdRkfzi+F0IPfHAz8l8i5j1p
uO3T6H/Dhtc6P1bj1BD97PRLNMbPWu+hL9/f6GworENnffGV/zqVDeXDedkw
fN3ujm0vtBl2tbbWPd+JJfSepj24UI5YhA09d86LPrMdjJR9YEtf1ZIN5UOO
HXlsRmyJWFcj++Yi09iQfjhm2qcda8amZEP5kHcBjNfY93G7Za6xn6V8KBOW
+UfL5yGfsqExiuOaHEe7eLuSDa0VyfMX/R1WxP5XsqH2K3RJ86mVbBg5Y76/
0OWnZRu/w4byIfvdbmsXsk/kuG31ZvmQbajvR3/UjTMfsp4xMYeu5yEfqgvT
PuehX6ZsaC5Tro0cJh865mVNC9mQ7/iMyoFZOMdpfnq5/qR86Pb0x5yl8iH9
0Y8YNsx8qI1UxpQPcw0GeYD5Oo/dMPMl86RWd7AmnAv/4/pvWtc+/ufvbkY7
XuNV8aFsiNDHRffPtUR2I7vNxcr8OBtxDbPz/c7Vj5YNm7rNux9P2BDxN2yI
lPUvkR/uXw02RJi/1Lovt1m1DrSWtSA5Z2f8rujrcqF+nNj9sAPII/h/5jww
tXjD+w8ae2FmQwS7HjZJjjNUJzBzYVUqtRqnsUfYDKewYWMDS+ute9/6lXaS
uTCxobGYJRuSf6YcG7lQNrx0/qMFnvE3On1/mWxYa0s2LMcqfPJuTPqXTh/b
y08vFxa2wuw3yu952fDo5o2orQejwWunt67EGDb1eMfsB1dRbw9GHGLDri78
ABvqR8qyDz44EAJr5Lg2/SPlwpyTRp7iE1ZAH9ZuyOdu2bDL9fEUsCFchsAo
MNjzz/196JzUoeAZxLUx1wkchJTXgnXYBbGvyY3mZNotG8a1ebAV273x3r+E
7tvYwjZSzbbttjbGRi9Gr2RD+VA21Kc050DVHiXfMU7T2JAxpU4927k922Wf
WvohH2Y2jPyho+vnvsrlyNe+PciGweOPr3YxqfAc5934cU6yYcOMDctQJ5z5
i+4vG8qHMITxRTHHRzo/Y9HFsxVsSAye9mu3qbEh+VLlEnmmZMNSt6Zme8mG
+hmTtzLsOSN+LdmQc8Wnjvgs2KJkQ+aDvph5fGTWqFve1mNhXDMbOtbaGLUN
et4+N/CHzflmIqZwxGqMw4dnXo55LBsiLK/lZLVfzsmudmFr12QM4x3Dg42O
DRXs8GHnbZncdz+cG3Oe/tZyznJ9ZUNkyE+HseU6kGdVNpyHD+FA2bCs7S4b
LoNrFt12qK+y4bzsu1cx1nA3+8qG2GT3c1wWFf6/zl+ftFPDhjU+/OPv/keT
R6l9z1OuX7UetJa1INn21fn8Jf9IRH9SvsN3smFTL7qpE9G/L5raFwicBBfK
hmV+GNqWDQf7CE+Y8wU+q/Bh2PEG7IixTgZuubBkwwm2NNeM43Jsc5INaaOS
z0Y2NHcrOoRxhiUblnloFvEpzWy4rOfcEGei/3LtSj6UDVlnnXPsirDRVN/T
p8x+GOyX+mRfSzYs96OOB+edmS/LEBs6zpkNYQWuP3Uhxteh357+VjIS2x46
fyo4cTds6HGmsSHtwFPam+7ea2r6oePDhOiz+A7CCeM8NZudjUK/tGttrgmO
nxlGP1HEWhV8ck6M7amtM53tp/Gva3xNEXxQHZOInbzxafSJ/sq0cuHS2TBd
HzkJ3ZQ+sp7zMR8J16lsr9t3gA3lQ9nQ/JJynv3NtTzyNa2xocwCD8Z8GX3i
X4s9EYaj5sXtu02e1JAZbKitSfbXzkfb09iQ42ALtd/hu/roYu89SMmG6vpu
M66RO8mG2q8Yz0PnXurlnchsiDi34JGYS3ebHDCyYebD3MZ7f317553zJ7pa
i7JhU4fkvc7+Vj5LZcPI4z/aBvZD6FNmQ3XHY0ffDDnz2fEJNiz10ZINWabP
nDUsMhtqN8GX12WyoefFubC8ZMO3XvvnEPxDSzZ0TK01UrKh/qqZDbOtMN47
JTbMtTNKNsRn15y0mQ2N/812Ie5F4w7xLc3/t+ZU5XtmQ7cnZnLW/6d2wk8+
emVXtrUnzYbEPiJPkg3NhbPoOeqbO4sNn7QMsWG53duv/TxENrz/4PpEPnly
06xaF1rLWkrJbJj14MyGinlpmM+woTGJ2gMzG76fGGEod+hEX4oahD02zDlW
W59Y2dA69b38oZkNB/LvdDwoG3uczIbH+zbKGhuSKxWJ/5eoxTZmw/6zY6Rr
XjjSY0O+lzbYJyWdDXiAM0s25NO8ROqeNTbEhobkOnPj8X567IcdG7b9CR78
aCM+p+03iw2xF8EiNc6zVt+xY2/t/OZ3v4q6ezDiXtiQWn2ZV7Q9dvk/uvih
sV1JXcr9jBGLWusjtsIf0fg0hN/MVdjraWJD4yRhkbB5jdgG9oa5EfrN+cAm
cAPnwnlzHHRhfDm1P9TGnvN4/4uDjZ/u46u9azQPG5Z8mOXbWxvRNxhN9ijj
BofYUD4s55bja215bUfRZpuLdogNEe2eESd572LEdzrWxnIiNTaEn83bMs47
fbXLnVpjQ9u2/bAHt7UEje3TDiQbajcz/hA73Iuv/CykxobmMYHDkDNbh6ps
qK2qq434qPH5LNlQu7gxedYizGxoG9SMiLZG+nFmQ/mQmD0YzBoH2YcUNiz9
JGt6dPj2You8fbqrUS8fho30UetbOrpWMqNsmGOvZLHMhsZampuUvKqyoTGB
7qetFjY0DjDXCpAN9W91nDIbZm5kmWwYYzniY/gLyWxI3zPTZjbUFxJ7rGzI
p7ZP2E82zLZFc6taC8P3DjlOD1Yn5yeyFzZ80gIDw4b0d/91jObe5fkrG459
Iya3qzHW08qG6sI1wW8UkQ0/fO/FkMyG1rNYs+Fankbp7G1T6looNf9P2bBc
XlsWxzu22T+2Nr3MfQM1GKusmGsQFrbQ3vKSC8k/+sGZkI6NC3tk7mftXIiN
5PkgF8Zzt9PP6n62sCFM+Pnpt4Mhyxyv9efr8uMKrf0xvX11zsbnQTYc0nWz
wIWDbLjieoidTbDIWzuLDTn/JtZ8Uhij5pm/HawClwyxIVxYsiG2xnK7zCH8
HteK6bfZxPDuHxvyPbMh20U+k9E+2OTQTcPXs839ghgrZ817c89EvfOW57Qp
UbNdxqId7Hm8Wzh25UzYq2CzrZEeFtIySbDS/Y0nwobZDjck+L+SC8cxpg/0
CWn0ycXYUHbC51Y/UsZCPVzem8WG8mHmTY4HG8KIUWeh7Wdc8ylsmOcjy7ie
wf1tvb/Mhl1+3JYNvU5dzGY7T+S9GhvGsna77GddY0OE2o8wCzasl//438P+
89pb/9SxoXwoG2qvRfRplA9lQ95pmA/l8vb5kBobyoUITMNnyYbedzIguTpL
Nix15JINaTfnbr3d+nvLhtxvMlbUoMRf+NGY7cxZCr9Zv142ROQ765e4n7lQ
4W/GmFw0OWeMnMZ3fV3lQ/9P5MAc/8hyfdGzX7G+re4r48GHxFxG/p/2+iPy
Ya4pjLgvLKktUIENmSOcj7l0clyiMay5TiL75P9I+XAVuT/3IryjkLP3+1hc
x5wb2Dld2662DH9dZNVjlmWIDb1f+A4bvvH7fwyRD++3dUzj3NZsuJanWDou
zDx1bHO5x2ntbLSLRD5/uazkwiJHzmC/iz6H3S8xXddemZs0+Yj2+jDkm9oK
dk9iMHMOVNkw//eRI6bGhtb8sLbRKtkw2zmny5h7sJHxWdOfh4S8JkjpZ/o0
sGFZ04RP/UCH/Ek//uv1wXOVCzMbwk3of/hpohuWdsFguNF/zHMvNP5wNTbM
v2exYa67ICPKN9rpog8plgqdO+ra3W/i2vTRwr8y8mGO2CDXdoAHsf/oexp+
rCOW0HfN3KPq/OEXOdoHzpjGhjAbDIEvI3oWeXK0T5H3U1vC8XNvxpgicCzC
OLOu0YkLG+6oXfgLW6fv/smVgt6YuXCI+UsfzUXY0DoVQ/cMcyKztzlZMn+V
bCgfZjbM7cv78pn+qXnulWwoH/b91Sfbzr9LNsy5iLhuTSxoEyuLz2/JhvJh
+Js9GudAyfUabDuzYbbLyBhwDKxTY0PZAd2UmKewD6balDmezdy2Hsd6fnKj
fBh9DRvydseosohsiMBB9JPl2koyGxJPiJ9kjsUq2VC7nOxWsiHfvZfhvpIN
I3bwUXNPR86lgg1lb9vObNjdG8kXNbOhHBjvhgo2rOn7NXsRIht2/09tfcqS
FahzgP0os2HpN1xKXEPyLCc2xBbI8wDfYtkQIaco7w8YD46XWTHzpP3BDozg
h2p+qf1iEe6TZbeJTyn9L2Mklym0rc0w+5TOW1vQeQAb7jZmcT/kZtTWvhnC
b/M5eX9GjtpDL4bIhnLgxDmu2XAtT7Hk+L4uzg5mGqh1MZG7JUstv2ey48lk
IW1N+a7dOdlwQgo2nLZd9jHtbJcVNkQObjR9y2w49LyQDfW7ap5tzfaZDdXH
3n/zf0bOPHWysj2enz/8bfl5zUp/97rU+WdRNhyMP9xNvcllzfPiuJFv5pMz
4au4KBsaf6XNyvg8bXDEu9XY0O9DbDjEKdgh4LXc1msH/jHyjFJ3AoGFsEk9
bWzInDcmMOKs2prw2iefRjas3wf9eL58LbjeHFPunYcN5UPGl7atEULbXIOm
rsGR6C9i3GOeSyUbyofyiLl8OCZjR+3Bcm7NYsOJ9xqj6+u1nsaGHJ9xgT+z
nzLXZYgNtcvJHDm/ZU+/bdmQWnZcWz7Nz2JMX8mG2i22bl8Z6XjXQ7T1ZTbM
uinfzUVasqH5XrSXYb/KbGg/5UZ0R2xNsqF8ePjI810dTa4589L6h/Kh/Kn9
TTuFbAgvWetwnF9ou2ND5pP6K8JxZENzynb51FL9GfoAF73y4j+EwKCZDafp
9tP+Z2rX1D773HG5bGjeV/g2c6Dby/2ZDd2fuZ/ZsNP1R+Of2TBsyKNnljlO
c51EOBKfzMyG+8UgHB9+3U82RMjFNG8NwXliHnmGkxNVNtxLP7k2suHTwIf8
ZyPw4bVvb3bvhXjOcE91vtktH3b78eypsCGyav1/LWsZki4naI4/TGwYNr8U
z1fzB+3aa2P9qjk+K/F6C9eW2O05trGFE2zYMgD8d377Qo8LL986FzLzefn4
y8hJ+v2jv+588fWx9hk6meMF1jt97PXgwmlsqH/YfrLh9Fyn8+vK0+0pWxFH
Rs1xpLsWTwkbeq1lQ/1gzUmjbyy2uey7uQgbogOb3wUbivua/2TsqzRpn1mU
DeUt2LCxSTf6Nnpe9xtb2OOt7j2+eiM2qciJ8u3Zjk+yb6J2Ims9hN1mpCPi
hwgjwhvjut1XYzv9PbUbmSemPDdrJRw/82aXB0fh3IInW6ZE2I51/AfTT/Oi
WidR30xsd+gm8GnUsRjphWyX83oi+LEukw1ruWhKYS4gbM9++hwOsaF8KBuy
bpzLpanLnuufdNd6gA3lQ3Oohq/ko3ENP67fOF5smA0db+145kbRfpXZMPOh
cZkRc93ymv0fYkOZzHyX8AF2whobMpethVDz08x8GLrbw4ZJS1+xzIYwlDyY
/S1LNmR5jpetsaHcR+0KmKRkQ3MEG8toPT/ZEPn6+087xuNezGyIGAfLNvyW
DeXD/N4n1xtpfIi3uzyx9NEYPdhwVlxdk1t5ku9qMtRW3tcagvA0Ihs6tjlP
smzo/rYhGw7xB5/amTMbch7ZhigbOpeWnSNTmzn2UdlwP/PG8HzcLzbkebPX
GEyZkDGnTZfznWu61/OvvZefJfhR8ZyADRF+047PBO7BRfx1V63/r2Ut0ySz
Yfh9Zt/PY5vT4/nK5TnHZ2l7rOT53PfzOjrpR4gQQ/nhF2eCC2XDczeu7Jz8
8nD8v6CPTbunrQFVsmGZn3S8fcOGf/zd/7vz9mv/2uXjqLW7H3GG88veuVC+
lQ0nrssKfEv1J82/rUNPjpmubxU2LM9PG1Xpc6h/EYxjLs3wB9wlG5ac6PGc
O6zH7gRDWbs+82jmr92yofbAnxobluPL++BZ8/rb2xdCx8Reyrl3y0c8Luss
yoZyFTZN84fot+l7aJ5FrNc+W2ND+VA2jLjSNldOtmUiHNv5M8SGCO8ihs5B
PXaIDckJy285J5jvwVbojDU2bPLdNHX6Ot378dVOfzMmLbPhz/+1yS+CH+kH
518J0V+0ZMMyt032bctsOM65NX4movNlNvS8tduxvbZydcTMhvSbfXO+psyG
xEZqG0S45pkNc60UpBnXPhsyHtbxMBeNbCiLss58rJkN7Xf4DnS2u3GcJ/cd
XGSdjTw2pb+vbOi4L8oH1it0v1xjnlw45szJ7yUys2QunMWmpTAOnD/H0J9Y
PjTukPnb+ILsjQszl5ij1TqhsCHHYn4j+8WHPB/NtboszqVNZBlsGPf9qF+y
Ie3ybuVJsWHzn9AXWLDJRTf+nX2m6Z/xnNQ3nNWHVev+a1nLIpJ9P80P07O9
yYbWG8zLj21OxvqtSGTeGpPKht/duxLcpp1uGhv24wgbNvR9N4yIX+kQG1Lb
EC489uGBjg3343m/+LO3tCEuhw35jyMvCf93T0PcofPU37IhXCgbknOG79Q1
pKY8++BLjO6HfQm5e3/MFDU21H6X2RCdgzhEeEVO08+xyZW+3eX8YMzw85xm
txpiQ49dsiE6/r1HF7t9veZ8Rwc1lo18lRybZej26Cxyh7ktuC/YFlYJvbjN
q5IZzhoYtOVxwo70eKvHZg3XNXUNrUvP72DFET9gF8WXFOGYEZ/Y2k/oo/lp
Gvm0lfHYhQ4/4t1f/uK/RJv32toIuZbgMtgQ3pqVm7QU9JzIFTqFDeVD2RBu
amxDzdhzjdwueP7heGxrbCgf+p5C/994H9XmYu107vvT2ZBt1WUb/+OmHfpI
f+lb5kPZ0PNhO/uEDtnMgTobRi3Lx42d/uNTv4t7Bn09s6F8mHOS8DzT5ug1
z2w4zgHM9b8eQo2ykg05z67+w3cNM9TYUK4Jdm8ZO7Mhog82/YscMKO5LRvK
h/KftUw8tuu4zqVfJSIb6ifL/h43s6H8bLslG+qLqW6e2bCs4VirQem45895
GIBxy2yY9z32/ks9NvzP9D+8LK552Obpkg/lahg++5Zmn9TyHOY5To05mCfY
Cf1fUF555b/FMVk3q13etZR+nPyu2UzpK366CGw41F7tnMyd0NWoHP3vaeOj
1shefUnLfhq/JxvyngDhWG5n3thF2h6Kgy2v07S8pM0c7P+GC6+M+gobIleK
8cj+pavWkdeylt1KrhHY88dMteir+zwFbKj9cpq9UjbMzwrsgJO5lsc1xNDD
brS51uTCGht2/DjiwsyGZbt7f35O8xEtn2PXZhx/72xovapBNiw47YnM44pP
KXXtQ0+/1YhxgENsaO3zmt8n70k3Nt7tfPasfZ5zh5RsiI47iw1zvg/tRNaA
l7PgTmMAERgNnVsdXv5oWG8f2bC17T3NbGgsIxLn9/B6V8uNvjVs0vgJaweG
pfiEq7iGnCN6E8vQV7THLcKGtKntjL55TXJuA689/dSWV7KhfCgbsp++B5w/
cZy+M6DvuVZjjQ3lQ2xR5sgpmVAZYkPmBiIHUs+E83DuyIbyoflJc96UbKOr
sSG+hfBNthdmyWyojtld85ZnMht2fJjqKEYeqNF22nRKNjTOT9toyYbmusk5
ako2xJ8PwYeQ+EN5MLNhZj9rD2Y2lAnlPdlQPmQf8xbnnJ5uX8vl4jgQN2a9
e/k182Fm7WyLncWEpd+p4+b3pp74uD3YMOd9+c+B/7O9yMO2LY6r/TdyybY2
a2MQ98KGzTwb/6ZN7gGeKZkNI7/tiL9kQ31aa8fgnRXt+DyxFi2spB0PPuRa
NnHJ475wrJI76Utub4gPiVfEhud1gQ3LOpy712m2e8eCDT0OIhsaN0mMH+e7
6HsC9bxbdxqpbcP/f82HmDmIX+kQG966djb6LRuSh4rvsiFcvnIdeS1rWYIM
5W15KjiwlCPjvDrTtnvh1OXgOZkPLqyxYWarzIbNsrbG14gNkZINkT/94Rch
3976vHgG9tmMY9dyeamj1/4LF+HL/WZDdQTrbhMndXrr/ORcetJsSA2NotZ9
ZsOcIwb7oTXqqbkHF1JL0BoUyNblU20t5Uk2tPZ6yYb8h8MQ/Lfld8OwgRxo
7hjmWK5Rt2w2dH94zfrXCNzRxLptNPGKXRzbZmd/cXv7xu+z5w9FDkNEXeft
95+PcYBdbrd+bI1f61chsCPnmnNwcB/RBz8R9dqogxixW8c6MR4v5wUIxrp9
Lux71jJTd891+vbKhmyzyL2RuWoRNsxtaPe9n2yg3NPGtdXYUD7MbJjfdSFe
Z+fcEBvK9OyrLTM4dXTt+O08qrEh15vvXjuYn37dufN5lQ3DD/M/LnR8A59w
Pd97+1cdG8qHmQmjhsN/XOjOSV0zs+Ht78f3V9T7eLDRs5nJhvpA9LZtfUqt
oQEffnOv+a29y7jHzIewIWxl7QefuZkN2Q5+c7/SLhh2rFSrPvuSynqyrHVk
SjbMOVuGhO0498yGCHOfe7zz9U1+urvR//N+Q7Xu8KnUdrTsnKA1lmietWP/
AutscI2wHfoOrNberHHIsYrEkGc2JJ6TZxUcJxu6H4yY2TDH38mG8mPU+mzZ
MOfTkQ21Q8K4siGf2GVDWjZkGc/Q3H/65/+WXBZ6xaiv5FzRplgb20W4Lc8F
2stcyDKORQ4hhD7ApfAhMu9xov5i+154GhuW/VEyG5q3FJFdZUNYECaUDb8b
zeeNM++s2XAtP1l5mhkxambgE3tkMt4NgQk//OLoBBsu8h5SJsxsmH3W4Dzb
q3FhKXLptDzPe3lPWtoXHz3c3umz4bBOuxtO5H+oxoba757UfOm4MPmx4lO6
fWuz2m9q7M3LhvgFmoMG3Q4WqunTLkM/z2wIF8zDhvo66WPndnyP2nA/XA27
FXY8JF+70HPQux80cYR8ZpuMtb5/amzI+FK3gWPr16e+bx5N2nScWCavWF8C
huP6eN3Yx5w/i7Jhvpf8RAf0HUMTx9JsZz/Le6/Hho8u9thQtmxivm509izm
pflgMhdmNpQPx3OmyWlr/cmcd2caG2q/5Vpgj+b+hzX4lA3lQ8fa+taygm1Y
t71kQ59Xcpj7ZL/L4KKWD41RJEaP/rJerstsyByH3+K46X1KyYbNXGruCZ/J
NTaU42Q35q5sKB/Gse9dDB33xOk3OjaUD53Xub48Ih/ynfOJWn7tuHEOmQ1Z
tn33dAh9XIQNL136KIRxlxtkQ+1ptZyjs/6r7Fe2Y00TWAg9e1G/Qfo3L4Mw
P/iUDeVD1/vMlg9r7UV85mic4ABk2nFhQ9kMyWxYbg8benyuhWwINyP8lg3Z
FtEHVjbkGNogZUO2I99qZsPIBX3wlz02pG/kAspsyLGad5A3e0yYz9Hv+ooP
rZ+qZ1XaRnJtDH1aGQviNefTh7Y7PtytTtXM8zobdsdp2dDfazZcy7MkP1Y2
JP8Mgv5/8svj1fygTZ2/7WLZ1Y4Jj13tv9+VC2XDT758e+dPx/9t5/ixV4MP
hxjxRptrbpHn0rz1gppnYd9GmM+ppocOsWHWE6dxYdQaH+lD5AnJY9/UL3ly
8YYcy/oULpvFhsjv3/1TMCLCdxgBXpAFebcKM5hvZV42tF5W+PS1cWrkpkF3
Vu+GAXLNwr4snw3hN3RJ9HbmNL6Y8oE6oO2FDjpab4wj/HT323Nd/Bg+pXyS
BybGa6RrMHZfffvn0IN9d6J/rTpsxGe1Or3+ocHI9xp/VLZnP3gF1pA/qHWB
UBMQnRidC3/U/WBDxhb7IeembcyYraZu9/T7YhYbyof0La71w+sT95U237Kt
WWyIXXtefi3ZUD60bX1KnavZH7XGhvxmfiPOWeYf90vJhrIe9kTzqjCH0EVz
PvuSDa2rjh0YGdeNnGTDmG+tD+PYRjpmQ/kwfFvvXey4jna9HzIbak/0uScD
ZjYs9VLzg2Y21ObH8dm3ZEP6at0KzhmWlA0R/V05Nvzy2ea73TWBDbNPaU3I
9/rC7/+fnYNHft0xqmzI/XR047VuuTGhHrtkwXnYcJ7/rWDtgg3nrWkgG+YY
yizhF9/OG9nQ7X0flhkGrmIcSq7heYc9G5GxYEMYjLwpd26fC2FbOIvxlNNq
fp2lyOiyof4QiGxI/K02TdkQpjIWTzakDY8tG3IP2n/ZEC60BqRsyH+eNsXM
hrPEeid53Jad5zXmVcuG8/Lh0c1+vcJ5hOuoL3jM8wdXI04Z4TfXYlr843dt
bqF1fcO1rGU10uWimbLNwY2NLs+IbEjO0j/+5UbUNSSHKQxVsmHn//XNiQk2
rMlu2fD/Z+9Nn+WorkTfP/tFOF7E/dLRH97t2y864prbtsNDA4ZuYWwDYhKD
DRowOhKYo8HmaGg0gkAIhHC33qfz8rcyf1mrdu3Myqpzjo6w6sOKqspx5947
s9Yv18Q51Gc5V7nPKmxYtj/bEWs113OulcyDy/TfyPPwYFb37HFhw7zsP07V
uVC5cP747m+O/vsgG/ofKRvCE3JLmeckC7ow8W8ypFy4Chve147T1YTLNSuG
df1W10F/9bi5xrX2EeOhtNvBP48zG2q/tIYb7eWafL+d6z2Wc9ncQfp20mZY
ktrwSFvLe74vSzaUD5exYZm3CKFvrO3Qxqy0y/V/HWJD+bA8l3UlyuVcW/Du
RDbMYt/a/iE2tK6htde1N7Nftn+VbMg25OpEn1LQuahZXmNDhPkh8wXvN3Pj
TpfXM/Nha9eePfPK3JAlG8ohiHU1SjaU+eZy5vz3zZ4N5UPr1GvPK+1j7ON/
w2unn+l9Nq09Lxuyn3UrOHfJhtlGag2GzIbaeM5cORb7l2zIuldPPh25fOBC
2VA+5JNzZDaUDz1vzvUzxa/FOiVT/6u0SarzH3v55yvVuyvz65TrnDP6ZM/G
fqf3nWBbamZmNoS9YCm+ZzYMG2DKIQMbul/kl+nYEMF2V7OpIWUfhZ35y4tx
zJ4Pj/xTf2zzmuY5ps1NTiGfECIf5uPLh3mZfEg7tW/KhlzHlUtbIdP1jv3n
wVJg8qn2ZdgQWfUc8CH+q85J+9j+zj6/g32xYcONbORQJNfmaGtq7CzYNmHD
8zfP7h47fznqGiIlGx7fybH3N/pP2VDbAfbBMT586fUfh2+p9Q3LZ4U6u7+N
i8psaA3F0Bs62+Q6z8+SDVsZtyVM9S3NbIhPJjI3Lo+wvmGt5j1irOEQF8qG
5qQhn07exti+d46/EAIP8XsVNjQWMOcdVQfP32uifybfD5oNtTugI2sz/f2/
/799jCN84/Uj1K+3H8JW1PEU28d77S6nKbwSdof/ujo3tyLu88GVni9kr9D3
713s+eNaZ5d5FGzIvYjejj/di0d/PHiPtzUE3u/rfcjzU9hQPuQcXOfM77Nd
rj1s6P1MZsO8nmuDC7me2n7L7mvZENsh48FcwTarXU0mHGJD53fYtrsYSv2E
ZcPMh7Bh1LE7/XzY0uAW9WrWD7EhsswuwTlta+QwTbUWcm5NfaeDe7p8r9aF
KNnQe0retXZEZsP8XIdHciwhbIjIGSW7yIewHfcP3GwNw8yH3AvUfIQX7C+5
QTY8du65yIuKuC6zoczhvpkNqcP41FM/CobNTKrtUDavXQPrtR3JhuvEKKKH
c9/y/1mr7cAYlBw+5rdKe7UTs69syJzKtWHYFjb0/Ze+mo5Z9vfMbEhbs30w
2+zMazPGhuUctYaG79JkQ/1Jp9rLpukI7Xnx3UTMwQPrZs6lH1Y55kHzoWw4
pW7j1tXFmjVThHwzxjcyxpxLWyG/GaMpxzlsHXkjG3mSZYwNkcyG+Joieb1s
WMbqsAw74+f3zwUXZjbElgjLyY5wYcmGn57/wxyb1djQ+BLz0pVsuL/P1dVs
CssEvdCa8gvj8Riy4Ut/+GPYB+VBxDqHVTbsuDCzofXtyA+D7q+uhY8jeh2f
z/ziH+ZiuLJP3jpsGH398LNUM3OegayFZ64VY9V6OwvxgB3LmAfT2C1zgsp6
MB220sgt8s0stw3n3U82jHYbu9vp5hyL9sgf5ks19jDiyO6171PICaRfKefK
OURbn7/3+xqMnCtyP4z097psqL1Mu1L2N+a89It5RK37twoblvZ8eYG+CX/O
rTb2cyoblu8rfNdjrpiSDZH8/sF8NvGu4d6MjWtsmJ+ltBd/XlgQu1TJhvIh
zI+/m36oWd8s2TDWPZzlIc3sVurd5mzVxqTtWjZ0DsJPcBU+g7QNPdlj5uPD
uthn5I4aG+YcqzU2zPlRYUH8QzMbIvQLfEBfwS6yoXzIen0HOQ5sKB9GHZCG
9TKryDc5tg7bEVKyoe9E6a9V2LD931wvbj78Zjs2RMo6dzL6lDhGc6bJh8Z/
9m3s+DCvRzIb2m++i8rxsIhsSE5N/UJzf7vdECfnOZpFNnRua1MfY8PaOcY4
bWgdfY54bcYz7q8usr6N0Rw5Q2x466ubIeev39wTG9rXsmG827q0NZczZ5kc
tm68kY08qdLHQZ7sbIgnhutZjB3jlU9u7P7xL9fjOXKvr2MwY0MYEJ9Q8tog
JRvCdJkp3zv27AIbLjzDEhuqe3IcxBzt+ysHz4aRE+YR5ij1vYC/8S3dungu
hDbm/B9jbHh8p61lceLUsdDjyUdDbvCs38JA2tUyG8IoY2wI1+V8lPiX1mxd
MmFrK/lswcdXRsvMsIwNrY+3H2yoXpavpWRVjiELwdPa1NA1tSUdFBvKh1PY
UDZHhydujnsPm+LR4z/fPbb1bH8/wl/mFNXWZK4efU5XYUPYOteGx3cV+6hs
deLKW3GdJUfn75kNaTO8wHXYVu2h5VhlNpQPtUc6vvr4kusHYQ6MsaGxi/Kh
tUz0Ya+xoXohflv6WsotNTZku7l6CL0P9Oy7bEg/tG2e1UFQby7ZkHMZvwUX
0Y6SDZHcNu53rls2lA9pMzYGjiW7IZkN4QdrIiqZDbPtiX0Z15INtUvRTpla
NkT8rWQ2xDYUtWqIE791uWdD+RB/Rbaj3p9sKhtG3p8H83XvlbAPF+v2woba
sd586ad7roHOvRn+7R33aafFNhxj8M2FOX6U/cn5mWseYj9jrLP92WuNe7kZ
W/mQ5dg8c46VITas1XqM9yBdDRh/R/3JJUxSnmOvNjzZkHPHvJjgR7mq7IUP
S9sd79jgQUQ2zHGCq4psiJ3SmE/YsFa/ckgOWz/eyEaeeNkDGyIlG56/fiOE
399+/5c5Npy9c589A3Jti3h2NWz46ov/unvz+lbokfcrzxP0sCH7xH6y4VRf
0VUl1zUM1jJf6CNiw95mWGHDnsMSG546eyrYUBsj7UdkhlXYkHUw4FM//lHL
J52O+UKjnxGvgX5hfI48NJUNzfNZY0P9oLI+DodGDNt3s9oAnFMfxIhP+vKD
rr7gVrDYF/c/CiZhP33HaLM1MrhG47FKkTdafXD+OuASYzVhQ9tgDpXMZ+o/
sgk6Vm93DPvJ2Z4faQvH0GYng5HfXR5HYCX0XPgLdh/y91zGhvJhjQ1rx4IR
OZcxkjJXX5O94ZcxNpQPZUOYMmzU311fOJ/nZLspbOj7giGbYo0N5UNrPxj3
aj6jWa35OhvO2cwfOmfmdULzd8iG8BXMk/NoIDU2DFtd9w6E75wT/b5kw//u
dFwYL8dxeWz5EDbsuaxjwOx7mZeXPoTht1mwoXZQxqZkQ/lQWxDHzEwnG7KO
c5Z2P9mQa+W9Ys2OiLAOWyTS+jvMsyH1/rh/zGuS2ZDx+SzyVr23a62RmV27
HUNtcP09+mA8Nt57aBbrPrJtx4br8Ii5PbmGzIas0wc4syHXaOxnzllLLkrG
1VwtvgvI9T2GeEc+nMJGJR/2dnJ9dBsGWqfGh7mEluVyHe3LOxfm2JB7bb98
Rtf1O6YfyK+DDPHhL0/d2H3hbCvrsqG5aGXDfm6OsGGue48cul68kY084UK+
0og/HGDDZbU4YMO3Gk74zdkr8VsulA35P+DTfBkLz9CCDd9+85chJRvCl9gc
l+W3YT3HnPQf8LD9T0H/gl0X/yP2jw2znr3Aho+wdkU/loU/6TPvX+hzaCjt
f0OdDWs5eWAa+BCbE3lYXFfaYNDpVmVDdcPsZ5n16Ll6ifdnNcKtX+57b2W/
2FB96ElhQ22eXL+xs5wfm6l9m2PGLn6xNXgfjbEhYu2IsLs9aFlt68qxvq3G
P3J+66FNYUPjKckDRB9r/4XvGFN4KeoJjrAhXIxYP49csMi9zhY9xIbXoqbe
Tm//NaduZtIaG5JjxFhFdE3tLSwv2VB/Nu4v74OoJdFcT+/LWbBhxNY2cwKJ
/KbNcWtsaL0MbUOZ88wPGbUEmrGkXezLnCw5Ldco8NhsV7Jh3t4clDU25Du6
qOsyG7p/roGR+TAfjxhDRD5kLtFvjIPzJLPhB2dO9NcBl5VsaH/n/5Wp9Sn8
b5IN8/9nrTYGgg/fH19/uo9R9RhDx2cb7XTYGmXD1s96Zj+TDbGJmnsosyH2
aoQ5mdkw12Ucqo28Fyn50NxLfV83DAQrD/XXuH6wNzbEhs67UGSvbJjHYhU2
5B7m/Njy5OShbdHjEPiwrFu/qnAvlnlRN2y4kY38cEQ27H93fqbKMjb0eSIb
Kre+ut7zQ40N9TFtn3vzbGgumRt3W3sk2/FfPcSF1pK2luK6bDjzJcvb7R8b
yjLZn7SsPX+gY51tlEU+1JIN9SlBJ8eeSP6ZP378SaNbnem38z/qr3/50+7b
b79QZcOaf566JfobOr2+pfaRNQyNj+G/LexEjWRdfV02tE3hP/pNW//OWg7o
ftnv8VbUH9zZ/fre9qw+5/ezvIv6bcI2XD+5aGAO9DmWyzvaNm1Tjlmz/fZD
2MXung6ugk3R0zLXIeaYgUU5r7GK5sHRV5Rrow0wiTl1cg1GBJ6SEcl7aa7T
VdlQPsxsmHMJyUTZ1tvqmyfinHyy3Ht5GRvKh5zfecK8s74m/ssI9mY+PW/J
hvKhbIidm+3vdGOufZj20k65MLOhfMjc4Bz3/tbm/8n1G2a5RobZ0PhY7Ynm
M7FGRcmG9Avj6b1Im+GUGhsin33V+j2q06NLm3dJPpQNZSp8RftcuxU2NPcE
OjnPYmtUZDbkWQp/cNw7d1q/QZlKPmQ72pDZNtsfPa/2mBzbltkwP7+ZCyUb
WmORtvK/ktmwVifSdzGMD/vRxsj52ui6sKF8CBv6Dkhh/5INp+j/So7VnMqG
COMB61mXptzO/JEyJL9PvPN8cB3ncj7k9si58mF5TNkw3it1vJnZkPc17Tub
2T5T63WM9VlwR5cXp2RD7nXZsFYLcMqxVxX63jklH+7lGtdtD9crGyKM8zJf
46Of3Ij8pLMcYOuJsZey4ap+uoetF29kI0+6BBsev9zy4ckJMnasxDey4fyz
bcaANTsd8tqbLwZrwoUlG+bYQuyISMmG1k703GNxi/H8JM9gsw/nqG+7dy4k
P8XX91t7oXF6fZ9VOO3AxjqxYV6OP+nLr/1HcFrPMd9d6fOSvvH6kUlsiL0J
vZq6efDJUA106jrAMLDIKmyoLxzr1PNlvXMXT0eOU/O+oPv7acwe3zkv2yHw
EvX/IndBhQ3lhieFDdGf9dEcsrn5niPX6bxy6XQcwxoWtFXeKtlQLhpjQ9tY
1spgP3xH3/rr0RBtjsynGhvKh7Ih/aJdkblgmxFy0rBd2PgKNpQPZUP6Drsm
bdSWNKsZ2M3LATY07tAcNtqFzEVTY0PZC0H3RodHz4s6Ah0byoeyoT6c6Iee
m3bW2FAmKpkrsyFS6qkIdROQzIYRA1vJY1GyYbleRs15POBRYymN81PvZjue
/5m9jLnzN2MddekaprWfSjZkPcK7hvZ+bfctc7RyfZkNEfTnN06d2n321Tf7
ujpyod8dm3yt7Fuzo43lkM0+nmPC3MhsWNPL6X9zkzCnsCfJhgj9VvPDvN7V
k7KGpUIOEthQPjZfbjlfSjZExvjQOp3mSBraLvtqzLW3uYYTbz0X1zaFDafW
GRxb5706xITOjWW2v3LcnI9TbaBcL/GfCGO8ChtOOX4puVYlwrua/HvDhhvZ
yOMt2Q74i7fPzLHhgv1qGSu+vzN3zLwv/qY5XjCzFza7K3duRqwi4nLZ0O2R
sgaGbKiNkO/5HJlJa7xHnhzzmh4EG1ITcogNF8bivYsLNQYPbMzxI002Ssds
ChsSR0hMIbahNmbrdPCg27TxC53P4wpsiL5H7Qr1U7kCvRk9WZ6LGuVd3XW4
rvXL2j82NL5MXT3r9L679/+c/fAtlbVsL9vChpxH7gtbTFfbHB3RnDDq/vLE
l42+DOMp5IyRT/Vfzb6N7Bf2uch/eqZfHnlRm3E0vhNWijoX3+9Eu2GaiIP6
9sKc/7C1udZlQ/lQNtQWm9trDE+8u2nGVhvbdw8v9n62OWfNVDb0/mrfJ7R2
Eu2YzBtZsGTDzIeyIev4jV7nfEMyz2Y2lA9zPh10eNpB+xx7Y7JqbBi1Tpsx
JFYRf+D43twjZzrbIFJjw1ynxLyRsB613DMbyofqpej23BPwkPddyYbodGN6
ZNZb4QrapV+wbLhOnkNziiIwbsmGciHrz147tcCG1mO0jge/ZT/5kPX6e567
9HaIbDjULtmQua1NrX3PM8+GHIf+zZyY2TDmTseVq/hY9v7JE9gg6pnc2u79
POFxxwrucznjJhtqG43nb7N9ZkO2ZW7yPbMhHMjxmJeyIdfEHBzKI7qqeL0l
aw5J5i33lQ2nnG9qm7OvbblOf+YxNqzZcqcw31QuZA7I+bLhlP2OdjFC64yV
bMi5sBcac5j5ULl999ZovpvD1pE3spEnUTIXUm89aq6P+I0uSMmGSMOXfGb/
1JINle8f3JxjQ2pk/Pr4X0OOfjiLXS65EJ/SWTx7+/zSfpj3WfYMkw3NdTqe
v2Y9Njx/o5VLt29GHcNnPqz360GyYR7PMTakboV2FZlC+9OLz/1LCLrBEBta
WyrbodhffRrd2LzzZV9h29JfrNdNRthQrkNXyvlHtZvlOua0Q1sanzAXdrlP
d97dvf3tTshXX1/azdzjd/X5/WJDOeJRsaF8OMSG2F/tb8eA847N69bX+Epf
009bK7UlENqCPtTXgS/YUD4cYsO8LdvAarQ7+xCbG1Eb8xAbyoeyIe3ye1ln
k3cY2HrNcyMbZj4s/ZhrfePyzIbyofMVnTrykTbXr72QdylDbNj6Z7e+f+rd
ME0w+ZezOpaZDZkzmaPM56lemtmQ7fiEA/AnhQe5bvW8KfkuSzZcVc/OAhvK
hzIfbXu3mVsIPnqZDTmnrDWzh8/YsM/pW3CYbMj+5ESFC4dy+4fduOnbfM/I
hq+dP7X7zFsf7B559YWQzIY1G1RmQ8T8P8vEZ5FjOMYOf3z9l31eGf08jTWT
F1huPpKcw8U8Lur4kUO0Y0PaKhff4pnSsSHb2r7MhmNtnDo32vvm5qR9ch/n
c3HdB1E/UH9vvpNzB+F9hmzoGEw93joxkTXJdeYZnyn7/OGvN0P2woaeTzYc
qxsCG8qHtXdIh60jb2QjT7L0/qRFTOGyGMMFKdnw5LwNklhE73m4EIn4xG47
vsuFmQ0R2BB+62PECjasPhsHcrnBhORNhTM5JjZH66zVj7U3P1K4sMaGvW9n
kSt038c35SMtGZR1b354qve/RT8eYkPzL2p3kbfQJXsbUVEzYFU2xFdMHY5x
RleP2mGd7Q9OUFdGaAOfbn8QbGheXf1bwybd6PRRh+C77dDxzZuCbo7uaN/J
a+yPj6x5SIzlCdtKp2vBB/xWN2N/rv3m3Ut9HsN2nG71uVhZxvW88Ow/xafx
YPSJfMnYsR4+8ZzG/eqfu59sSH8Ht3f5WOifXHM+s5N+mpn9prChfNjboFN9
9cygvjMwZrJkw8yHQ/ZtRT5Elx5jQ/RYzsd86H1Im3Hi+QIvlGwoH/IewPEj
z+t7Hz7fn3OIDft3Et27C21a5oTVH1Q2zDo2fpHe0zU2XEUfxO4Es6GLlvy1
qi4Ov7qP18l3axBgm0LX1h+UmDef37Kh/eH5zYFSs9FZZzOzoT54ue2yIcJ4
7dw6Ee9ljl8+1rMhEnr11q8jdyvHKnO5+Gnc3ipsmGUKG8qB8l2Zh4Rxzrkq
9e/2t+8GOB51RziGcbc8S+BFxl7WlA8Zw7G6E0OcV+Mi57f7jPVJyX7X77Y6
AHMmX7t1W9Zhn4VzdrlqfDcqGxoLzbNmFTbcT+GZMZULtfHDhuShWdfmvwqL
zuZyK5GfNp3zsHXjjWzkSRbZcGF5wYWrsmK5Lez3uz/fDHn2VJsTtWTDa1/O
aiNmyWxYrmvz1ZxdWK5NAfbjf504RHiwxoa1c86W7Y0NX/p4sc96JjzgmhVy
YebBITZEN0bQ69HvYQRtdbIVgq6qjW4KG8oosJ32xlKvZj1c+Kuf/o/YTj1/
VTZEz41aB2893Z8n6hI2bdZ+ZHuCSbu88uYEkeO0RZkHRfuf69QTMxsaR/c4
suGZc0cjdjH7P2abk4wWsZ8jfsBItDnVdC/Xr8uG9GHmuzyPPHaZE3eIDeXD
ng2xTzZ6G22DL3I9x6HrqLEh4wFD0Xc5n6i5ZRiPzIbyoWyoTc26HGFzaNpI
f9XYEJG9tTVFDbvvd/q5W2NDln2y/XqIOVx41pVsiJDblPX4EK6rg5ZsuE5u
ff1iSzbM22CDKNlQHrBGo766+b9ijCsiv3AXr47vm1yY2TDX9tPfXDbUhka7
3zi/s8CGEYPZsV9mw2WcM6XeQs0OJkMzJpkNa/uX7wBKNvT9TGZDjvfG734S
94JsiHgsWN36jn3dlKKN/i5ZfYgNp86h0kab2RAxZ+t+suHcffDOM32MrHUv
ubeob4Jwr+33OcdENkRy/O2QvL9zJrhQ4Z32qrZWbYVj+/AfltebuzSzIZ+H
rRtvZCNPsvzyxE6VDRe2G7An4nuATez01csL25dxiSUbunzryo1Cd5w9R8w1
gy9p7TkjG/Lfzjb6iLJPjQ1dDx+2ORO2gxcX/2fqtoExDkQ++/xmXA/POz6x
FZYsPceGB5ibtMaGirUMazr4EBtqx2AbGAImyXUqypyWsuaqbCj70Q5ygqhv
6o9IW/DbRPC7kwXQ3dDdWS4XLmND2zPGhn2+wcSG7qcfn+3jfOj39A3nRbdB
d2Qfc9Zgw7POXdRCv7/dM5dCP7A/LNHaXFt7CIynvej8zXPBz7Bw5Odp2Djy
hH55secMxu5RsSH9Qx9rh45adE3bufdyHQ/7jpye3INh8+lYahkbOsdsO/3i
PuzvsTm325ZsKB/W2DC27TjA90tcF+fJbCgfZjY0/lU/Utpj/iD6PLOhfMix
fd+Rn4H99Q+woSxkn2Z/PudHZkPi7PDTzGNjvfq9siG10mBDfSRrbCgPjcXX
tXVW3hvcBp3z1pcfLRw/s2HmOHPCjrEhYyIbyoeRw/bYr/sYt7L2O3lO2a//
LynY0PgH6khkNlRvPtvNw6F+YK7m9ZFzKOX6zNvW+op9c3zhmORtuP68blbD
ZtaOzIbayojjy2xYO8cQYwyNdbYvrjMn2ff2t5+G8DuzYazfQ22KIclsqB+M
tnvYkPcN+33OMfFZx/gMsSHjpV4EG8qH1DbU52nKuXhP4Pyeyoaz3ETzY873
DRtuZCOHJ8GFE9mwun/BhsevvBPSstkr83UwTszzIPvDiSUXoq/f7/KYWcei
ZEP+T2p1DmXDzIDWvTCmMPJbNFy4jA3bZ9U0NuT6Ebiwxob2FzyG5LqCB8WG
JRfy+8jJ8yG2ZYgN0QfkwVL3NxcsPplT2ZD/J/aFdawBiBCTwf8mTEguGpit
Z7CHV/fEhsTu6Q+qrx8cxTr2J/dnzkGpPq9+P1S7QX3d/gp73sMrc5wFJzxK
NrTWgzX0MoflXJrRxjuXevukY0mb4DTqQhj3OTbfW7/SWwvLx9gw82FmQ336
3Ia2WdsyuL65R8kLyn4yGdsNsaF8KBtqB7fu4bJ7WZtsyYbOLQX/WeJzff9g
rKnHKdkwrjcYop0Dud7lEBv2+V07v9OoydlxyhgbRh7d5ju+pNaClw3lQ9nw
6FtPN8+sxbyRq4i1tOHDrXOvRP33IT1/jAXG2BCb5Nuv/LxnwyHbZMlx2VZX
2157LmI8cWbD0FOb+5H1+IBmNkS0HbLu2Q9vBBvKh/SJ+W+0RcqGY3lRsMO5
PaxasmGW3FdsD7vRdtlwanye28qHZS4ultEO+sQaGfEf3bHh2PGdq7ktcntt
XMprXHU+8ny++dWlENmQMTUvittMPV7OeT5FtBfKib6fcUz3cq+tKrLh0LuI
zIZ88n5DNsS/dMo5mGvmNqqtz37LQ/Ov9vuw9eONbOSJlffX50Ll3v2bfa4Z
uVA2fOfTd+Pz3b+e2f39xzfmfEjZFzbkP0O7H8LzKbMhy/Sf8pkB1w3VOfQ5
Z/6aGhvmOoPLn30V/fFv88tlw+M79T6S/3ouLGrO75fMxRYOsCE5Z5Avbn9a
vbZsyxtiQ7gQgbNgvLDRfbcdtd7Iz6IOj05b+uXJhtbIHmPDyFny8MocU3Ac
9GjYS8YMhth+vWdGlsFMmXcfNRtahwJW0+c180dvm3xwpatxvxX700Yk6gxi
q23mv/Ur/N7nguhy1KzLhvLhqmw41Dfa5rQ75vi3HNunvcz68urZy9hQW+7n
XT2+tkb9Zz1Dxbulzj816pN/f2WBDWt8mOvTy4HmD+W3dVSG2BBbre8vMtvp
1+p4z/wPT8xdj23jPQdirtwaG1oDI/LX3GtrlDOH8piXbFgKy4mL4nM/2BDB
z3OIDdeVrCfChvTTsn36GjEPryzYnfyeecoxkQ1hPM6jr2RcW2JD73N5MLOh
vngf7Pw15m1mQ8RYefik5CltfbCj55YN+W5uEftF0TZELG1mw6n9W6ulCC84
x3JOF/tQPow44447MnuUuTmnsqH/8eYQau2Wq88X/zvO3Ti/0MfUOSxtaFP4
c1U2ZA7Jh7LhUJ6jgxSZbYwNj517rtedYEP5cCobIszT0kfZ2ooI/w34uK7S
9kPXjzeykSdVRtiwxi6wHXlH+Q4HwYWZDdFj9NEJqbDhsfOXQ7CpwVOZDd0P
9ht7JhsvOIUN1TuzPiAbTntGjbPh9w9uRX5E8pKOsaF+pAdZq2Is7wzfn/3w
UrQVm+YYG+p3GXldiLPq/EH181TwZYTRamyo/aV2fLgJFlRgqDl7498W6yfs
lQ1lF9mQa7L+guzSM23U4bva11DUpzTbkrJvKcu094Ut6/qpaEO2qQ7Z32QH
8/5zHQh9xHFmdRa3gx9bDmj5E36BM7Alyn7ZTqffKPeW+qy5OjwGwr5yJ+MO
lw612fygq7ChfJi3DXtZd2/6Xsiaj9YpC9bt9HK3m8qGjpN6Wua1zOmZDeWx
kg3LPDjMv7ePP9vfD5kNMx96DfqeWgfRXLXWs8jcKhsy3vqqZvtNH29YYUOe
V7Qj5kHTN7Bf9msr2RAb3H7FXcmGUef+xR8HMwzZk4xH+6yznU85ftgmOz/p
2no5p2RDYhYRfF2NXcvntKakNlfZUD6E1VjOfMu1EeXBz7t8nAj+d5kN+7Y3
/MjvzIb4msIpsDS+4LIhQl9aM15OlA9lR/oWn1VENmTdKjXWa2MvG+aaIEP7
yYaI9TCs6Ve2I9u7/V2yKd8zq6/LhrZNNsTeCZfgVyobIvR1mRPHvKNDNSam
imyo3y1jviob7lfOUsYm+9MivLMgJhbJbJhth+YtvXd//PjMS9kw86HvM+J+
au5fxmCID8lXWi47dP14Ixt5QmXMn7SMKzx343KVDeefzQUbJlajXkTUfuq4
UDbM+7f5Nq4uZUP/34fYkP/uVme/2v8flzqIfqTj9sO6ndDfcOEyNoz6IG+d
rvLavo5lqk/hsjE2jJwmnbQ5wm50cQBtf2ATQYbY0BoJMJr1GmS6sPN2+T7w
CWUZx5IZ1mHD7GMX+Tq6HKpzOVWb9sBkOZYs5wyJHDCNzrIOG5YxaE8qG47Z
UxnfXFM+3zf2aVsve54N5b4xNpyx0I3ePspy+kbmYlv6kG2nsCHbRX2RLvck
IuN9/m07b607kccssyHzKc/fPHfdt6/n0fGhbGhbrZmB2MaSDeVD2fxBI8yF
st5djQ2feupH8Xn6P0+GnRAfU+rYy4Y1RliVGWnf8e0XezaUD9u+Wdy+ZMNl
ejC6pXa81j/7+MI++qV6L/X1+hIbsk32ESzZ0PsYXnvl5afm2BCRW6xh4dyj
LcxhfPFgEmMvo+0NG+pP61iVbGjtSvT4zIZuD3fBgZkNWR/+fJ/+YS7eizmp
v8WqHGHfTGFD3gd6TZkNaTttHIpxy9eV55/ffU6FXf27Wa6SVYR9PzhzIiSz
oZxtzUdrVkY9kuZ6ZMNg/WbZOn2I5Jw0suGqx9gPNoRHqe0YtVAbMZ+T/g/B
hs3na6efCUF/wjdamcqGvteonT+z4bKaFvn3YevHG9nIkyhRz3BJrGHJhqv8
v+APSh4YfUxlQ/4/+V7jMdkwL6MefRkjr35g3fuch6bGhm2brvbH5piZDef/
t24U3+t2Q94Ry7fI0e16H8+x4QHmnqmxYb+8WUY+0j9+/EnEQ1JTciobRq6T
zg+UGD64K/TXB9f7eufw38x2MWNDltfYEB0YJvS/E/2xjHs0B0eZl2MdNvQY
siHsgt6nPUvde1bL+lqnD57uc4m6TcTQdbln+A7/mesG4VpyPtfWJ6vOUvoJ
yhT5PcY7W0eCP06ee7mvJX+nizM0hlE9NeeZgQnxl0VkxODE26eDN+DJyEPf
5SiHJd2W/c+cORbvu609nmtFrMOG8iH7cZ7QJTvGpx20HWlj51ouQwfPeX5k
t6lsyDmwpWCDM68RkmvEl2zoOTIbBqc+qOfl8b2BbCgfZjY0b6l5/2lbxJdy
3d3ckg3lQ1mS7bI91FjbGhsi6PLatpwbR478c0iNDY0hG9P/V+FD2htM2vUl
/fLab38yyIbYpsxpGXVVluTuNPemz37ZsNwns2EbTz5vG/W6ZEM5xXcD9HNm
Q+yrxBci5p2RDbV3xzV/c2GODYMPmzZbP0I2lKUiJ2PDgMYeIrJhjRFkQxnS
GETZMI/X/e8vzvnir8oT7XuV+tiz3PdkmQ1LVpAN5dVcx2EsxgzhnYFsuC6b
ITduXwo25NyyUWZD77vMhhE33AhtkA2Zp2XO3KHcQAj3Y85JU9rsHqUYG8rc
gQkdD95pYx/EZhiC7/PJp3ffOPFGz4X8P8Brs+f48L2p3bt2fvM7yYZDMZdl
Xx62jryRjTyJ0nNLI1O237m9HhvCYeX6ITasiWyIXsv3vN8QG5qXZt7+eHXu
mEPnq7Eh7OT7SwS2oqa9bAgX1tgwWLCUfWTDnt1T3lPXYSeEBcfYMMdG+fyH
q06ceKVnHOsCTmFD6lmQi5//Q9jvqR//KEQOJK4Qm1TO4eb/81Q2jNp8318M
JjOuRGYMeXi11/GzP2C266DXcT3Ud4C79osNvZa/BzaUdbO9rGZDzLlDFfsB
RkS2rhyLdtbYUD6ssWGOASznR2nPM35pChtGTZDEAs4z+zZssc3Yy4Y1Psz5
bxFrd+R2yobyYWZD7fD6LyK0lz7IbJjz5npPyBmyibFwJRvG/LjSjicxT9Tw
e/Mvra99zjGyH8KxnIOZDbUnlayZ2dB6GmPtkYe08fU1LBOXUFfCMdReXrKh
OqhMmG1Y/9XxNv0Mb8GGmQ/LOoRsm9mQmELr2p04/vIcG2I3yW2VDZEp+Ti5
9mMv/zzEvnBd6a/J89FlOU5/qmDvHLMny4dtrdr6MbBVIdo6h2r8tXU+r8xd
P3NhP+Yk44Cfs/1sn/HdvDA8p/J7hri2xIZt7qsZG5ZMODR25AjObJjzCT1q
gclkQ9sqGyI8D3g2wIbI6++8urt19Wb/H1Hz91yYM81cNyeVy+RQ2dC5s2HD
jWzk8ZWod39iZ/L2mQ2n53HZm2SfM55fJRuWgq4nF2Y2nPHPqu8gkx5fYUN4
8IUz1+dykc73cYUNK7a9tcYv2QnH2BAmRM5sn9h988Qbuye23mp02HPhA3vx
yoXdDz94Y5QN5cLwU2rWw3/sw3prWiA8+yNXd8OCmQ31Gx1iQ+uvZ8azLl1v
K3x4tdeZZ7GiNxe5cI9siMhd6HswCzqQuSb19Qu7Ajp+w8ocA/7huzUisTnU
/GKH/Eq1Y+W2cnxsYuQ80f9H/0iE/odFjOmjzbKCOo15Mlt9ebuvXdH6p24H
L3IO+QI+xJ+V8ZrChpkPh9gQZqLdLx79cXCutQ7R3WWfHJOX+6KsHVJjw7w8
YsweXu3j92j/0WMvhjAmHnMKG9Jv6r+IeWNmOV92+rlfY8P2/UHrsysvcW7t
E7Jh5kPYEFafb19r12Ystc1nG5Tj3fsO35qPiauxoVy4n7pqjeuwH8mG8qF+
m7QNlkOYl2NsmG1lsmFe75h4PNmQdWzvckQdNHTURueXS7XHZja809zT8O2r
R38a+5Zs6Lsk2uMYyoewIcfw3i3ZUBbJfFrqydmXkmtHv6c9Zc6PIclsuIod
2Gfh2DbxfBxhQwQ2jH5q/jtKbpibJwUb7lV4TxLx7x0b0v9lfiT4MOLt3nq6
j3+1DfRTfl/IOu3hc/mRumdfbexkQ/y6zQl1mGyY50T00d1WsA/Khti8X/r4
Rs+GSHmsMqeNOZDoZ4QxxlZorGFZz2KMDUs5bB15Ixt5EmUqGx7d3g7J7x/X
4UJ0AvLDIFP3yVyYxVr3ZTuMHakda4gNWQZzcszI73c/x0jUdfnwJbvd5icd
Y8Nqvx8AG+Zl1slAbBdcOMaGn3z8XghM+M7xF3a3rhzvc4fIO/oITmFDuU8O
zPZDcpNyvMx/4Z83wobq2CUb1sYm+5Ly/lfuQVfQZ+j77y4Fp4RdgHw7zf84
OjkCE6jLPylsyPWyLecyX0nmrlWF/WKONTLGhpkPMxuWeV09Zuhn97f7dmUu
HWJD+VA2lAOjVn3HX+W1WuNBhqqxIT7SjgXzn/Pd+vJsb/9Ul6yxIXlXrWVB
7Un0K47HGIyxofFQ5leJ3LRdXNQcG96a2e9ou2wIq+S8Sgetq+JjRt0JxPrr
mQ3lw2VtgQuxPciWZex49j20T1zn9XKe3pezOb92S/mQZWVekpINs60S/shs
yHo4g21hN9lQPmSelLn8Mx+WvCsbynSwTMmGY7Uj6v+By8fba5zChsEKd8f5
EDE3Db6cU3MPTW1vTWRD+IxnfGZDxkxfctmQ+cUzKjOUuVV5ZsqOXvO8/nBt
bizd1/yg5n7ik/qHyEHec1P7FZENFdnw7p1zIeS8dR/+32E62RD+y/lxEd7/
8D5AP1bWeaxyLH0ejMlh68gb2ciTJr98/9NWltSvOH7pTM+FmQ1Xt7/N2BB7
njrs7Fk1zprmHF3GhmMS+ULunZuzISolG/by3WIuT7lQNsRHk+9vX2g5kU/k
vb8s8mLvA7pHPuzthCmGUamx4QtnLodsXTm/e+Jco6+9/UIIPAjLmDdmiA3N
k6GNxHg+/O7Quf3vR//5P//6f+/+7//9f8XnKmyozQ7bFXpwri9vTokyJ0jo
8V19gFK/3ysbwoXWArDumfNW/0vaq+6xjFPz9da2jXp8zbX0uTA6/9Vgu4Y5
zJ35NfktG4ENzSeLfRebhjnn3c/YmfCj/P5in2/Hc3g9NTaUD9dhQ2xh+pMy
L7DNws7oYfQ1c4hrQrTlua85QWZ5AofZsLRfhr3u9vZCbqMrjW4S/rR9LfQb
/fuGkg1r7x7QD8O3+H7L17TPeNwaG+r77Jirb4fPbjMXYUP5MLOhNUnyHGB/
x1U2lA9lVfTWC3e2ev+8vm5mhQ35ftC6Z34/Jx+qC+pHjGRf0tK2kI+HH6W1
6cqafmUdvJINFf6/MhvK6nmbMjcKtSDJrRO5kLr/QNlQ26THKtmQd2gI+jMM
UmND21/WZJQ39OmTDbEd8qkdtcaGj9o2tYwNbTttlQ193zelretcj/0pG5a1
f2RDBDtXZkPaqJ+vbLju+Y0d1aeVexA2XCWX7EEJ1ycTkpOUT7gQ4R2wbMic
M54Q/jM3rmyIaCfUP4A4U7ZVL6jlJBrLSaMctp68kY08KULt+chB03FhZkO4
4tlTV+e2hw3hqfKeLWP3lJa56nlFYa8cDzj/nFqNDTkO+vkQo9Jm9Qfr3PP/
XrKheXKQz+/PrlMurLFhTUo2hAsR8pYSk8jyvp/X8Cs1ZnDhGIkNYcFcu9B8
pMQVwIXkKB1jw6wfsyx8Lb88F/+jMGC20dTYUBtKZkNtZw++v9b3JwzC8dFh
2R8GU+c3x2aNDUv2K9mwxmX8t6ODcx5t0PzXq6tzjbAVdS1cr+5gfb37XU1z
fQ1/CGzoviUbfvX1pVb37OqLRFxwn0vzWhwLv9/Sn3QdNpQPV2XD1v73Wc+G
zqGwN31zoV9e+rIuY0PtpzlvrbxJ/xjjN1/7dJENM9sh6JTE2MqMxgXKhyUb
Gv/JHG/fj90M+y/3jmwoH2Y2NLYNQR/P7yxkQ/nQdhjPF+9n/vVHIY+KDbWR
xnuHax+EzogeWbKhdTnK3JX5eHJhLU/LKr6SbQ6a1nfeMR/bPrMhOVjpS48j
G8qH6NLhS93FF8IbsuGHH/62r2VQa5PfGbPMhi6DNWEW49bgDI5lTpWh4z0K
aX0exvtcm6e5LFdhw3WFecTz5tylt0PkQ+8hf+vnKr9lNtzP9siG5qg5bD70
/XZmQ/kwbycbmsNHNpT7GE/Z0H1kQ3Pn1upJGos41sbD1pc3spG/Wzl5NTjQ
37LhL94+E9+1NcW6jg2P71zZPX/zQm87g5vm7+tZrCE5ZXIcYI0NXV6y4Sq1
ZPN+spxs6P+750ZgycyG/LfLr6VPUo0NW1lPL85cMMiGnUwdxzLfTObBXOt+
GRu+ef7TkDPntuK5TjuxeZjjHzaYwoa167VfyWtqjKHHW4UNsXPwv41+HOcM
jin8C7uYwiH/0iE2VO8eYsP8XnmIDRFyqvBJbnpqTURNTvzjbp/o603IH7bp
u++uL50zme20o3J++iX7Tiqch/7G9hm5VzrfQ7kDvdV8N2wrG/Z8uI9sGLa4
Lk+pbMh39DPjDrWdaIfmd+Qx6vo7s6F8OMSGOSeJ/MXvXGclt69kQ8cns2H2
Oc1zSB875qrvEIbYMMcxyrzu7741NqTdjp112O0PjqPdqmTDXPvQ+n7oxSUb
yofop/i4DdUX2C+xPkxmQ3w0ERmQez2zoXwY9Se6uhAuH2LDdryms6F8uGxb
+g47OsL7n5INtU362bNhx4fYXMK2d/zlYEP50OPXbJvht9yMsfUv8I3MbJjr
QmQ2RFatK75fErV0RnIIRV2RLlZSPlyVu4zzX2WcqQ9inSXzJPGZ2dBxcCxk
Q+1h+9lPXDf3nnw49I6mzL2b663st+BDChcqQ/3r+w5rbNo/smGt//WrHeI/
9lvWx4euP29kI39HMpcHs2PDnh86X9KSDalbiPAM+v7BzZ4Ns11NP878nJIN
S26bf07c6HlNsZZZud3Q78yG5ixFPGftPLW6h/LLUMzD//fwP7t3/fzeOxta
32JufLqxmDKWwX6ZCWXE5D+a2ZB93rl0MwQuJaaQduD3ym8YES4cY0NE/88X
jvxzCOvM2T/EYnJhjQ3VX29/uxMSen7HgeHTV+STYf1e2BAp85cwX4JFv2r9
J1v22o5rx48WfT3bg9hGLih9/dDd4UK2I44OPnxc2NB8KtnnjbbR12w/O/Z2
y+nN9dHfXuPT//aPIfgDf7rz7iTbue1Zlw1hK5ZHDcTmGDm3qPOTbWhjzkEz
xIbyYbYpRq6S27OYMbnPHJPapnNumpINeSeQ+5c+NAZUm2PkMxlgw34udD5t
bS32m3N9VmPD+f5un1W5XTU2VD9jniKcT930UbAhbOd9Qi3FU1svhZRs6Hf6
HxayDolsaDwlfWRukyyy4V5qHZS6OX1pLKJsSJ4NdN3MsG7v9eY6B5kN33/n
ueYZfD3N18XcolnkQ39rNx2qGUj+yf1iw6l2WOf6sny3sqH1EyImeA2bHGxI
vvCp12CcK/Mt59DN9unavjL4qnXql4kslNlwqg3/INgQm6FsSM4ZahhOGvcu
x8wyrlt2LPsj2xtLOWxdeiMb+UEK3Nf5hZa+odoGgwFlB9mwsBX+7s83ey6U
DdGrYUM5q2RD9JIae7kdwv/bjbvXW4b79N0FNrx0+9zu1TuXBv1JXS4HEqdo
7jm50HPmmhjmuai1L0tZRwMurLFhzY9xqvB+uhy3zHJzNShyvtFGjBks2XDu
WM3v/zi1E/UTf/2b5yJ3qlw4xIYeF59Sc4maQ1QmHGPDGhewzvwowQONHkVc
IcfANue75VXYUAa0rkHNb7SUORtW0scfFRua0zLXnvdcU+dMfn+BnYr+MmaS
dmBjQohPo34G/lKwISx0WGyo4C9qnGG+X+A+2mqeGW2A5ugs2TDzYY0N6Vv6
Q7uofBRcde5oL1wj9/MUNpzlH535/loj7/zNrbnaIENs2OYxnDF+bb7W2DD7
4DKet77eimvhvchiP7fPK22J6rnYtNDHsDFlNpQPOR/9Tk16dFLqMiD7oWdm
Lst2v8yGnBdWol9grhy/ntmQdbSV77LiGBvmNuwHH8qG/Rg1Oiw2KNlQPsz7
yIWZDWUipGTDS7cuN9d5uvObnz8WNflqdSdgw6H8jtq69psflnJCx4ZDnKV9
CZtqZsN1zgW7wIbL+FDfXXxFZcPMu8vYkPZi417GhuvwrWyo8Jx9VGPlfxf3
FL9hw7cu3Ng9+smMDR/l3DF/zYYNN7KRvUvY+rQ7ZTZkuXbAbBuUQ05crR+v
Y8NrX7bPuZxTPrMh/pb6XOrjNMSGoft9d32BDbVNPr91MeTZ05fm2DD7qubv
cmFmw6j/Vpy7ZMPsO1LjwgU2XGDUeR4s81WszYbmopEPazUucixhwYSZ62ts
SC7Sf3/9jfBjRV76uBVrbvzq+Z/18YZDbEi8YBbYR0bK12cej8yGcGGNDa0p
IR9GzM93231t9Zk/8sw2mOO11mVDdXbi7mQ3ff9gAvKMvvDsP83V6zh7/lif
TxOG5XtcQ1dvg/yesAp1+46+9bPYHxsp9gVtr9e6+s2tHfGj0H1Xea/AtdOn
1pjE75Xj6yfFOehn2J02y9PyLz6v1vHWnxL2028xGL3zlzV2Ev45f7kV+OHX
R/5n6Mcx1g+uFHb3vbGhteWJOeQ6qeWIeH3Ya7hX4W/4gphO+lruHmLDzIfm
+DT+8v2d34ZwTDkzahjO1aaos6E8aOxo1I9orpdxiXjPPsd9nQ0jF9Y3F/r5
3M/5Ln/MMjZ0jt+9u9PbyfQzzWxovhT7WbuadS9kQ/mQmLh1dLvsy5m5jPMw
NtQDhPPMsVtjQ+INs45N+2RD+VC91jp5y2KU9loLQY4o2TD71ZXc0OfcrdQy
gA0jr+m3n/Z+JJkN/+vBtd1vv7kecu7G+Tk2/PLz1h7HMWCdGhtyDm1dh8GH
5nctr93+kg3JRbNKbGgpU9ilz+nTPG/MW5T7KW8zdAzZkHcsY7VC1r0O74dH
zYaOFc8zbb2y4aOeMwrzeWxOHLa+vZGN/BCk57/CDvir93fm7IGy4bLjwYTI
vfvzbDj//Mt692wZ+hH//9nXs2RD7FTlOWVDuDDLb/+83fwvDtdPpM469kxE
u1LJe7DjH3Z2Ir7v/ne3ds9fvzHIhpkPc6zk/LNpjPmG2RDmMTdNrbbFHBtm
/utkzk80+Y/m/YkpPH/5TF97Hj2P3C85H+gYG8KBxsSzLewHd1h3kGOZU2YZ
GzJnyPtJfBocyG9zQHKM9v9vxgnrsOEUFs81wvXns34554D3sEGpMw+xIduN
sSFc+KSyIdsasxk5NjrfTex80aa3nun5y/nSxvK1NSHkJ84/xIbyYY0NFdZj
06Td1hdhbK07zvGYjyUbyoeZDWU+Yxydc9aZZ6x9jgyyoTXszsxqdDiOzsch
NjQvi3lPtaU7n8t3U7Kh15UZTVui58xsGPl7Hs4E3ZQx3g82zOJ/g2woHxJz
SC5PfCVz7YgpOrZsiMAZY9uWeW3WuTZzzZTLZcOo493lG2IMxtgw5kvHhkjb
R/w/tfHgsKF8+NJvf7V79JVnd4988FlIZsOhfnI5vKptbso16qe4F15zbIbW
0V+0HVsrbCgf7idflCIny4a16xubF84b7MRT60iuKtx75Dg6yH6ozZOci4dn
31Qf3YMQYjt9f7Bhw41sZH2JPDJvnwkW7JdlNpwQxwab/f7jG8FNciGS78dr
X7a2xPZ5Mm+Xcfudhn0yG/ZM2MXxwXI1Nuzl5NWQGht6jpwvQDbM7Th77VyI
dTZqbMh3jotcps5Ow4HkKpUNc35VlocPXspluoouD3+ZA69kwzneK+IDx9gw
1ndsSC6Z9y/s9DlCZUNtACUb5loE1qKXBc+cORZ+lGNs6LHcHw6AATk/OjGC
3oNuT8zbVDZsGbDtp7E+jjHofEpruUjXZUPsV2HDangGOw3chR5oXhmvTR9a
joEfIXMbX07tovAJfSK7oc/DJBwD0S/VnDCcYyhXab42j+9x+U7fRr7Pr872
+Uz0heRa2I62oPPb9/qz9r6k99qcLzfvXgrBbuy57AcZx5w0jDvXxJj7rlk+
HGJD+XCIDcvrRfRpzTbBHF98bOvZPh/sGBvKh9f6ugg3ert29iPQt3Y+dvCj
Ohs2/Wi76FfWk6PJvLzaSYfYEKGP6CuOKYvn+olDbIitW9t8y5Q7fZ4Z7eIl
G+aaefpy97ldCzb8xb/9Q8QeYidZlaWG9G7OA5+Yk5Jl9FNmwyk18RRsjcaO
vfG7n4yyYW5TjgkspVa7wn41X0nJhsH3312NdugrKRsO9d2QzisbIjfutt/f
OHWqZ0P5ED6hLzPnDF27bKivHnbGsRjEvcawycZDfrzq/vrVUodklRhXcqhN
7U/tycR4yobho975K5b71Y6TcxAwlhzD/p/K21PaytjoU7oXPszvnKa2R3v8
f6d5eBh8GDVeurywY3P6sHXujWzkcZfsJ5rZcG6bATY8drGNlZELZUPvPziP
Gkr+lg3d9pVP2uPIZGxvbCL/sRw714yI59aDwl7WseDg705oo1yY2ZD2/bGo
F1iy4dHtyyH4SdBujsV2cmFmw5xL/k9Xz4aUbFjzXxyzYcGGC2NS+ohW2DC2
S9+NB8RPFN9QubBkw1LQ59Hlg1OabbBlLWNDc8dgG1MfZRxhTvRdWGiIDdU3
ZUPsaPiU0k/o8doec508+W0ZG/bvIwo2jPNRS6CzP2HTOXOtzQET+U4bHdt8
MMb7YT9jO/qFNqrLZyb6e2JD+XCIDeXDKWzIdTB+xB46vuZN4Vr/fO43PSO9
9Ob/meM56yiaoyfbTYfYUD4s2RD78nsfPh8S8aFN3+szyvWhp9sOpMaGmQ9l
Q9bRLtezH9xr++g/9akhNmTuczzaQx9F7p2GT3M+nSE2ZEytjRj1Q5t5xzrf
sw2xobqe8Xz0c/b5Ldkw2xLdjv0yG8qH6+q++rlS00Z9WjacUue6FPRGxtVa
frIhMYdjNrSQh+Nxh8QFmj/F51hmQ/PWZobMbIj9klrq+LzmmM+a3XDZdWY2
hO2Qt9/+ze5zLz4/yCbLjpvZ0P/qvfraVvt7CRv+/vl/CYELMxuW/p6K9kXG
GzYs+bDkY7lTeylsqC0qs2Gf9+fhIiv6Pb/bxjYvYzIGr/32J3E9K/XNEjbk
v7j0EZ5qUzW2dRU2zOeADf97hX0OQpgDbT68jU/pRjayrgQbDsQM9tLFH5bL
ZcPTVy83esbi/Scbmr8ELmS/zIXRho5fqHMBf/nfKRtyLGx7tdycfb7UnDO1
wrLwHMcP6WyK+KDW2DDvw/nQn2hXyYZtXY7ZOn6XbHji0vkQ8rNif8TuoY42
xIbYJBHqGC5cr31WsmGtRv0ftvu+zXXrZcOLVy4s8Gi2wcmFNTaUBxHtieSF
zNdh7YghNpQPzT3q8bQphU2g0eE4pzUJp7Bhf96HF/tcpLRBHVh/QJa1+Yg+
6jin/Rxjw5wLpsaGmYnQZWkTujLtvnXndIixk+jrfBqLaH2HXA/DceF+cDt8
DdmP/qE/6R/7137Kfof61Lo//d7qRrP4SWPZFM4P69BW9slcCaP0NdCbfsbO
Jn8xV6L2YNMvnAcf0otfzGqnR46eMy/vGxuW95D5fMbswPq/WvN9GRtGjfGu
fqL5c8wT+sX9j0LwoW3rqs18IfQ1rbFhjo1kHX3G+eU9360MsSF2dPqdPtOu
iK+s+w2xIcJ7mFyHcd7HtM6GLJdtzE/KWOS67ZkN0VGfeupHIXwfszMt01tl
Q5gEQVeXOddlQ3X/YJwuN6JsWOr3rZ9A+y6kZEO5OGJS756dY8Pc9ngPkfIE
y4Z93cHO/7Nkw73qydhR4BpENrxweZb3dixfx5DQ5/rh7oUNcw6XvHzoeHAU
saXEaCKy4Tuv/qJnxMyGsj8iGzpvGPtl7WMbjsfccL7U5ltmw6F57XfYUHsa
c49rkg+H7hHtqMv6EhljQwR/63Xn0jL78kH79E4R+lE2HNvusPXujWzkcZdg
qIq9sKxVX7LhsfOXQ7Cn1dgQHV0WlAv9vdCGgg3hIrgS8Xiy4cK+J1JM5Ij9
LI4PE3ZsaN4afE6PnNmutiuzIW3QJxU+dBvZUO4c6uchNkTO3bgUHIh9UF9R
a9wP1akoYwYXuLBjwyN/OhM16c9snwibHoI+rk/nGBuO5WPhUy4cYsO8PYyG
7mx9iKxHT2VD9GBtjfpv5naFz+mD631d9sgjWWFD9bMhNkSCCb9qY/q074St
p4sJlIEiz0ejrzOm1jhHzD0aOm1zHfCVXPi4smHmw/1mQ2rEI9hJW1vnduRh
xYbo+wf6Gq7B/5G+hr3N2SITxvuiLvdnzfY+hQ0R6zLKS2G/beaM9jiP34/X
ABvKh7KheUvn/eJu9vZo4/SWsaH7mMOUOWmsJDLEhhFL2Wzn/ZN5G+F8NTac
8eHNmb7b2cnUS0s2tK5Qa3+82V832+rbtlc2xM8T3V/fz5INl+X1yIKtEXuN
9p/MhuiUsCHC8TK3+K7ys+D7j7pcQLfm6k3Khswl86BaUyGzob6ibZ7i2b7y
4Zuv/ix8ZJnjpb1wXd2b65EVbn11M9iw58M12fDSzfPhp7oXPX4qGzJu6Puy
IRI5fb7eiXFjfsiHzAm5NbOh88V8MIy9PrJD7YMlZcNVr630T8rXmNnQ+Z1r
hazjZ+o5jPWt1bBo81wPs+GU+fU48N+YMB+shTG23WHr3RvZyOMuJRv2MWgl
G3b5avwtFyIug6XIFUMe0syGC1Lx+SwlcyFy5U5bD2Oh1kJiw7nllWUwYe1c
Q2yYBf6TCzMbzp2zyO1SE3K4UCP+2PnT8R0urLFhTRZyySQ2JIcMtQVhBW0d
5tgfY8MhP9Ka3l3jx7z/0LbL2BAeQL9FjyUHqfFo2S754m9+Nle7aRkbqu/m
dkSOx++2e45pc6uc7XTv1hcPJpEXZMT9YkNsh/IZtlcYj2vm+mlbzmVDWzgm
x+E7bZEdObeMRhs4Hm0ox45YPK/9i9utvRfhfAv9lvJoqvMGPzfjCxPKb/Is
37muyJPTnN/1tEu7KnZT+oo+3E82XDZfc22MofjeqWyImOeT/qb/mXf0i0xu
DQv2n8KGCnORPjJnDtedc7XW2DDsmp3vL3ZUPjk325hDdYwNzZ0j0+TaolU2
TLYC7FjE9ZU5wmpsiMiHtGddXU/dGf+7shY2ujSS2XAs/ks2RGo6pXwoG8Jn
jkeNDbNw7Z91OaLkw6pundiwXM45ZUPEdXvN7cJ/QWZD2hbvde4tHstl1rIc
suGVbLifdQrKuoayIfyEP6d9ARvmOEO+y4CwIePIvpkPI1Y5zYNlbAhvcg+t
cx2ZDbO072XascxsiG1XX988/6eeTzaUD8v1PEPG9n3cbYLLRHshsmHDjWxk
D3Jyvm4Fy6ps09WyWHa8zIaDdrQuHnDOB3Qg9ym+nvpXlmwoE0U9jYq/a59T
NV3XMm7L/qnlOm2DC9eSz8nxvT5zv1oHpDt3yYa1dsiAQ8vLGMJTZ0+F/jDE
hlkn1pdTe9+qeXGyRC3uJWxYLi/tkvo2wYpT2FBBR6+dr31fey2905/VMMxs
aM7NZWwol7W/T8/lLcHPT95FrOlnDs/IHdLofNhT2Q8/SvNdUk/A/KOZDT3W
D5UN6QPtjq0v5dnwyUX0yZUNkZzbiPUwIPGUrf22zfej3Sbb6tZlQ6+1tenM
mAh9Antd+JU214ddTh11ChuS00YbY6+fYLPu7pGeGf97VmdziA37udzsT1+W
cZJDbIh4jfZz5JFtjo/QphobyoeR77RjWOtv5nw0mQ1pJ4wBD8lOpf6Y2TDn
lJ9iq7p1Yzt0ZG1ANTacouPKrOybfVLL/bgW5h7txF+R+9s8r15fqdfn/TnH
qrlw5trdMbU5N+GFGWPsLbdLPHOO/XruWjMbktP06hdt/EfmxY8/uxksWWNI
fFNf3boY2yCZDfeSn9R9ZcPsv5rZsCaZE5ljsmE5TuYykiVLxuScxmLKhsy/
crt1r89nWZnfSDakTdpCZUPfg+RjYfv0v95l5GfjnlvV13oo/1Nev5frflQC
H07Z7tB1741s5HGWjg1r+VvmOKrhG2re9zXuR+pYGEdYtTvKg/BSwYYh1lTs
zi0bWr8wt4394MIhNoztWJ7Y8OmTn4aUsYn2xVzsYmqHMndNBQNGTtd8PQNs
OEVkQHxC6fde3jodUsYQyobyT+bByCGYfmcuzGy4DiMuq/+gvrmMDY0BnOXF
uBqskNtpbUS4kM8pbOhxOR6soj6c7XvmVGlruJ/u64ZbG4L92QZdeyobql9P
ZUP0dnNi9jVAv/t0nhO6WtDmnlSfhwtgM+plzN63t/379f1mvL+ajYU2y+Ca
B1f6nD3WaTTXp/UXlrFYmy90O9rQ1584ADZs+fBa2OXK80+dqzkudSobohPC
a7AhPE38HuuN4Ytcos1YUmtkChviA6q/s2MNN1lf0bkxxIbmCaJGITbViH+r
+H2XbCgfwvXc/7QjaoN+dyVEP+SSDduY7/diLnz33fU5fXaIDXPMKrYvbf36
72U2HMvBIRvKh+j5OVfOkK5a5tCQceUB2FB/T+a5/p8lG87sT7+M3+rlWa/3
HPSR41Oy4Tr6dmZD7tHSjraqOK/kQ31cfS+X2VDWe+HsjTk2RF76+Eb4osIr
siHy7IdtjfP9YAmfz3Kb/r8HUfMh2xkRxjif05xH/pYP98JJ2Y+2Jj475EPm
gveOc1Abd2ZD7jNyP8mGyCrt6nPqFO3b7z4/SMn28WVy6Lr3RjbymEuwSyV3
S/AHvqYd8/Q2xq62RWYh+QsuzDlmPE5IyYba8eSrxGPLOKqPLTxRz6vaX9fx
Sn2HkkvLdbJcxSe1P/eJq/NMW2NDGXpCHZBqHQpqTgyw4ewaL4WtEFGPz2zY
55dPDIcuaE16c4sSf7QX++EUNpzpu23sn7W81WXb2MD2Gqaw4ZAvLDqUeTGs
K+f51BOnsKE6dWZD1sF05huF67D7oINTwxxm47u6nHYXjx95UDtbBOcy/6i1
C60xYGzk48yG7B+1Er6/2Nc1jJipZgyjZnXy553lBZzFN7Iv2xhral4hayc4
hrO6IXU2nMKHZe3MfG9YCwPdWRZUP5vKhvCdOWC07Ub9yIb5qKnodjCZfFhj
Q85DfKaxf97P3h/m0R1iQ37X4jDbPt9ZYEP5kLlJ38a2ySfUWvI1NuxtgDD2
w5n/YY0N0VcRdV10bN7vq+OWehvsaOwf2zIWmQ1liBqHlGxoDhEYD56BZTMb
mtv12tene66jbUhmw7GYM2sq0j85p3bZPtomh2Y9XJFDYGHqRkRf/G3Gh/we
YsRlMZsc0/6TDRH2YzljffbaqRDZkNrlvzzVCvyX2fDZV9/cfeXV3+weefWF
OTaEFeHMoTYt443Mhr4bWCWmNHPO1O1lRNmQc5qfyHcKiPGt+8FNtWOUy/Av
RrhnyKXDPNR2yX0DC2ZfGn6fOP5yyLJcLENtav8T5u/xvVznoxB9d2VDZNl8
OWy9eyMbedxljp+KfJ+ZC3s7mfyUmXIkfnDGcVfn7GcL/peZ2QZskz1nypEj
bDi3X8F/+bzxaRvlwsyxZQ7UGht27VnoBxk671/UHBysQ1HUJVT4PRu7Sz0X
qsdbR02+UOSMzIbq5bAhei18gk+n9dBWZUH8fRD0ZnzwZBp0R3PCDLGh6/gO
NxA3VeaoQfCZHW3DEjakLbKh+UytJW8eGuMLEWwB2rKsCx+17IkdXJMN9Wdd
xob2zRi3c/6obdGwoXZS9pc/8nFkQxgE1sIWEHkGyWPTbH+/q2uwzB78qNgw
xqdj6ciX2bUNm2TUDOzzPYy/n1iVDWd1J9pr0q+1dmzmemZD+bBkQ7kSsV5n
+Od2+xrnOMaGzqs2h9JHMddyHYySDTMf8p02kKvm5LmXQ6jLSftKNpQPOZa+
q7mufJt/d54Na/k70c+ps4aUbGhMHcxS8qG5JGRD1+ea8CUbInDfF/fa9zoc
23HMbMi9zDV5LcYIZjbMAi/IhmN8aAxhWcvOZ42+rfJhtoG6fWbDUi/PbOh3
fUP1+53zpU28XrKhwvVnNkSIH433T82zATaUD4/v3AwGpP4Fktnw6d+9FPLM
Wx8ssCGckn2Ip/KG8YCy4aq84DNiir0V1tI2SL4b2TBvk9lwP3hmaj9wvmOv
/bxnQ0RbPCwoH/JcMa5yVTace9fT14D64fChbOh7IHxzl71POGy9eyMb+cFI
GQMoG2bbWcmGJSN22/W2P9myy3WzzCaYeUxbWfiO8h3fUblQFlvh+hZz2Myz
YXWfGhtqOy19cGtsWJw/ZIANg/tqdsrEhu7jOpZhA8g1s8w7OMSGCDow+ni2
ySGZDYf07CF7HcwpFw6x4VDMWM6VyPb4aq7Dhr0+/WDmLyhr5d/4MpJbchkb
6idWY0PzgqCH6gtpntM+P3zHXcYOxvq7p3fvYJfsOJHxIzcQx2W95+SYQ9dX
+06b9sKGZR7NMR51vILBm3NZ99EYRcfZGhVxfW89ExyS92WuWY+EOZlrrtMO
x2cvbOg11bhQn1jzkH55p82zO5UNEWtahi7e+78mu3TDE9wbcJl8WGNDtpHJ
tbdbLwWRvUs2lA85p3bfIZEN5UPYkPogr558OsT8o8w/jluyoXz4ly+Ox5hY
u69mo5EN0VEZZ66b5SxTbyvZ0JrmiPlHqFOQ2THXhOe3Y3nz660FNmRf+ve9
d56J89NPsqF8yD6tTlyP6ZMNrY8wpGsyx1q/hxkXZjbMsY5lPCTC9WojLf37
gl8eLDK4bIj47sk8OW5rrXWYvGxzcH6zPeOJmFtINnQ76iTKhvIhHAgf8onI
hi5Hjn/85zk2tMbJVJ0fFluXSzIbRm3hyAs2f+5y3sqGteM5L9epmTIksli5
vH+nQb2Zjg3lQWtU8N32v//Oc/17p3Xbkfv5vyvLfigiG3KvjsWGHrq+vZGN
/FCktKPJdmMsV/psZo7Sn3KgRsbgMbXLpWP3bKjdb8Vrm5SHZqwtBUPW2HBq
G2r2wLzN6P6FT2rJhjknfWkzyJLZUP7SdsP/Drlgcv5I66QvY0NrK2DDQvTP
g0f4PsQbtlmegg3lCutWyLG0L+/X6kLrsWGrP2yF8Nu8lfKgol3MXKNsp8+p
zPc4sKHj5TjAHORNifFpdHXrUKCrk5OGfSIvzcPHgw3xFWaM+U7facuED+lf
YzDpS2rBILV+WpcNOYdxk7wLYBw4B7yU89sMsaF8mNmQcxu/ynLmNn3OJ/2v
LGND28tc4rfXbx+MsSF+AVwjTMp3hPa8s3Vkjg3lQ+c/7MCn7ODcrLFhf591
7GIf19jQWvD0DethJhhaH9PMhujqsqR2uWx381yvHm3zx3AeffFqbJj1b/lV
Nsx8qF6sLaLGhu5n/KW+D6xDL7U2hn5uNTb0OJkNs83HGGnrSGY2tC+Zm5kN
s30VG69siOR+k/flQ9iQe6vUo2FDv5Nz5oOdv84xIAIb8h+d+ZBljMGprZdC
MhteubQVou+s8uXnn+5+9vn13W+/ud6z4V5iF5GpbLgsT1J+b7GfPAMflu8W
ZENjBzMb8r7CdwhsCxvu5fw1Npyy3eMo+hxs2HAjG9lnGbGjje2zUINeflqB
oeZiE/UxpUZFSMesa7DhXmSKfXHlYyY2XKlvKjGh1KQYY65ynXpr9uczHoj1
JRuqu1rbztg2lxO/ZM13azOsyoYl63h+2rYKGyL3Ot84vvOf28ZMtfo1ugHr
0f31n2zri++dDYn/QmQRbUicxxoExouZF98+g+X4NPZLO5DXEb6aFT9PWbdc
/vWX5/o6BuYRhQu06fJbmxXnZhx7xv/b7L2CupW8JGNpQyvfQai708/Mp2zv
dfwYy4gnatrt/GM5XLhfbKgezTjV+if3n/UdyCWzKhtih4t6hOeO9nOM7dpc
8e02y9hQXmfsyzFwTtXYMPOhNTi0cc7Xsp9nQ/nQ9sRxzFXSiLmWMhvKh/TH
Z1990H+nRjuS8zFlduH4+LzhU+oy4+1qbAg/GWMGF1DHztrgmQ2ZE/Ji1Cdv
5nKNDY/8+n/Fev1Ps40z+y7XWCHrwfi2wgNVlujYUJt9+Cl/eXqODc0bgl+F
eXXK43Dt1nDM62VDbZCljutyGC+vz2yor2HNxst8Yn6bA1db9JBObT7SPnfK
7ZtzbPjGqVMRe0hNJtkQgXu5RmpfGBMnG+Kbevbc6ZDMhvpQ7iU3aB7fIXmQ
aoSMbZdz3Y7xYVnbcIrkdwu+a7h4+b0QeDC/L5AN94OlajbqIXnc2dB7jftO
jh/KTXPoevZGNvIkSK7ZkHNyrmhbq0nPhSvm+vx7k5INtTmOseGYDLEhuq4M
ln1LybUJB/JdNrQeRsmGWdiWz1wHge2G2FAulA1pj2woZ5QxePirqguvw4ZR
X7FjXRhQ1tu6ciyE/DP6k7Jc/V+9Gd5rc9qc7rlvL2yY/YOfBDbEbqgN23GW
p6wPT51EjmsNBu08tb5ZlQ3R2TmG46l9DJ0Z9uJ7bf/MhvJhyYb5mM4rriH7
Xw+xYSk5htVx0R+6xoaeh/vYWGCW0Q7nWY0N33n/md0PP/xtP0+1G56+8uoc
G8qHzLOIH210TGuTm3u2ZMPgi6adkdP27tk+3g2psSG6MT51cGrc2w9nsbGZ
Damtkbnn00//sMCGNU7IfGg7ShtiZsOSraxN0sqMDbFbqJ/i45bZEEG/7+2N
2Ig722LJhlmHr7GhzwrZMNfa2Dr3Sm8vlA2zT6fvGmRDxpZ+ti5rPg9z2jjT
zAqw4d27OxF3iGQ2lJHoi8yGCH1w5s8nd89svRVsKB/Cma+/82rYJpG9suGQ
ZBvvgwF/4lLMSUNfMqajxx9hQxmrnEv6YTgvEJ6j3EelPXk/ZQrv3b7b1jpB
DqIN+yW+B0G494bmzmHrcxvZyJMkvW3vCWa4A+vbITZsnn9wW67/MORLOlVK
NuT4mQ2RbPNA9K1D0HOz/bDGhoi2SNfBKXJq5olsM1zGhoi6jbFo6M/6TJqT
E/0Y5gsu6/LKWJ8vsyHbrMOGso1xYejg2LjY7uSZl0PwtaRvjD9ra71vz+Ub
1f8yc4N5WqxTZy5a4/MiR0yzvzlYrYEu/xoLir8pfU8fmGujPFfuZ3Nr4hdr
/F/PIg/b/e50fVfGifqbcYSp0Hf2wobyIdc5ywEyP4/j2hu9N3N2Ft4J0C9T
2ZAYrD4f8Nefxr2H/c84PfRrto/8j11/jLGhY2D9xGX3ZcmG1o7QF8BaIfo2
ZzaUD2VD26Tva/RrszzuxxE25BpffetnIVHLpeG2zIbyIeNrTl04NOfnLNlw
IV9n0w79HUs2NEcJvEMb0f+In5QN1bfhS3Lf6Nerr/SQnh71Nx5cmeNDt+Fc
1jlYZIBrcS5rq/MdHd5cp7JhPpc5MTMbUruP7WGhGgPM8k0vLq/pvrIh7cr6
sX3h7/yuKrNhebzMhvQr7xHMWwsbyofGhj74vhXZENHmJh/Lhlx76PKJDZWj
rzx76LxR449lbFgT7XNT2FA/Y9mQdywHdT21+Nd+3L+8Fc892FA+5PfjakOU
C5lTzNOhmpSHrc9tZCMbORzJsYKP2g91v6WWo5TfF84fD6mxYWkfyXGIU9gw
xyLy3zR7lz6NDXP9QdtDO7VNyoc1NixtTbkt+sWZm9Fahvk61Z3XYUNyfgYz
nD/W55uJWLTt14O1co4DdWqPzTp04bYGRFu/z5p/JRsah/cksWH2Hy3rqPz6
yP/cfW3r6bkcSciLR38cur9MI4fJfNox12FD+oK+L5f7buFOx6bUb0CG2FA+
lA35HnXt78tirR+ofnvZP3UKG7ZxkbN3DcxnlpdsKB8GWzVjCQ/yWb6v0Gda
Bs5sSDvwx7RWo3Y32iwbyoeyIZ/ELfpeh+cF91ZmQ/nQ37mGYqm32U7HDr6S
pWpsWNMRMxvKh0N6cWbD2jba3mRD2E37ppLZcJkeTpvZFjta1mVlQ9kp7+c9
rg/r0PG1VcpjJRuWkuOMx/LEWP8dyWzoeHBOPodqkmQ+JG+qfYBkNrSP/vqX
rZ4NQz65EVxSXvsUn9H9Fvt4Pua1lTYf80yyv+aq/puwYa5PcVDXkzkvf+d5
JxtybbChdTBdxzKvfS9t4NlQLuMZRa6oz746vdDeoePwvOOZJRsObXfYOt1G
NrKRQxDrJJ5IeVVzvYmBGhmPq+T8NS6TDa1fnf0Ay5yKY2yozqxurW0P/X2M
DbPM9Ip5fXYZG5pbDTsSejbPdXRu7ZR8128PnXMVNiR+sNWnbvU5YZDgo0aX
DQ587l+iHcbY3OrsJqwP37oJbKhuVWPDXA8efR5eYF/YUzZGtPGwTRvn1frA
4idoPGUbH7Uz1+faz9R9ZyzyUW9D0taWx0MW59zofFHnLtmjwhbb9Bn7tfFO
M5mN705cq3FmjGO2++UcR8F+z/4/C2yYt12VDdlOe19t/tXmv785FjbwVdiQ
voyags0n48k4MS+sWcg4mNu2Z8OOD2tsyG/6jb5nDJjj2a90GRua+8d3B9oR
9RfNbCgfzvbv/Ju7dwmxfXNNzEvZUD6UDfHRVL/HrohNCj7kUzaUD82heKeZ
+9oLsQGWbCgf8tu6ceht5guusSE6H3LnznYcv733F3W/qJOxpO7EqiLLlGy4
qh6e2RCJ2MQH13rdFslsmO1NNd2YvoFd6ZecT3Msr2oppb9pjR3kQ/19kTd+
95OeDWHAsdqCths2lA9pI32oz7PbwYbuB4NkNlTKeNGDFJ5v2AptJ20vx2EZ
G05hG8S6L8hTTxljv7/XM9YmOc9ctfS7bHi7y0vEMsZFPiQOdV1G5B6WDbnn
HVN9Lnje6M+77Fiy4bLtDlun28hGNnII0rCg9S8iV+oAH/b1B7v6E33NxcNu
fyElG9LOIyfPhy6X/SuH2DBLmatijA1zfhD8/rQLRDzX9/OcUtNnx2yTuQ18
L9kw6rMXbKgt0XahH6NXRl6+LrdjPgd8SByYbNjnhaywoXpzZkPsQeioslqr
U8/XVJDPWIZ+LYdFDcOOzzg+27AvfYWdDnvh3zMb6o+JYIv1erEn0be+Fwgb
V9NvtN/cL794+h9DfC+BmM8025FXZUMF5jPWL2/nnGacvC+0bQ2xoXzIOOh/
ynibv8gaLtqq29oJ7w+yoXxovUO5UD3JeTjGhjAh9kjvdbbnvLyn0B/a+Z7Z
kOP1NWjefy5sguj+jNMQGx7ffrHh+n8KIWfGkSP/vHv37ic9G8qHsKH8YTwo
8wcfxpINEdpKnzLPWKcds2TDId1PG9c6bFizoSAwEXXmyFmKwGRT9O7aur6G
+Z0Lc2yIoAPDW3JvaW+SU/RrzGyY82wO1eVYlRuY//AbcZe0SUYOPmzuZeaE
urt8OHbc8J1srplrlA3HGBv+YN8//LWVzIazerD7y05lu3Ofa+fcq09lyVH0
CbGzmQ15vpCvp8znutfrGfMJXWjXd4v3Qo47ZDlsiNz6appNdO74zfi9+ZdX
Q2RDvr99/sjuu02/87xBeI+Sue/OncX732fUsjYctk63kY1s5NFJX8O+q3sx
x4bmG5UbYcNUozGzYc6rs2qu1X2/HmsgphjOGhtmPlzGZOU+czr0w6s9B9z6
8uwoG2J7GYttHFtnG2yP9ekjRqrLE2PtCZah25qTZlU2lIX04zQ3i3ahO50t
BUEnhUfhRpkx1xbfTzZEtONEjtP72z0ryR9cd9Qm7/Jz2i/2FzlW+YzzdZLz
2VvrkL4x7ozzwt+tf9qNPr9kO/btp9yR68/73gEbYOn3m/1EmSsHwYbPvfTP
g36qfLof52C88hzM82kVNtS/l34m3spx4BzWCkR/Y55lNpQPSzbMfp3kDKIP
YMDwze5YU1bMbCgfcl19npkidyo8iE1rjA1bfmznInPFHCqfdzY4+TCzofyG
ENfH8ZgHXCNsKB/KhmxvvCDnU4+vsSF8xzG5PlnSPDuZDRH6H3uaeVWW6X+w
zKp2vZrumn/DhvJhjQ1rOvdc/tCsX3dsmG1gXFfJhu7D+aIWRnfvWMcNTpMf
Sjb0fdGq15/9UEs2NCYO7pYNV7FRZjY0BpHvU3gGNszLiXN8FGyo7yxjLxsO
bT9lbrb9WjBYx4b4j/I/+256JuzHdWjTXJdph/bLy2VDOLHN4zs8lnwn3hQ5
8eGx4MHfnnojJLPhkT8Rr3+6Z0PmHfMx3g91fMi4aIcfmovwrO05bF11IxvZ
yKOTPl9L4rk+Nw7818kcG5Z17ZGSCw+YDW1jX9++yzlTY0NjD4/86czumx+e
ilrwMJJ64l5y0GQ2hAsRdGDq0qH7l76C6OT8hy1jQ7lDHZ38cMZKqbuoP2c2
dP+SDZF3jr8QQq0BdFZ9PNFX/T/VNsYnv/fChvKWv/UPleOM12p9Tlsd3P3a
Y5+Odei3Ya/sYhxhAjnOnDU/RDa0/hbnN/aOuhAI2zNHrdGd86Zw/bCI9dy/
+v7Pva9jrO/8MPFX3AsbKrxP4Xz0A+M1x4YP2hqBLcd/1OcyHGJD+ZC5xT7Y
eRmz2bif7murhb9x4sMqGzZifQnaQzvhxJ7Lbs/eBcmGZewix8t+A9a8+Pzb
lrNmsYfzbEjbbZv+B5GzvzkerCcfZjaMeMNGfvFv/xA2DurNk7NmiA0d+2zn
zmwoH3JNxv/pe0rMUcmG6uBDuTRWZUN8h6foxNhQa3lp8vY5NnCIDdtn4rwd
jOW0GZ9F/RczGypcW2ZD+bBkFGQqGzImESPa2TLlQxgFH2P5M7Ohz82hnDhj
/KT/rGx4GLGDiH6IQ0ynTVQ2XMZPU9mwFN+9yoar5ntZtm3p73oQol9pZsO4
l5OdERt35CBqGBDh+/lzx/tct7IhNVAQ2fDmV5dCZEOE/eFB39nwbiT3A/eK
NQ83bLiRjTyBkuor5uUlG87xn7XsSzbU3ph9UIvagnuROebruK9kw174bd3H
zl4IFw6xYc1ml30B15FlbOg5sk2y9XXb6Xki229KNpRLYBiuQ06QddBjsatR
ryPHqK3Khm+//UJfd97YwTvWo290aPz7ELbF1kVuTPlQPbznm8SGOZdHyYbq
TjU2lAdKNpQFODafvS9hl2ekrK3I+dgu+39GLOT9th3o93BMzhNL/KR21vBH
7OoCsH3ERjb7M07o5e99+HxI9us8SDaUD1mfGTX79r5w5J97myIiF9I+fmMz
Lv2aV2FDa3JEfXfO38XJRdubOaLtBq5DV8lsKB8usGHHvPAUc+zoWz+L+L7g
vy5HfY0N5UP60PsIm737cC2MJ9vLhvJhZsMcbxzvf77e7hmTtsuHmQ17zv36
dDAf/qH3unlSY0P6SSbRhoouZjymfSgbljUFzaMkGzomH51r873kOMIaG2ZB
32f7KZzCZ8mGQ6yS2bCvWVOpjai/81Abyzr2JRsitB92wm5qTpzMhu4/VrN9
KkfIhrkOAOeRDZGol9LlBnGc12VDBN5yLA8ifnCI07g27UyZDYeYn7n9x9d/
OZj3cqxfV5FZPalpxyvfi/guMS8fyzF0EGLcJWJOU2MWYUbZEHEf2BA5d+N8
Xy9Tee38qRAYETa8cPliCO9NZENyIGFDlgOtn+m7FJbleMVD11c3spGNHJgE
L2W7X8mG2gobznv6D5/sPv3+hTm74GitjcyGiSfXbmfKI7PAhpkDMwuWvzs2
xD6g/1gbTzPuz7lXNvzyznafmyb7dMoKiGyYYwgzG8opOTbM/O3yjHbDzIb6
v9XYUJZr69Z/1Nfz01+TGhTo0+gzwSW3W47eKxtyTfIg12kb1a3MSSPzKfFO
vukH/A9hFGt8EONIbKOc19oBz/aCbs/1t/bArd5HdT/ZsOfDxIbsV9YPse/x
OXQsZX44XTufOWNYFj6lDcvR93DTqyefDoGPzdVKm3gHIT+0td539oUNzRdD
O+jvEyde6Wxvszme6zrm+2eIDeVDPlumaGup5Pnd5r28OZ/TdoANI+6zuS7v
IX07jZEt72tri2Y2hFP57hygDzhO1Fm5v92/uynZUJsd7Wz9OK92/X91kA1f
fOV/h9DX+H19ca+1vWtjLtlwGSOo21oLwzlJ24ltzGw4NY5QNlzmg+q6kk2G
al6YI9V3NJkNs48B9tDMhtasGGqD53Nb6wLKhkj2l8t2pb2yIX0F+yiZDX3X
wLhmNrSPIm71mwujx8+ijQcOkw33M2dQbkMed/ox19CUD7UJIsvYkPHIsaFj
wlhrP5/aZu6nkg+njCN6xfs7Z3o2RHI79rtvp4hsaF1E2dD+z3U8seeRAxU2
lA+tUYTAhvidUj8TkQ39LRsGc/75ZM+GCHMrx8R+8vEfD1133chGNnJwMseG
xg6WvNflm8lsyOdvjr0V8sKp88vPhU1yH9iwZg+M9ZkLEwvmY2BT/PfX3wj9
Fp1Rm8EYG06J+5sqJRtmLkTQX8P21z3L9cXrc4VYt3qADXONCXTM4J4vz87p
rRwDXczaeDJgjQ2tW19jQ302tc2hN6PjyE5cC7p6e/7t3vbT+gS2vnnmRz0s
NtTGiK3n/OX3dy9+sRX7Zh9X2hC+qw130SfEOSJtHNtO36fuY9wk7TC/zGGw
IdtwfTGXOluy+WH7HCpdjkv4Kuc1jVjHpt2t7Wv2TmSIDeXDniO7OoA5L4x5
fJyb2gzhu5IN5cPMhlFf5M52iKxnThr73rjTkg3lQ45jHRJrxeAXTBt9DyMb
yoeZDc2Zqw1bNszxjCUbZv1TPmC99Q5rbIh+luvjRXzhCvlC1OdlJdnQOCJk
zG5jzB7H0Qdyanyi+/udaymXZzaEE2iL7O/9kNmQvsi5ZMbYsLQBmafFnKDW
uSi5YEqfLts2s2HZH/37vW/a2MhZjMDNtdgQkQ0Pkk1og/ljOJdsiNjn/H9m
n1HqHtRyYmqzXZUN5cOp48D9RNzuUG2WLM9+OK9nyIYI9+JB9u0q8670KUVk
Q0U2tDYGz079sm9/fS3GDjZEGLdLN8+39TEbgQ39Lhs6htz/vnugHRs23MhG
/r7llyd2Wkl2whpTze3T+ZTKhnAhEszYxR/y++iH2yH9vrLhCnzY2/p6dr00
lysns+HQvvAgv40xzGy4wIIPZ/klSxacwobL1hODgh7e+nvdCJ00+xjynyYb
5jitkg3L3KjBXPe3E3t9FAwRNsOODeXNITZEX9Z31Hwn2pjQ08zPmH1bka++
vrTAhuruU9kw7C5dbGaw4HdtHBfXzzFtB+eJa+jyi8prCOfy3LQ9M6XcYN10
j4dQJ9Fcp+zPdbgfHHzrzuk4PutgUfwVkRmDnw494tW3ngmhjoR9Kw9mNoRp
2bePIe36kXORhwUOZOy0ObU1Jq8FsxjriX+pbYav4FrYBnakrfpk7oUNaYNz
Wl9Z6y3+6qf/I4Tr1CcS+xtMl9lQPqyxIfLO1pE4d+SG6ed9y4blvaSOM8aG
zFPnWc6pxLG0K46xIeeVWdlORm3zIp0dZMPh+39ex8tsiF80PqT4kjJfc3xd
jQ35jOfGw+W2LW1xYQdv9EPsNfgy5jwT8NgQ62U2lA9hg3XsatZ097i8A7CW
g/UcMhvaT9hWI3cj74K654ZtGmp3WQfPPtPGAhsuq4Wwbpwbc107odw01L5e
JozlWN9mJhu6nnUl5z5FZEPfFViDUTZ0P+YIbCgfGsupnRM2ZJn+vrU+qtqa
U1+NXSN8jixjw0u322PAhpkP9b183Niwts6x53mV7YeZDd1fNvQe9l0LfBjj
1j17YELHUR/SHIMrG/L9sPXXjWxkIwcjwVwVNtSPFDvhr1LN+96uaNxg8/36
5T/1UmPDX5/4dMZvq9gO3Tb7pFZYkN/PfNj6iZbLZcNXti40uuu5EHgDPTZ0
65ef2h1iQz6z/9gUKWtaZMm1EcbY0PfLOT8eot+fbDfEhur9sqH2Q5gI4Vi5
pjo6vrp2jQ31rRljQ+1UnDfzGnp3m4Ok9T/N7Qh7Z8cAXmPfxg0brsWGxB3a
H31+2nsXe/5W+C2nMH4wUmZDYxunsKF8yD2V8xzl2i0lH8pYNTaUD/M9lPkA
v8/gwqYfa3GlQ2zImMkj2hJ5F5FzzoyxYX4W+O5oyruhkmX63CYjbOh2Zf2E
KWxorGfJhtatKPXwKfrpGBuO6en5evR1lQ3lQ9gQzsh2wcyGs9w+N/s+Gav/
V16b9g7sWfiI7Ccb0h/mufFdSGbDWczq7NhLY98m8qJs6LU5NqvmXimFOWJd
DPmwNh9kw1qfGAPJ2Hoc4tXYT59e+ZC8SLm+xBQ2XCayYelXik0NOX/9Zs+G
Nd3jyAefBUut24ePQjK7MUb+rs0TRGZe9n5nlblz2PrrRjaykYORYLkiH6k8
GP6jJRuemNn+YlnBhn2d5/ut7vnWu69W2XBS+2TDzse1rD/hZ2ZD5I8ff7J7
8cqFEPRe6vu1dbrP9ba4zIbYOGpsV+qDy5hQXXQKG7oMvTPr0ejdrLce/Rgb
mpMDyfXW1JXRka39IJN5rDE2hC/QjdXf1TNhIH31oqb5vdk6fDI9536woTXj
si+dY4EfphxHm2EYRBaUj/B7PHv+WAhjHPFpzTqvU3sXfqgcC39JfUbNfxrb
NNt7PTIfwnHR6eF6fsv42W9UTurtdPiTkcf0wfWF+SGzGgcHy6hvwoXyafs+
+3THzjMb236wIcf3WvhN7hx933zf4PVyr8OQiH0ylQ0RrgkuJHcqfrPMoVwf
8l43z1kuMw6xYc5doz207N8pbKgPLPOfeWYsbJ8rZYAN/c6zhfcay9iQMT3y
6/8VfWet8l7nG2DDrC+P5cz8/NuPQoLDGi5UT6+x4VSdED1+qBZ26cNZLivZ
UK6jbcTcyYbyIez47TfX+5zLvu+q2QtrbSZHa7ldZsOSK8tjMB+MfSyPA9fY
1mD5xIZwDvaxbL/xeKWeXtPd+9/d/TZVPzfGL+v8HG/dfJqyIX22qp04z3HZ
kO/0V2ZDt6O/YEP5EMaxf3Ofr3p+7i0k6sE0nyy79dX1ENnwhbM3Qkq9Axui
bLgKH/qsXqe/1hXsgNhite3G/VP4isuMsuF+nv+w9deNbGQjByNl7lDZ8OV3
/9izYc+IHyQ27JgMP1J0rfy8KNmwrF9Ry4M62LaOS2u2Qjhw6+K5Xp/T5icb
ovNmNix1RfPHo0eXXCj/rGIvzGy4zJbgscfYMHzXrp+ay2fKNsSTGXM3xIby
oGzIPh7DWgXmxMQWhs4mCxJfxTHXZUP2hcuMy4NDbA/+d+6DLm//yCvm3TTW
Tx/Ix4kN5cPDZkPeETiP0J+ZS8Tu2da4xqbt1BlBD8/23pwHN8/9ddkQxnNO
Zfuj4jVyXcw3pMaGmQ9hQ8aTczoXL5w/HhzLvtwbMuEyNvQ4zEFtWcxB+pj9
8j1aY0PnoHVJ8CXNTFljQ8eEcWrtxDP9f4wNh7ihZENZiXsfGxuifbdkQ3PP
lMce+x16Zcd1suEy3bLGhkp+ZsiGEQ/YsD7S67aJDWfxeDtzPrlDbWb/GhvC
HbmexZhtUDbMMY2wirYt+RDfSGyE2QZWY8MhKW2q6+rnMBxsVY7DumxI3hxk
L2xYjsmQjZH+MkaR54mMw/b0Kf1rLN3Q8c3lWS4v2RD583/e2D2+c3P36Cc3
QmDDX56aCboFbDjV9kobI49V5y/L3NqPPpsi9JFsmPvaHLA5NjH48G+LnGut
jFXPbf8ctv66kY1s5GBkIQdNZ6OrsWG2GVq3sGTDmc2s/e/Dt3SB6/QRhftO
1usfzm3TLcM3FO5DwgbYHL/GhiWPsdya1JkLMxsaa6Rk/9JV+HDK8lkev7Yd
6tNyh4xH25axYc7baL7/NqfLR72tjhg0zqENx+NNYUPf22tvleE4Lnq8cV7B
Kl0uT5hELhxiQ3X5qWxI7hjsRQjMRj08+ont4Cl1TsYubKp3tnufSxmJTziQ
+WpumSxcD6yHT6fxcLQ3ahs2//nMk7JGfY7P85qwZ1l3g7Zbvz38YYkXxb8x
dJnCrvzluagJKZ9amyNzsDlHZYBV2VA+LNkw22YZe3w95Vx9aFlmDh1szcxD
BFZdhQ1hO2x29DX5dqx1zyeib7K1WWT/ITZk/FkPd/O9rENTsqF8KBu2nHWj
19U5r3bFiOfq7qUaG/q+4l43FtwjLquxob6H1F7j3pvCEaVdLvtelmyIhH7Y
tJEaEcde+/nu75//l5AaG3rsodwu9odxTWO1ypfJUL5S+RAmcMytuzGr67gz
67++HuWi/ye/6QPzWrZ5jGZsiKBPD+n9uX9LPRzBr5ZjwASyoXw4du3mECqP
W9PXV9XPZcPMh6v6lZbbwoZT8rjsh2Q2ZJywL1pz0py6y2pyjLHhcy8+v7t1
9ebuWxdu9GyIZCZU8nGW2dGZr7Ih0uYhenrQt3M/JM9N5qPzz/W0QVY1r6lt
y+8isqzDhsph668b2chG1pPBPC25RmGRnzQkctS0LPiLt8+E1NgQ2do+0+mY
88+NzIalP2gcq8aGJ6/O5ZrJvFhjw5wzpubj5btn2TDqAqaczugeUSev0aNX
YcOpsUYul0ut+Y2Y23+MDTMXKtlPNPuPlmwoj2Q2zDatsCt0nKFfnno4bYh8
od+3eTrH2FD/xpINjdtqY/3aXDSzulGz8aK/HZuco1DhGOQO6uvck9eyi6N8
UtjQ/mIbWF7+cF6b5zTbAGFC+ZzfznnzjhrXWvrtlmwoH5ZsaC5Vai8yPnAi
c4d4S0RWxDYW/Hp7u8//UmND+VDes/aJc5J9YEL4kjGW2WpsWKtTyvU5T7Dt
OZdlQ/kws6E1Pnn31Nf+6OpFZlt2ZkOEOWR+2dNXXt197/Jv+3t2r2wov/Bp
LZjexn9ne4ENEa6pVgNgGRtmW91e2bAm1l8gTw56tmwoH+rbKSvKwjU2hAm5
bhlZNmRs3AYuzGyY88KU/ctvfVEj/q7h18yGUxhCGWLDvYhttX3kftnLsfzO
/AxWS2xY5sc8KJENtX1ZmzLnt516LGJ5kcyGNR5Et8BWyPohGySiT7Z5bmHD
3kbXiGyY62UehHB+/sNsyxAbIsxf2fAg2nLY+u1GNrKRCXLy6pydDQkmK9kr
5ZMZlYINf/Hudkje9+mTnw6yYfynNP/N2XY4Y8+r87UPc76Zjg1LWyL5ZIbY
ayw/qLoNur85XuTCzIbov63O3NoF7nd6fM23dOx8OQfGEBv2fquNzlnjP9lD
XXyMDXv/0a5GuDpv9n+MGveNjiuHrsqG8t+sBsRHvT3P7zBc+HI2nBDb3z2d
/D2ns2HmwjE2ZF3LCFs9ezl2fCc/SzBhtx/jjP0tan18c6G3Q8Jf8BZzgmMy
T9S15XfzVOYYumwngxnUaSNP/bcXoq8co8gT+v3FLrfl1Z6TjPOkXeHL2sxD
ltfqzU9lQ7dfxoaMmX6YjmlwTmeT1l82+8xyvfha6qu7Chs6D41LZBzhvGxL
18ac2VA+LNmwv9+a+ZM5t3afeg/Kh7Jh+K52/WI/xjxt+N76iUNsCMfqC8s4
tLatLpaywoYhp58PLmxzYO2dDbwG+RA+QK9HX3zzpZ+GkIdmiA2zlP6ankNW
ot+OvfzzPfk/Rt7SO+d6e0fJht6/jkuO+9MH1fuxPDY8mGtF+Hz33vP86NPa
QWtsKHciOddLWTcxX9N+6NmrcCP8lusv7ZUNy2NzvJz/9FGx4Zzu0LFhzoG6
al9Hrifea/d1rRIXdr/RLcxVWhsD5iiS2bBsJxL272YOZzacYj90fk8ZfxjP
NmhnzevJgeSxZMODHKND13k3spEnVU7W83nO2d7StsFtuc58l+dzgQ07Bps7
5gAjwnDPnrq6+8onNxa4EjY8ceZkCLlo/ityKrbPQ9/19mw45jua2VBJ7TPX
6BS/zpLb5ELZ0OXEIeZcj+4nF5ZsONVntGTDse39nvkv84dsyKd6urF16PPo
8Dl/S8mGWR/PbJjz4nAM7Yzab8zriS4MP8BF9N/6bPhRLMv9r20WOwvzJPTx
FNvHd3gDWx+6tNdJm8z1qo1UvV8+/KGyIX3Pfm19vFZPRv/TFqsdUVso//3w
XLZ9yYEwk3mB4Knsy2z84DpsqM8vAvsQL0idRe2trsPv13ymxjEOsaF8GOP4
dWvz++zzm/17fJbJhiU3l2woH8bxHrQ+nnmd9smWk4fZkHMhttP7Sl6tsWFb
0+KjWMZ5WC8XwtH7yYaloJdmNpQPqSHIfG9zE437GjJvMxvV2ND4ryH/yznO
SDY+jycbvv/Oc7u3bmwHf5ibspUZG+a8LG0eoxkb+lv92rbOvydoz3une4ci
G8qH6M+RM7a7dzMbejzsjBFDn3i0lhdnr7IqG8qH+H/uZw4UWUc+zH1BzfWD
ZA2F+YENTptoyYdTGPGFs5cj5qX3e2pY8FcnrvQiG773l+sh1Hcvx4D+lQ2X
nU82NGYSrj0INuT+Yd5y7FxPhOXWqOFYLF/m37rX9xqHrh9vZCNPiMzxmiyH
7a6z2fGMczvZcL7Gw+X5OoK5BkTFPrfQhpPzeUhLNvzN2Sshvd/n+5/2XFiy
ITrquQsfhmBbLLlwrA9y+6xLiD4tT2W/0DHuGrP51dgw4rCK+oFjdSlqbDhm
UyxtGX5H77W2edbH0c/R3102xIZ93e0ufwf6bPZ7hLHQ6WVPj1Vjw1xHvGRD
xJwv1qrn/PIXcvLcy8FcvNfERxKhr837mrlwVTbUdjPGhlwPeiy6oX6h2i2t
wUH79S+MGiDkRKXvOnuS68yVCNOxjTyZ+xbOIRfoxS+2QmifsXOcE11XOx86
DpwEp2JP0y6FPZDrOEg2RMoaJOzrtZrHNnxyG5ZQ/8ZOyNykvcH9S9hQPpQN
6Z9c70KfVBmxlMyG8mHJhvxGrC/R++UmPi/ZUF7IbHil0acQOQ4hd6nvhmps
aP5X42TvdLGR8U6gu5cyG8qH9JFMvNc6AzWxTiDf0RMR7HGZDeWjoWOUbJh1
SO5njodkNiyPV9r08vFgDWPjSja0D2W+Pq4ysWFmg7KWof6mxE9lVmT9nT7e
vG0HfovW3OtrinTzJm+X2bCm0+/HuE2paZHzlmIHRhhv4khlw/3mQ54t9JF8
IRtSXx3Zz7mbhXPJhmWOnWV9pv0PkQ2DA9VpOi5st7m8+5uT50JkQ7nY4/Hs
HYtPLcV8TbKhnLhsP653anxnZkPuHWNhWc6Y5bla2hVXnXu17fM+h60vb2Qj
f4/S+1ZWlvX81n1mNpyTZtmvsn+obDiU/yXqGV6dO2/Jo3M1KpL8/uMbnc/+
9Tk25PzwX+bD9jkyz4as+8tfP9x988yf+tqH2BQXrr+zMfoJF/767T+F1NhQ
e4N1vNWp2WaIDdEReY6iN/u/GselHkDHhqUtso9H7GO65zlvChvm7T0Ogs6f
2VD7SmZDeMTcmtZw+7qLu/Ka1V+nsKG8Yi0J9st10aMW9b2LPYfmnKV7YUPa
neMUtSnCOsYDIrSX64cxtq4cS/UaT4euK+MZH6rPrvZQ80ui6yOx37cXDpUN
4SvmHDUK+ZQN8f+EJYzhY19tl6yDJcm1GvpaF7MXrNjsK+uV9liWy4busxc2
5FjYV7W/sS3t5PiMucsReZ22y4by4RAbaiNnDtC229/uhDhvuH6u1/lRY0P5
kLnjew/zKcmGLLNO5hAb2j/4mcOHcKn9ZR6fGhvyW99pjmUMKt/3mw3zMagt
n9lQHRI9keXEITqeY/UvMouV5zJO99WjP+2Xy3H5WmK8kh0k5/zUTxGd3/2M
0SzZMGLJu5qXJYNmdsyS2dCcp3BheT2yoXYpY7ZkQ8Tco9hKS2bYT1k1Z0zk
n0lsuJ+6fxbZ0PoY1H4gbg85aDY0LrTs89p7C2tRZC7MtewzG2InnG1zOcTY
POeC55SJV2HDfB9pw4MNa/tr2zeOl7k2VmNGcXv3hQvVYWRDZCiGeD/lsHXo
jWzk70rMt1La/nKcX2ZD/ThPzOxuC2xYqfEwtT0L++ba9klkw9gmctXs9LUo
ZMNsN6xJZkO4MEvUQTyR+qbChm+eeGP3zPaJeI+fdbSSDWUucm5mPzr1EJZl
Nsz8V7MRegzZsMZ62m+04dT8TMfYEHuS+tAsf/uNvh6hOU+G2DDXrrPOXGsb
bBkO7oFr9FVV0PtXZcPw92raxvJsz0OvhwVhCOy8xGmpy/O719mjZtlW75Na
sqH5Sg+CDeXTXu7LQju9b6GsTRv0o801AXP8J31IG+U6BTsa8zTXjlyFDeXD
vbAhczvXm4Tzxuzf8pM5Yo1npP9WZcOYc802MY+6uRl23a4uPfNdLqQ/SjaU
DzMbylrkRUXo95t3L83lhYn5tIQNnT/BAg0/MIe0ac/8FRfZ0GcE15afP97P
JRvKh2+fP9LX4t5P3UydE/3ztd/+ZC5GDMlsOOPDeZ0xs6Bs6DuR8nw1NpTJ
avoxn/K7XEN70MVzrJ++A9kWV7JhjiWMHLEVNmSf299+GgIv19jQPoMPEdkw
2tHxgDUUZEPkoPXsqfLG734SzBY+iw+uhSybH+uIvsOZDa35QJ7Pg7g24+SQ
kg2zvy916xG5cKhWYegqc3EqLRf2c6y5Ls+HkHs2+2C6fp3rQLj/OGZ+f6It
EZHvEGyUsiGf5fsQtqctOWcwdkG5MNuN2W/DhhvZyA9MtM1Z5y+zYbLt5X1K
NiylyoLNPs+8s7WQJ3RMcjzh6HYnZnlk+A3X3by+tdJzJfSp7r94jA2JMwyd
tPPzKtlQPzbrqcs4fb6Xgg2z7mcdvGxHKe2GmQ1LH1Pfc5c6cI0Nazlq0Dn1
EUTPn2PDZJvIbKhN8RdP/2MfL5Zj5OgL1hmjOMaGcCECa7Afx5v5am73XGht
uz5u7u7p3t9UNkSnX4cN9UGEdWAf2qnPose2roHnzzbS2RjNagtEPYwul2mu
AwkTyAqZp5lX7CMDOkfY3/7l0+0j3uz95+b40L5Ef5YB+TQfTDBiV5ck6i90
sY76iVonEDbsc3N28Z/MUeMl+/nS7Md94LjIRnmO7YUNZbmIv22WsT98luPq
GFfrZXgO7ZSZDb03amwIa3Fe/LrpR/jJujSyHvs4D4bYUD7MdTlntdO7unqd
f2nMg44PF9lwJ9WB2Y4xs15Hm4u0zobmheHTGE7YmfHMbHgQfCgbyocs//Je
a1vTBsPYz3IRpf0rdsKoi1NhQ/TRYIXOJ2OMDbXtzT9zWzZEZ848F8/tgg09
Bp+Ob2ZD49mNSzTPmHzo9u5bHlNB3zbHjnyY69vvt+/vOmL9DZgwsyE+nte+
HJ4X68yl/Bs2xMarvfBRsCHCObnOXFOzbJtsWNVPhnInNOvoM+MmSw6UDZnj
5JTR73gdPkRkQ/Y3X2j2M3WeyYacE8lsaD1N2dAahsYa1vxGp8QC74ccui69
kY38PUiKH8z+mL+ylkPatmTDfrl5ZcbO4zETG1qjkN98Pvv2qfi+cPwTwz6l
c9uFfXOn/z3Ehq0e2n6/cfdsSF6Xn83f3fs07IrEL+KDaoxiZsM5Pnt4dY7z
hthQHUF7Ul8TsNF9Mhv2/mJF7YrSjpi5sGTD0Mc7XVi/Sfeb6SjDbMg+uaZ8
+Dx+38bBoJfTDzDEEBvKybIh21m/MIv1MbL9i3NPYUNteurq+k3W+Bcx1g37
l/1AfzlerU/rlb4fNmy4PhvKdWFrwT7aXK/7YpujfRwPm6bzMYvzPMcNlmwo
H46xoTmJPt15N9mi2znFsUKPf6gssqF8mNnQccaWSI0Sa6Rke7Z1OYfYUFvi
3Lug7hnRst3OKBvSd9qwo05Jdy/QV0Ns2NrWj4dPKQIj3vryo33Tz3IdA+pV
oEeGH8W9mX4oG4YO2rRnGUP4rNQHWTtdZsOoEdnZlY0FnOU7WvT7bO3bN0Pf
VueXDeVGn53qtPO+qm19yXh2d2yf2bBkjHwfG2dZ5mFFZMOI3Wv0eJgLX8DM
hyW7LGOq/RLj/hDZkHxDLquxoTUY1smn6jYfnGmeu5eb59ydy33cH2yY83wS
o3dQzCEbIsy3ks3gwqpeYj7S/5+9N/22ozzyNf/sXqtu3/7St3vddeeh7Bpc
+JYZqxBgAxKDGGwNCHOOkM2RUBlNBg0YCSEjkF3c/nJ6P5H5vBn57jdz7zMI
Ad4fYp2zc+f45rDjyYj4xag/16BHWhv3CMY68UXyNmXDg5xb3jthsiFWz8M1
ls8X2zUXFZMNjePm/vartr9hw41t7HtguZav5ruaDfu4GbXUT77yVjfNON07
Xf+H0IhZMN4Syy2Y8PFXT4Q9/fLRmOepI08HC67LhnPHUWKcPRvChVirXr9m
w7v3PwzL08tztGLD2zd/E9aKc7TY0BihPm2OWdRsqM+ojx35hA/Geh5T9YOd
LuKl4jth6hRGHl/PhS02lIVYZ9QYLnz27vdirJ+TubDFhsb95DtYUGZSZ9Ua
rr2woXoumP4tx2Z8MPeVw6w9jNzOQ2JDfD63bZwIFss93+VCxzf3ueSz9XNZ
UzXrTGbdHqfnWkpN3xiGgA/VqIwaxLtdDaLnIfectz4Pdsk5ulmrRP82eoQs
WDG0VBfLdTzWXddqnXbcvzUae/MkfSeQcz0PyoY5dzhifQsWi+X7dTEf+8W8
WR8HBq7ZcODDZTb0HjaXO1+T/H/sjSdK3845NsS8Pj1fTic27bVU8kx7PqzZ
0Hctcf1/uhX8Tg0whuZOzYbyIb0fx/q9g47vFBu2Ym37sSk2zJoh+Kbmr7nf
9TqyD9zx9PB8k+tgp6wRUrNh+Nh9f+2cB1qzIZwTehr9vDnntMtX7/Yl99XI
bKhuzFTtZN52Xn/dp0O9HiyzofvCfcV1usrfrhks98QYMU2DDWbZomcAeBBO
YH/5Xz5sLTPVn6/ERSdqBY9tX9x94cxrYZkNnzz2eljU7SU2nGKmw6yl5VzI
hhgcx3RzSjtfKTFhZsP8uWfDF39zY4kTy7j17AUbxtj3cemDHgtsuNcxybWK
OY9UNjyM58Zh2CP3qTe2sR+AqScTn+dif339IFwoGz79ixd2jzzzN7tPvfBc
GP/XbEg/CYzpz716LLgws+GRXzy9+/zzj4exztDwqre9WPax198ZWf6+qXPa
x0PX7a86xYbt34j53oWhK9PHTKbYsMSG+l5Xspl1YFNsmPUe61quOTbEH5ch
mIfv5NGcczrHhvYScH58uei9cL+rGYL3sHXYkO/1k+UI/GsYUx8cY91sizjd
fthQnmjp/9gPAD4ssaDFOMkz6rzAE/j71BliMGzNhpnnNmzY1dfm+kn2u+je
9rWNmPxmTNM4J+MMv8E7vtvA9sqGTDPOTAzc7Yfm7OI8MsbGpN1Giw29pmVD
ah1zHz+uB1iM2CLzwGzYKjbk+OLcl/rT90vPzpyvOsWGWT8nv5sJvdkJNmT9
F29/uPv+J2fCPl58Zr/JhZ1iwxbDzJk1q1Ebt2BDet4zvcWGMqRaQZlhat/V
afjHfq7ZMKand3TGAZledEbTernXzY/MbJi32T2fh2UcB3lQxqzZ0Osrnq99
Xn5mQ46j7n0hG8JZTM81WpkNfa62xp/xpDYR5jWe5/oZJ3JoMebbKxtinLfM
hkxjG1O6JXMcUrPhp3e7uOPNzy+HyYfvn9/afe3MmbDMhr/5uNMq/fKP12dZ
5zDiqLKh8TOuPdkwa82M2LDOI6VvxbtDPaJsaI7shevj/eR6zbqiXvuHYXsd
EzhQzZn95rQ+bHvUPvXGNvZDsCU2XFjE7157O2J5Zd4FG8J0sNzx48+FET+T
DfmLfXThl7vvnO5Y8ehLTy2x4Z1PPyh5khfOHd/dPv1C4ULZsFWHWLNh1kXl
s/HHzIb2OMw5onviv2+m3oUta77knM9lNux+wzMLGc+aYkPM2JVcFmz24OIk
G7K8zJT7o+mfyB8tNnQf8antS16zVGZDGa1mw+xHo5uJz0lOYj0dwxfeCxta
e4iRF2fMBR6696eBn9Tg5K+aJdhhsKGarOTyqeUCw6C/80XPcDnHt8QgF+c6
99nLMTDHlN/8jhs6Q7NI7pTfcoyJeXMPw8hB/eZiMIlxLtmM64Pted7dBsdr
P2/jVPInfEK+KMZ4q+3DdDiy5EH3LOl4HyYb8j/j/NmNc2H20eBa5n81cFiW
c8y+Mc72gdwLG3pPxjl50NUhotty9NRjYc8f/VEwWNTL9mwoH9ZsqDFv8He6
rljGPvSyoXxYsyHvV9QQUk/VXi9w4BQb+pnlzQFmHd34dGwoH8qG5HfO+ZCt
/EdjB6EPtfhLXMHYac2GPou81lgXvQ6xzIZRo9kzHNNa+8K94njCQFjNhnJY
aD1V8cKaDfnL/rKffJ91TFsaGsZJcrzQMcrvpTIbGvPx2GTDzIe8y7QWs2bD
lh8vGzLO+uxwRGZDjOmsk94ScrRsuI4OZW0sLxNqsqH6qnvhE2Nu9LOXDbHX
Tr8WLEi8EDaUD+Gxox/cCMts+LC5o9ZhgQ31UUZs2GDClv8FG7Iuj3cdNvw2
jnGKGY1jope01/P8bdmj9qk3trHvuw1ao0ONHlyY2RDWctrlD08WNsy5lZ1e
Qndf1mxoDQd5mVg86yo2PHvmpcUyRyMOiU3WNdpfo89drdnQ/ZRxyQFle3Ns
6Od8DE6fY8McD6rZcNAVzD2vl9mw1LH8+Vr3+c7FEuPBajYcepW/X3QXc992
mW+KDePzNx0/6P/jv8BH+tir2NCaRtdrTqy1U05flw1zPGj76oUyH1ykzxxM
lvrFY/thw3xMjDWsgkWNTB9npa7QY+hiLJ0WJno29DrMfQ5hl1KPuA829Ni/
72xYcj/79xNDzvSlcg+wHfM77blx/8HF4vsyJlwnMKKcKCvulQ0Z/6IN0h+T
7zKsmbRnJfsDK3kM67Ch17BjwzblttwDYxUbchytfhks47QWGzoP1z37BOOa
J+u9ltlQPmQd6s3mHof8Jad0ig3dbxiyzvvEajak3pMYJH/xI72/fT5kNvxg
cR1gHAOxsotXToz4UDbM/irfsS9Zg1Y2bPWUqNkw54jmWr3MhnJw3Rcx++ul
J8WDS6N9zPeFccRSY5jY0H3/uteSlQ3lQ3636t72eR+Yj5ifMU/5EI7IWiA8
6zIbck6Yl3nw8eG5dfiQ56TLyIbyIceT92Evvrw6LLLh4z9/MYy4YGbDvIw1
ebDht8kdnmO2zX49++7HYYOPkmKGM0wIA3Ksj5qj6mObutZqkw2nYodZW+fb
tkftV29sY997o9aw7/vgNJ5lT/5qO8wYnlyItRgqTyt6259+ELV6f/7mSuFC
2TDn2nXaJwMb1n0Os9VsqKmXWuoeKzacfx4ObJj7UcOFXz74l4neF8v1flmL
UT9gzIZDHy9zHLPGfc2GWZeC3390650XX2eKDfH/8N+zXoNsqY5e9v8zG6pB
gr87lzPLvmSOqNkw55ZquT8FfjV/9bOxvbIhxjTiE4wF82fuDR2aBVfj38tB
e2HDIf9uPTZU24Wx83rIJoeZR6p/bJ+TyAXtz2s5P3/qxvST3ifPubkeU5cz
2GmrykJ1DiTm+fb9gfzm+wf7f5R80sU2YSj7W9q/Qs5jHXLnYbKhujfa8e0n
gxtGejJ9Din7ZvyR6eZU75UN1VzCuK5OvPdM9L/geGUrY3Ver77faLEh+w1L
5jpFOTK/Y5ljQ48rT8fK8S7OyRQber04ni7LvLkXSc2G3p+sLzPJFBvynDcG
deKtJ+JeVP+3ZkPOBffSx33PFq+94LqKDZ/t6yhP7Twfln1y/pcN3Q/2FS4l
BtaqqzNPNZtsKB+e3X6j1EWq9TLFhrJkzYZ1X8XMhpg8aK9O3xfIht5P5nnK
hu6DOpDyY2bD3Hec6bVWZPb1Mxv6e01sEW7Mx6neiHHZzIaa63UsoofFV22e
lkFrdoRlzRGVC2XD7xo/abJh1AnSu37kp9wY9bR3OvFNDD3V7wMbzvFh7rEx
t77D0KXdqz1yv3pjG/u+2zvLGi+yoXWFUVu4+PzhhdO757ZeW2bDb35frNPT
/H1wYWbDrl5/mK9mQ9fJb9rRt98Im93nXFNYsWHuM3Hjujyw/nNFLpxjwzpG
mNlQJjTXMjNjzjWSDfGX5Ae4jJiJvNFiw+yPGyO0lkn+u520/EoeVWbDrzoG
kgfxWXMu6zps2OmADr6LeXm5rhHfcF02tBeGeXLBf/04BIddeLvEzvSrmLYu
G7a0fCLmdLIzuMAcR5YhLoYxFvb8k0flwkFz8FLZV+YlvuW25MIfAhsyL+NN
HeLZs8e7OEuvRYRxrOj7ZO2XbFzbrC/n08Z7kb5XgzzeYsPMh5kN5cPcp2Ko
i7NO7EZh0JIvvBhr9t93MeuwYdZ7rfM3uWZlr3XY8Kln/+Po3sjxxtxfsWZD
jBgg90LoSi2uG2PR3htzbJjjkXx+ZeuJMNhQPsxs6P0NP3JcsCQaNliLDcNv
jn14v+iIej5qNtQPNGfyxNYzYS02PLY4jg9vnWj6nbIhvTL8PmvHDJpGN8v2
8vuxWzd2ChvKh3AP74+m2DBv323VdYN1nmlmQ38DXM585syG5ogS74PJco8A
xjz3FK/Z0P2c89OLDkxiQ3t5sG7ZUD5kv+A4t5nZEGM97G9mQ/aHz+phyoa5
n15mQ+zUb367++abz+3e+PRy8JMMVdeBPkor/lJiw2Z/iv47e9vLho96/9f1
hfJn7gfP5zo9FvO7mL1st55/Ssdo1bnZ2MY2tn+b0/988sy1JTaU3V5841jE
+oj51WyYa+zs2Z3Z0L7Y9mb2mS8bjmKH6Ju+89Hui++8332u2LAwLPmvaq32
NsWGf67q+0fPpRHDDscznqfjvRwXcprxEvP+Wmxo/h/f4WtOsWHuT65PnKfP
sSF+It+p+29tY+jS3N8Z5ZBmNqQPIFbnzdaG/znHhsYPWDcxImr68IfwifWL
MxNmPzmzYWGxig3tW2AfBmOyJTdwwRv4zfyPL21/+j9Ez+nuGGTLh8mGkSfW
s3Kt/VN0X7/uON+Ybqkt7XNNYUT9f8yYHcuyj06P3OEHXf2fPSwcY2JbwX33
d8p7BdfjewS+d9vMQ7yW6zH3kG+xoXx4EDbMNbWMFcd170EXk/YaI2eU88G1
lPORXfde2ZCx5d4w55h4O/zzyvbju0+/+F9GPBZsldhQPqzZEJ5Ub+jCze3R
OWCerhfeJ7NsaGyT/eMcGJNU36ZmQ/lQHSa27zqY7rbY/hQb/vhv/yrMeCjx
O593LTbcunos7htifnEdLu4tY3k1G3Yx+XPBdpdunR7Fwmo2hEdYJywYOkgv
/3VYzYa3b++U/vXRO/CLD0ovxfBje17LuRPRs+3GzpJ27q/PvFYY5eqt7tmV
2RBjX5jW8mFr/Z5az1Q25Dfi+t33w4yZZ6ZkGXoFhOZn/65CNmSfrON8+fkf
FTaUD1u/ZetoR7qv+vuZDa1VxDIb5tq37PvLmL4vIIaYWUKmZBuZC1lWjRm4
MLMh24UnWV/2FR6FUQeIZg5/sfCfWlozleZMtrqW8LtqvtMpPtPi/MmG9j20
Z+nDNthwLzqoj9qn3tjGfgjW7F3RG2xYWOvkpajpQ08GLqzZcPituFHYcMg1
674nhvjn+C2/NmZDpi+M+fjteP3srwe90sSGL584GWZPRLVr7JOY2fD4hzth
xC5rtptjwziGngszGw7raNTgfTNmQ9//ymXGZrLeZGZDuQLD7zaGo02xIe/3
L1w5Wfxkt8f68Z9lw6x7Ixu6PXzpusdhS2OzxYY5HqceA7yBb6/frr7EumyY
c/bwYXOPOOKV+viuf+j3sX82xGRwtUocH8ZcNmSsc51lqdH7aif2QQaSjTKz
qgObNSq+i2xYYpm9TmnWOc39Ah2XnNPJcTvddwx+j68JT+f+Jx6rjL1fNmS7
bgdm++LO+TDfbzCuao4ai/9zn8e3DhtyvXINwXvsm9wFpxlX5H9zNefYUO2Y
HHeE0YjvhdZs/06pxYaY/QmtM5Vz4jgSG8qHsiHrtl8Fx+Y6f/zjvypcWLMh
DMIzjzGG6eBDc3NbbMg4w2gyV9b2qdmw9kOLH1ixIcZ0tsH/fA8XttiQWkE1
T3POamZD7/fTp17afe+9F+JvzYY/e+z/HsVv431dxYbGTOqaRafJhV3P0mvR
V8PfCdjwzu0Pm3qTsmGJuXzTMZXv2mTDw+oZkGM09pyEx8wXlA07LdF5NqP2
0PllQy33j4QNW7EkNWYw55UNPa/r9M97GIZOjGyIEQOstUijn0bVr6LOK5Ur
19XN2Uvc7TB0WFv3ZPhMfUzauPRUX8SHZRs23NjGvj1Ti2Zl3/qKDZ87/kbY
kbdO7b507NklNuTZybR79y+FmTMqG47n/aTwY82GR9/bCaPOkfnhPDlQNlQf
FQueTGzI/C02XP2MvTGKHzqt+37MSEt6oRzTYtoUG1qTJSfIe1NsmNeLv3zr
9lZhGaxmQzkE/5n6OH/Pu17OXTyTuBbbNXZYs+FUT8C8T3Jf7r0+x4Yul3sH
8p3+nczANGJQ+2FD1pl1Txkv/GMYWa1GrMRx710sY2CvD2sK5cIWG+b+Iwdh
wxzrtV5U3xtTozXeKXw1GNzmdHhXNoztlH4e20s5u56HrI0R+aV9n5E/fLnz
rbGheb8eY+5nONSx7gwaHube9no+Tuf/mg3lw5oN5UPWbf8TjWOHfcy7zJov
NRvKh5kN1c8NHdC73XsTrj+vOde3ig2NV3vNdmzc5V5wvdds6HXIuMR18+lW
ee6wj3LqHBuSS/rUs/9p96c/+3dx3zEN/mixIcY0OAl/Pz83azaUD90++9nq
0561Wez/UOezZTZUR99cSvPCazZk/z/4za8Kj2AtNtTnRTeLsajZEFYlz5Xv
MZbPbIiRU4v/XPe5kA1lHcbs3PnXCxvKh/BT5Ob2+1+zoVqmstJUv/sp7Rxs
VW5eZkOsxSir2JC/5Lyqk4rJhqs4hho82RAzF9Xaxv2yYffe9mBsAhvqD5kf
aj7pqLaw58P8ua5HZNnMhuaa5u2h4/L1g84cK87f3Dls1doelhmjzjnL3wX7
339e9u0etV+9sY19363olMKHc/OlnvfwoFwoG/KsoD/gkF/5+8KGZVrPFfk3
P7Nh/DaZz7bgOfRO5cLMhhc+eHP39NtHwj7YPrb75sk3CxfKhsQZYUdijdhH
/7I1/Wzpma/uIZi5sPt9+X2vF77Mga1p+nD6jCUW17Ohfp1smDXOzbnFPyf/
7E99nLXFhqVeKvX6ztoomQtrNmS+rM9YM2DdE3CKDXPOrHEw9pUaQMz6NjUK
YbgWG1pvJhvCM+SjZt2/EitZzK+mCbE+4knGqvWN12VDx0Y2tI4NPQ3M3nK5
t2OO/co31t2xTs9B1qIwp/T+g4uj/MbM5swvfwR3f7VTNHL2wobsK7yR2RAG
MY8zxyxZp/yV67DY14ivsZ0FJ2LGO9k/ewxisgD8Hu8p+vnhtI6Rh/cDXisH
YUPHCEZCfynygk8dKde9MXG2Vb/3WJcN+ctncmqNz1qP6bXv/b0uG+bYuGx4
+srZUXx/ig05VvtH5txk/5cN5UPZsHBjv7/qlXJ81hnWbIjhCxJra2mLtNhQ
U7MGk2dlQ/nQdzy532DNhvm3Inqt93mWJ996esSGWKkV3XqmcG2LDdG7geM4
NniP/7HMhkzHmEasTjaUD5977n/E2DktekYkNsRYT+SgH//pSDtGNqSnPcb3
xthK7WbPtjkmmdmQukCMMakZYF023K9OyDomG9KvfS95h7Bh/pzrFPnMOeeY
98qHQ17P3o+FHhOzflRmw3eXdWhKbPHM0N9etswGG/LdL393c/eND28UnU/s
2mc3i3kOV52/h3F+uWf2M/4P0zZsuLGNHb5FXV/kPkyzYeZC2RDugtvgNOzz
e1cKG5Z4W2Iu/9ZsiGVtm5oN9UmyHy0bwoWyIb+5d+6dL3FCTDaEC1tsmDmw
9bk1X2ZDp5m/mDnKnuSyYfZL/d4cR2Mx/P7JhS02HPokj/kUq9lQ/xjDZwpd
FrUOqDU82bELtWFTbDjUwNws8RZ849yTAb8Vf1VtyHXYMI6r19PR17XXQ6mN
XHAjbLZfNjTnTy7UXL/xTf5n3NxP1ssyxFz5juP/LrKh7xGGnMuOHfJ+yYaZ
Dx81G45yqvuaP3NG9d/knqKd9MCa5U6HyR4c+2HDcl+RR9uPkXFm1oXujTnO
xoxqNpQPMxuyfYz7mWvBsXEf+W4dNvT55/XKsrKl/Q4zG8qE5hfHtm+fD8va
R173LTZk++SHRg0j5yP6LG5F37YWG1JzhM9pDz2sfrZae8j2yKW8+cX2EAdL
+jE1GxpPb/mA+qQ8zzI3GPNrsSH7Gjz21tOTbMg5gOPkZM97ZsOsZ8p7OdnQ
+XLuKea6ZEOMafYUlHEzG3r/EJ81D7f27/lfLZrMhpyjumfjSp+60m1tzVPX
Ua5r9DHBMhuuYhX6V8BF2NQ8avOQd7vXfdrPsbBPq9iw1iOVDa01HOWd9ozo
srkfoiYb8t2Jf7k+YsPWOZzb/9rXOqj5foPrjtj9qvmJ/R7m9te1R+1Xb2xj
33eTDWfn6ftGYPLhU6d+V9gQLsSWn1tjNszTO/2JK8UXys+yFp9lP9pp8iPW
YsM3XvqH3ZvXt+P/o0d+FFbvh/uS80YHP308n/uklmSdVypHeUz4kvhgERf7
6moYHGKfdbkws6F9+bCsKym3tdjwqy8+Khb9A+hx13/Gr8FPlg2tZcpsaC5o
7oVRm3HLOTa83Vup7VmMU54/9/WQC9dhw1yLaCwHXpPrZGKOleNhX3K91UHZ
MOrcvtgZxWlKz8g+FxOmyT0bMGO6Wc9Vtsx5lbG+b7rP5h0bc2Gf5KlYtmdD
WabTKD1X1mPNGfvFuZAf+P9I7wfn+recZ1r34Cu9VcjFTHHnHKdiXLLWqjWP
/G9PBfM8qZs7DDb0HOb3C55fp3HNGlfnvsvvpWo2lA9rNnz/wvHYDn/fPPVk
fJdzpzlW+0CsYkPvIRg61wofPf787oXbl3Y//XK4p6fYkGsJLrFfjNck+8+8
sqF8KBtyr8vpvCfgOoBZ8j3VYkPWSYwKH1+fHAaZYkP2q665o66uxYa+/yD/
FGP8+Zv7o9a/J+aSygU5pgR/sL8cB2yFEZvLbIh5/ed+HTUbcozZ7877LRu6
TzBiqzbRWGzWfs1siDH97cW6iL+Sv4DJhlM+b+Yra77UEV2XDev+G3N5iN4f
+/HPuW54v8B+rqNXCYdhq46BY81sCOOvsz/7ZcOmX9THA40ZllrDMzemdWis
RTyTclHPLK87xxJhQ//fzzk4bDaMcVzcU9z73o+z52rDhhvb2PfWoifgyUuj
aaFP+s5HQw+LN88UNoQLMeJyb5w+MdH/b8xerWmhPTMRo5u77/0+s+GNhQ+S
Y5VOz2z4/JP/OYz/0c+h3n/79AthLTYMbbWkx5L1DWs2xKfFZ8/+Xfh4Z18t
bCjHwB1ooOAf4ndisA1xL7U5RvrqiQ1b9X8lplixodoF0U/O/ejnpacf28Rf
D5964U+uYsOp6eatZf97FRvmdXQ5ZN2x4CMOOvA3wpfFTyfPbYoN5euaDXMO
KT48+5k5P/zmN5+OsTGXlXFm/+WGzDGZ2X/IbCgf1mwoH9ZsKB/WbBjzLPzd
XLeZc5653u2Jmc14UtY6Zlw8vmzrsqHvIRg3jidif/d3Sm0f3zFNDSTvy1Vs
qOYU5j5YX6v2fucfzbMh23C69ZpZO9hpU2wo77l/bMvYtbV4LTbkXur6aizz
Q4sN+d/6MfMfyZGM2F3PhrJHzRyY7wFybFw2NJfUfPMWS9iXr+4Hf7VnWdhQ
PqyPiVhbZkGMZwbngTo56v/kLNfrWEzV9smGrIe/cmLNhjkeaawxsyF1kvbY
aP3mdbXKY77KeiCMybp+c+s4hnro5e3P5ajOGb+fsuGq+jR6OmjrsKE1l9i6
bLhXtqjjhfKetYRLtYbvpr73rfftjXrEKUaEBfP2ZcN180QfpnaNbMi41/Fb
vhudqwYbPqw85vr8bWxjGzuYyYalL0RvsiFciNFb4sSp47sXzh2PZ/0cG8pp
dVxwpPEyk785/SxT2/Ta8rINNnz9xb/f/cUz/y1yW4gjttgwrwOf9Le/PVry
VVtsWHNa6Wk/wYYyIf5d7iEoG2ZfWTbMvSHkUX3eFhvmOkCn+c6XnEu2L5/Z
771mw5xD2urfuA4bOkbWu+V805yHi+U81HXYULNnX90Lzvw8aq1kASz3PJ9j
Q/mnZsM6jhbcleJfndbEwExqTzC+xBDM2xz4eMgjzTqKXX+OrlYw9yVQyybz
tT1K+JvruPjfOrPQvOxZL2JKi/0i37XWgsXsryHzch4YO+PNMpqavMxjb0W1
iCKPNOrshvN9WGx4qz/OWz3vmgdqf5hcx6hxbnkvYt7pumwoP6DlE3m7i+Pi
3YL9CTlWr6t12BCmzP3mMT6HrumC2Xh3IYtOsSE1sOS1wjHWwnJs9oeR9+RD
2dDcRe7/l452fSJZj/NOsSHHhqZo1pm6/sm7IzaUD2FDNEU5HpbBMh9mn5Cx
gdvsj2gOOhqmsiEmG7b8Stkw98DI8e6p3w7YkBrKWTa83d27U1o5rfVGv/f+
PZxsSN5q7gFYs6GxRPejZsPuur9W9IMzu9U9JzwX7g/nyR4Urf2t6zi1WP83
15a0Ux3nHGdcxz8f9b5s5B3XJhuus241buRDtWoOkydgs8JnKT7Y6lmRtWaK
ZumUz5W1TDMj9t+TU4qWn9uHr259Pr6PuvPYWdtPStfJn6aP+SCcJhty76hB
BBtitY7RYW2zO+4rYXs5lxvb2Mb2ZtYShh5NxYb1fDUbmrsJp9HnfsSADfYb
abz0/9tbvtYurZfx96rmzFXPkRYbYkzj7z/99N8XXmT+zIYs6/Injj850q5v
sSG/q8R5QhNk4e9Y90SMsMWG751+Po4hx77wxeq+gXNsKDcYR6jZ0Ho8tsG+
sE19XN43D7mVW4U91mVDWUl/Pcc712VDj1EG93PusUcsEL/LWr79siHXkHFN
DG1X/GaOP+9LxAN7ndic42vdGr6s+Y7GjzIbln5oFRvmuGlmw6J1/z1nQ2M/
nnfjeZwPahDhRGLmmHnU1snqW2dN2/x+Y79sGP1e+novmN73VfmegtXoWUFd
Yc4zXMWGme3hOzU8+R/2w/i8ig2Pnnps6AG5YLy3tp/tWLEfE2yODf2LwXv8
jdo7xnaCDTG0VTlO3/VnfzKzoec39zbMz1h8ctlQPoQhclxLvTHyS1tsyDRj
910O97lmvIr9kwfy9Ck2lJ+Ia4Zm74//aimPlFzTzEstNlzHHDtiu7ChfMj4
sH10frAWG/Kc8Hr0XVNmQ+65Ov/T48NHJ44jH2U2xMwBHvvX7VxD2bDVWyN+
f9dkw9zLcBUbwi574cKp62GODanZa+0302Ex8zb1d+rPOT5Ys+GSr1TpzjQt
xw+r72RD3ivFtd2zYc2HXW72NPtlNnSeqfct+4lFqmmLyYacb3hxjg33Yv86
oYm7YcONbezhWuFCjGfdyY+GnvPVfPaGeOr0R9FTvouzXGuyYfcsabNh7m2Y
+wjmZakdzDHGmg1rDVHXv/w8G/YBzVQ48Njzf9tkQwwG5Hfm7Vf+cff4sZ/u
nnj1iSU2VI9CPsr+aM2G9gXvah1uFt7R/51iwyE3bPDJWzmfmQ3N0ZJTc8yT
z/qfcmGLDXP8cb9saM2TuY517C64rP8ux2LXYUNr2ORBa9nwqbG6T4A9CORJ
eJDzc9hsGNoRvS6Nx8Q+29cBNiraL70ODdd0rpuT4YjBdnGT4b0I+5hrbu/1
Oam5hzwm46lZGvHPB0OvjdhO3zsPY2yiRwMaGn2fBix6qkfe5tao10bkTvf8
5/9ep4fNhrmW0TxO/vf+U/u4fu9AHDBqefu+oeuyodeK8zO+cp6aPqyTfOZ1
2NBlYD+YCfbU4nPPeHxf+LBiQ7aTa2brPGn1jlpsaK8G7h+Ou9M3HMapZkP9
P2oE1ZLRb2ScMhtmPswsTH8MmCj6BDbYMB8D1xfrtsZOPpQNY196viEuhs+J
1WyYtTxbfm5mQ009Utmw5sP9WJ0/a10CebDq5ciG/K9fzTmo2dDejN7XmQ3r
7cqG8iF+uTWNxHRrNnyY+qR5zI1psn9+bs57QDbk+GDPOT3UVWyI1T7PXP/C
SZ8qxxfn2PDdG0u6NG6TXhmYbDh3vj69O2a/1vVYT5uavs5Y5/m85/K9KRtq
+Zzf+cNH7W3/+UZTaxSDDflur3nNj9qv3tjGfihW4ocTbFisYkPr9cjRxMbP
khul70PuY1HYcELPNJ4jiQ2jJ+LChh55w7qXtpe+r999ZjbMy6CnA9vyucWG
GNz42tGfhJ9lP7wWG5ojiR+Kfynz1WzovjI2ME/4yX2el/Vmc2xoTY6aGtZA
GlsasWGv8SEbBgN+M+65V/vY67ChXGKcyuPyXHsMsqE8UrPh6NpYHFOOj3kM
btNjhEOYvooNZZ+aDbHg9gVnhgbNgyFmptbprV5XJ7Nh1qc0ziE/GSt1+g+Z
DY13luv4q6tFy/XiZ9u7b/zuaJixs9K3ve+vgBELy/0SMc7P0OtxqGXcCxuW
z990WiVykz0qySF2Xu5nuCy/R5APp9iQWB+xeLYhDwbfLb6Xz7B12JD12yeF
ZSKmd3WwVWyYzz1jxLwn3nsmeHuKDTG1NNkXa00xtpnZUD7kuoELZUCMfeC7
FhvCJGpVkrvPNUwdYD4O2bDjg09G2pxcS/qimQ29t7qa5ksjfs1sqN/67FP/
OY6z1ouBDalbyzme3K81G+6XoTIbui/BqHfOFU6UD9k2Y1bqCfva5RwH9Zk+
x2FyuPmWsCE1otT8rcMH69pc3m42c13l+6n50Huhf0Pd329dW4cN4U54a68M
UeoHGxzXtIl+hs31pnXChHCe8crMhnPXIcvs9zwelnme69pD2ZBrHF1T2fDL
zy/uaf0bNtzYxh6dZS3S4MOJvhbO89Lbv4qeg5kLMbRfumfZuO9D7m+on4mR
U9piw/K7l+oKl9hwpjaxxYYYvOc+Ol9mw9pgVGOKmQ2zPmZXrzPNhuZw5Xhh
nj+zob6+8cOxTuOgwx+xqgYb6k+3dEfdX3OUpthwlTGvuWC5x3Zmw9K7nf7p
ff+9m3cvh8lP+rU5BprZUH9xjg3t75f7VeCfqs2fcwQ1uJHcWox1ZTaUxQ+D
DRlj9Wj4q/+tTqs1lUXXpv++5Jj2+aCep88f/HakjWMMs9S39ftgHDTzLuPa
1e11uZjmrDJm6KzACnIRJtNZD6h2jj1W9suGmQ9bbCjv5h4vjo0aJoPP3F2L
+RzldzWyoXw4xYbq4DIOvpOwRjHHA+E8GC6zoXxYsyHrsjchuanel7n2MbNe
iw1lrvxZ47PapC02nKwP7vWSazaUD1kHMcGs7RvvFP7YZkN5EnO6Pfzkw8yG
9JfA3H/YbnjWD2yIrikGU7AO58VqNmQMWL7OBc1smOsTy7O9wYbHX3ksbJVP
vq55L2c2tD4r3nN88m5hw8yHdX1j1vFt+cmyYd5v/HHZsObDKQu+XtEHcF02
5LwRy7QGbWo+9Un3y4bkrBo3nZpHNsx8eOH6zbDBB1rOAx3lj67KE3036dCs
w4ZVv0M4jzgmf+lXYb1y6xrMfSrH/tL+r9XDNplRNrQP6V7ZcD/2qP3pjW3s
h2bBhYkNjSeW73sulA2P/OLp3X/+5dbukTMXwlpsaIyvi1f9fokN5+7xzIZL
OanfLNeE4F+gWYq5vfx9ZkP9NWyKMWFDuJFaRSx0IRbPO/zgrKmh75X9f9bL
93LIFBuGfuGn3bzWIoauR2JDmSWzYV5HiRfG+AyaKpkLMxvaI22vXJjZUH89
62/KLdaD4VPyVzbM9WMtNjSvNPcqL7GyfrmBdz4umqQHYUNielk/J9e3dbWf
Q29Ijy33Eo/57m719XADd4Utlud8ZgYiNnYQNsw9ER8mG6r7Y/9AjPVyLqlz
ZNly/3zT6/T0PSwx2ebpF//LqMbROkf+mheMhV7SAdiwy636pFxL6CzleCDn
nVgd58Bt5h4pjIN82GJDGI+xg2lhTPNj4TrWSy6oMcBVbGjvC/kLroTp8rU8
x4a+Qyps/vX12G7kzqZ7qmXEEombfXbj3Igred5NsWF+JoY+cM+BOd6Y2TDP
D0vDPcZTaza0ttF3eb5bqdnQXojW7HKuHQeWkw29PjhHXNcwX4sNs8mQNRt2
vzsHz8FkefcPy2zoc8m+jS021LwPWuuv80YjVtPrrsJP6/a3CAY9hGOWDeXD
qfnM6+TvXrdBDq16N2xnar/lwDpvNXyaXis096nP9YDr5oi6rlU9wWK+qteh
ObWZDelxeOPumA15xlF/CBvKhy3dmW9DC3TuWvd/2PDWJ2eLwYZ/un857GHu
w6P2oze2sR+svXOtqU9T+lic/ihsxIYntsPwDYghXr/y66L/kdkQHsQ67f92
zX/W14jnTZ97am3iFBticmFmQ+ZXhwZfgWnrsKHWYkPWIx/qs+N74c/UbGh8
TV9ulB+K1mFiQ/2tqAF8cLGwZoxXpdExx4YyFr/15jdab2hu5xQbug79bzgs
M5z95fHZsn85xYb3H1wcsVdwYX9sUW/Y58haP7lXNjRmFfqTfSw14h197SPL
WqeIX+x5j9zJu0N9517Z0BrPvbKhfSvMJcVkO9bLODiGwWLoot67WL5325wD
ji+/h7EXBfFQ+cr1G+PNPS8cA9gk8+E6bCgfHoQNYTYtawyZE6lOY+sdBe8b
Ltw8X2pu1mVDzO/IpfWaNGbPcVK3mPM5azaUDzMb5nXYY57x83owXigbykg1
G7KcvQ3NScWYb/vq8Vk29Pz5zirnjDIuc2xY+3hqYeXpmQ3tGUEfCvm1Xo9s
SD0h88EM9J7/+PN3w1psyPWEv88xXU/P85oNfd5EjkKq16vZsHVs2YeFDXOv
idq3Piw29P2G/Qjfe++FsMyGZZme0fK0qR59cywnG2ZmX0dr56DHbM0Z8WP7
grTsoGwYPUwWx0ZsNPf5YJv5s2xofaEapKOehHWfisyJ67Bh1h+dm7dRt8i+
wYTqzsiGWY9UNlx1rh41G+b3F3JhXBMLvxCTDedqDQ9ij9x/3tjGfojWa87U
+jRhC1aUDe19+I+L+ehnwbx8brJhz3V373c+6io2xGo2NB6I5VzUuWXZXve8
WmbD2uehHhGbfuaMfVNyeKbYEJMJyD/Lflxmw8xg9D7LuhLkrupvy4U1G5a8
y4UfYb5jrr2aY8OhdvHjEfvl+GfNhlmvRb9ZhjH/EB+YeeQSpjM++NrrsmE+
RlknavPu7yzVvuGP5n6TNRu6jnXYMFuu+Rtx82Is5Lg563ofXiv77/hzTXRj
OcT9jPexP2r74O8+DDZkfa7D3g2sg7/GzmCm3DcEI//Q5VhnziXk3NbxY8Y1
s2HWk5ULrQ1tsaF8OMeGzu9+f3HnfLk3XYdxQdafe1Ssy4aMC+NkPJPvje97
/7Nt3/+02FA+5C/8x7pz7R3TYAN7Ec6xofHwWmsp2xQboplqrNa45zCm8z6e
FnyZ4oQ1G9a9BWE7tWZqNoRl7dPJfEVTpmJDzR4nfm6xIboyz7/818GFxOWw
Vb6sNXtTbPjnSb3Eq7O5nrWf3mlLDmyIUQvJdonzjZar2HCO5+bYkPWS15v7
DLKuensPw2TDuXnI89wPF+Zj57hyTwtyaWVD/pKzSjzOvhBFe0buy2x4JuWS
Jk5cx3eq44GT1mBDuA82NJ/UccFkw4NoyXybNhej/22tSzHBhlMaO+vYI/eh
N7axH7hlfZo6v9TvazYM++UHEUs8unU26vlqNlSHhs9db+tlTeK6ppD55ELZ
MGvZxDI9a8qFsiFGbaR9C2tNVSyzofvnPnfTl9kw+4fG/eznNsWGU7lemQ3V
u5GDsm6/TMU4hmZD75u02FCuUxvSnhY5L2+KDXO/Q6cNtY/XRr3WZa1VbCj3
le8X89o/3j4QzpMZtWZDj7nFhrHcg4ulP7z1nsR28BfNH811X8Yetft97/j9
sqEaMAdlQxlQnmM6+2p8ydzc3JOdddsjc3wPdb7+o2ZD82kZX69Drs+cY5r5
rfR1X3CfOrWZj1zvumxobxl6wbMuxlKuUG+G/WHMjEWvw4a5RyPnBb7L9Xlc
Z5kN5cOaDeEljy/HcTGPOY9PZkO1bpwn93NhO+uyYdbcbPl9pefh3U5Phrgf
9YgyYJ5f5sssSc8LrGZDjLEjBsT7LNdHnmtmQ+OZfL56a2v3zPaLYfBBZkP1
P/NxTcVY2Ee4lfFx2cFPnWZD+bC73+b9dnVZ6bWIwTSZDUe1jt8Mzzn3bxUj
tabLhsTYYDXqv+A1pj9MPjz9xtO7Lz//o8neg8S/qDHMDLRfxoHrc89DdGn8
nNkQJnzxN5WfU2nHZDbck7+UOXNNjdI8X+Yg2TDXR+YYaOvcPww+XFXHOWUt
NkRzlHXVbDh5TjdsuLGNfSetaJdmfZrqeek8sOE/nrwU0+DCmg3tRf/hhdN9
nOv3hd1abJj7XAzPmy7emPsj5nlafS3Ks/beR4UNB82KxnwpB9b81Sk21KbY
ENbD9NNbmqa1UZdB3RUM8dUXH4Xh58qGMkdmQ5kRG/ojXirzzrEh/l3WCTUn
1dynnPs6x4b6xKWX3oI1yJks03vWycxZs2GO2eU+i1j07rt9vtSWFd80WGq7
xF6HvNdL+2ZDdVdu93r69rOQs4PV73c85jLsg2Opdkfw7N2tEkuSDblG5LQc
G/2i1/Zhn+2JaK7wkPc3rlONc3hvqCu0PlWtmDrOluPJ6pYGy9x5P+KM5uAy
dheunBz1QMTo9cD+8T3zY6Xf+9ddjaScD3vVy79z9qUDsaF8aGyMmF8dM5MX
7RHBsbNM1rxZlw3dP3uywDb2uIDjYC8YT83QOTaU87NmL9su7Hb+aNgcG8Kg
xls1GdjeiVNsmHN5HV9js1NsmHU71QHlfE+xIcfWeq7WbIi9svVEHCvs1707
6/zbFhve6sfNa0/d3poNo4fH0b+PHFH7oqxiw7yPsqH6NHdufzjrk7f887n5
ZEP5kPwSex1iNRvWeaatfV63F2PNhhgcxX4cBkfAguqNwGOyIdYaE9mwdd3t
1XKvBMZDHVjY8N2zp4MHscyGIwZcQ1t0LbMP4tz3Ke+UfUCHxnrIwzgPBzWu
kdAvWpw/DJ5TT2bddwmt+l7Z8N7ti2H7OcdzvVCyPWrfeWMb+0uwmg3/1+lL
vXW9LuDCzIYje+dafCcXyoaj3ntVbmiuKSzP+9TvrmbD7jdlOr8ULsRe+/nf
Rf+Kum6xzNf3/B3p3Yzilm22Q2c08yFceNhsSI0jPReMxcFEVxv+UosNma5G
Y85NNacVLZZRnHGKDRfrunr78u75G52xD/iiMlrEn9ZgQ/fV3hZuM9c62iOP
fYPH9sOGHAPnRt0ROOHW7UFjRDPvDz+d9clN6qF0PSMv9e8wDsaGxpu+q2wo
Hz4sNuS9hPvY9eXsYqbsb+S+9r3dHD+ue3KAs5ZQzpucY0P5UDaEGxx/eJPv
fJ+T+1ww3R6B2Co2zJoy3p9yi+Oc79Xc6zOzoXE89ke2M5eU2kmWlQ0zH/pZ
9uKeZFzyd3Wdp3xojm+OlZFLHb57r1clH2Y2jPrA/h2R83qPt57BLNvd0x1D
YjUbGhOkHwEck2tiMxt6/XFdZHu2f4cgG2L4tGwj82HLvM/4f4oNV7GLGjLx
7FijR7z9Oaxz9PqGpaxDXMWGju06vjXbQ7/EmofMhvuJDbltGVeWkA3lRGsC
XUZt2oeVB5nHg99O2FA+JKcpa4SW3NF1+lOs8pOyRukUZ8qGaXv2rdgLGx4k
BxeDma0HdZoxwsKGC6M3J7nd9uKEDa0dXGX/H35aqifkvfzV350Km2LDVcwo
G3LdztUpPmqfeWMb+4sz6hArNizxxSrf1LpF2fHJN8/s7lw+H/b5vStNLuRz
1qopz/vEhnneVl6p3/k/vQqxVWyYl8194DMbdvk9g79tvK3FhnBJq0ZqHT40
t9R18lk2lMOyv2lOJ/tILqrL5ljJHBu29jPnJK7Dhvpt1mjJUJhxQXMx8QP3
woYY/h3jb82d/jhxm5b+K/GQ8JkXx20M6SBsWHJ3vxz6cmQNG2KN6tfo77Of
EQvqe1mo1cg61ObJ/a67bb7f6RP1032nICN63LJHjm8NfRO3Sny51i2q80zv
9+8QSj5sP786SJm7zMuEy6yNMw8WvpT7uQacdz9sKB9mNnSfua8wdYHUyIdr
nNf3AR4PTDXHhvKhbIg2lLmnLIv2bczfnz/0YNg252GODT1HnFOvr1x/2MXd
d8q9M8eGtTYw16TvSryWp9jQHqBbWy8UYzm3k+eTDY1J2VfCnqTwXYsNV/nr
siF2auf5bkxf/uvd7fMvh8lnsqF8SL0gYwD7YTJszYY1b5CvmdnQfWz1MMxs
iFEP+eO//avIT82xuSmeyb0nMht2vyPTy9y+vRMmo8uG8iHMuKpecm6/6nmy
viVmn4F12VAdFPVPMxvCG7BgzueUDc3ViDrexIYPu04u2PDS7zpdhAWXWfOy
pD9ziGw4Fzds1SO+cuFMp+97Z2tp/6dyoA/Chpw3zw/n3hgyxnVgXSocKBuy
HNxGHF5tmS/+MH/Pw4byIZ+t5yGntI4/eh3OsSHbPvnGU2EbNtzYxr5j1mvU
/PTNs2GPvf5O/F3iwn7ebDUbEku8eum90KzB6IkhGxp7CD8yxfL+nH6/Cxem
PFKeadRWYE6TCzF628//ft4Y+dpjdlzmuLr/dsQoFgynz7kuG2Y2mmJD/Vf8
YsfH+JU6LnNsyGeWbe0DPc9WsWHus2BOnL0Ucq1dzYa5ljCzIRYM1Gup5Jhi
x047o21GL8Z9sqHTWEfuK5fzSq2NzLmBMhzHYwwlx+c2bLjMhnKgca0cP7NG
lHF2O44j+9D1rRvXuWJZU7dmQ/lwig05/1z79qKHnTj39oFxfcwT708W9wJs
KB/OsWHOGYUROR7f2eT+l5kN5cPMhr77YtuOm3FL5ql1dGs2VEfW7XJc9nZk
f6fYkOPO+amM3XPP/Y943k2xIeuiRs7eEHN5XjDDxSsnuvugv+e4djMbyodq
yhiXVduyxYbkiJtvihXNsuRL81tAnaJ+MD4u3FKzoT19zBthWmZD7Kc/+3cr
tWD8a9x++A2Zrg+r2ZCxx+RE2XAdPZ112SBzhT75gzV6Ctz6/PpII5Pzg+aL
ltmwXtax8D3QfvZ7r2bfxMyG6NDYsyKz4WH4RlnntPl9ilXy2XhhZsMPby3z
4dS1s9+x47y9evz53RufXh6xoe8I5MOa32RDNEbhM9hwFR/G/iaGu3Prg8KG
9jz83W/eCJMN//eD34e5jExpjjjb5p3PXC+MR+4nb2xjf6EmF8qGYW/vDM/a
igvD3u1yOp5/+bmwzIZwIcb/8l7Jfxux4SdDj4b7l6L3IMv4TJAN33798TD+
p2/9VH1hK3aZf8+G75aZUD9NbRS5sGbD7Icz3/C+vc2GUyzJPPTDmGJD+nhj
MAjzkWsY+ZehcbmzJzbM29dnwseH++bYcIhpXAuft/NVu5im+4qPTBzQcVmH
DfWN1UbVx8SiRvDr5XpQOAF2kZ8w/PTDZENrNjHzDhlztUY4lszouX+leq+5
P0no9PcsmPtmxDj1OX7WQzKGOQ6cGdEc5kFDsY97/uuNchxZR8M4KQbjhf99
9qXImcz5iDmn02lZCyXHCA+DDT1+mQpOYlxlIo/Pcwwj5lpDGGNPbPjKz2Ka
1zM+W/Tke++Z0tMe43rJXNhiQ63b761Rva7jndl9jg3L8Ta0kdzXmg1lat8X
1M+YOTY0zxEjhsUz8K2TT4S12JD8TZajXo59Nm9xig2N9RmvhL1+e+nVJTZk
eeZ76tn/FPbG9lO7b154tsmGmd0iX/Pu+0tsiNU8KRvKh/6OyKKMyRQb5n6K
mQ2jx07UTUxrh6jlxLmHrd58+bEw2TCfhw92Xj00ZoINibuYU9hiw9Y+w4a+
B2B84InMhnPbzDHmPF4P22BD/A45rGbD7r32wf2hwn0zbBhW5ZuyT6//y7Fi
67Dh3DlaNb/3gmzoueNe8z0BHDa3HtkQPlt13muTDVkHPGje8bWP3tm9cvFE
YVPYUBaUDTGW5685rlPbedT+8cY29pdsESvsua/Jhs6TlpENX3zjWNhTR57e
ffrlo7tPvPb27tGXnlpiw/JcW3zGl0FPBuar2RCDAYkNnn77SMkjnWPDuRrF
1rzZJ9Ovy/0U8Mnw+81Fa/HdFBtOWYsNiQlSh2g9I3FCnqFsUwZpsSE+P8sS
M8g8MbcvLTbEh/riq8G3Dzb6aqfEFQaNmvXYsPRhTNwia93v6yUvfrYdlnUd
98uGxlg4lpLf93lXb6e2qMdh7E8eLH5kcOD2SB8I/mJ//9LYUA6spzOvui9e
g2xH9vc9gAxOHC1ykPtaQ3ON98OGGNzD9QGrwYRqeBLHra8V3qlEjeEKNpQP
S0+JU4+N2FBN3ik2zHzoM8Qcyaw/6jF0vS6H+GArT0GzLybz+m6jZsPMhxGH
768bzgPTcryqxYbBaSmn0zGp2VA+rPM+4bsn/+n/GU2TDTF5DF0Z2COvQzYk
J9V7n/+7PMV3l3I//Sy/wUEtNiTHMccMyYE0r042/PGP/6qMR46L5fV7LXpf
ZTbE6N/B9eu+m48sG2ocN+NoDFE2nOsLsBc++PDSudLrIdebzXEHjGVfQNlw
Sn/U5f/89XD8mQ1vf7lzKMcyx0fU7tm/UIPDRv7LIbJhrC/VLk6us+qVWLPh
YYzJ3FjJh9zTxgszG8Joq9hQZstsePfT6f6VLZMNP7n8bqxLNsRuXN0axQqJ
OxpnlA3Z1zldnEftG29sY3/JJhuW3oenroQeTc7TWGLDX34QHMhfckxrNoT9
sJvXt/tnyNBTIrMhduHc8fh9O/HqE/G8aLEhxu9Ypzv6SfWsnK5RrHNVsz+m
T48/VeIhi+/xtVpsmN/3m6e5DhfWMUcMDmTdU2yo4VPBK5EzmPwWfN912BAf
9+z1j3ZPXzlV/HctYmVrsWGX+1nXlclZmZfVApUL12FDaxvNYTVOYuxWPuC8
d/k6J5e0SR8GG5bejQuDcWAOzom8ln18mc26TMbIMchxSmNqXe5wx5Kug2k5
b5TPdUxTbRprdo3VyZZ8J6tljcysARM6isd/OuLDddlQPlyHDdVuKu8mHoy5
33H0mJnHZWCWKTaUD1tsaKyfv67X9w5qM8k8jEFmQ/mwZkOvTc7p+xeOF70b
/lfL1DrDKTZUrya/S8nvjLJeVGbDWofI5xDG9eF10WJDdVB4boaOzYKLMg/W
9X6woezmuKAH06oJZB5ySN8++89h6JUSB5QN5UPZ0OWYDgcyxtYsZjb8w5ed
2e9hig2NjaCzAR8SW4QN5UOW5TfFuAQxDI6FMZAP65xJtmlPxsyH5oC7/poN
2bZ8af5vZkOOgWNnmx999Mum9uMqRppiwzt/+Gj31beONXvSf/nHLnc054+a
n/nsmY+iHlSOzWxI3wWMXnyyIcZxst/GZg/Khp/cvj7qeeGxZ36t2VCd0pH/
sorj9uoPyYZJj2a0/qxRmtgQu3r7yu6pxW/tw2TDE79cMOGx57q/fU2rulve
FzAaPgKW2etfe98JbsPwNzj/x48+FrZXNiznsmfDPM1tlGu217Nhf3ynIRtO
bfdR+8Yb29jGBhuxYa1Nw3cLq9nwn3+5Ffbc8Td2j7x1KjRrajbUf4EF4T6m
8X/NhrkesXtHfq28/22xoVqpU2yoL0X9I34Tv/PZX5cN3T98LXvMZ/bSf/W3
fY4Ns+bnHBvy7DYGlXUW8W/R+Z9jQ+YnroguS1if3+f2Or91ng2j12D/W48/
TyzHGEnd62+ODd0vtWdyHwvmMz5oDIbtwIZ1L4D9sqFMBtvKTHIUBq/wOfdG
tw9hxOgeDAwng+2cfXXpnMT7z2++n2xoviG6o7m/nO9ImEZtp/G70D9dHAs9
KtR3wfjf6yM0bfvrh/85p9ZWHoQNs95m9Nrs+zAa2yPmx7Vfawavw4YYy8KH
aMOgqyMLRc/3xXXo+cJqNpQPZcPMguqH/vTx/7fkrbLvmQ3lwzqfIFvW8ml9
LxvmviwyIvvu87LFhnAK/qCxaXgFm2JDtEWZTzZ6e3GNWF9YsyHmd2yTnFVi
Zi021NRlhvGm2HAUq+jPYWZDt0l+Adewvqd8CBuyHr7DOFe576Fs+HGfq65m
r314PBcff971fJVV7f8hG2Z+pY+GzJPZkPGQQQ/KCZkNyS8cfhM7NpQP8zIw
X2bDy7euLOXMZjbE+J2QDT3+ve5rXcua2RAOPHWp41j51T4V9rnH/5ANW/qk
e2XDkc5pWnZUb2juaOLB0edKpxQ2rHl8zlq9S6beD5jbndnwzh8u7L784o8L
G2J5mSk2xEKr69YH5f0AbEiO6X6uQ+4v+BBbNa8ap9yb9sHYsOHGNvb9MRiR
nhej6T0bajxDO72w60tsSBwRe+Xln0Tcj3igLCgbwm45Zrf0e9KzoT0Ua/Zr
saHz2H9Ra7FhV0+3veR3TbHhrb6P+qo4oWyon97KmXQ9c2yImUuoHy7bkCtY
2LDP96zZMNeIMR5Oc//sTSjTzLGhzGNOm9yn3y/HyJlTbGieZosNZVaOGV/V
ejO2oQaIfGm8kL+ZW9dhQ8/Lftkw11O6//m9gb3/7qX1cl2ZG5iZRo5iOv4+
lvMsZe7ggG+MGX08LNdvI3Rn0vWlbhHf21dvXTaUD9dhQ69Lzw0xVnP7Pv/i
crkmSo/BP3Y1qNE/48a5lCf8ftG2zXqb67IhNX68c+GcxX3jvZs0ib0mazaU
DzMbqlUanLYYQ/z7XNNn/4hc49diQ/eb+kjji61c85oNMXNHB9bu3if4vmCK
DfOzEB6B0eTXmg3lQ5aL/qGJ++xJ6HyyofW76lV6jJkPZUMZ/9gbP4mYG8tY
s5jZ0HNjrSV/W76z1yzaL9QamA+b2VA2zj3/XJdsCKuxf5jzyb+yYdaTVVs7
s2HLj89sePf2+YhPkqtrLmtmw1V9DdfpGU6NIVxYsyH2xofLv6nBVguuefbX
W2GZDflu+1rHNkOPqpulfw/G9tZlQ8/DrRs7Iza8enl797e/vxE8iGU2JFYI
N8JaNRuGX1L3rthnzHC0nqx1mtiwrDuz4btpWto242af+3XY0Gttjg3hd7jL
vF/Y8Bdvn1hs60aYbGjcD96q2dC8zjwdFpMN+czf6JfZ64fupW8hsUDrCy9+
8ObiXroYNrcMOeFq4LAtPtdxRo73UfvAG9vYxpatxYZw4JFfPN1kw2L0xDh5
qXBhZsPXX/z7iCUaT8zxj8x345qc6lm0xrQWG2LG4DJjZTZ0u/ga1iyN+tM9
uDjpz+V+79ZW6VfUbFjHEbPmJ59hEHxwag3n2FBuKXk+93bKe2+5rGbD3FNQ
NpR1ZAQ1GIuWyx8/LP7gumyID2xNHftDbWDXp6PXfVxsF66DE/WZrck6CBu6
D8GBjGvkqg25svZtxDifxvPwf8yh5TvOP3xY+q583cX6WK/7EDmz0Qvj/aV6
wW+TDelB+ade48nYCPqexM+6GN2lpf4dnd/bTbdHYtbJLZxMXu2fdkZaufrO
Xje+UzgIG6qJwv7o78NcnAP7wXuds2/0xaBXxBQbFj6s2HDQpuri03Ai5riR
a+r/e2XD0J5ZMNLQL/PciA3lwxYHes92XPp+YeV8jciHsmHWwF3OKR+zIYaf
ri/qOaLnPP6obCgfwoY1n91OucM+D2TDnCMK9x09+djuP//iv4bVbOhx2rvn
ky86q9mw0+O5tcRhNRtSgwDHcm1lLpnqB2/fQ/nQ+XK+g+8pck0x+1/rvub1
Or344IkNMd95EI/1XqzZIH+W8VaxYfDhW8dGWjSZDWUsY3FyDmyY6/cyG2Kc
b47R56ZsuCr3NT+HZENzjZ9+/pnChtiTx16PekFimfaOlw2ffffjsKU8UuOF
jV4Sa/s3LR50nSkW2Vq3bOhn9pVxw8yRXYerPv58q3/fPMRt4SRzQ2XD6Fd4
5qXgQg02pAeF30+xIfbZ9Q+W2NDvajZk+3vpa5/1S2FD+XBy/ge/L3pSmNuU
DzdsuLGNffcNNsx8KBseObFdvovvyUHtuVA2fPKVt6IPoXWF8GCLDet+QJkL
V+nMGDOs5xv0OTotnHv3Bw3FzIb6OHx39fJWPCvxL7HMhvrL9hPI8bQcA3C+
zIb6F3yWY3LNEMvNsSEma+GDsx76BWKsQzZ0+RYbGkPLXBN9/VIOpjbHhpnB
4JMu9nqpsJNaN2qeRlxuTTbM/U7YHmzjuWA9zGdtV+47jg8d9ZJf7ZR6yagV
7HvrPTo2vFRdxzdLTqEMJK+Vd/TfDFq5Lsf8dVw7807knj4iNpTpZXSsFcvK
usRwoexXx2RXsaF8KBt2NS7D2MCFnLf63Uu2ddjQWBf/c7zsB30/MHx7Yq/s
n7G4KTa0V2E2pjEuNR9mNmzVGebcXK7rKTZUY4IYAz4j+2tO5xQbRv7ogt20
4+efjr72LTbMPTjskYKGTIsNXR+xMvRLPcaaDbHP7p0r7xbQJcVqNtTivL33
QjlnNRuu8s0ZE/SOqImU13KeqGzI+nwmcd3AhvKh72qyX+90+ZDaQ84DMUQs
syHmZ+ZpsWH47QtGIzd0lY8uG2IwCiwIG5qHKRs+8ca7YbKNtXL8f+6Tf9n9
8MblsOjtmdhQJrefx9wYe6/Dw95LmGyIwYSabMj/HMfjP3+xsBpsGPub/ZJU
EzirJ1r7M1M8WMcH99gvkfH7zcc3m/WT67Ch1znXpJwEG6rrAm/JhtQSwlDk
b9qjEL6q427meLIu2DDzoTzJs5Jl1K2V09jmnEbMlK2jgWNfC7YvG8KX5Jlm
3VL+Pmr/d2Mb21jbCv8lLdNgwT6mWLNh6XOx+P6lt3+1xIarWE82jH72K/JN
/Q2qp/lb3mJD43rMA1vJHi02zFqCQ35N93mKDb9+8EnY4Ht+Uo6hZkNjRNn/
16c1xzR6C6Y4XIsN+c3Ftyb+iQWboXHT66xg+LKZDc0FbLEh2wluSj0nfG/O
stHPsGecddjQ/EOWjTjMHz8c1R3KoCU/cfE9Pdzo+30YbDjsQzc2+LL61DJj
aNEkvVpr1zgH8lPHw1eL/ojLyeM5dmwdXRfzHepTs25Q1jWtY4hTucoup1Yp
Rj6kdWTwoH7YTujlL7NFzZnGLPk8qru9d3Hordhr8nAuYKUuprM9yYby4Tps
yPfkd3a1Mn0tXT/vkb4PHvoz8jzz40vDc3LQOmzoOvP4Oh/6poyd7LeSDfv3
CEPuwbmiq5Trd+fYsIsH3SzjLo/M5arnGH2p/eqvtdzTsmZDWaj1DCU20WJD
9hM+xGA/jjfnftZsCKOd2Homtg232cOiZkP7X5hL6r1Us2GXc9fd8zJZ1wdp
YEOM2CHclblsyi/Pvxc1G2J8ln/U2c1syPll36i9i30xtj+xPdlQPnz92E9G
28tsyN8W18qGcge1gPV24BKZ79RvfjtiQ/jG/1+7cClMNjx56WwYx0RuaWZD
n//j31afFas5gX3ObEj9IvFC2VA+NB8Wy2z42pkzwWceV+HDrAWT2HCyH+Eq
Hnz3xpgNq3xVvmffGeNaM5Vp1kfKhnvlqWxckzAZvOR7MzgN3pITMxvSN4JY
obmgmQ3lQ3ve10asMOdywob2otgrG6ozsw4bZj7Ny1uHyD7Z3+JR+78b29jG
lq3kiPIchf96LpQNgw/Vqsn9D/vvYEP0aKgT1Ie78MGbK3+zy/OiwYbrsGXn
O3f1hdifv7kS++C79ZoNza2wN8FIezOx4VwsQp9Xzf6aDfXB1eSs6+KI+8yy
Yao9MnalX+q+yz41G8KFmP43PrnrN07Z1V2eK+yV2TDX28iGcpi1e7ejJ2LH
OuiEsnzoF/RMZ87hXtmQfZM/ZEPzSbFun7v4r+Pp2MqkjgmfD5MNsz7n95UN
3ea6bMi1hoaS/TFLDt5XO6P1uF596txLk+swYo9nXy3bqtlQPpxiQziEfFJ1
ISP2dvvDeEeiL966R1exYdaVcRzJaTbuxv9dHeI8G3JdcF0zvdZO8loY8gXH
bLguH7bYkGPAsg6pWoZTbEhfhbcX55W+9Zi1gFNsaHwQg82s8avZEGMelqNv
htxZs2F3P5+KednOzcUzC2uxYfyGLHxKc+7IQ8lsuKoOrqVjlntwZDbkOck8
UZd8t9NiyWz49WLZrxu/WzVLxbP1zrm4JjMbcizomGZNW9lQPuTvg68HfdGa
DfmO+raaDce/4wMbYk9vX4xcUnq1Y5kNS4/OnrO9v+fHtNuHFhvCeuTrYpkN
OYZP797aff/81ogNT596qRxHzYasi7ylkRZMlQs68mH63odL+aIpD1X2Y3xy
bq01iEc/uBGW2ZBzQm0k/M00+ZBjkt/nxovjbo3XpcU6MNkQUyvGmkGYjWnG
C2XDqW25npbGjGxIPJK4pLFD1rkfrpUNXc9+1kFPDNmQz4/aB97Yxja2bIUL
ezYM/dKKAWsuLJ9PXgrjWS4bwoV7YcPm82cNNlTvUC7MbGj9mz3t8XONTbXY
ED/c3LPs17diErKhjMN2rI+z7q1mQ2uwYEPWib/7/NP/Pcxei/gm+spzbOh7
RnstcIzGZ+TBzIY5hzWzYeRU9vmjOSeS42PfQ7vi0tthNRvChVNsyLLGmPQJ
Q2fk7lbZBn05MPxb+npEXlfPceuwYdajmWLDzKGeJ3MoMz+w/1G71uf1mpNq
TqOswjryctbQ5rHL14u1gpkNMlcGI0Rc9mphq6xvyfdonOhjMlbEZ/A92c/M
ZvnvFBvWnKg+LOyG8b/vdg7ChvIhHKhGr8Y4c11euHKy5ETDHFyvxOqs6YM/
YMH9sKHHH/H6xF/sH+OY6wbn2LB7x/F+iSupqWKerffsHBu23y/dmj03Jcb4
9aBnC6fGPXT9TNnHmg0xfH3jXLknBPmksqF8yPEYm/P85XxRe05kNmQaLIe2
D5b5sWbD3LcC63rZDGwoH57aeT72xxrI09vPLbEhfjPXU87jbP8mjHth5N8d
+ZBxov7Q+6pmw+65f7Prk9G/h2qxYas2EjZUlwWjBlQ2lA/JMW3tN/yHwRQw
iDV5mQ3Lb3bfc2r8Oz78f+T9KyM2fPb98xErzPsrG676nXW/MhuqLcP/8px8
qE4Lltkw1+fBhvIhTGYvi8yG0YOZfoZTtYIyomxYa4v2BufJfpkN2S/42nXy
PTm5snVmw6w5Y++PVeMmG2Y+9LcANqz5zd6D5GIS32OafLhqW3LhHKvJhhcn
fLMWU2K5zpD9Yj2woXy4XzZUX3jDhhvb2HfXgg/NHa3Z8J2uF+L/SvHDzIY8
xzH0S4+cubD7xukTYfO/N8OzsdXnfpkpr436F2Y2jP97DZo/3D/fxeA+7XqY
12xInA3Dz8UXyHr3mQ3rGFCnD3quMIt5jjJoZkO5wZq38DHvDjqh+MFzbBj7
f7/T8VQvVVYgpnOr15O0D11mQ+OE8Bx90PnO7ajLyHGW+sI12BCfUP8dXz0Y
oI8vGY/LxyjLyYZua102tF+6PnfkoS04FP/4fl83KK/Jf86DRY1jrz2Zc4F/
aGwoHx4GG3K/sF50XrC8/8vM9fEonjVo226XewOG4hraLxt6vMxbj6t6Nr7r
2SsbPv3ifynaR/BGjkMbI+baWcWG/PWdy1Bbem1lPLC+HubYUD5ssSH3Ij1f
al5psaG9HjEYEb9XBpIPMxtyDIwDrIfBa1jNhpi1qnEfpfzSmg0ZQ3pgRH3m
1eNhzCsbyof8JS8V3dRbfY36FBt6fFEzi55Xo08i37kP1CrKhvIhPT/gNZ8/
mQ0xdY2m2DBr1jC9ZkPiuMZyQ6unwYaZHWo2lGdGuZGZj6r+7BhsyG+yGqUt
NlzXZEPXbd2ibFjqBX/daR1lNiQOl2OhrTxauQ02JA9WJsxsWPyUqv5wKZ5o
L4p381jcKHxYs5tsyDLqpcqHxgaxWo/0X9cYN/Mv9zresuFel+Ndylwsz/6V
vGuZWw8sqraobAgPkgcqG67Tw2LOiJna/3DDhhvb2HfXMhv+9O2dzvLzObHh
1DoyG67+vemetUNu3TwX1mw49sVvFS7MbIhfKlvg16jdKbdlNsy9LtRhyb3T
p9gw6zbKKDJhzYYyBn5wMNzCL/L4u2UH/YeaDUvtz4NBI0b+Yd2hs7JYrvSr
I59zBRvKtear8dccOtZVxylhuVVsmON8jknZz8+3Sn2PvIn/H1qT9y+W8dEn
l+1kvoOyYT73Q/5oN+Ycm/zi+fe6cLzlpJyPeb/PxWR/c16wjNDVpg7XltyS
c1LtIZlzofmfscZ3tQ88zAaDsJzjTHxWxle7tdU/pWZHTLbCbz1sNrTXn/0G
a17yHQbXp9eXTJhZeI4N5cM8Pefqss2cGwBHEbeZY0P5EAbLcT+OQ5ZFawnb
Kxu6L9Yqz3Fhjs3nPjO5L32LDbFgm74+jv+D7xpsyPfmUKqHqs5xiw25xsn3
zP3nfd7dTxpPPNfYjn3Tb3851ATLhvKhWrFntl8MY99kQ/kwGGKxLnU1Ptg6
FrqgNRuyHmOWbAcWzP1t+Mz60RO9eOVEGNqlsqF8GL5r9OPpdHJabFgzaK1b
yrjzLgHurdnQZ9/cb55Mktmw5ELmHMpGrMz/fWcLs73w244NsXX9d7ab9W1G
v/f9NjK/sR1jbuw7nAsbyoetbdTMZZ0k62QZubH4KXWsMBnTR+PUW2vbjGus
z2V7NkRP9dbnN0dciMHGNRsOmtvT/st+2HC/xr3BO5S5WN4cG7Kv5LKax8r/
cKAGGxrHPygbur/27HjU/u/GNrax9WzEhrJiPy0/izVjiY+/89Hu9s7Z3etX
fr3vfIOlZ1bKL7WnV82GajBaz4Nvgu85xYbhx1Mz2PtQuX9Fiw3xBfHFc7+7
Lvdxe5IN1UnR1zP+wL5FPHOGDXP/QrlP9rvfc9kUG7od9on3+rG9Pq5IvEb2
y2O4Lhsahy182zMuf0ObkDG+1+XZWTsY8cQ12XBgC9lwu3AQrNH54JfKeeg4
cODIXBuoxmqu92TZrBFZs6HM9kNmw8xQoYGw4AvrIbNmjdfU+B3JuaKXFD0J
Ph/YP2sH7YcNa0bkuso5k1wnAzv13NNrDHtcQy7BwIYyGXWZ9KNg/cbB3D7b
MpZNLHUVG87VJE9ZXd+MdT7nMI89QHJNb82G3DNnw7/L6x+zoXzIX64jeAiD
/3kuF+3Nng8zG8JMcJT8LQe22NB3bOQa+64JtpMN5UO2xzqJu9oHg2dT7iMi
G8JUXkfyn+uSDbGTx58KQ2OH2qWaDdkvr1O2BfvJhvIhn2FDjDiifr7PDNiw
1uqq2bD1m5XZEL2fY+88Hscn169iQ/mQ7Sz9PldcVPdt7zjnShjxwp9/8Otg
Q/mQadQetjQ2yZ8091Kr2XCpD2Afs5TLZMOD/u4bb2R/at5zDEb5pP137oP7
P8eG4essfBqZNrPhiX8Zei8aO+U7lvf3fRUbftsmG5Kz+afU5ySu2Qe/j+/l
sSk2hAP5Xk0cPhPfU1t0VdxxzowXUmfoux7qgB61v7uxjW1sf7bEhuaVvttx
ITWJ8Z6yYkNMflPXc6qWcOq7mg3tTcwzBVOrXi7MbHg/MdTt3t8PH6znp8yG
WdNfRtTXhiFkw3Fd3HbhKfsi2CuNfarZ0Hf3oTd65/1Rf43MD+qTZjYsjDOK
2e2UOjyPXW7A8K/WYUPqIKNeqN8/4ozEXe2fbh2lzLVnNux70qt1Q06t8SFi
VqEfu5jf2kD+ZxrL6ZM/DDYk79D+e8Sg9MFloRxHMT4knxnHxZ/49MtLcdyc
U4yxj+vg/k45fsbC68H1GAe1L6LXI9/BbDlOxPmwz33uCcH5Cp3Q1B9Rhp3K
tzxsNrTGzvPEX77PPMQ5N68U7RmM7d/8vPt+ig3lw5oNOV9oy7T6QNTXt1o+
sqF8mNkQ4/6Au9hPGNH7sB6/OTYcnkU3w1qxxDk2zLnlxsO5d3OdYYsN4ZTs
p8Y7sbeemWRD+y1g5D/CfcbTMhti9rSI913986dmQ/kQ3iLWCJ9hsCT7U7Mh
121+dsrf6uPIhmrDhP7P7Q9DQyPzYWbD6E3yymMRb6zZkPnxjTGWgc9qNmQs
cq9Rtp3Z0HduwzuHtg/M2KtXm9mQ69jn3pwPLXPKb+W3uBUva+RRYpkNqT3E
nKZuqdo1aq1kNnQ9ddxy1EM+sSFGrJBavHV7O6xjcFq9/aXx6NnQHhOynpoy
9TrlRmOfmQ3tX5jZkO/IoZUNsX9d3NOXPzuze2Nxjdzor/FHbdQcWsc3xYZY
XUd4/6tL8T0mG/odz4tcG3hQkw3fe/e13bPX392w4cY29gMwdWui1jBNK2yI
vtji/6dO/W739Nl3djPbDT0flplvjg2nTC6UDckrxbeTWeAaYxiyTY7dDBqj
V4uPg02x4b1e9zJruajBMsWG1i7iU2VdUvx8/JVVbBjv87/aGfmL+ilDD8HV
bAhTnD1/NIzp9p2XUWLf77xfuHAVG7Jt4yywAHWJ6t9g+HjwkL5Zjsvulw3Z
R2NqzuMyjIE9GwdNye6cFU3XB0Mvcf1bzknkzr3R+ZaO8Q+BDVnnH3qf3hil
Y+W1Tt6x7ypcJ+eT77x+8vWEZQ4cNEum2VB2m2LD8+jo37k46jUPw0Rctr9u
mJfvuLbUoFmXDeUpTD3U6FvRv8/I91vNhvLhVCwwc6IcLRvKhzUbztUa5udQ
iw3Zb+ql7cmJ1WwoH7IsvEtPQAxOtG7P+r6aDYmtqZvCsr5Dm2JDllFXJvrd
39kqbCgfwldRS9izm/WFLTa8evt8mHWK8YxN2qGyYdH2WviZ6J+Yt5nZMHNg
aCL2PDliw34aXEi+sePhvcQ4Zg3PrL3cnetOb1KtJHNl/H3gXKAD9PZiv7zu
MhuS0/r8y3+9FHuKHNUFE6nRUn6DjQ/am2FFfz5YUC6UDfN3WdcUpmqtIzix
pRfaM5nLw1Oy4TpaLXthQ6xVd7l8vN1x1BqwmQ/dP9nQMYUFeZbLhx67YwQb
nr/eWWZD7F/X1Nh7mAbr5R4XxPjsVZHnY7ps+NZHR4JrYUP5EG7LtZIHyf/i
d6Eem62LO2Gy4fannz5yv3ZjG9vY/i33ushsGLb4fPS9ndLXIrOhduPzK7uf
37syYsF9Pwf7GEfRket9shYbmuOX63CyP1mzIeY8WWPUmGGLDdWikUXVPdVv
zGyohgxsaB6g+2KNIX6Qfn5mw6xjIhvmnFbmy30T0GfAt8QHX4cNZQ0MhlB7
Un7t6gffL36i/QoyGxaWa7LhpRgv670w1sVvSB7D3Cs7+jP2x8yYRZ+wQ2BD
z80UG6oT67a7HL1xz7nQLLl1Jbbl31ybqs/b9XfbKTHf3MvcePfNu5dH48R0
pulLwgb0+uMceQ3JiszPvJjXzmGxYc2HmQP9bA0eZg9E7wMM3uLa5/x5HcJc
+GN7ZcM8Hrmnh309GBPmz30eMhvKh5kNc60gYxU5z309JtfFumwoS338h5th
XT3VshbNfK3hsC9euzl+WrMh1wS8Q7zPnhLs88m3np5kw7iXP3m38KEsV7Mh
Zm6877iwjgmX2TCYL62LXhfEZ4vWTGJD18/nWP7LjybZMOdu6utnNqQPPPOh
NUOvC7kws2HOAYUxzWvPbKhGTa15k/s7uH37HZonBxtyjhw/zkNmQ4w+gG4D
y2w4vEMY2FA+7H5/h5jdqD/fDB/Cf3PcuPo3f7lXfD1PZsOHwTw1G3b7vryv
6oliNQ/WsUPi9dETMuXF8iyaG4vHf30zTDbM9l1hw+Jr9WyI1X0tmPbG9pNh
siF/YUM40D4aB9mX/M6QseE9fs2Hb549HVy4YcONbez7b8PvUPUc7dmQnNKn
TndGXukcG+7Hcp6qfrWxCabhM+F/ZCazJqD0L+65L/fexn8NP7SvmZliQ+bD
31cnIuvSzLGhxv7hy2FRt/bNWOujxYasTyZzX4wTGotbhw3DZ+5ZAp8IH1Mt
V2NQfC8X1mxoTC+zYdbnYQyII+pTR47e+TdGbMkYcGwHZUN8MPtrmCMbzNX7
5pHj1tdu+v6A/FGOx7rHMkaL+ThuYqU5r5j5/d6xVi/yu8CGUV+FduzZl3bf
OnVkd+vq2bDY3q0LYYyreXzG9Jhm3l5mOWO+aEU6T44Nnnjvmfge7dTDYEOO
6cnn/j7Wa+6ifEg8sK6b5PsjqYf5OmwIl7y1/WwwMOssOd2L4+Cvz4YmG54c
s2Hdk1IeNE6b2VA+bLFhiy9bfJjZkPPM8bDPOc7JPZbZUD5kn2/f3okYHkbs
4O7dD8p112JDjheu4hyxvFq4mQ3lQzjQ56P9ULkeWmzIPsqG6MvkPheZDdUS
hQ1dnzHDuq4vtFgX/j6/BXBhzYb0FzQv4+7dS4UVMhuq5RrvfRbf5dzSzIZ5
uREfLpaH7TCuR9iyZsNn0/XKems2jOv45y/ubv3+nbDMhvwlBpbZrrBh/k02
nlfpmLb0S50/s2X5LtctVr3i53RAD6O2cJVRM5i3mRnRmkhzQZvclNiQ61Y2
xEqdZu3rTGjv/fy3673TrnV2vk2z/0Tue/j1gyuLc/VRyfeRDTXZkBrAOh91
L2aPUu5f153Z8PztT3dfP/16sKF8+Kj92o1tbGP7t1EfxMYzk2lolbbYcK/5
ovH7T+5h1YuHZ9fN69thfLd9+oXYzisv/yRsig3xx/Wncs+BKTa0b7r6DNQV
YvZYyFyYNUutbez0RHf6982DDygb6lPJhvKtvRNyTVdmMrmwZsPso5oPm+OL
+OtqydRsmPMT7VWe44R1j0br/dTdwfbKhuosljH8dCvGK2rY+hzMPK7GTYwr
/fVf/x/xV1vFhtHP4BDZMKb1tZVcP6HBcfXKqA7Snt8lL69fjvXmHhjko37+
xeXdU5cWY3P7cpjbjTgnWj0Lgw0YM/VF1mVD+fCgbMh3OW/Yz8xv/Nh3JOZX
w2MY1xZxfM7f3/zt/xm2DhvKh74L8r7le+6j6IO3uMbMM6WmkOlc3+rNrGLD
IZ73Senh6X3MdK5l8p5XsSH3SpzTr66HrcOFU2x4r9cPZt3eny02dFwil7KP
wxGDxReGDeXDzIby5se9fpD9Fmo2lA+jD0OqO/W9kJ8zGzrmciD/u1+ZDT/5
YiuMfoBwnMvVbPhx30skx+1qNiQmyH57nKyvZkNr1EsdX/+OMLMh65Txch5d
iw1hUe+BzIaZ+4IFF2woH2Ye9N2GbIjZF0Ldk8yGheHUYMm/uynXs+4HONUX
fpSbWnOf3DjTUxAtUXscfttsSG8M9Wlkw5W+RMpz5Zo1V7SMqf0Q7ePV9/LK
+u1uHzbETl++vHvtznuj/Evjlqw7s2GXK/DwjZigtYGy4fGjj0UcUTbETl1+
rzxXYDd+H9AexWTDrx7sfz9OXnphxJ2MBXXlmGx49OgTi+vnww0bbmxj33Mr
+aTVtPJdz4at2OB+8kdlQ1nwzQX7/eKZ/7Z79MiPdt9+5R+bbGhcDD9Qvw3m
wNeWC6f70V0NH7/oDkywoTEhe73bC20dNmS/dkJDftg+84SOS9qubJj7tuO7
1P20uzrLITd0JRvq1/exJ2I59oPoeKfjKRl0XTZ0X9lP9iHHKHlHX9i71ynF
z8Xnxn87DDZExxMWIj/x6u2bYaHZmmo5cx1pxIx7XuSzPSLzNSFbDrGcIf5o
nq85mznn2POnlmzJDb7fXRPWJEYO72KbHBNxLn3o3D8dPpOlOE58ScZMDiP+
xu87XKt/zXTm4X/7iVv/Z48+dTJCK2P7ydiu5wz+gNeID7pPmQUPwob5nOkb
09fQuN9PH++mvX/heLmmvebn2FA+lA1dNvelyNoqjE+Ohc2xobWN4/q+ZQ3S
h8WGMFvEoxb3qvXL1t1mNpQPYUPqA72+7deXubBmQ+KOcGTc631fRXxEtF5k
Q/nQHjA5Fke8MvdBzGyI1mfksRJL/Txp2VZsSByT2F/OGZhiQ/I3PZc1G2IR
O134yTmfPLOh/7P/xitrNvT4ch/IzIaZAYmRslzmQ2O2mQUzH7IeuBUjfiUb
yoe3Pm/kOCZ9zuE3eIjtdf2mLrdrA2XFibrB2eWq/bDXxLfBO9ngUNlQ5mr1
TGzF7FjGWKE6NTF+p691xrFmNsQcg8SG+juyIbZ99erux3+4ESYbypDw0LfJ
htjpsy8W9pMN37n6RtjZ678LNsRO7pzd3b5yvuSWwIawG5bZkP3/Ys13AMQM
YUMM7mN7nhPG4vg7p8NkwyOvPPPIfduNbWxjB7B3rk2yofbkmWu7O5fPN58Z
g6bHNC8yDf7D/umn/373jZf+IazFhmGvPx6fmcdcicyG5vjhy+QcUplKlqnZ
0JhSy3ezp1tmQdlQHUeM+ZiWaxvn2FA/xr4J0XdbHfh7OyVfdI4N7/X7nzVQ
jPvYKxFbiw2d3nMQfz1e/DzjBXXO5F7ZEGM/zaWVh1knfjHfww8YvheclGvT
MKbrg23YcDUbZj6cY0PPT44fWncY+9dv330fzuVO0RjhXHKdRZ/xfbJhx0TD
NeQ5yqw0fs+zmg3Zr3y+jQmW2HP/HJAN5cMpxov4cYp11r0h92PmtrbYEIsc
9MV1BB9h9q2wr2DNhhwXvht/0S2lFg+bYkO48cRbT4x6yXf125cKH8qGcB7W
1aeeiuvNHoGZDcN//3LoseO1U7Nh9EBMmqXqltZsyP9qsGLwWM2Gxgc9tx5P
ZkPWC7f9+G//KqxmQ5jTbdkPMbMh030GsV81Gw6/cTdjXj/LhrxPkA3psVCz
Yea2li5p93t8Y4nx8nejGJk1ilV/xCU2rHJPv20enDPZkLgidZmMXWbDa5/d
DFN/teSR1uMmG8qJxAzlQ/OlUvww+z1Hdz4sbFivVzZ0u6uOZ13+mrNrH70T
bCgfXr1zs2jmyIYw27E3jxY2DIa7cq70L4QN2W+WxWRDpjvubg+G1GRDNWZk
Q//XYMPHqQWnBnzDhj8Iy70LNvYXZGjPJDYs18GppHu24ELZsMV9f67qtafy
TFtsCANinb81rKvFhvZN05fKvl/hwsSG+AzyiHWI93utkik29N3+oHtyLmJf
oaU3w4b2T+P/3CNJXc6h797Ahs6nhmphjC92+p54l3ZlW1lHNsw+vWyYedNe
BbkfY8d5Qz+IvbIh65Az8Pf5ferytrpxxw/0HbucULhuhg1dZhUbanDGS6/8
c8QTc9yDfhXR577PL1QfiP0015fx5JjVrHGf1EfJ48N5IieU7/U9ydXkO96d
XvxsO4zcT3VQXnz9b8IcA49Lqz9nPuS4S2/LxbZhQfOEMeN5xrnUK4HjuP7k
PbmOmCv7lqfDhvw9LDY0zvjUs/+xs8UYcIwcS+acLr/72tL9ti4bxvuTr66W
+eAK7+uSd7oYD+Zbhw357HWN4fNPaZeuy4b18c0Z2+EeYmxddhiPgQ3lwy5H
/VZ5FphrEM+SPy6zoXzIvcF0mcmxlg3lQ6bx1+cFPAcvoXuD1Wxo3wr2P8d3
Mhvae5B9+cOX50Y86P9+DubqtUUxGLBmQ+/1X736v8Jg3poNo5/oYprvDqwt
lPVgQ5bjnMqgmQ0x6jSj1wq6qP20zIYeK3Fc6+RbbFh87D7eDN/knEl/XzO7
Tf1OT+nOTH2XtWZiWp1rmviSWBjMeqGhxfIoLF9PmQ09NusPZcPJcUmxwbDT
16oxuj4ei1qHb3K8xzlVsCHnNWudajDk9rUbwV975UOYL+e1wobkbGryHf8H
C/Z8BhtmXoMNMaebA8qyxhIzGzIP38mFfHaezIa1Pfn8TxbP/f8rDDaM94OP
2r/d2IGtaFUme9T7tLFv8fwnNiyapKc/Ks9Lr4l1c0hb831176PdY8//bdiF
c8fL9KHeZ8yZ9+6b23Kz+PaZDfWzqK+TDXPcjfmn2NCaRXO4cg6abFj0WHo2
ZB05VhR1Lf2+47fOsWH2VYh7ZJbrag63VrIhyxp/zD69Ma+sKbEOG3Y9HLdG
MdGsaWF/CzXbifnshQ0zz4XO+4IdjCM5XS7S8vrdxp2FL0feopzy0tEngw9Z
dsOGq9mQGCJ+POuD78a9IndG/d+NafIXbWCWx9j29tXjS1pCB2FDxtz7MnI2
F7zDejudyCH+znKyoXyY2VA+ZDyo36zzyvN7Iz/LhvJhZkPr/WqeyzWSdd56
5rt1uHCSDb/p9Ke4zowNk5tJ3L+8i6vY0Gvbulevf5iuxYaRU9/r0cBYcGCc
h36ezIbmtLIc98agUzhmQ/15ucz5MhvKhxwTeapo1WDo2tRsyLLRp7Zft/d5
5kPmYxzUtTHH1OPo3pl1++XzBk0a2VA+hPHQRMU45syGGMu38k9lw/F70uka
NJaFIXLP9zqO91B/53OPjLQta/QeNRPmcXKcW2Myy4N1zuhE7uxomazRznvy
05eW/N+6VrFeh+cVNlT39KmtG4UNnS/r3bTijdYNxjuTPiYIG3IPq88rG8J6
POdlQwwNmJie+NDvnHbqw51gP7+H+fh87c6VMNkwc59sWPOgujP//MI/FDbk
3vHvo/ZrN3Z41mLEDSf+sG2oTbhSrgGfkzUbolla65TO2SjXc2FyYWbDFleG
HkTNhgsGVGcFf0UfCB6YYkOmZy5Q93SODe11kPto3OtzKltsqM+KZiP6mrmX
ADmE5rC5bGbDQY9mq9Tk6XurbcKy+sDrsKH9HIKB+m0aL8n7hl8pA9dcKBve
qtgwx/GI+Zk3KdsZ98vz2fsr2Oadxw+VDX/29P8MYxn3Jxv+PvvP+FgjJ7fZ
i737Lfu3sc6jpx5biqVxDk9fORWG/onsk49VxsvTYcSz1z8q/c9yvwK27zJP
HvmfZdnT58+GqdvB8Z++fCXszTePxPEP/S/PRa9EuJB8Zu8H80/xL8wvPSw2
hLXVPeKc8JftG0v0nHKcXtvq0dYstQ4bhubP/Z1Rv3OOh33M9zLXPLmh67Dh
KG87zcOzhXsYW8WGeR17zSdF/8brgW1mLZjMhvIhbBjaoH2cD9bK9XY1G8qH
8F3Os9RabJjjX/ARy5uHVrOhcUNMfRjjZTlmx3Fw3fBew3sXDVPZUD7keo18
6lunw7wefR8jG3J9FO5bbE82lA+75/lQKyfP+Vk2dIzUbsxs+Nt3X45pvuNi
/11Xvb79MM/ot7eK4z303/cqlxQ+hU+yRk7e10fNiMQM53oeluPLeaKJDbP/
Mrs8vg3rwCL/9NI4pljr2FT+UvGZ0jphwyktVP4+vTXORyWmqA6obKjuC89u
v3vn/ItLbCifUefn/9RMZoaTDTHZMPOfn2XDVfbTx/9D8CAmG/7d3/ybMNlw
o0Xzw7UNJ/6FGO/K+uee5735XO2ntdiwjhPSr142zL4asUNzS8kZnWND1hFG
7d5XA+eM2JA4Ua9hGrqPfc2ZfJdjjjUbyoct/0421G+7l+oXS7xy4ZPk3tfk
f82xYfFj+77oIxa73zHaKjZU0yb3f5Bns9apdXJZfz+zob58+JNfdTod2cc0
19X6txb/7ZcNMbZNXE+NxuiXfb3TpuCvff7UWFVvFMvsmFkMttuwYTe26hTl
4+A82rsT89hyv0NypdUyzT1H8OfZdj4vmQ3lwyk29J40Vqe2bfCVPWh4H9Tn
Lme+WIcNMeLG8iFmjmbkmCe9pTk2xNTBcTrW1bF+vPQMaD075ngRLpxiQ5+V
6NtiakGRX2kdXM2G9lKFqWAwe7yj4SIbZj7k+ep9zvjcubUTujQtNsx1eZwH
n78tNqTXX80WmQ3lQ8ZWLgyt2f6vMW/ZMPf6iX1aTJMDZcMz2y+GcZxDb9JL
hQ9z33n2J+77ig2Jw9jH8LMbvylsKB9yPTOeq5hvHS6kz96o155sSD7pw4oZ
Vrmk+TvZsBW/ethsuM76YUNib1M+S4nztdiwZ71180TD75H7Gno1hR3zd3l7
yS+O3FX2K/nLmSMx2ND/4UVzTtGRUQM0syF/u5j7i4UPmWY/Q9kQ7stsqF6o
zAgbwnHypaxHbeBLx58b8d/jT/33WE/mTO6HJ579UbAh9vfRP/TfLJ75/zaM
//M6Hrlvu7GHbhtO/AGbbLgib4L5jpy5EFbn0mQ2lOmmnvlyYWZD/TQ1+vAB
yroSG+IDh519tWOJ/v03MY4pNsx8mHsZzLFh+KmL7dX69qN1Jja0Nih0LRa+
uH421umhJk3QGTY0H9Q8PLU3HB/f3a/LhrcS85nb2mmtniuc4P97ZUO1/3Lc
j+nwG/wAt2D2YMRPVI+FfYGjD5sNa10UjOuF80bcE0MLFcts6HHANacuXQhj
XvIk69imPqP+rJow/K8vbi/60LT9aqjtDB95wcTuc17366dfK3o75z67FeNO
jFTje/gQH8HzYhyQ/2Wnw2bDfK3Yu9J8SGKKma89Fnt9ynveR/JhZsPCh4kN
7aPIeauv6+5dyxBb9H/ZUD7MbOj61R3Kz5s6J3SODVfFCVvxyWzEqBg7uDDr
30Q+wQQbsk9oimLcQ5kVazaUD3km5jhbfv7WbPjmy4+FWXd3+q1nSm/Bmg35
Xx0arw/4rsWGn907V57P8B/73WJDOZPrOHpOLPbNa1k2NG/UvAiOqWbDoR9u
u0e6cUCs09a6VfL0ZMMYn54VX37+R4UN5/hwXTbMccO6v+DDZMPSy6L6rh6j
bA+7f4XvDrB6H/7w5fnoa4hlNiy6MjJf0kqo2XC/41V8W9eR+VPebPlMdV2j
31dsmdfpNo0lcqzqjGYm1Hgm82zmXo+cEKenGkDZEM7DZEO5jjpA432woYwn
G2KlZnDBhhj/O59sCAc6n/FCtl3noT5y33Zj36ptOPGHafHsnWPDdO5rNtyL
kVdq7NA6Q/20mg2XfK/ez8tsCBdi+EX4hF0t0bk+XvRx6TfXYsO5PDPZsI4n
1jlqamVg+P0r2TDq2jqtwdD26HVH7fVgb72aDT0m87rw1d0v9XjwqdXXgO/w
p9dlw9If417OOey+Q9uyZiRjAgdhQ6YT23NcOI57ff2X/KcuKuuRGXPuqVqn
MAvjDWc/f/RHYTLfD5ENzUX2PUHRbvzztZguD9r7EOO6dL6cx6wuSJ5PhjwI
G3r/WBunDlOOt+d3MeyrmjjrsCHLXLz9YV/jdTOuJUy2y3y3ig3LO58vPur6
ZSyWkTfWZb+yzXTfZi6cYkO1cD03XMPGTH1m1WyIVubbr/ws4nbkTagbY//C
HGern8FM4xlOnKzFhliXQ3uru7Z6fdQWG9LXArbzM7lvjHHNhrCXebG3+zgw
66nZsDy/+j6inNuaDUu/j8VxBNul/H+ZZzh3nRZNzhOVDa1vfFD1BJcNzYVd
h/ta3+Xaw6ynEr+lE8x2qJZjk/22jrx/ZffDG5fD3G81QDF6ScCGD4MP3Z7X
0xQbyodL/knPhq1+HAdhwllrxR7TtKUYY4sZq14ahTeT75w5+OjO1UF3esF/
NxbXvs9m2ZC4Yjy3F2woHz537Me7TyyeLRicZzyv9Fvp9UPH2m7/oeSBZoML
MwMaJ3Sd/A97YuaqYtYlbtjwL9umOHHDit8/i/ddJy+F5Wdafb5Pn30nrNYn
bf4WfPP7Uf+yzIZZg6ZlOf8rs2HEFvrYW+d3XgpODFacYEP9SMxaxFXv/fE9
WvNlJsxsiM+PwUPd9ge2ijjgYl8GvdJ5Nsz920Nfoff37avR9b0Y9m2ODXM/
eOYzx1X9mfBL7w8+ac2GcGHNhr5/l3XgNXMn/c7xUF+W3F/2x9gO/AdHwnw3
715+qGyY80DtoUgepPFeeA72ct5seRqsyL5ixjY8x13Mbqvo+9zrz8Ot21th
HDNjARPLXdtXr8SYPXf0n3a3Fr+nGFx44eb5WN+F25d2n3/uJ2G/+s0Hi+nb
o1zNh8WGXd/PoU+EvV2M3XIuOF+wXo7dEv/NeqJ7ZUPfq9j7zp4H+f1Ffnez
Dhuy31cvb0X8GA0YnxVwLWOT4/I1G8qHc3HCddkQgzMYJ65vt2ltcIsNPWeR
Z3lrK5a3p0nNhvLhqLfFwlrP1syG5pSiXYqmj3GzzIbyYWicLs4JPQ7tdy8b
yoewIczne7xgj8X91WJDj417xb6z0TsmsaHv3eAWtVixzIaZA/M+t9gw+HNx
HNYYZjbkuJnG+dF3XsWGmXmyff1grE0z/IaOY4YP9Te94kIMNsQYb/sKYpkP
W30EMXRgOK6v99k/fZ0YKxqak8eyRo/Gb91vSv0vSq+MPM3pOYYo4/oevuJP
2DDO1fbVuOZhQ8z+glqOH7742o+DDbEcz5MN5bjMhvCjbCgf8j0mG5pzmvkx
xwdlw1/+bqcwIX/R0HnU52Zj3x3bcOIPwGbYMGzxPNsPGw6/Dzcin5SamLll
W2yYY4ctNox8svvj2kC1KubYkGn6gvq1oX8ww4aZJfFTrLvi3ftQW7XMhsX/
6fNLZUI5I/JnHww97ufYcNAcPVfmG2mOWsf4+ftrs6G9D40v2oNc/RnyS+U/
/NHom75gt4OyIYYuqHVDap6oM5pzSSN+tViW/fF3DV8/4nQRH90OYz/qXFj+
J/9U7Y/vMhsae2Y59Ec5DyyPGY+2z6PXi3G33IeEfWI9WWe060kwcKPW7f/B
2LDoIiUNp3z/Zg0Ve3DmHNiaDeXDWtMm7uWvro/uT8bIXhSO3yo2VDs0ztud
i3GufJ9S61ytyiGVU1oxyRYbcrzd/TnoDDONmEFm+syGXZztXDwnYRl7EHY9
CgdNTdkwc5MWPSoWXFizIWbeu9qpmmwoH8KG7Ls6pMN1darwoWxozwiuEXgy
a8/IhiWXtN9+jilmNgy2Df2tS7u//uWzYfUxEmelbpDxyfezbBh5rwtehS3p
1Yq12JA47X44yN4L2FIMrO9X+DB/x0c5q/22qDF0jDMbOj/ft9iQz/S4sH/E
ftlwylj//a9ulf4Ko+NoxAkfuY/UHO/rTX+p7nnh8eS81Jy7mpeFDYknYhdu
XhhxYZ1zChtmnVC4kB4UdY6ptY3wm2wY3J94DxbM2qSyYUuX5t3f/jJMNix+
3oYNNzZhG078ftroXZeaX3mexfPryIntsPMfvrd7++ZvRuzXfl/Y5W/duXc+
bI4Nx/HENhvKRPYiwC8otUYTbCh3hfX9z2XCKTbUR808N8eG+FuyIT6pGqYR
K1n4MtGDq8/1WsWG+qb60Dl+whiwTvsbLrFhrXHTx2xY92f3u/zAoUfFkHvq
sTu2e2FD44syXY7v5WnyhZ/lP+zszund11599ltlQ6+nrb4mI/db5FiJP3r+
oyfAl5dG3M927KdgPWzEcE4+XXppYEwjDkicC62Zzi4XJtTsHSjXrMuG8uEq
Nsw9yDMb2t9yOK5zcX1yDWWdYM+p7zwwGZpz5b1Rs6F82GLDvM3C2Xe3Yt1D
HdlyDugqNrSWFV/fPFe1SBlDzonbrNlQPqxjnHPxwhYbFgbs+6WTT+o0Y6Ut
NuQaM56LH0ivB+sMazaUD7va0lOD1jD9Hu++vxRXy2yIrksdz8lsKB/aw8fY
H2MK2/lsyWzofsup6ixmNsxapR/3+cNYzYasg+Pi76dffBKW2RB77ed/F8cD
39KjAstsKB8y/i5Ts+ErL/xd7FvWjdovG6L7CRvKhyM2bOR5Ppzf8RtLLGVv
RYzYYdYBlQ2dj/6BNRt6TOtq1dibb102xGr9mVGc7XvuP472P9csVrHEejnZ
EP3TX/7uatx3Oec0x/3467jKhljWZpIN8znIvMf5kA3tcVh/D8OfPnW0sGHr
3D/q8d7Yd982uaffH6tzI+r8Bw0uXMWGTm+xIbmlrdhjzYY808wj1afCb8zT
MhvCE/h51hVGjeA3H3e1ShNsiJmXl3UVrdMrcb6KDfX9WA4/0/fuMp1cWLNh
8eW/2hnFh/gceZXoi/bLrWJD1+W+4ms7TS185ovjqNgw60bKhrnHAXGy3LMC
fwmdUd9dwhTqxRStGNjxgGzochjj6vi6HizX7GEcx/nbt0ac9c6NW0uxv9ff
OxO6n3CZ5zbyensmYzq2ffXCwk7FdMepVae5DhtuRa7NrSUOxIhB5pitWjLd
drttUMto7ZPHT70a11OOV2Ye9JpSuyj3TOl61J0c5SweBhvC4vbjNNeZ5eXV
rCdZNICTLule2bCV74kOqNrF6hlnNpQPYUN0a2VF5uEv35ubyv27bi5prkO2
L84qNmQ8uuPvri+Ox5o6p9Vs+Nxz/2N36+qx3U++2Bq9u+J6kQ3lQ9lwyief
YkPYK9d5Wr8n48uG0XO1rx1jO8zr9ZTZ0OW4ni5eOVEYt2ZDcyLyvmQ2jLrL
82/vnnj9iXi3qGU2xOi98atXHy+fiSvWbNidr5u7v3jmv4dlNsQ4PrR61mGb
uj4PNmzFC8N67dCH/zs+8GH9nWwoH9b7IxtmXtRqNmzn034Stg4b/uzXw7r5
XzZUE2Yp//I74CMd+rnKscSqdjIfc2ZD8k7PXj1d4oZc27znaI3x1w+ujNgQ
tjN+WM8r+2W+lA/Nkc5s+MH2sd0bV7ea233U47qx759tOPF7ZFXddDlXSSvs
5RMnI8+0xYa51pC/zz/5n8NabCh71dZiw8x9+GD4efrNU2yYa/70p7LGRYsN
2Z4xhdAE/PR0bAsf1NywzIY53pfrCVkHXMg29ZU5JtlQbs1smOMrpb9aH+vi
WNiuvulabNh/f7v3vzWPnb+514P+lDV9mQ1li8yGcGHY4jN1i/w17ti9Gxj0
IGEmOcN8XNaBX3/hytmh5/ti/d9FNsz+rtt+8YUnwtxG3pfvGhty/eX3Emyb
v/dTzBrGs37VZeE/2dD6uFyHuhc2NGc197OXu3McGz+EZ0XdW36KDbkvZdkv
+uuaeKD1pT4bVrFh6XHR1w9mDlyHDYP/+v2wf4m5BN6zLTb0mYOx77AgsTas
ZkP58OPq/DOGMF4rZoihvakvWeupyIbyoXkU586/HkZP+OjF1t8DmQ3dXlyD
i31SKzWzIcY1zbGEplEfA6nZkPWxDrblcdVsCPcdf+mxYEGtZkO2z73/7OLZ
hEUPi54N5UNijPAqtYnYXtgQg5n4+5uPb4ZlNhzVGMIA3xIfxrZXbK+wYf99
2dczN5psiMGNxhX3w4a//X2nzwnrwIOZD4f9GthwL70ovrc2pbta+cWl13TP
howhOSWyIVaPO2xYx2mnakqnzGVgw69STrFseOuTsyPtpQ0bbuygtokpfsft
nWuTscOaDWUqeiCePfPS7tuv/OPuGy/9Q5MN0aNpMWTLcr2guZO1z5bZEI7Q
R8vLqWWX37Xr+8herRwx2VBtj8yGGDEvWKdmyNDg6LmwZkN5lzge8xm/DD7o
exPoZ69iQ2N9fp9jMObsyR7GDNdlQ47N3DxyRqPn3ofnO5+b/LedVyP+h0+t
LiH7zH5MsaF5lpkNjSdmNvR84rPzecjFPB++dq2RirYoGqOZvWA1tFxqJoP/
ZBFyPanza7EbTOd8MV63b46+z8t5DE8+9/fBh9QwHnvraNjR48/HZ/7axxB2
xTI38pljgC3RnsGiXwW5e4vrQi0S8mr5G/V0/Xk0l9Qe9vai4Lzzfd278aBs
aIwls7f9BXMcWoaU+bz/ajaUD1tsuH210Wvmm2uF33I8bx02rOOAfJ/jfHnd
67DhVC2ifFizIWPEu6Q7t4ee9WzDfAb5MLNhjh3mcxzncYIN1dPtaqdXsyHL
5N6GxjF9jsqGmR0ZK5bLGjCyIfOyfVnPeTIbYp0WUqdn4/WX2VA+hPnIBf3/
2XvXNyvKNE/3/565rvnSe8/+MLt7pqe7q3dXjXZ7okpRe+SgJQcVSFBIQDkk
SkJmlQKWoFCCWGXPl9xxPxH3u554V8RaKxMkEdaH35W5YsWK4xsRzx3PCXFP
GGLDXpxHt22OT9iQbSHO1P4USDaUD7dbizuzIf/XTJXZ8GfrWTFkX+VcPWJY
K06cqu9SseHYclc35+SRNHyyCBtOjs9Xo9v9XLBhOg6Fi1MN1KFjwPHLbPjC
O/vjvHjsh/yCO9WQLzHOZWPnIdkw8+FuH8ulnh0tOfHpVMmhrs7JyyevRv7h
v3U9h+h9CBfWbIh4v3Rt7fjW++/8ukwbY8Nse7W9HDZ6fDepf2juSJvzB5/I
HWNsmPvQx7oGelrXbKifwbhVYyD5H/ttFhuGn7Orf0GvDVlsUsfvZmHD4juq
2NB5+J22n3Vy7BVX6qbOYMPsl9Fm11ajvqo5Ngr+gElgmkdlw+jh1k239oP9
CqNOS2cjhr+ssd/hOfs3wFEcX44h21yzoT7EJRuOsyHnDxsi1Ewv/TStmXN3
tcQ5PvjpSojpkR/405Vy/VhbSM6q2VA+HIpRlvlyH3Wms90eY+skXflmtfQL
516zKBsyRowd9T7CsXOeyClMtXHG2LCOX+V7OG6RHhbeN/Ixipq7nV+dXoyZ
DeVD7kVHV98o/B6x4j9sBB+hmg09z0ynlwp/439iaY+/Ej42VLMhtTmJwxzK
+a7ZsORGN4oY6Yb1qJE6xoYxlu6cj+1g3poNEexOXCo1VofYUD5kunmJ77z/
z/G5ZkO2036MsC6xpb388O4+W2r2v/R/FTaUD09+8Hr0rEDmGsKGi/Ih8aS5
jkvNhpFbmHIMnygbus7EhmM1P2uO7OUjVj0iFmFDY0s275zufTdqYzyltUh3
w97ymGff6Rgjvnj0XEg21Bc7jw2t/VOft+1yI2z4/bdXlmy41BPTkhWfDpX3
WFUdriE2fPWj1a0PPzoQ+vH++tblC0eCFWs2rJ+9Q2w46fPX8pH2iHFpwRqp
HkxmQ3gDOzG/q5bF5rFh7k9hPuMsNkT4EVk/fi+/53+Zxj6MQ2zoduBDbP2I
64UXXX5mQ+30mg2jzs3D9YgvlNOs9xFxkJ2vEtbQl7MoG9pLQZ5TxDVybHIM
rDY7/kB9f0fX9z42NkT2o8j9KWRF9iPYrBHLgSv4HmZD8N1YjGcdkyrbIfv4
8beelrcDEYPLdrsstmHl4kpvv+DEfe++XrYV8ZnpMK3zcVwiH7PhOo+Tn6MW
UFcbKLidnuK5Bk7DDObdLcyGHR/22LDjQ5aZWbBXx7XzI0Zf9a7PgOPLMW0N
lkXZEB9D+856fo1QrsFF2JD9z33yhtjuUdgw3zOG2JB4VRiGuGDzIjmu8A9s
KB/WbMi5jRrA3Rgwp1U2lA9lQ+NQ4bPoidj185vFhpkLOUZDbKivDUaMPrDJ
Z5jZEBkPTV4j9WFQZkP5kP0i91BFf5yKDTlvPhMuXzrRxYfcLHyoH9Q41tif
VGdVNvR72JDfwIbyIfeOr778eCrOdhE2lA/7z85pNgw+e5J82MWNDnKXfsT6
e7e56t0XyzyxvnXmysXQqJ+p6zUiG65/fTOUfYWxbWNsSr2DpZ3XHiNjtur6
pmke2DAfL9gQTkSZ/w6v3Yh7queD74h9Rvw/y9879t3GFyeCDdG8dwBLLfW4
teTEXdbJzUE2fPnDC6VuKf8f+ODwIBviR0SXzx8qMaZjbNhOm9QwaPN31nv2
nGyYe4kp64UuwoZ+jl4b6fuaDXnPD+NYJzL7QLRLx9jQHg6I+DJra2Rbch4b
GosnDyJ9IHl/7HchF85iwxxfyz7BM9hk2V6lv4L1QXPPQbmwZsNiiw2wYTBM
V4MGUXdGPvT4REzppcPBpfIXbBUc1XCS/eHpAy+HyWVLNvx18Sk6BvH1ck6x
0Y0N5hxEH+UuRtpemtbXLNdbx4a5XuVO2TBqKDVjwvhWZR2odp6LW5duXAsm
PLF+I7QoG1oHCp+c44hrku9WNg6HYruacSobej8ZY7zcRwdGYh8W8RnKkojj
YQ0axPHPbCgfclxXNw6Vc8l5JFfYYzPGhnAvnCUHwmvZ/1azoTmBsBp5ewjO
s99EzYbyG7U/WTb1a4bYkHqe5PmR33fw8G9KLGtmQ3Tg+AuxTfTkQPiUYcia
DclJ/Obe+RCsSVytvnDZkHhSt1cWzP5P/k74f9LnsGbDl174myJiTmFD+bC2
g699PT2N8al9PTOWNPvuFojbfDR7qYoNTfwX8yQmnIozHeov39WngwszG3LO
/9qMnb/+NO1jJS+dOimwoXzYiyPNfeMjnjXVwVuyYf98IPskpno1vdjTAXtY
NvSzbIjyfLKh991Z/uAhNiSmlLjsJRsutdtasuITVM6TrvlwgA2xD/I9Altk
iA2n7js//SGU2TDbqtkWdPpQfqJsiA2MvYhPzJoTctoYG8o1/J75taf5zSw2
dDl81+uj1th9rJ8cvlls2LLuH6c4b8LCm2HrLcKG2PRRF7XUN2l71hnf1/ZH
3OzqU57bERva5w7BF9j5rNs4WI5j2LGrr7Y9JzpeYX32sX+cbFhLP6d9Kerc
RDhsiAeJ5ZzUBO/Xu6ljWOVE/r605x/KfCj3LMyxp6yXfUGwJ+s7dPlMxJEi
ppV41oaTEMeWY+ZxRAca+5vjCx9qg3PunG+IDeXD7bKhsZHWJKr7P7K/sL+2
e+snbMes4yGzYebDMTZ0PPtup671AndxbXutZzaUD2s2ZBlshzm8xr2O+QKN
WZ/HhkM+TPmwZkPfNU3FnzbLhg3lw8yGnDd46oPuukR/7PpoyobyoWzo/jEf
vze+dIwNydkzfxqxjuzby2xInUR+w1jC3wYX1myIInbh/qT+DMscYkP2o7zf
ONz6Ef2NbEjtnVxXh3Ntb0PZcMjXV7Ohgv3YXuxZlNlwlo+wZkPGhbGkg2xY
+9/qz4+JDWsWXIg9x+rTpF4KPR7p2JC+e2jfW/80yoZ/ba412RB9d3d92mfY
xSLJgZkNd93meQrVO1aVP3dyjtarcbF9u3iMDWH7mg05r0g2zO/7d/t4LbUU
WrLiEzjGA2wYSjVL+X6IDb9/+HmfA4ktu9+vjxBsOMBshdu66U6r2TD7/LSN
x9jQvnzFr9VM0+83xob2bzeuKVio+at/cx4bGpNaep91LOq+yIzz2BCGLLZ3
FzfnsvTd6S9chA1zHCk26d37N4vPqvYVcoxYPsfnUdjQ3LzgnIaT5MAcu+o0
t0WfWszfLAO/pD4pJCfKb88DG9Y9CktuYiPOL5+Zx2MEuzHesb/9HfVx73f9
x4uvOfqor2+LDeXDzIaeH+OXnc52kUuJrY1PFR1Za+2SiG0aYEP5MLMhy22Z
b1KPCXHN4Z/jf8d8ZsNc48l7hjGvfq5rVM2KJx36jvsG1w7vg/L2D7Eh6zau
lrxZmF7/4BgbMu1WMzZyPWMYyhjUITZs61hN6pbCVNh0Q2x4s7lnIN4twGmM
KXvWZzZE1PSM93Gp9+kQG8KtNcM5NmVD5jHWmRqoUTes2S/5UDYkjtQ+HNnn
WcfI2ktDv3ZmQ44J62Xa5SvTtfgfPGiV//czOtAcA4Sv8+3PLhWVZ6P+Ov2F
Of/vEWqW7ogFd/LMl0eqvD/ZUB0//NrUsTOu5Mz1g4UN5cM+zyx9hNs794kN
ax9vw4Y5LzEz99RyRvop7jlzM+R55Jzx3kM2/MsP/Rq0nNvrV46Flmy41NOs
JSf+DMq+w3Qcc71SnyPULB3qXTiPDXNs6Zg/b8hnOGSjyS34voztrKeNsaHf
MW9mNWPShtgw97wuPonOvjGHEpurZsPMudqIfma5+hMRNhLLtZ5/zYY53y98
ml0Mqe/mkTVksEHJ4cnMM48NzeOSDeUUmIB3xLHNaZ3Y5hxDuZLjvrKyP5hN
Ow0GlA0LFz4mNqz9ipkPZbgXX/6vIZks/+61N/fEdOM9yReFRZgPnkOZ+1yW
cZYso/S6+KHte8987he+TxnOfSDPzlo5xgWSexZ9jlffKLzAeZL75MPHyYbs
Z4ybjgtRndfJ+SPnk//djvvdubeP6HbZsL6W67y/LHNP57FhHScuG9pXoa3N
ujmXDet8wnlxpZkNkfyZ55EXXX/NhlxX/E/cpe+pqEUDr8mGmQ/hJ/vh2OfC
Op/Y6UNsCCfZEwIfHbnA/EU1G+IfJGecv+YP8vuaDekXyDxyKsuh72LNhpwz
2bEdk8eKMhtyDRy7/naXO3qr1J/JbGjPjllsyLGDAyP/sePlzIYfn+2/15QJ
/Xvj62vBuNY0RZkN3718KlSemxUbTp6b8/tLTNs1T4YHp9Y7UBNm77kbW0cP
vRySDR/cXQ8NsWHmwlimOXPPUQ3Sx35erBGojzcxY7HV9C0mxo/PxqkmtqzP
BTmLnjfY0Bo3sqF8iM8QwYbLmNKlfklasuJjPJaJDUuvnTNnt14+vlbq0hBb
Oo8NeYZjl9a11af8gD9N24ZD/sJZsV5jbEjMmTFpzIc9aWzaGBsa/1lqpA/w
6iw29L0/duut22cmuZDdcrOvNLOh88mGMsdQvpTbgN1178eLU2yof6JmQ2yn
iJ9rfuuxwrZlOsfGdUbO1qUDwYXYrRG3+AhsaC9A/iL5kBo41vRkOtxk7c52
fyb80cZEfll8c5nx9O9lf9d22dBaQrvBhtduXY7pfjYWlP+NzaReKZ9lOiQz
Rs+Ubjv4HHWUUo/K6O/ZsMS91L/iUdjQeOtSK7exD+Ui9wEfqUyI2noJ0+N4
jA3Z1vIupLsG/WwOX+5dP48NveasTZWv+dovuAgbwoIcn6ht0t1TxtjQeF7f
LeV6xGNsSP4d7we8n/zp+/PBf3LhEBtmHlTR97LLr8tsaNw6XAfj+U5iiA3Z
3lhWxwKfrb83yIbxjoCatamHoWM1s6E1WDnHjEM/ZzYsPovbl8L/h4bYsFZm
Q0QMKefJ+8IQG9LLTy6s2ZDfW8Prrf3/GOqx4ahNUvU7HJtnF1hw6JlfYoO6
abAhunf/ajxL9R/Kho6FyzdWt45cuTztM3yeehf+XOdlpPdhLw44s2Adh8q0
oVqo3fJkwbEaN8Xv33DhnVsXpuJNd/v4LLXUdrVkxR0eN+8jVXxCZkO4EMFB
s2qAZzbM8Vbt98k+HGDDIQ31HJvFjtphQ2yoL9EamnWeI5+H2LBmyNzvq9iv
jc1Ys+Hkd+u9ZduPUXsRkUsl247VWazZEMEOERPWMIUMQ3wgNg1+P30wUbd+
B2wY62q+ixjIrn888xknGYzV9XSIGjHGlHb9JawbswgbTnp07JwN+Qwb5s/G
j/obuS/s5M7WkcnYFgSXse+Xb14qsaAnLh8qy/VYmx8abNv19fB9Re45wvKY
h2vDaU+KDXPsrDVgzZNjHBhrKz8yLp3XYzaPDeXDmg0zc9XXUeZDryvfQSzK
hvm6l+uovQojZt/9GBv2uDT61c+uS5PZEL+bfsOh7cn3icyGrJtza06pHHh4
9bXChvKhbGjOp743etKj+v4rG5oriGAluE0urNmQXIFSu6bz/f2p8+vVbPhB
c39y+9gOvnc8ZDZ0+/CBEk+ae3DKhnClzChr1mzItn303r8G4449cziejF9z
DqnRU7Ph7y+vT8WlyoaInETmt+dFZkP19qnfL/5MTWz4tLBgvX01G1p3hxhD
2TDevzZjZO+eSd9i2XDK9so88hTYNc+aerV84L2qzmmJ8co+x+w/TMuIeUdq
3HCOqT+Plmy41LOmWZy4ZMVKA/Vo6FuBzl08FXz4+odnQtSdGWPD4ov76Q8N
022GjV+zYZ1TmNlsETac51PUDrNOPMLetX8imsWGQ7GsQ2yoLZrZEMGG2IzY
ov2Y0nb9i7Bh7tdhLKlcGX3sv7sWeYZoO2zI+viN/j7W1cbNfhkK+7OxV3Nt
Huw2lj3GhnDeImyIiBmVszw3rB97mXXT5w+F3dx8PrNxdipvMOf5rW6ciP3V
/jMXcHXjevHh8b0MmX8rCz9uNoS12E98kTlnsBb1SDi2176e9K43TpRpjovI
LW3WgT0tQ+Ibjt6CiT2JO6WPQs4dhPGxdx8HG8Iw8mFwIdvU+U3ZXnT4iwOx
Hzk+ex4bljjs7r1H7m2erz1kjvHYdV+z4di9Imp1dvGms9iQ7eeatq89ylw4
iw2j/003tuKY3TmXevz12VA+xLcHT+VapNSLyT0PazaEd9q6WV185N31iAMd
YkPvBd5HSs+RATaER3PPStZN/DNsKB8aRypv1jVEMxvi18NHKgea8zjGhiqz
4Rgf1myIYDvHNedLNpQPOSYrpw+F3njtbwsbyodrzf1u7fZqiPMjG6LcJ3DQ
9jDv8Cnjwd42DtS/zGxojzzuVbIhOndhZevDLy6WujW95dW1T5+C/XwWlfN9
et8N1Jwv/Ci36wM4OYlDzfMfuHBj68bGmRBsOHS97fb+L7XU49SSFWcoxbDn
+81rK1d7bGhNUnpXZBbMMWDWJJUNv7u/FvpLZYdlNqxZMfvNavuu/iyDtb9r
bVt8JZGbN8CG5taZi2i/wDE2zfbsJPZ0c3ob6e/39cXQPDaUD7XP3CbYItf1
nMeG2ozYmdRBlAuwY/Af8Z3bj48KUTtniA31S4yxIUyonzD3b8i8Rt4gy5UX
5UI/f/TphdLr4WlgQ9ajXWv9Hu1yGI1tYTuKH+fSvq3X3vhvg77LXO91t9nQ
Xht1rCishzhH1lRiTEVPkn2/Kvm/MBD2YK7Rs102VPZnydcT1wO/nfRI3Ixj
vwgbco3k5XF82C57NZrrW2onjbAhY2/WO6Z5bMjxGfqN13Tpj1qxIdcl5x5x
zHO/QNlQPpQNzduDnRiz5p1mNpQPYcOVo78ttWQ4lnChfuiaDeEtWI+/LgfJ
hvIh1wHn1jhPYkvZPnkrs2Hco+62/nCuG7iwZkNkPKnjeogNEczqesd6E66c
2Bf61a/+U2FD+ZDv6VuPqDvK8ow9hQ3xM2bu/P7PX/XYkHXueeu3W68c/jg0
1UPevoYpBzGz4a4/34fsodRfIk8nnvTSV3023H/kN6HX3/5fhQ1RWRZ1Urpa
KUuf4dOpsXjT+JtsYNgQXb50fCrPdMmGSz0PWrJidTy6Pvc1G6JXj5zaOrly
IJgQ3bl3qbBhrqXXr0faxQZ1XJjZUGZq+5Ctl98Y95Xf59csqP2ILdL2dJjB
hg/XezZi9lVkNsz+i5Y3J3lLMqW/t67M1DYmNmS52IXZrg078fbFso3z2NDY
TznNd/4wAmwov6DMhr4rn8WGvh8P/ym9qFPNUcQ8+ghn9Ql8FDZcWbsUgtPw
R7C9Crv57JfT9Ubh0sw61p7JuYbwYeZX8x1Zz9mvroZgK/2Exc5upuW4N7aB
76kTU/oR4s/tehDWfMixr7cr18aRsXKMWtT7aZav76jNH21zSDduXwrxWR+n
LNX6ty6W37F88wPz9myXDeVDGKjedkQNVRgU4a8O/rt/sbdduffLomzodJfN
OK/jCmJ5zbU1xobyYbxH6Xp0lPq+1XJ4FyIbjvEh+X8woNdK9rOaozfGhtZw
8hocGt+yoXzIeWTezIb41Ow1kdlQPrQei7l+cCj+P9hQPsxsyDLtW+g9e4gN
a/6i1gwM57WR2ZCaMQi/59nmHuQ5zWyI+J397hG/rdmwzjnMbCgfsn9yL/Er
OYZFNoyapa/+U+jTP96cYkPuFbn3oWwoHzJP9jHKhvLhUJ/5HidmbnwKnu2j
z/yuHmaeBhv6P3mEJ66d7LHhzGUtfYVPvXpsmOuippjglz68GGyIln7DpZ53
Pe+smO8ZZXrDifS4z2wIF6I2Zmziz2KabDhWg6aO4cpsaM3Omglj+Q8n9Vpq
Nrzf1dmQ7+wzj60RsW0DbOhy7Fc9iYXdLPypnTTEhkN+CL6D4+x7PYsNtcsR
uYnWlx/yV2Y2NBdriA3Nq3vrwD+FTp7dF/3gc8+G7OdC89hwjAmp1RI93BsW
VPjo8JfFMrq4UuuUFlbs8gz5rTVC4Tj6RCzZcOdsKPfh05Sv2H6ZBKZDfM84
chz7niP6PnR+N2I25cxF2VA+lPdcNse1vl7GWGwRNuRaVRED2lwLXOteF/xv
rahZbJjfM5kXnftRzGPDHL9a70PUnR1hw3Zcv9+em0v7yvsf+7879jIbkuOH
7E/qPHCibCgfwoY5LlSV2kcDbEjMKf0Oc1/4ITbM/mCmkcttH8XMhnAWdWzY
dvgPcc3UbMj+yIiI39RsmHsmsT54tGZD+iDKp9QmZX9KT4uODe1H8fvm/vPG
wb3lfiEbFh99w4Q/NOffvob1cTi4emWKCwdlP4tfCBuO9TyQDcdiRKf2exlL
+otSsW+r+jawId8fXuvbcvS25Jrb7e1eaqnd1PPGivF8qPqryoaI5/TG+ung
w2C5xIby4sSeS2zY8WLta8t1BNvvJpyonSV3yobaZN8+/CzsQGxobNRZbBh5
Tp2dmJkL9dgwzZPrbRhbln2ki7Bh7S+xf0b87fwF9ImXDcdiWbEdsXPwK9r/
+9jp35beg+YmEk+I/b4oG8o7/I75Dx5+JcQ0OUx+Y5rsJ+NZy/NxsWHuN8h8
Q0wK99V9LDIr8ltro9ailqjxnPpQPIatH+ZMjDMYEuV+hdZZJefy8u31kFzO
+OP4cw4vXnwvZBxr3j5s0ezLs/eGHJY5l/MDxyH9Lsp6NdSizcvfLhtmH7hs
GLz65m+Kf9FtqPs/Mo39jTjC7rqLupgNX2+HDeO66q4546xbX/8fO//eRo9h
57Gh9xl/Q9x1fR0O8WHNhoxhGBAWdP+IZ4VnYGc0xoYcX88B+88YkQdrNpQP
YcP8XgI25N5jbmFmQ/nQuE9rz7B9+Ar1sdVsaOyuPUcQ/8uG8qE85DFkWzK3
Zja09/z3334evR7gwiE25Dv5EoW/sWND+fDCxbbOkNzH8ms2ZD3u04UzB2M+
2FA+hA1LndZbF4P7ZPrMhr6bwRd74dOPRtkQ3bs/zYYTG2Gaj3b7Ob7tZ37q
p1em133WE/O1dsJmv4/hL2y/l6rGQeLCPD2zIVyodnt7l1rqadOzzItjbEhM
acuFfTbMsaNyHfGjQ2yYa5RmX6F2l2w4lVuYeK2dbz24sGZDdL+rbYgPw14O
fH8v+RAyc1lTElZrbcr10sOCZeTYuCE2nMTBtn5JfgsjWAuV/zMXjrEhzEes
3JD97Dbxu0XZMNvxsCGc9e3dayHsOhlMHyGsBDftlA2JK3W+OpbRng2tWj8Y
3CUfsn0obzeCrbbLhnLls86GuY+G+8x87pv+IbgoMwmciF3ONeF1Z+95/MTF
l7kDNtSfxDGUQ3K8qMxl7VCurVLDeAE2tBch73L0scNd+Fl9x+R1M48Ns982
1yrJymwoH8qG2bcY12iXhwgv8neMDfGdETfANPoceg+o+ztkNvS4wo7UK4WH
ELGVsqF8KBv6Po31mP9nDmDNhky3R0SeV9VsCN9Fja+H6+ld34QNEX5seM+4
W+JlazZkX765d77k/J2/9P6EDTs+zH5J9NF7L8d65EPZ0G2Fcb+58ekUG+p3
tUdIPu+wYc57/vrul1tf3rkVkg2//u5WUY63bO2B8T7jvwTVffByn/UyjwyY
++ZlNhyob77UL0slX7RiQ/uZyIbRJ6y5pnd7e5da6mnXM8OKJyd1q3q1rzo2
fGv/m6EP3n+54ZgLnd9ws8eG1pxp400nOSCTONNJz2k5UN9ciSut7MXc50I2
1Cahf4PLiv9nsGFry7TShrSuaGbDEh/bsWH+jTZt3gd9LjUbymv+DwMiekJE
rfdGMiT320XYkN8X24k+XF0/R+uf5F7wssN22DB8fp2/r/Sk7wQnjTEXzCij
PG42ZJ3wIGI/5CyXz7rlWPsSsh/UUK3r1uReEfpdWnu3ZTz+J1a35E52+87/
l27fCuWeh8Zz5t6avqdg7FHHRn8W/7Ne+MHlY5tmJkS1jzfnCdac+bjYEJ90
3gZzFxVjzWtT9i0xyW/8Xa/ujGyY+XCIDe2PUGrt/Hmt/M68Wux1uS+zoXw4
xIYo9y1wTDrW654ENRuybM6RNpAxAAh+9t3MGBsGC53+bQj+wy9or/uaDeVD
pudcTVgs+hl6fBIbyof8hmnrt1ZC9hCEr1DNht6zeAcyqal1s7ChfMhnlqe/
0vpUMl1mwzzN9yteE5kNWQ7LzPVmZEP5EDa0Pwu1L+DCy+fen2LDodynmg3h
Y/yfrItcRpTZ8Mf8bOp8kJkNf3h4azJef2iV2bDX531l0jNg15/hj2LH1H3z
6h56s+Jnl2z4TKhXSyjZgPQ9pP4QWrLhUkvtTL9YVqzZMKt57r360WpwYc2G
SkYsvrTu+WvN0qF8H57dMlVmQ318+A5yrOek3sxm6e2X2VA+hLuwxbUx8THm
9dRsCHfFO//unbrv1e919uY8Nsx1Io0tzf7Pu3cuFS4cY0N9qPn4hL8k2cay
xqJsqF8K31j00utsM2zSnPcGc8FSEefZ/F+zoT7BRdiQ9ck39H5AUQuUd/Cp
VwT1R4MN9/5DKOfn5f7reZp2/vPEhsT6Fh9il0NlP0e+N77U2q763bxG4EPz
KeWxuNZSLp5smLdjUTbMMcr44B1rMcbvte87WGd559Lxoxwwjw3lXbaTfF19
bSxrrK6wx2mIDfH74X+XBfOxlDszG2Y+hA2pG6yYdrZhqqwxNmSZ1P89Gnlv
vymCrTm+OY+0ZkN7NOSe9rKhfCgb6keEx6gFk/OzZUP5kN8x5u3FAVsxnuXN
zIb4/lgX9yKvmyE2pFcF+0NeoLVqZEP58I+df35S67ntLVGzoXx268bFns9w
iAuZDz8hymzotZ79skNsOPGT3ppiw9zbLfd5j+e9/rOn+dm+iN1ivCh2Su1H
HGHD3d7mpR7zGEi5h7kXBmwoH/54/9rWshbNUks9uuax4tP0TCnvQGs+7NhQ
3yGxpbdvftrZZrcG2bCuQ+P/Q2yYe12HH6CzY0r9mJ8m/RDrWNNe/dKfrizE
hgg7T98emsWG2ZfH9rkM7H/sWrlwFhta+wTxf45XHVNhQ2PEOtYwnxJbDFun
ZsEsbN9ZbGh8aGbDOtfP+i1DXChXyAhwmbVSf042VG4rbGjPiqiBWnEs2wEf
yRrRL+Pbfh4V5yXqKl46G4IlWK4xpkgfK/Z+iQlcfTV8cizLc+x51sZkXVGT
pGGFur4LPtKVjcMTXT+7deDEC6Gfiw3rfof5GFMfqV976cuuduWNrQcPvgrx
GRZZlA3lQ7gm5/Ky3UzLcZhtD7/jZbvnsSGMxjEmprKuEUReoow3jw0jVrY5
vvgFp/KJH2yUPMcxNmTbzUW0NynTnTbGhsxrXp7jMfteazaEcw4cf2Hrg7Ov
hyKuHCbtcgZrNuQ4w29M9/4W8dQdG8qHsCH+WHsiRj5gs7322Mhs6PnP62X+
ITZkPbeabbzVxXE/bOzLSQ2xCRsO9abIbHjmxFvFt0mv+iE2NJYUP6PXQs2G
9Trq9cqCf22eL2he3+9ngQ179kov73Bz2c/+OVOvByLTGA+NqE8DG6Ld3sal
lnoW9bSyYi+uxO3o+BCbYZJz2GfDIQbs8+B0vVI5K+xGfATdc1w2NE5T32Fd
8yX3PstsiOA1bMq23mP7LhqWmsWG2Cn8pu2JMelfMcaGxqzKhvqe2J9cS2cS
G7q5LTbkd9b08H26ve61q+exob4dbMH8O/sBUv9FFtQ/KEvpI3sUNqQWDrIe
KNvrNjAdOz77n/jM712WLGjcKT7BmmXgSnL/oi99w7ePiw31Mz0JNqRWDHUt
rW2ZfZnmQ3L+cq2ltn7p+V4/SNbhe4PoQ/Hjeq/+qPGc+fhulw1Ry39tjxjY
BuX4Vo+x9Vb1PTEOZ7GhfMi8Of7ca8g+LzAZ+8M1pU9vHhtO8oZvlRgA2ZJ5
FmHD/BlO5Z2PsQf0wRljw/repb+Maxte9B5UsyFMhe8U3sl+RdlQPpQNZcU6
DjSzoXwYtYn3vVB8htzfiUU1lzOzIX6+w6uvxWeZtZdP2LEh7Og+2BOU+fQZ
yobGH3NuzQsdYkP7VSC4sGbDzIdyc2ZDVH/Xxib32ZBefuZVUXsjs+Bff9rs
zcs7rqln5jMcT/ks79tSI+c89z50fHdsiF14/dZyTCy11JPQ0+RbnMeGqytv
b11bOx7iM/mF/RoyfTb8S/ajpXryOaYMNrQOPrYitq02rzapttWPP07Xta9r
8Gc2dD2yoTaoNWHkUbdlFhvmnEdjqOSzew8ntTfG2JB5XdesOv5qFhvKpuyX
vg/9H/iYsE+1pa1psSgb5vjJeSIPkPWzTMR2G3MII5p7+KhsaLzoPDZE1Ewd
2tbWf9ByC2NA+9nzGD3nb7d1U0tMbbMs5s99LbDn6f1B7wnEcmBDvnNZ5tnp
Z2OcwVR1/KZ9KOXD7bKhfLUIGzKNmrg5h9Ft8PpzPLNu36209TKPF5t/HhvK
h5kNb3fXuONcPuC4GPeH2AdrGS/ChvlYMtb0rQ7V/c1s6LUsG1qXyhhtzi8a
u05lQ1Qvz+sdH3l9n/Lalg1zDVl8brm/4RAb8j3H0/oqBw/8Oj7zF9VsaB0Y
mM2aoKxHNpQPOV5yH+xp7Keq2ZCe8izb7/mNbCgfwoY8I6xdyj75fqBmw8xf
clxmQzmP8zfmY5QbjS0lL7Nmw2vfnIrzAv+hu/f7bLi6eaO5BiZ93+t1TD0v
n3E2XOr5VM9PQB5iskWXbLjUUrun3eLF0gO1W/6rpzaLvXvv/nrUKB1iw0ku
Xx3rk/x8HRv+qevDbG1IGIxp8qBsmPsLtr7ESf9Da9TIi9rA2h3aIMarEleK
bcqyzfMbY0PW7bTtsGHOi5yKK+1qSri+WWzo//pPc83DnNuIMhvmGpJDbMjv
ZaycG4gW4cB5bOj+DrEhfjZ9d9biqHtqwDv4J/XR1X4/xLbnGp6rG4fKPOZF
wpdj20tNnJ+TDeXDob4J+olyndIcIxu5Xh0Lyv5yYa4fE3WSGNddjq01e/3r
/7DZ3QeTGOjtsuGED1s2zNvk+DNOmGuQ+Nfst2Z/sk8ws6F8OMSGba6x9Z02
w48Hi5kPyLEnH00O3A4bztIYG3IN1Rw4pOyLrNmQc88xqO8bvheo2RA/H+Mq
97Skf6FsKB/WbGjspz7EzIbyIeuJejHd8fTYD7Eh/7Mt/D3YbSO+8iE2zHVI
8U9SZ8Y4k8yGnBu2kd9M+gT1nxvkFcKDzJtrqM5iQ32CNRveaNaLok5Tx4by
4WZzz1n/+maIPELZUD7cc+bmVI5h73mZ7ObdthmWWupxqeSfRmzp+mScN9MP
Hjmw69u31FJLTfQkeLHOKRhiw8vnD21dWD0YsqfhGBvW8aRtDZfNnn0pG2a7
ic9yHfatbFgYSgbreCzirX68WGxjeUguzGyoTQQbaido17GN89gQm9VYUnto
8Nm42MyG/i6zYd0fMddmzUzZZ8Nzg2xoPVVrB+bYXFmbz/zVv/Y42NDaofr2
8D26jcZUumxsdv1J9nTLbOh8T4oNkfyTmQdpe7sN5EQePPlysJ91PpmPnCpj
StkfllN8diPc/6TZkL9cO4jf8L6AY5frzITf8vienj8r959wvLG+ITaUD8fY
UFbDh2Q94tofyNjPXLUIGxq3jOA5fInWzBk7/vPkb10P+YisaxYb5vWVPOlU
w3SMDd9dfTnel+gzZBzhJ4SvVM2G8ptsCFvl2M4hNmRscuzNGWQavyv1RBMb
nvnDyVJbRh4cYkNYk96ajn+2Gw70d7Kh9yLYETbM/UcyG+aaqUNsiIgXnlWj
FN27f7X8f+fWheh16GfZsHDwN+37CNhQPoT/Dly4ESK29N8/uxFsKB9OPYu7
nk/azbttHyy11ONWrw6R9SiWfvKllnrq9dh4satZPMWGZ64F/2kD8YwdYsO6
[truncated: 10,343,284 more chars]
