# Supplementary material for: The role of innovation for economy and sustainability of photovoltaic modules
Source: iScience. 2022 Sep 27;25(10):105208. doi: 10.1016/j.isci.2022.105208 (PMC9557026; doi:10.1016/j.isci.2022.105208)
Supplement: Data S1. Mathematica Files used in this document — File “202012 value of maintenance steady state replacement and new buil.nd” was used to calculate results shown in Figures 2 and 5. File “202103 Sustainability.nb” was used to calculate results shown in Figure 4. File “202111 CO2 Savings.nb” was used to calculate results shown in Figure 4. File “202205 tandem.nb” was used to calculate results shown in Figure 3. [file mmc1.zip › 202205 tandem.nb]

(* Content-type: application/vnd.wolfram.mathematica *)

(*** Wolfram Notebook File ***)
(* http://www.wolfram.com/nb *)

(* CreatedBy='Mathematica 12.0' *)

(*CacheID: 234*)
(* Internal cache information:
NotebookFileLineBreakTest
NotebookFileLineBreakTest
NotebookDataPosition[       158,          7]
NotebookDataLength[    307825,       6179]
NotebookOptionsPosition[    302761,       6087]
NotebookOutlinePosition[    303104,       6102]
CellTagsIndexPosition[    303061,       6099]
WindowFrame->Normal*)

(* Beginning of Notebook Content *)
Notebook[{

Cell[CellGroupData[{
Cell[BoxData[{
 RowBox[{
  RowBox[{
   RowBox[{"SY", " ", "=", " ", "1501"}], ";"}], " ", 
  RowBox[{"(*", 
   RowBox[{"specific", " ", "yield", " ", "in", " ", 
    RowBox[{"kWh", "/", "kWp"}]}], "*)"}], " ", 
  RowBox[{"(*", 
   RowBox[{"Kansas", " ", "City", " ", "1501", " ", 
    RowBox[{"KwH", "/", "KwP"}], " ", "according", " ", "to", " ", "SOlar", 
    " ", "Atlas"}], "*)"}]}], "\[IndentingNewLine]", 
 RowBox[{
  RowBox[{
   RowBox[{"SY", " ", "=", " ", "1900"}], ";", " ", 
   RowBox[{"(*", " ", 
    RowBox[{
     RowBox[{"Erlangen", " ", "1113"}], ",", " ", 
     RowBox[{"Phoenix", " ", "1900"}]}], "*)"}], "\[IndentingNewLine]", 
   "\[IndentingNewLine]", "\[IndentingNewLine]", 
   RowBox[{"A", " ", "=", " ", "1.6285"}], ";", " ", 
   RowBox[{"(*", 
    RowBox[{"module", " ", "area"}], "*)"}], "\[IndentingNewLine]", 
   RowBox[{"Nm", " ", "=", " ", "23"}], ";", " ", 
   RowBox[{"(*", 
    RowBox[{"number", " ", "of", " ", "modules"}], "*)"}], 
   "\[IndentingNewLine]", 
   RowBox[{"IL", " ", "=", " ", "15"}], ";", " ", 
   RowBox[{"(*", 
    RowBox[{"inverter", " ", "lifetime"}], "*)"}], "\[IndentingNewLine]", 
   RowBox[{"OM", " ", "=", " ", "0"}], ";", " ", 
   RowBox[{"(*", 
    RowBox[{"operating", " ", "expenses", " ", 
     RowBox[{"$", "/", "kwh"}], " ", "and", " ", "year"}], "*)"}], 
   RowBox[{"(*", 
    RowBox[{
     RowBox[{"baseline", " ", "22", "$"}], ",", " ", 
     RowBox[{
     "adjusted", " ", "52.8", " ", "to", " ", "account", " ", "for", " ", 
      "additional", " ", "costs"}]}], "*)"}], "\[IndentingNewLine]", 
   "\[IndentingNewLine]", 
   RowBox[{"INR", " ", "=", " ", "0.0379"}], ";", " ", 
   RowBox[{"(*", 
    RowBox[{"discount", " ", "rate"}], "*)"}], 
   RowBox[{"(*", 
    RowBox[{
    "Kredit", " ", "f\[UDoubleDot]r", " ", "kleine", " ", "PV", " ", "Anlage",
      " ", "DKB", " ", "3.79", "%"}], "*)"}], "\[IndentingNewLine]", 
   RowBox[{"KL", " ", "=", " ", "18"}], ";", " ", 
   RowBox[{"(*", 
    RowBox[{
     RowBox[{"Kreditlaufzeit", " ", "in", " ", "Jahren"}], ",", " ", 
     RowBox[{
     "zur", " ", "Bestimmung", " ", "der", " ", "j\[ADoubleDot]hrlichen", " ",
       "Zinsen"}]}], "*)"}], "\[IndentingNewLine]", 
   RowBox[{"DR", " ", "=", "0.069"}], ";", " ", 
   RowBox[{"(*", 
    RowBox[{"discount", " ", "rate"}], "*)"}], "\[IndentingNewLine]", 
   RowBox[{"IR", " ", "=", " ", "0.025"}], ";", " ", 
   RowBox[{"(*", 
    RowBox[{"inlfation", " ", "rate"}], "*)"}], "\[IndentingNewLine]", 
   RowBox[{"DF", " ", "=", " ", "1.0"}], ";", 
   RowBox[{"(*", 
    RowBox[{"debt", " ", "fraction"}], "*)"}], "\[IndentingNewLine]", 
   RowBox[{"RV", " ", "=", " ", "0.10"}]}], " ", 
  RowBox[{"(*", 
   RowBox[{"Strompreis", ",", "Fix"}], "*)"}], 
  "\[IndentingNewLine]"}], "\[IndentingNewLine]", 
 RowBox[{
  RowBox[{"effl", " ", "=", 
   RowBox[{"Join", "[", 
    RowBox[{
     RowBox[{"{", 
      RowBox[{
      "12.5", ",", "12.7", ",", "12.9", ",", "13.1", ",", "13.5", ",", "13.7",
        ",", "13.9", ",", "14.2", ",", "14.4", ",", "14.6", ",", "14.8", ",", 
       "14.9", ",", "15", ",", "15.2", ",", "15.5", ",", "15.8", ",", "16.2", 
       ",", "17.1", ",", "18", ",", "18.6", ",", "19.1", ",", "19.2", ",", 
       "19.3", ",", "19.4", ",", "19.5", ",", "19.6", ",", "19.7", ",", 
       "19.8", ",", "19.9", ",", "19.95", ",", "20", ",", "20.2", ",", "20.4",
        ",", "20.6", ",", "20.8", ",", "21", ",", "21.2", ",", "21.4", ",", 
       "21.6", ",", "21.8", ",", "22", ",", "22.2", ",", "22.4", ",", "22.6", 
       ",", "22.8", ",", "23", ",", "23.2", ",", "23.4", ",", "23.6", ",", 
       "23.8", ",", "24", ",", "24", ",", "24", ",", "24", ",", "24", ",", 
       "24", ",", "24", ",", "24", ",", "24", ",", "24", ",", "24", ",", "24",
        ",", "24", ",", "24", ",", "24"}], "}"}], ",", 
     RowBox[{"Table", "[", 
      RowBox[{"24", ",", 
       RowBox[{"{", 
        RowBox[{"i", ",", "1", ",", "400"}], "}"}]}], "]"}]}], "]"}]}], 
  ";"}], "\[IndentingNewLine]", 
 RowBox[{
  RowBox[{"modc", " ", "=", " ", 
   RowBox[{"Join", "[", 
    RowBox[{
     RowBox[{"{", 
      RowBox[{
      "4.9", ",", "4.8", ",", "3.9", ",", "3.7", ",", "4.1", ",", "4.5", ",", 
       "4.4", ",", "3.9", ",", "3.5", ",", "2.6", ",", "1.6", ",", "1", ",", 
       "0.9", ",", "0.9", ",", "0.8", ",", "0.7", ",", "0.6", ",", "0.5", ",",
        "0.4", ",", "0.35", ",", "0.345", ",", "0.34", ",", "0.335", ",", 
       "0.33", ",", "0.325", ",", "0.32", ",", "0.315", ",", "0.31", ",", 
       "0.305", ",", "0.30", ",", "0.29", ",", "0.28", ",", "0.27", ",", 
       "0.26", ",", "0.25", ",", "0.24", ",", "0.23", ",", "0.22", ",", 
       "0.21", ",", "0.20", ",", "0.195", ",", "0.19", ",", "0.185", ",", 
       "0.18", ",", "0.175", ",", "0.17", ",", "0.165", ",", "0.16", ",", 
       "0.155", ",", "0.15", ",", "0.15", ",", "0.15", ",", "0.15", ",", 
       "0.15", ",", "0.15", ",", "0.15", ",", "0.15", ",", "0.15", ",", 
       "0.15", ",", "0.15", ",", "0.15", ",", "0.15", ",", "0.15"}], "}"}], 
     ",", 
     RowBox[{"Table", "[", 
      RowBox[{"0.15", ",", 
       RowBox[{"{", 
        RowBox[{"i", ",", "1", ",", "400"}], "}"}]}], "]"}]}], "]"}]}], 
  ";"}], "\[IndentingNewLine]", 
 RowBox[{
  RowBox[{"degr", " ", "=", " ", 
   RowBox[{"Join", "[", 
    RowBox[{
     RowBox[{"{", 
      RowBox[{
      "1.5", ",", "1.45", ",", "1.4", ",", "1.35", ",", "1.3", ",", "1.25", 
       ",", "1.2", ",", "1.15", ",", "1.1", ",", "1.05", ",", "1", ",", 
       "0.95", ",", "0.9", ",", "0.85", ",", "0.8", ",", "0.75", ",", "0.75", 
       ",", "0.75", ",", "0.7", ",", "0.7", ",", "0.65", ",", "0.6", ",", 
       "0.55", ",", "0.5", ",", "0.45", ",", "0.4", ",", "0.35", ",", "0.3", 
       ",", "0.25", ",", "0.22", ",", "0.2", ",", "0.195", ",", "0.19", ",", 
       "0.185", ",", "0.18", ",", "0.175", ",", "0.17", ",", "0.165", ",", 
       "0.16", ",", "0.155", ",", "0.15", ",", "0.145", ",", "0.14", ",", 
       "0.135", ",", "0.13", ",", "0.125", ",", "0.12", ",", "0.115", ",", 
       "0.11", ",", "0.105", ",", "0.1", ",", "0.1", ",", "0.1", ",", "0.1", 
       ",", "0.1", ",", "0.1", ",", "0.1", ",", "0.1", ",", "0.1", ",", "0.1",
        ",", "0.1", ",", "0.1", ",", "0.1", ",", "0.1", ",", "0.1", ",", 
       "0.1"}], "}"}], ",", 
     RowBox[{"Table", "[", 
      RowBox[{"0.1", ",", 
       RowBox[{"{", 
        RowBox[{"i", ",", "1", ",", "400"}], "}"}]}], "]"}]}], "]"}]}], 
  ";"}], "\[IndentingNewLine]", 
 RowBox[{
  RowBox[{"totc", " ", "=", " ", 
   RowBox[{"Join", "[", 
    RowBox[{
     RowBox[{"{", 
      RowBox[{
      "11", ",", "10.5", ",", "9.9", ",", "9", ",", "8.2", ",", "7.9", ",", 
       "7.7", ",", "7.5", ",", "7.3", ",", "5.8", ",", "4.63", ",", "3.97", 
       ",", "2.7", ",", "2.07", ",", "1.91", ",", "1.85", ",", "1.47", ",", 
       "1.04", ",", "1.06", ",", "1", ",", "0.95", ",", "0.9", ",", "0.85", 
       ",", "0.8", ",", "0.75", ",", "0.7", ",", "0.67", ",", "0.63", ",", 
       "0.6", ",", "0.58", ",", "0.55", ",", "0.535", ",", "0.52", ",", 
       "0.505", ",", "0.49", ",", "0.475", ",", "0.46", ",", "0.445", ",", 
       "0.43", ",", "0.415", ",", "0.4", ",", "0.395", ",", "0.39", ",", 
       "0.385", ",", "0.38", ",", "0.375", ",", "0.37", ",", "0.365", ",", 
       "0.36", ",", "0.355", ",", "0.35", ",", "0.35", ",", "0.35", ",", 
       "0.35", ",", "0.35", ",", "0.35", ",", "0.35", ",", "0.35", ",", 
       "0.35", ",", "0.35", ",", "0.35", ",", "0.35", ",", "0.35", ",", 
       "0.35", ",", "0.35", ",", "0.35"}], "}"}], ",", 
     RowBox[{"Table", "[", 
      RowBox[{"0.35", ",", 
       RowBox[{"{", 
        RowBox[{"i", ",", "1", ",", "400"}], "}"}]}], "]"}]}], "]"}]}], 
  ";"}], "\[IndentingNewLine]", 
 RowBox[{
  RowBox[{"insl", " ", "=", " ", 
   RowBox[{"Join", "[", 
    RowBox[{
     RowBox[{"{", 
      RowBox[{
      "1.1", ",", "1.05", ",", "0.99", ",", "0.9", ",", "0.82", ",", "0.79", 
       ",", "0.77", ",", "0.75", ",", "0.73", ",", "0.58", ",", "0.5", ",", 
       "0.4", ",", "0.3", ",", "0.25", ",", "0.25", ",", "0.2", ",", "0.2", 
       ",", "0.2", ",", "0.15", ",", "0.15", ",", "0.15", ",", "0.145", ",", 
       "0.14", ",", "0.135", ",", "0.13", ",", "0.125", ",", "0.12", ",", 
       "0.115", ",", "0.11", ",", "0.105", ",", "0.1", ",", "0.1", ",", "0.1",
        ",", "0.1", ",", "0.1", ",", "0.1", ",", "0.1", ",", "0.1", ",", 
       "0.1", ",", "0.1", ",", "0.1", ",", "0.1", ",", "0.1", ",", "0.1", ",",
        "0.1", ",", "0.1", ",", "0.1", ",", "0.1", ",", "0.1", ",", "0.1", 
       ",", "0.1", ",", "0.1", ",", "0.1", ",", "0.1", ",", "0.1", ",", "0.1",
        ",", "0.1", ",", "0.1", ",", "0.1", ",", "0.1", ",", "0.1", ",", 
       "0.1", ",", "0.1", ",", "0.1", ",", "0.1", ",", "0.1", ",", "0.1"}], 
      "}"}], ",", 
     RowBox[{"Table", "[", 
      RowBox[{"0.1", ",", 
       RowBox[{"{", 
        RowBox[{"i", ",", "1", ",", "400"}], "}"}]}], "]"}]}], "]"}]}], 
  ";"}], "\[IndentingNewLine]", 
 RowBox[{
  RowBox[{"invl", " ", "=", " ", 
   RowBox[{"Join", "[", 
    RowBox[{
     RowBox[{"{", 
      RowBox[{
      "0.6", ",", "0.57", ",", "0.54", ",", "0.51", ",", "0.48", ",", "0.45", 
       ",", "0.42", ",", "0.38", ",", "0.34", ",", "0.29", ",", "0.25", ",", 
       "0.22", ",", "0.18", ",", "0.15", ",", "0.11", ",", "0.08", ",", 
       "0.06", ",", "0.05", ",", "0.04", ",", "0.04", ",", "0.04", ",", 
       "0.0385", ",", "0.037", ",", "0.0355", ",", "0.034", ",", "0.0325", 
       ",", "0.031", ",", "0.0295", ",", "0.028", ",", "0.0265", ",", "0.25", 
       ",", "0.0245", ",", "0.024", ",", "0.0235", ",", "0.023", ",", 
       "0.0225", ",", "0.022", ",", "0.0215", ",", "0.021", ",", "0.0205", 
       ",", "0.02", ",", "0.0195", ",", "0.019", ",", "0.0185", ",", "0.018", 
       ",", "0.0175", ",", "0.017", ",", "0.0165", ",", "0.016", ",", 
       "0.0155", ",", "0.015", ",", "0.015", ",", "0.015", ",", "0.015", ",", 
       "0.015", ",", "0.015", ",", "0.015", ",", "0.015", ",", "0.015", ",", 
       "0.015", ",", "0.015", ",", "0.015", ",", "0.015", ",", "0.015", ",", 
       "0.015", ",", "0.015", ",", "0.015", ",", "0.015", ",", "0.015", ",", 
       "0.015", ",", "0.015", ",", "0.015", ",", "0.015", ",", "0.015", ",", 
       "0.015", ",", "0.015", ",", "0.015", ",", "0.015", ",", "0.015", ",", 
       "0.015"}], "}"}], ",", 
     RowBox[{"Table", "[", 
      RowBox[{"0.015", ",", 
       RowBox[{"{", 
        RowBox[{"i", ",", "1", ",", "400"}], "}"}]}], "]"}]}], "]"}]}], 
  ";"}]}], "Input",
 CellChangeTimes->{
  3.860728204334513*^9, {3.860728266992524*^9, 3.8607283539763155`*^9}, {
   3.860732152104681*^9, 3.860732156998555*^9}, {3.860732212415038*^9, 
   3.8607322326238546`*^9}, {3.8607325364367037`*^9, 3.860732537064993*^9}, {
   3.860733105440878*^9, 3.8607331058976297`*^9}, {3.860733840019433*^9, 
   3.8607338403146667`*^9}, {3.860735155291218*^9, 3.860735155986353*^9}, {
   3.860735878229185*^9, 3.860735879105878*^9}},
 CellLabel->
  "In[570]:=",ExpressionUUID->"027ca722-85ce-43d2-b3b4-229fa4ecd1b2"],

Cell[BoxData["0.1`"], "Output",
 CellChangeTimes->{3.8607331676421666`*^9, 3.8607338410327177`*^9, 
  3.860735156690439*^9, 3.860735883153988*^9, 3.86074339918863*^9},
 CellLabel->
  "Out[571]=",ExpressionUUID->"b3ac9173-9674-46d5-bc48-6b7076518c0e"]
}, Open  ]],

Cell[CellGroupData[{

Cell[BoxData[
 RowBox[{"\[IndentingNewLine]", 
  RowBox[{
   RowBox[{
    RowBox[{"CE3", " ", "=", " ", "0.25"}], ";"}], "\[IndentingNewLine]", 
   RowBox[{
    RowBox[{"ax", " ", "=", " ", 
     RowBox[{"{", "}"}]}], ";"}], "\[IndentingNewLine]", 
   RowBox[{
    RowBox[{"While", "[", 
     RowBox[{
      RowBox[{
       RowBox[{"(", 
        RowBox[{"CE3", "+=", "0.01"}], ")"}], "\[LessEqual]", "0.35"}], ",", 
      RowBox[{"{", "\[IndentingNewLine]", 
       RowBox[{
        RowBox[{"Print", "[", "CE3", "]"}], ";", "\[IndentingNewLine]", 
        RowBox[{"deg3", " ", "=", " ", "0.003"}], ";", "\[IndentingNewLine]", 
        RowBox[{"ax2", " ", "=", " ", 
         RowBox[{"{", "}"}]}], ";", "\[IndentingNewLine]", 
        RowBox[{"While", "[", 
         RowBox[{
          RowBox[{
           RowBox[{"(", 
            RowBox[{"deg3", "+=", "0.002"}], ")"}], "\[LessEqual]", "0.025"}],
           ",", 
          RowBox[{"{", "\[IndentingNewLine]", 
           RowBox[{
            RowBox[{"Print", "[", "deg3", "]"}], ";", "\[IndentingNewLine]", 
            RowBox[{"yr1", " ", "=", " ", "0"}], ";", "\[IndentingNewLine]", 
            RowBox[{"RV", " ", "=", " ", "0.1"}], ";", "\[IndentingNewLine]", 
            RowBox[{"trosl", " ", "=", " ", 
             RowBox[{"{", "}"}]}], ";", "\[IndentingNewLine]", 
            RowBox[{"SL", " ", "=", " ", "200"}], ";", " ", 
            RowBox[{"(*", 
             RowBox[{"Analysis", " ", "period"}], "*)"}], 
            "\[IndentingNewLine]", "\[IndentingNewLine]", 
            RowBox[{"While", "[", 
             RowBox[{
              RowBox[{
               RowBox[{"(", 
                RowBox[{"yr1", "+=", "1"}], ")"}], "\[LessEqual]", "20"}], 
              ",", 
              RowBox[{"{", "\[IndentingNewLine]", "\[IndentingNewLine]", 
               RowBox[{
                RowBox[{"yr2", " ", "=", "20"}], ";", "\[IndentingNewLine]", 
                RowBox[{"tutl", " ", "=", " ", 
                 RowBox[{"{", "}"}]}], ";", "\[IndentingNewLine]", 
                RowBox[{"While", "[", 
                 RowBox[{
                  RowBox[{
                   RowBox[{"(", 
                    RowBox[{"yr2", "+=", "1"}], ")"}], "\[LessEqual]", "61"}],
                   ",", 
                  RowBox[{
                  "{", "\[IndentingNewLine]", "\[IndentingNewLine]", 
                   "\[IndentingNewLine]", 
                   RowBox[{
                    RowBox[{"CE1", " ", "=", " ", 
                    RowBox[{
                    RowBox[{"effl", "[", 
                    RowBox[{"[", "yr1", "]"}], "]"}], "/", "100"}]}], ";", 
                    "\[IndentingNewLine]", 
                    RowBox[{"SP1", " ", "=", " ", 
                    RowBox[{"modc", "[", 
                    RowBox[{"[", "yr1", "]"}], "]"}]}], ";", " ", 
                    "\[IndentingNewLine]", 
                    RowBox[{"IC1", " ", "=", " ", 
                    RowBox[{"invl", "[", 
                    RowBox[{"[", "yr1", "]"}], "]"}]}], ";", " ", 
                    "\[IndentingNewLine]", 
                    RowBox[{"IRP1", " ", "=", " ", 
                    RowBox[{"invl", "[", 
                    RowBox[{"[", 
                    RowBox[{"yr1", "+", "IL"}], "]"}], "]"}]}], ";", " ", 
                    "\[IndentingNewLine]", 
                    RowBox[{"IN1", " ", "=", " ", 
                    RowBox[{
                    RowBox[{"totc", "[", 
                    RowBox[{"[", "yr1", "]"}], "]"}], "-", 
                    RowBox[{"modc", "[", 
                    RowBox[{"[", "yr1", "]"}], "]"}], "-", 
                    RowBox[{"invl", "[", 
                    RowBox[{"[", "yr1", "]"}], "]"}]}]}], ";", 
                    "\[IndentingNewLine]", 
                    RowBox[{"deg1", " ", "=", " ", 
                    RowBox[{
                    RowBox[{"degr", "[", 
                    RowBox[{"[", "yr1", "]"}], "]"}], "/", "100"}]}], ";", 
                    " ", "\[IndentingNewLine]", "\[IndentingNewLine]", 
                    RowBox[{"SSA1", " ", "=", " ", 
                    RowBox[{"CE1", "*", "A", "*", "1000", "*", "Nm"}]}], ";", 
                    "\[IndentingNewLine]", 
                    RowBox[{"Ppm1", " ", "=", " ", 
                    RowBox[{"SP1", "*", "A", "*", "CE1", "*", "1000"}]}], ";",
                     " ", "\[IndentingNewLine]", 
                    RowBox[{"SS1", " ", "=", " ", 
                    RowBox[{"CE1", "*", "A", "*", "Nm", "*", "SY"}]}], " ", 
                    ";", "\[IndentingNewLine]", "\[IndentingNewLine]", 
                    RowBox[{"mod1", " ", "=", " ", 
                    RowBox[{"Nm", "*", "Ppm1"}]}], ";", "\[IndentingNewLine]", 
                    RowBox[{"inv1", " ", "=", " ", 
                    RowBox[{"SSA1", "*", "IC1"}]}], ";", 
                    "\[IndentingNewLine]", 
                    RowBox[{"ins1", " ", "=", " ", 
                    RowBox[{"SSA1", "*", "IN1"}]}], ";", 
                    "\[IndentingNewLine]", 
                    RowBox[{"syc1", "=", " ", 
                    RowBox[{"mod1", "+", "ins1", "+", "inv1"}]}], " ", ";", 
                    RowBox[{"(*", 
                    RowBox[{"total", " ", "upfront", " ", "cost"}], "*)"}], 
                    "\[IndentingNewLine]", 
                    RowBox[{"sys1", " ", "=", " ", 
                    RowBox[{
                    RowBox[{"(", 
                    RowBox[{"mod1", "+", "inv1", "+", "ins1"}], ")"}], "/", 
                    "SSA1"}]}], ";", "  ", 
                    RowBox[{"(*", 
                    RowBox[{"cost", " ", "in", " ", 
                    RowBox[{"$", "/", "W"}]}], "*)"}], "\[IndentingNewLine]", 
                    "\[IndentingNewLine]", 
                    RowBox[{"CE2", " ", "=", " ", 
                    RowBox[{
                    RowBox[{"effl", "[", 
                    RowBox[{"[", "yr2", "]"}], "]"}], "/", "100"}]}], ";", 
                    "\[IndentingNewLine]", 
                    RowBox[{"SP2", " ", "=", " ", 
                    RowBox[{"modc", "[", 
                    RowBox[{"[", "yr2", "]"}], "]"}]}], ";", " ", 
                    "\[IndentingNewLine]", 
                    RowBox[{"IC2", " ", "=", " ", 
                    RowBox[{"invl", "[", 
                    RowBox[{"[", "yr2", "]"}], "]"}]}], ";", " ", 
                    "\[IndentingNewLine]", 
                    RowBox[{"IRP2", " ", "=", " ", 
                    RowBox[{"invl", "[", 
                    RowBox[{"[", 
                    RowBox[{"yr2", "+", "IL"}], "]"}], "]"}]}], ";", " ", 
                    "\[IndentingNewLine]", 
                    RowBox[{"IN2", " ", "=", " ", 
                    RowBox[{
                    RowBox[{"totc", "[", 
                    RowBox[{"[", "yr2", "]"}], "]"}], "-", 
                    RowBox[{"modc", "[", 
                    RowBox[{"[", "yr2", "]"}], "]"}], "-", 
                    RowBox[{"invl", "[", 
                    RowBox[{"[", "yr2", "]"}], "]"}]}]}], ";", 
                    "\[IndentingNewLine]", 
                    RowBox[{"deg2", " ", "=", " ", 
                    RowBox[{
                    RowBox[{"degr", "[", 
                    RowBox[{"[", "yr2", "]"}], "]"}], "/", "100"}]}], ";", 
                    " ", "\[IndentingNewLine]", "\[IndentingNewLine]", 
                    RowBox[{"SSA2", " ", "=", " ", 
                    RowBox[{"CE2", "*", "A", "*", "1000", "*", "Nm"}]}], ";", 
                    "\[IndentingNewLine]", 
                    RowBox[{"Ppm2", " ", "=", " ", 
                    RowBox[{"SP2", "*", "A", "*", "CE2", "*", "1000"}]}], ";",
                     " ", "\[IndentingNewLine]", 
                    RowBox[{"SS2", "=", " ", 
                    RowBox[{"CE2", "*", "A", "*", "Nm", "*", "SY"}]}], " ", 
                    ";", "\[IndentingNewLine]", "\[IndentingNewLine]", 
                    RowBox[{"mod2", " ", "=", " ", 
                    RowBox[{"Nm", "*", "Ppm2"}]}], ";", "\[IndentingNewLine]", 
                    RowBox[{"inv2", " ", "=", " ", 
                    RowBox[{"SSA2", "*", "IC2"}]}], ";", 
                    "\[IndentingNewLine]", 
                    RowBox[{"ins2", " ", "=", " ", 
                    RowBox[{"SSA2", "*", "IN2"}]}], ";", 
                    "\[IndentingNewLine]", 
                    RowBox[{"ins2r", " ", "=", " ", 
                    RowBox[{"SSA2", "*", 
                    RowBox[{"insl", "[", 
                    RowBox[{"[", "yr2", "]"}], "]"}]}]}], ";", 
                    "\[IndentingNewLine]", 
                    RowBox[{"syc2", "=", " ", 
                    RowBox[{"mod2", "+", "ins2", "+", "inv2"}]}], " ", ";", 
                    RowBox[{"(*", 
                    RowBox[{"total", " ", "upfront", " ", "cost"}], "*)"}], 
                    "\[IndentingNewLine]", 
                    RowBox[{"sys2", "=", " ", 
                    RowBox[{
                    RowBox[{"(", 
                    RowBox[{"mod2", "+", "inv2", "+", "ins2"}], ")"}], "/", 
                    "SSA2"}]}], ";", "  ", 
                    RowBox[{"(*", 
                    RowBox[{"cost", " ", "in", " ", 
                    RowBox[{"$", "/", "W"}]}], "*)"}], "\[IndentingNewLine]", 
                    RowBox[{"syc2r", " ", "=", 
                    RowBox[{"mod2", "+", "ins2r"}]}], ";", 
                    "\[IndentingNewLine]", "\[IndentingNewLine]", 
                    RowBox[{"(*", 
                    RowBox[{
                    RowBox[{"CE3", " ", "=", " ", "0.284"}], ";"}], "*)"}], 
                    "\[IndentingNewLine]", 
                    RowBox[{"SP3", " ", "=", " ", "0.33"}], ";", " ", 
                    "\[IndentingNewLine]", 
                    RowBox[{"IC3", " ", "=", " ", 
                    RowBox[{"invl", "[", 
                    RowBox[{"[", "yr2", "]"}], "]"}]}], ";", " ", 
                    "\[IndentingNewLine]", 
                    RowBox[{"IRP3", " ", "=", " ", 
                    RowBox[{"invl", "[", 
                    RowBox[{"[", 
                    RowBox[{"yr2", "+", "IL"}], "]"}], "]"}]}], ";", " ", 
                    "\[IndentingNewLine]", 
                    RowBox[{"IN3", " ", "=", " ", 
                    RowBox[{
                    RowBox[{"totc", "[", 
                    RowBox[{"[", "yr2", "]"}], "]"}], "-", 
                    RowBox[{"modc", "[", 
                    RowBox[{"[", "yr2", "]"}], "]"}], "-", 
                    RowBox[{"invl", "[", 
                    RowBox[{"[", "yr2", "]"}], "]"}]}]}], ";", 
                    "\[IndentingNewLine]", 
                    RowBox[{"(*", 
                    RowBox[{
                    RowBox[{"deg3", " ", "=", " ", "0.02"}], ";"}], "*)"}], 
                    " ", "\[IndentingNewLine]", "\[IndentingNewLine]", 
                    RowBox[{"SSA3", " ", "=", " ", 
                    RowBox[{"CE3", "*", "A", "*", "1000", "*", "Nm"}]}], ";", 
                    "\[IndentingNewLine]", 
                    RowBox[{"Ppm3", " ", "=", " ", 
                    RowBox[{"SP3", "*", "A", "*", "CE3", "*", "1000"}]}], ";",
                     " ", "\[IndentingNewLine]", 
                    RowBox[{"SS3", "=", " ", 
                    RowBox[{"CE3", "*", "A", "*", "Nm", "*", "SY"}]}], " ", 
                    ";", "\[IndentingNewLine]", "\[IndentingNewLine]", 
                    RowBox[{"mod3", " ", "=", " ", 
                    RowBox[{"Nm", "*", "Ppm3"}]}], ";", "\[IndentingNewLine]", 
                    RowBox[{"inv3", " ", "=", " ", 
                    RowBox[{"SSA3", "*", "IC3"}]}], ";", 
                    "\[IndentingNewLine]", 
                    RowBox[{"ins3", " ", "=", " ", 
                    RowBox[{"SSA3", "*", "IN3"}]}], ";", 
                    "\[IndentingNewLine]", 
                    RowBox[{"ins3r", " ", "=", " ", 
                    RowBox[{"SSA3", "*", 
                    RowBox[{"insl", "[", 
                    RowBox[{"[", "yr2", "]"}], "]"}]}]}], ";", 
                    "\[IndentingNewLine]", 
                    RowBox[{"syc3", "=", " ", 
                    RowBox[{"mod3", "+", "ins3", "+", "inv3"}]}], " ", ";", 
                    RowBox[{"(*", 
                    RowBox[{"total", " ", "upfront", " ", "cost"}], "*)"}], 
                    "\[IndentingNewLine]", 
                    RowBox[{"sys3", "=", " ", 
                    RowBox[{
                    RowBox[{"(", 
                    RowBox[{"mod3", "+", "inv3", "+", "ins3"}], ")"}], "/", 
                    "SSA3"}]}], ";", "  ", 
                    RowBox[{"(*", 
                    RowBox[{"cost", " ", "in", " ", 
                    RowBox[{"$", "/", "W"}]}], "*)"}], "\[IndentingNewLine]", 
                    RowBox[{"syc3r", " ", "=", 
                    RowBox[{"mod3", "+", "ins3r"}]}], ";", 
                    "\[IndentingNewLine]", "\[IndentingNewLine]", 
                    "\[IndentingNewLine]", 
                    RowBox[{"cas", " ", "=", " ", 
                    RowBox[{"{", "}"}]}], ";", "\[IndentingNewLine]", 
                    "\[IndentingNewLine]", 
                    RowBox[{"(*", 
                    RowBox[{"Energy", " ", "Yield"}], "*)"}], 
                    "\[IndentingNewLine]", 
                    RowBox[{"yd1", " ", "=", " ", 
                    RowBox[{"Table", "[", 
                    RowBox[{
                    RowBox[{
                    RowBox[{"(", 
                    RowBox[{
                    RowBox[{"SSA1", "/", "1000"}], "*", "SY"}], ")"}], "*", 
                    RowBox[{
                    SuperscriptBox[
                    RowBox[{"(", 
                    RowBox[{"1", "-", "deg1"}], ")"}], "N"], "/", 
                    SuperscriptBox[
                    RowBox[{"(", 
                    RowBox[{"1", "+", "DR"}], ")"}], "N"]}]}], ",", 
                    RowBox[{"{", 
                    RowBox[{"N", ",", "0", ",", 
                    RowBox[{"SL", "-", "1"}]}], "}"}]}], "]"}]}], ";", 
                    "\[IndentingNewLine]", 
                    RowBox[{"yd2", " ", "=", " ", 
                    RowBox[{"Join", "[", 
                    RowBox[{
                    RowBox[{"Table", "[", 
                    RowBox[{
                    RowBox[{
                    RowBox[{"(", 
                    RowBox[{
                    RowBox[{"SSA1", "/", "1000"}], "*", "SY"}], ")"}], "*", 
                    RowBox[{
                    SuperscriptBox[
                    RowBox[{"(", 
                    RowBox[{"1", "-", "deg1"}], ")"}], "N"], "/", 
                    SuperscriptBox[
                    RowBox[{"(", 
                    RowBox[{"1", "+", "DR"}], ")"}], "N"]}]}], ",", 
                    RowBox[{"{", 
                    RowBox[{"N", ",", "0", ",", 
                    RowBox[{"yr2", "-", "yr1", "-", "1"}]}], "}"}]}], "]"}], 
                    ",", 
                    RowBox[{"Table", "[", 
                    RowBox[{
                    RowBox[{
                    RowBox[{"(", 
                    RowBox[{
                    RowBox[{"SSA2", "/", "1000"}], "*", "SY"}], ")"}], "*", 
                    RowBox[{
                    SuperscriptBox[
                    RowBox[{"(", 
                    RowBox[{"1", "-", "deg2"}], ")"}], 
                    RowBox[{"N", "-", "yr2", "+", "yr1"}]], "/", 
                    SuperscriptBox[
                    RowBox[{"(", 
                    RowBox[{"1", "+", "DR"}], ")"}], "N"]}]}], ",", 
                    RowBox[{"{", 
                    RowBox[{"N", ",", 
                    RowBox[{"yr2", "-", "yr1"}], ",", 
                    RowBox[{"SL", "-", "1"}]}], "}"}]}], "]"}]}], "]"}]}], 
                    ";", "\[IndentingNewLine]", 
                    RowBox[{"yd3", " ", "=", " ", 
                    RowBox[{"Join", "[", 
                    RowBox[{
                    RowBox[{"Table", "[", 
                    RowBox[{
                    RowBox[{
                    RowBox[{"(", 
                    RowBox[{
                    RowBox[{"SSA1", "/", "1000"}], "*", "SY"}], ")"}], "*", 
                    RowBox[{
                    SuperscriptBox[
                    RowBox[{"(", 
                    RowBox[{"1", "-", "deg1"}], ")"}], "N"], "/", 
                    SuperscriptBox[
                    RowBox[{"(", 
                    RowBox[{"1", "+", "DR"}], ")"}], "N"]}]}], ",", 
                    RowBox[{"{", 
                    RowBox[{"N", ",", "0", ",", 
                    RowBox[{"yr2", "-", "yr1", "-", "1"}]}], "}"}]}], "]"}], 
                    ",", 
                    RowBox[{"Table", "[", 
                    RowBox[{
                    RowBox[{
                    RowBox[{"(", 
                    RowBox[{
                    RowBox[{"SSA3", "/", "1000"}], "*", "SY"}], ")"}], "*", 
                    RowBox[{
                    SuperscriptBox[
                    RowBox[{"(", 
                    RowBox[{"1", "-", "deg3"}], ")"}], 
                    RowBox[{"N", "-", "yr2", "+", "yr1"}]], "/", 
                    SuperscriptBox[
                    RowBox[{"(", 
                    RowBox[{"1", "+", "DR"}], ")"}], "N"]}]}], ",", 
                    RowBox[{"{", 
                    RowBox[{"N", ",", 
                    RowBox[{"yr2", "-", "yr1"}], ",", 
                    RowBox[{"SL", "-", "1"}]}], "}"}]}], "]"}]}], "]"}]}], 
                    ";", "\[IndentingNewLine]", "\[IndentingNewLine]", 
                    RowBox[{"TR", " ", "=", " ", 
                    RowBox[{"2", "/", "KL"}]}], ";", "\[IndentingNewLine]", 
                    RowBox[{"dTR", " ", "=", " ", 
                    RowBox[{"TR", "/", "2"}]}], ";", "\[IndentingNewLine]", 
                    RowBox[{"c0", " ", "=", " ", "0"}], ";", 
                    "\[IndentingNewLine]", 
                    RowBox[{"While", "[", 
                    RowBox[{
                    RowBox[{
                    RowBox[{"(", 
                    RowBox[{"c0", "+=", "1"}], ")"}], "\[LessEqual]", "20"}], 
                    ",", 
                    RowBox[{"{", "\[IndentingNewLine]", "\[IndentingNewLine]", 
                    RowBox[{
                    RowBox[{"c1", " ", "=", " ", "0"}], ";", 
                    "\[IndentingNewLine]", 
                    RowBox[{"balx", " ", "=", " ", 
                    RowBox[{"{", "}"}]}], ";", "\[IndentingNewLine]", 
                    RowBox[{"res", " ", "=", " ", "1"}], ";", 
                    "\[IndentingNewLine]", 
                    RowBox[{"While", "[", 
                    RowBox[{
                    RowBox[{
                    RowBox[{"(", 
                    RowBox[{"c1", "+=", "1"}], ")"}], "\[LessEqual]", "KL"}], 
                    ",", 
                    RowBox[{"{", "\[IndentingNewLine]", 
                    RowBox[{
                    RowBox[{"balx", " ", "=", " ", 
                    RowBox[{"Append", "[", 
                    RowBox[{"balx", ",", 
                    RowBox[{
                    RowBox[{"(", 
                    RowBox[{"res", "-", "TR"}], ")"}], 
                    RowBox[{"(", 
                    RowBox[{"1", "+", "INR"}], ")"}]}]}], "]"}]}], ";", 
                    "\[IndentingNewLine]", 
                    RowBox[{"res", " ", "=", " ", 
                    RowBox[{
                    RowBox[{"(", 
                    RowBox[{"res", "-", "TR"}], ")"}], 
                    RowBox[{"(", 
                    RowBox[{"1", "+", "INR"}], ")"}]}]}], ";"}], "}"}]}], 
                    "\[IndentingNewLine]", "]"}], ";", "\[IndentingNewLine]", 
                    RowBox[{"If", "[", 
                    RowBox[{
                    RowBox[{
                    RowBox[{"Last", "[", "balx", "]"}], ">", "0"}], ",", 
                    RowBox[{"{", 
                    RowBox[{"TR", "+=", "dTR"}], "}"}], ",", 
                    RowBox[{"{", 
                    RowBox[{"TR", "-=", "dTR"}], "}"}]}], "]"}], ";", 
                    "\[IndentingNewLine]", 
                    RowBox[{"dTR", "*=", 
                    RowBox[{"1", "/", "2"}]}], ";"}], "\[IndentingNewLine]", 
                    "}"}]}], "]"}], ";", "\[IndentingNewLine]", 
                    "\[IndentingNewLine]", 
                    RowBox[{"cashl1", " ", "=", " ", 
                    RowBox[{
                    RowBox[{"yd1", "*", "RV"}], "-", 
                    RowBox[{"Join", "[", 
                    RowBox[{
                    RowBox[{"Table", "[", 
                    RowBox[{
                    RowBox[{"TR", "*", 
                    RowBox[{"syc1", "/", 
                    SuperscriptBox[
                    RowBox[{"(", 
                    RowBox[{"1", "+", "DR"}], ")"}], "i"]}]}], ",", 
                    RowBox[{"{", 
                    RowBox[{"i", ",", "1", ",", "KL"}], "}"}]}], "]"}], ",", 
                    RowBox[{"Table", "[", 
                    RowBox[{"0", ",", 
                    RowBox[{"{", 
                    RowBox[{"i", ",", 
                    RowBox[{"KL", "+", "1"}], ",", "SL"}], "}"}]}], "]"}]}], 
                    "]"}]}]}], ";", "\[IndentingNewLine]", 
                    RowBox[{"cashc1", " ", "=", " ", 
                    RowBox[{"Table", "[", 
                    RowBox[{
                    RowBox[{"Sum", "[", 
                    RowBox[{
                    RowBox[{"cashl1", "[", 
                    RowBox[{"[", "i", "]"}], "]"}], ",", 
                    RowBox[{"{", 
                    RowBox[{"i", ",", "1", ",", "j"}], "}"}]}], "]"}], ",", 
                    RowBox[{"{", 
                    RowBox[{"j", ",", "1", ",", "SL"}], "}"}]}], "]"}]}], ";",
                     "\[IndentingNewLine]", "\[IndentingNewLine]", 
                    RowBox[{"cashl2", " ", "=", "  ", 
                    RowBox[{
                    RowBox[{"yd2", "*", "RV"}], "-", 
                    RowBox[{"Join", "[", 
                    RowBox[{
                    RowBox[{"Table", "[", 
                    RowBox[{
                    RowBox[{"TR", "*", 
                    RowBox[{"syc1", "/", 
                    SuperscriptBox[
                    RowBox[{"(", 
                    RowBox[{"1", "+", "DR"}], ")"}], "i"]}]}], ",", 
                    RowBox[{"{", 
                    RowBox[{"i", ",", "1", ",", "KL"}], "}"}]}], "]"}], ",", 
                    RowBox[{"Table", "[", 
                    RowBox[{"0", ",", 
                    RowBox[{"{", 
                    RowBox[{"i", ",", 
                    RowBox[{"KL", "+", "1"}], ",", "SL"}], "}"}]}], "]"}]}], 
                    "]"}], "-", 
                    RowBox[{"Join", "[", 
                    RowBox[{
                    RowBox[{"Table", "[", 
                    RowBox[{"0", ",", 
                    RowBox[{"{", 
                    RowBox[{"i", ",", "1", ",", 
                    RowBox[{"yr2", "-", "yr1"}]}], "}"}]}], "]"}], ",", 
                    RowBox[{"Table", "[", 
                    RowBox[{
                    RowBox[{"TR", "*", 
                    RowBox[{"syc2", "/", 
                    SuperscriptBox[
                    RowBox[{"(", 
                    RowBox[{"1", "+", "DR"}], ")"}], "i"]}]}], ",", 
                    RowBox[{"{", 
                    RowBox[{"i", ",", 
                    RowBox[{"yr2", "-", "yr1", "+", "1"}], ",", 
                    RowBox[{"yr2", "-", "yr1", "+", "KL"}]}], "}"}]}], "]"}], 
                    ",", 
                    RowBox[{"Table", "[", 
                    RowBox[{"0", ",", 
                    RowBox[{"{", 
                    RowBox[{"i", ",", 
                    RowBox[{"yr2", "-", "yr1", "+", "KL", "+", "1"}], ",", 
                    "SL"}], "}"}]}], "]"}]}], "]"}]}]}], ";", 
                    "\[IndentingNewLine]", 
                    RowBox[{"cashc2", " ", "=", " ", 
                    RowBox[{"Table", "[", 
                    RowBox[{
                    RowBox[{"Sum", "[", 
                    RowBox[{
                    RowBox[{"cashl2", "[", 
                    RowBox[{"[", "i", "]"}], "]"}], ",", 
                    RowBox[{"{", 
                    RowBox[{"i", ",", "1", ",", "j"}], "}"}]}], "]"}], ",", 
                    RowBox[{"{", 
                    RowBox[{"j", ",", "1", ",", "SL"}], "}"}]}], "]"}]}], ";",
                     "\[IndentingNewLine]", "\[IndentingNewLine]", 
                    RowBox[{"(*", 
                    RowBox[{
                    RowBox[{"cashl2f", " ", "=", "  ", 
                    RowBox[{
                    RowBox[{"yd2", "*", "RV"}], "-", 
                    RowBox[{"Join", "[", 
                    RowBox[{
                    RowBox[{"Table", "[", 
                    RowBox[{
                    RowBox[{"TR", "*", 
                    RowBox[{"syc1", "/", 
                    SuperscriptBox[
                    RowBox[{"(", 
                    RowBox[{"1", "+", "DR"}], ")"}], "i"]}]}], ",", 
                    RowBox[{"{", 
                    RowBox[{"i", ",", "1", ",", "KL"}], "}"}]}], "]"}], ",", 
                    RowBox[{"Table", "[", 
                    RowBox[{"0", ",", 
                    RowBox[{"{", 
                    RowBox[{"i", ",", 
                    RowBox[{"KL", "+", "1"}], ",", "SL"}], "}"}]}], "]"}]}], 
                    "]"}], "-", 
                    RowBox[{"Join", "[", 
                    RowBox[{
                    RowBox[{"Table", "[", 
                    RowBox[{"0", ",", 
                    RowBox[{"{", 
                    RowBox[{"i", ",", "1", ",", 
                    RowBox[{"yr2", "-", "yr1"}]}], "}"}]}], "]"}], ",", 
                    RowBox[{"Table", "[", 
                    RowBox[{
                    RowBox[{"TR", "*", 
                    RowBox[{"syc2r", "/", 
                    SuperscriptBox[
                    RowBox[{"(", 
                    RowBox[{"1", "+", "DR"}], ")"}], "i"]}]}], ",", 
                    RowBox[{"{", 
                    RowBox[{"i", ",", 
                    RowBox[{"yr2", "-", "yr1", "+", "1"}], ",", 
                    RowBox[{"yr2", "-", "yr1", "+", "KL"}]}], "}"}]}], "]"}], 
                    ",", 
                    RowBox[{"Table", "[", 
                    RowBox[{"0", ",", 
                    RowBox[{"{", 
                    RowBox[{"i", ",", 
                    RowBox[{"yr2", "-", "yr1", "+", "KL", "+", "1"}], ",", 
                    "SL"}], "}"}]}], "]"}]}], "]"}]}]}], ";", 
                    "\[IndentingNewLine]", 
                    RowBox[{"cashc2f", " ", "=", " ", 
                    RowBox[{"Table", "[", 
                    RowBox[{
                    RowBox[{"Sum", "[", 
                    RowBox[{
                    RowBox[{"cashl2f", "[", 
                    RowBox[{"[", "i", "]"}], "]"}], ",", 
                    RowBox[{"{", 
                    RowBox[{"i", ",", "1", ",", "j"}], "}"}]}], "]"}], ",", 
                    RowBox[{"{", 
                    RowBox[{"j", ",", "1", ",", "SL"}], "}"}]}], "]"}]}], 
                    ";"}], "*)"}], "\[IndentingNewLine]", 
                    "\[IndentingNewLine]", 
                    RowBox[{"cashl3", " ", "=", "  ", 
                    RowBox[{
                    RowBox[{"yd3", "*", "RV"}], "-", 
                    RowBox[{"Join", "[", 
                    RowBox[{
                    RowBox[{"Table", "[", 
                    RowBox[{
                    RowBox[{"TR", "*", 
                    RowBox[{"syc1", "/", 
                    SuperscriptBox[
                    RowBox[{"(", 
                    RowBox[{"1", "+", "DR"}], ")"}], "i"]}]}], ",", 
                    RowBox[{"{", 
                    RowBox[{"i", ",", "1", ",", "KL"}], "}"}]}], "]"}], ",", 
                    RowBox[{"Table", "[", 
                    RowBox[{"0", ",", 
                    RowBox[{"{", 
                    RowBox[{"i", ",", 
                    RowBox[{"KL", "+", "1"}], ",", "SL"}], "}"}]}], "]"}]}], 
                    "]"}], "-", 
                    RowBox[{"Join", "[", 
                    RowBox[{
                    RowBox[{"Table", "[", 
                    RowBox[{"0", ",", 
                    RowBox[{"{", 
                    RowBox[{"i", ",", "1", ",", 
                    RowBox[{"yr2", "-", "yr1"}]}], "}"}]}], "]"}], ",", 
                    RowBox[{"Table", "[", 
                    RowBox[{
                    RowBox[{"TR", "*", 
                    RowBox[{"syc3", "/", 
                    SuperscriptBox[
                    RowBox[{"(", 
                    RowBox[{"1", "+", "DR"}], ")"}], "i"]}]}], ",", 
                    RowBox[{"{", 
                    RowBox[{"i", ",", 
                    RowBox[{"yr2", "-", "yr1", "+", "1"}], ",", 
                    RowBox[{"yr2", "-", "yr1", "+", "KL"}]}], "}"}]}], "]"}], 
                    ",", 
                    RowBox[{"Table", "[", 
                    RowBox[{"0", ",", 
                    RowBox[{"{", 
                    RowBox[{"i", ",", 
                    RowBox[{"yr2", "-", "yr1", "+", "KL", "+", "1"}], ",", 
                    "SL"}], "}"}]}], "]"}]}], "]"}]}]}], ";", 
                    "\[IndentingNewLine]", 
                    RowBox[{"cashc3", " ", "=", " ", 
                    RowBox[{"Table", "[", 
                    RowBox[{
                    RowBox[{"Sum", "[", 
                    RowBox[{
                    RowBox[{"cashl3", "[", 
                    RowBox[{"[", "i", "]"}], "]"}], ",", 
                    RowBox[{"{", 
                    RowBox[{"i", ",", "1", ",", "j"}], "}"}]}], "]"}], ",", 
                    RowBox[{"{", 
                    RowBox[{"j", ",", "1", ",", "SL"}], "}"}]}], "]"}]}], ";",
                     "\[IndentingNewLine]", "\[IndentingNewLine]", 
                    "\[IndentingNewLine]", 
                    RowBox[{"c1", " ", "=", " ", "0"}], ";", 
                    "\[IndentingNewLine]", 
                    RowBox[{"c2", " ", "=", " ", "0"}], ";", 
                    "\[IndentingNewLine]", 
                    RowBox[{"cas1", " ", "=", " ", 
                    RowBox[{"{", "}"}]}], ";", "\[IndentingNewLine]", 
                    RowBox[{"While", "[", 
                    RowBox[{
                    RowBox[{
                    RowBox[{"(", 
                    RowBox[{"c1", "+=", "1"}], ")"}], "\[LessEqual]", "SL"}], 
                    ",", 
                    RowBox[{"{", "\[IndentingNewLine]", 
                    RowBox[{
                    RowBox[{"c2", " ", "+=", "1"}], ";", 
                    "\[IndentingNewLine]", 
                    RowBox[{"cosl", " ", "=", " ", 
                    RowBox[{
                    RowBox[{"cashl1", "[", 
                    RowBox[{"[", "c1", "]"}], "]"}], "-", 
                    RowBox[{"SSA1", "*", 
                    RowBox[{
                    RowBox[{"OM", "/", "1000"}], "/", 
                    SuperscriptBox[
                    RowBox[{"(", 
                    RowBox[{"1", "+", "DR"}], ")"}], "c1"]}]}]}]}], ";", 
                    "\[IndentingNewLine]", 
                    RowBox[{"If", "[", 
                    RowBox[{
                    RowBox[{"c2", " ", "\[Equal]", " ", "IL"}], ",", 
                    RowBox[{"{", "\[IndentingNewLine]", 
                    RowBox[{
                    RowBox[{"cosl", " ", "=", " ", 
                    RowBox[{
                    RowBox[{"cashl1", "[", 
                    RowBox[{"[", "c1", "]"}], "]"}], "-", 
                    RowBox[{"SSA1", "*", 
                    RowBox[{
                    RowBox[{"OM", "/", "1000"}], "/", 
                    SuperscriptBox[
                    RowBox[{"(", 
                    RowBox[{"1", "+", "DR"}], ")"}], "c1"]}]}], "-", 
                    RowBox[{"SSA1", "*", 
                    RowBox[{"IRP1", "/", 
                    SuperscriptBox[
                    RowBox[{"(", 
                    RowBox[{"1", "+", "DR"}], ")"}], "c1"]}]}]}]}], ";", 
                    "\[IndentingNewLine]", 
                    RowBox[{"c2", " ", "=", "0"}], ";"}], "}"}]}], "]"}], ";",
                     "\[IndentingNewLine]", 
                    RowBox[{"cas1", " ", "=", " ", 
                    RowBox[{"Append", "[", 
                    RowBox[{"cas1", ",", "cosl"}], "]"}]}], ";"}], 
                    "\[IndentingNewLine]", "}"}]}], "]"}], ";", 
                    "\[IndentingNewLine]", 
                    RowBox[{"bal1", "=", " ", 
                    RowBox[{"Table", "[", 
                    RowBox[{
                    RowBox[{"Sum", "[", 
                    RowBox[{
                    RowBox[{"cas1", "[", 
                    RowBox[{"[", "i", "]"}], "]"}], ",", 
                    RowBox[{"{", 
                    RowBox[{"i", ",", "1", ",", "j"}], "}"}]}], "]"}], ",", 
                    RowBox[{"{", 
                    RowBox[{"j", ",", "1", ",", "SL"}], "}"}]}], "]"}]}], ";",
                     "\[IndentingNewLine]", 
                    RowBox[{"cs1", " ", "=", " ", 
                    RowBox[{
                    RowBox[{"Last", "[", "bal1", "]"}], "/", 
                    RowBox[{"Sqrt", "[", "SL", "]"}]}]}], ";", 
                    "\[IndentingNewLine]", 
                    RowBox[{"dcs", " ", "=", " ", 
                    RowBox[{"cs1", " ", "/", "2"}]}], ";", 
                    "\[IndentingNewLine]", 
                    RowBox[{"cd0", " ", "=", " ", "0"}], ";", 
                    "\[IndentingNewLine]", 
                    RowBox[{"While", "[", 
                    RowBox[{
                    RowBox[{
                    RowBox[{"(", 
                    RowBox[{"cd0", "+=", "1"}], ")"}], "\[LessEqual]", "20"}],
                     ",", 
                    RowBox[{"{", "\[IndentingNewLine]", 
                    RowBox[{
                    RowBox[{"ixl1", " ", "=", " ", 
                    RowBox[{"Sum", "[", 
                    RowBox[{
                    RowBox[{"cs1", "/", 
                    SuperscriptBox[
                    RowBox[{"(", 
                    RowBox[{"1", "+", "DR"}], ")"}], "i"]}], ",", 
                    RowBox[{"{", 
                    RowBox[{"i", ",", "1", ",", "SL"}], "}"}]}], "]"}]}], ";",
                     "\[IndentingNewLine]", 
                    RowBox[{"If", "[", 
                    RowBox[{
                    RowBox[{"ixl1", ">", 
                    RowBox[{"Last", "[", "bal1", "]"}]}], ",", 
                    RowBox[{"{", 
                    RowBox[{"cs1", "-=", "dcs"}], "}"}], ",", 
                    RowBox[{"{", 
                    RowBox[{"cs1", "+=", "dcs"}], "}"}]}], "]"}], ";", 
                    "\[IndentingNewLine]", 
                    RowBox[{"dcs", " ", "*=", "0.5"}], ";"}], 
                    "\[IndentingNewLine]", "}"}]}], "]"}], ";", 
                    "\[IndentingNewLine]", "\[IndentingNewLine]", 
                    "\[IndentingNewLine]", 
                    RowBox[{"c1", " ", "=", " ", "0"}], ";", 
                    "\[IndentingNewLine]", 
                    RowBox[{"c2", " ", "=", " ", "0"}], ";", 
                    "\[IndentingNewLine]", 
                    RowBox[{"cas2", " ", "=", " ", 
                    RowBox[{"{", "}"}]}], ";", "\[IndentingNewLine]", 
                    RowBox[{"While", "[", 
                    RowBox[{
                    RowBox[{
                    RowBox[{"(", 
                    RowBox[{"c1", "+=", "1"}], ")"}], "\[LessEqual]", "SL"}], 
                    ",", 
                    RowBox[{"{", "\[IndentingNewLine]", 
                    RowBox[{
                    RowBox[{"c2", " ", "+=", "1"}], ";", 
                    "\[IndentingNewLine]", 
                    RowBox[{"cosl", " ", "=", " ", 
                    RowBox[{
                    RowBox[{"cashl2", "[", 
                    RowBox[{"[", "c1", "]"}], "]"}], "-", 
                    RowBox[{"SSA2", "*", 
                    RowBox[{
                    RowBox[{"OM", "/", "1000"}], "/", 
                    SuperscriptBox[
                    RowBox[{"(", 
                    RowBox[{"1", "+", "DR"}], ")"}], "c1"]}]}]}]}], ";", 
                    "\[IndentingNewLine]", 
                    RowBox[{"If", "[", 
                    RowBox[{
                    RowBox[{"c2", " ", "\[Equal]", " ", "IL"}], ",", 
                    RowBox[{"{", "\[IndentingNewLine]", 
                    RowBox[{
                    RowBox[{"cosl", " ", "=", " ", 
                    RowBox[{
                    RowBox[{"cashl2", "[", 
                    RowBox[{"[", "c1", "]"}], "]"}], "-", 
                    RowBox[{"SSA2", "*", 
                    RowBox[{
                    RowBox[{"OM", "/", "1000"}], "/", 
                    SuperscriptBox[
                    RowBox[{"(", 
                    RowBox[{"1", "+", "DR"}], ")"}], "c1"]}]}], "-", 
                    RowBox[{"SSA2", "*", 
                    RowBox[{"IRP2", "/", 
                    SuperscriptBox[
                    RowBox[{"(", 
                    RowBox[{"1", "+", "DR"}], ")"}], "c1"]}]}]}]}], ";", 
                    "\[IndentingNewLine]", 
                    RowBox[{"c2", " ", "=", "0"}], ";"}], "}"}]}], "]"}], ";",
                     "\[IndentingNewLine]", 
                    RowBox[{"cas2", " ", "=", " ", 
                    RowBox[{"Append", "[", 
                    RowBox[{"cas2", ",", "cosl"}], "]"}]}], ";"}], 
                    "\[IndentingNewLine]", "}"}]}], "]"}], ";", 
                    "\[IndentingNewLine]", 
                    RowBox[{"bal2", "=", " ", 
                    RowBox[{"Table", "[", 
                    RowBox[{
                    RowBox[{"Sum", "[", 
                    RowBox[{
                    RowBox[{"cas2", "[", 
                    RowBox[{"[", "i", "]"}], "]"}], ",", 
                    RowBox[{"{", 
                    RowBox[{"i", ",", "1", ",", "j"}], "}"}]}], "]"}], ",", 
                    RowBox[{"{", 
                    RowBox[{"j", ",", "1", ",", "SL"}], "}"}]}], "]"}]}], ";",
                     "\[IndentingNewLine]", 
                    RowBox[{"cs2", " ", "=", " ", 
                    RowBox[{
                    RowBox[{"Last", "[", "bal2", "]"}], "/", 
                    RowBox[{"Sqrt", "[", "SL", "]"}]}]}], ";", 
                    "\[IndentingNewLine]", 
                    RowBox[{"dcs", " ", "=", " ", 
                    RowBox[{"cs2", " ", "/", "2"}]}], ";", 
                    "\[IndentingNewLine]", 
                    RowBox[{"cd0", " ", "=", " ", "0"}], ";", 
                    "\[IndentingNewLine]", 
                    RowBox[{"While", "[", 
                    RowBox[{
                    RowBox[{
                    RowBox[{"(", 
                    RowBox[{"cd0", "+=", "1"}], ")"}], "\[LessEqual]", "20"}],
                     ",", 
                    RowBox[{"{", "\[IndentingNewLine]", 
                    RowBox[{
                    RowBox[{"ixl2", " ", "=", " ", 
                    RowBox[{"Sum", "[", 
                    RowBox[{
                    RowBox[{"cs2", "/", 
                    SuperscriptBox[
                    RowBox[{"(", 
                    RowBox[{"1", "+", "DR"}], ")"}], "i"]}], ",", 
                    RowBox[{"{", 
                    RowBox[{"i", ",", "1", ",", "SL"}], "}"}]}], "]"}]}], ";",
                     "\[IndentingNewLine]", 
                    RowBox[{"If", "[", 
                    RowBox[{
                    RowBox[{"ixl2", ">", 
                    RowBox[{"Last", "[", "bal2", "]"}]}], ",", 
                    RowBox[{"{", 
                    RowBox[{"cs2", "-=", "dcs"}], "}"}], ",", 
                    RowBox[{"{", 
                    RowBox[{"cs2", "+=", "dcs"}], "}"}]}], "]"}], ";", 
                    "\[IndentingNewLine]", 
                    RowBox[{"dcs", " ", "*=", "0.5"}], ";"}], 
                    "\[IndentingNewLine]", "}"}]}], "]"}], ";", 
                    "\[IndentingNewLine]", "\[IndentingNewLine]", 
                    RowBox[{"c1", " ", "=", " ", "0"}], ";", 
                    "\[IndentingNewLine]", 
                    RowBox[{"c2", " ", "=", " ", "0"}], ";", 
                    "\[IndentingNewLine]", 
                    RowBox[{"cas3", " ", "=", " ", 
                    RowBox[{"{", "}"}]}], ";", "\[IndentingNewLine]", 
                    RowBox[{"While", "[", 
                    RowBox[{
                    RowBox[{
                    RowBox[{"(", 
                    RowBox[{"c1", "+=", "1"}], ")"}], "\[LessEqual]", "SL"}], 
                    ",", 
                    RowBox[{"{", "\[IndentingNewLine]", 
                    RowBox[{
                    RowBox[{"c2", " ", "+=", "1"}], ";", 
                    "\[IndentingNewLine]", 
                    RowBox[{"cosl", " ", "=", " ", 
                    RowBox[{
                    RowBox[{"cashl3", "[", 
                    RowBox[{"[", "c1", "]"}], "]"}], "-", 
                    RowBox[{"SSA3", "*", 
                    RowBox[{
                    RowBox[{"OM", "/", "1000"}], "/", 
                    SuperscriptBox[
                    RowBox[{"(", 
                    RowBox[{"1", "+", "DR"}], ")"}], "c1"]}]}]}]}], ";", 
                    "\[IndentingNewLine]", 
                    RowBox[{"If", "[", 
                    RowBox[{
                    RowBox[{"c2", " ", "\[Equal]", " ", "IL"}], ",", 
                    RowBox[{"{", "\[IndentingNewLine]", 
                    RowBox[{
                    RowBox[{"cosl", " ", "=", " ", 
                    RowBox[{
                    RowBox[{"cashl3", "[", 
                    RowBox[{"[", "c1", "]"}], "]"}], "-", 
                    RowBox[{"SSA3", "*", 
                    RowBox[{
                    RowBox[{"OM", "/", "1000"}], "/", 
                    SuperscriptBox[
                    RowBox[{"(", 
                    RowBox[{"1", "+", "DR"}], ")"}], "c1"]}]}], "-", 
                    RowBox[{"SSA3", "*", 
                    RowBox[{"IRP3", "/", 
                    SuperscriptBox[
                    RowBox[{"(", 
                    RowBox[{"1", "+", "DR"}], ")"}], "c1"]}]}]}]}], ";", 
                    "\[IndentingNewLine]", 
                    RowBox[{"c2", " ", "=", "0"}], ";"}], "}"}]}], "]"}], ";",
                     "\[IndentingNewLine]", 
                    RowBox[{"cas3", " ", "=", " ", 
                    RowBox[{"Append", "[", 
                    RowBox[{"cas3", ",", "cosl"}], "]"}]}], ";"}], 
                    "\[IndentingNewLine]", "}"}]}], "]"}], ";", 
                    "\[IndentingNewLine]", 
                    RowBox[{"bal3", "=", " ", 
                    RowBox[{"Table", "[", 
                    RowBox[{
                    RowBox[{"Sum", "[", 
                    RowBox[{
                    RowBox[{"cas3", "[", 
                    RowBox[{"[", "i", "]"}], "]"}], ",", 
                    RowBox[{"{", 
                    RowBox[{"i", ",", "1", ",", "j"}], "}"}]}], "]"}], ",", 
                    RowBox[{"{", 
                    RowBox[{"j", ",", "1", ",", "SL"}], "}"}]}], "]"}]}], ";",
                     "\[IndentingNewLine]", 
                    RowBox[{"cs3", " ", "=", " ", 
                    RowBox[{
                    RowBox[{"Last", "[", "bal3", "]"}], "/", 
                    RowBox[{"Sqrt", "[", "SL", "]"}]}]}], ";", 
                    "\[IndentingNewLine]", 
                    RowBox[{"dcs", " ", "=", " ", 
                    RowBox[{"cs3", " ", "/", "2"}]}], ";", 
                    "\[IndentingNewLine]", 
                    RowBox[{"cd0", " ", "=", " ", "0"}], ";", 
                    "\[IndentingNewLine]", 
                    RowBox[{"While", "[", 
                    RowBox[{
                    RowBox[{
                    RowBox[{"(", 
                    RowBox[{"cd0", "+=", "1"}], ")"}], "\[LessEqual]", "20"}],
                     ",", 
                    RowBox[{"{", "\[IndentingNewLine]", 
                    RowBox[{
                    RowBox[{"ixl3", " ", "=", " ", 
                    RowBox[{"Sum", "[", 
                    RowBox[{
                    RowBox[{"cs3", "/", 
                    SuperscriptBox[
                    RowBox[{"(", 
                    RowBox[{"1", "+", "DR"}], ")"}], "i"]}], ",", 
                    RowBox[{"{", 
                    RowBox[{"i", ",", "1", ",", "SL"}], "}"}]}], "]"}]}], ";",
                     "\[IndentingNewLine]", 
                    RowBox[{"If", "[", 
                    RowBox[{
                    RowBox[{"ixl3", ">", 
                    RowBox[{"Last", "[", "bal3", "]"}]}], ",", 
                    RowBox[{"{", 
                    RowBox[{"cs3", "-=", "dcs"}], "}"}], ",", 
                    RowBox[{"{", 
                    RowBox[{"cs3", "+=", "dcs"}], "}"}]}], "]"}], ";", 
                    "\[IndentingNewLine]", 
                    RowBox[{"dcs", " ", "*=", "0.5"}], ";"}], 
                    "\[IndentingNewLine]", "}"}]}], "]"}], ";", 
                    "\[IndentingNewLine]", "\[IndentingNewLine]", 
                    RowBox[{"(*", 
                    RowBox[{
                    RowBox[{"tutl", " ", "=", " ", 
                    RowBox[{"Append", " ", "[", 
                    RowBox[{"tutl", ",", " ", 
                    RowBox[{"{", 
                    RowBox[{
                    RowBox[{
                    RowBox[{"(", 
                    RowBox[{"cs3", "-", "cs1"}], ")"}], "/", "cs1"}], ",", 
                    RowBox[{
                    RowBox[{"(", 
                    RowBox[{"cs2", "-", "cs1"}], ")"}], "/", "cs1"}]}], 
                    "}"}]}], "]"}]}], ";"}], "*)"}], "\[IndentingNewLine]", 
                    RowBox[{"tutl", " ", "=", " ", 
                    RowBox[{"Append", "[", 
                    RowBox[{"tutl", ",", 
                    RowBox[{"{", 
                    RowBox[{
                    RowBox[{"(", 
                    RowBox[{
                    RowBox[{"Last", "[", "bal3", "]"}], "-", 
                    RowBox[{"Last", "[", "bal1", "]"}]}], ")"}], ",", 
                    RowBox[{"(", 
                    RowBox[{
                    RowBox[{"Last", "[", "bal2", "]"}], "-", 
                    RowBox[{"Last", "[", "bal1", "]"}]}], ")"}]}], "}"}]}], 
                    "]"}]}]}], "\[IndentingNewLine]", "}"}]}], "]"}], ";", 
                "\[IndentingNewLine]", "\[IndentingNewLine]", 
                RowBox[{"(*", 
                 RowBox[{
                  RowBox[{"trosl", " ", "=", " ", 
                   RowBox[{"Append", "[", 
                    RowBox[{"trosl", ",", 
                    RowBox[{"{", 
                    RowBox[{
                    RowBox[{
                    RowBox[{
                    RowBox[{"Position", "[", 
                    RowBox[{
                    RowBox[{"tutl", "[", 
                    RowBox[{"[", 
                    RowBox[{"All", ",", "1"}], "]"}], "]"}], ",", 
                    RowBox[{"Max", "[", 
                    RowBox[{"tutl", "[", 
                    RowBox[{"[", 
                    RowBox[{"All", ",", "1"}], "]"}], "]"}], "]"}]}], "]"}], 
                    "[", 
                    RowBox[{"[", "1", "]"}], "]"}], "[", 
                    RowBox[{"[", "1", "]"}], "]"}], ",", 
                    RowBox[{
                    RowBox[{
                    RowBox[{"Position", "[", 
                    RowBox[{
                    RowBox[{"Sign", "[", 
                    RowBox[{"tutl", "[", 
                    RowBox[{"[", 
                    RowBox[{"All", ",", "1"}], "]"}], "]"}], "]"}], ",", 
                    "1"}], "]"}], "[", 
                    RowBox[{"[", "1", "]"}], "]"}], "[", 
                    RowBox[{"[", "1", "]"}], "]"}], ",", 
                    RowBox[{
                    RowBox[{
                    RowBox[{"Position", "[", 
                    RowBox[{
                    RowBox[{"tutl", "[", 
                    RowBox[{"[", 
                    RowBox[{"All", ",", "2"}], "]"}], "]"}], ",", 
                    RowBox[{"Max", "[", 
                    RowBox[{"tutl", "[", 
                    RowBox[{"[", 
                    RowBox[{"All", ",", "2"}], "]"}], "]"}], "]"}]}], "]"}], 
                    "[", 
                    RowBox[{"[", "1", "]"}], "]"}], "[", 
                    RowBox[{"[", "1", "]"}], "]"}], ",", 
                    RowBox[{
                    RowBox[{
                    RowBox[{"Position", "[", 
                    RowBox[{
                    RowBox[{"Sign", "[", 
                    RowBox[{"tutl", "[", 
                    RowBox[{"[", 
                    RowBox[{"All", ",", "2"}], "]"}], "]"}], "]"}], ",", 
                    "1"}], "]"}], "[", 
                    RowBox[{"[", "1", "]"}], "]"}], "[", 
                    RowBox[{"[", "1", "]"}], "]"}]}], "}"}]}], "]"}]}], ";"}],
                  "*)"}], "\[IndentingNewLine]", 
                RowBox[{"trosl", " ", "=", " ", 
                 RowBox[{"Append", "[", 
                  RowBox[{"trosl", ",", "tutl"}], "]"}]}], ";"}], 
               "\[IndentingNewLine]", "}"}]}], "]"}], ";", 
            "\[IndentingNewLine]", "\[IndentingNewLine]", 
            RowBox[{"dak", " ", "=", " ", 
             RowBox[{"Table", "[", 
              RowBox[{
               RowBox[{
                RowBox[{
                 RowBox[{"trosl", "[", 
                  RowBox[{"[", "i", "]"}], "]"}], "[", 
                 RowBox[{"[", 
                  RowBox[{"All", ",", "1"}], "]"}], "]"}], "-", 
                RowBox[{
                 RowBox[{"trosl", "[", 
                  RowBox[{"[", "i", "]"}], "]"}], "[", 
                 RowBox[{"[", 
                  RowBox[{"All", ",", "2"}], "]"}], "]"}]}], ",", 
               RowBox[{"{", 
                RowBox[{"i", ",", "1", ",", 
                 RowBox[{"Length", "[", "trosl", "]"}]}], "}"}]}], "]"}]}], 
            ";", "\[IndentingNewLine]", 
            RowBox[{"ax2", " ", "=", " ", 
             RowBox[{"Append", "[", 
              RowBox[{"ax2", ",", 
               RowBox[{"N", "[", 
                RowBox[{"Mean", "[", 
                 RowBox[{"Table", "[", 
                  RowBox[{
                   RowBox[{
                    RowBox[{
                    RowBox[{"Position", "[", 
                    RowBox[{"dak", ",", 
                    RowBox[{
                    RowBox[{"Nearest", "[", 
                    RowBox[{
                    RowBox[{"dak", "[", 
                    RowBox[{"[", "i", "]"}], "]"}], ",", "0"}], "]"}], "[", 
                    RowBox[{"[", "1", "]"}], "]"}]}], "]"}], "[", 
                    RowBox[{"[", "1", "]"}], "]"}], "[", 
                    RowBox[{"[", "2", "]"}], "]"}], ",", 
                   RowBox[{"{", 
                    RowBox[{"i", ",", "1", ",", 
                    RowBox[{"Length", "[", "dak", "]"}]}], "}"}]}], "]"}], 
                 "]"}], "]"}]}], "]"}]}], ";"}], "\[IndentingNewLine]", 
           "}"}]}], "]"}], ";", "\[IndentingNewLine]", 
        RowBox[{"ax", " ", "=", " ", 
         RowBox[{"Append", "[", 
          RowBox[{"ax", ",", "ax2"}], "]"}]}], ";"}], "\[IndentingNewLine]", 
       "}"}]}], "]"}], ";"}], "\[IndentingNewLine]", 
   "\[IndentingNewLine]"}]}]], "Input",
 CellChangeTimes->{{3.86073261313713*^9, 3.860732659064052*^9}, {
   3.860732713461275*^9, 3.860732722066216*^9}, {3.860732789016798*^9, 
   3.8607328784042535`*^9}, {3.860732933304134*^9, 3.860732950452181*^9}, {
   3.8607330063244576`*^9, 3.8607330815329175`*^9}, 3.8607331563304787`*^9, {
   3.8607333067563868`*^9, 3.8607333341410065`*^9}, {3.8607334547338605`*^9, 
   3.860733455310315*^9}, {3.860733506778397*^9, 3.8607335147899303`*^9}, {
   3.8607335537993975`*^9, 3.8607335541036053`*^9}, {3.860733613119442*^9, 
   3.8607336207280517`*^9}, {3.8607336548506155`*^9, 
   3.8607336758463545`*^9}, {3.8607337629429655`*^9, 3.860733773392964*^9}, {
   3.860734010511591*^9, 3.860734065710702*^9}, {3.860734107410943*^9, 
   3.8607341344574947`*^9}, {3.8607345925400352`*^9, 3.860734592686644*^9}, {
   3.86073484356742*^9, 3.8607349093052793`*^9}, {3.860735075960743*^9, 
   3.8607350833978167`*^9}, {3.860735182603011*^9, 3.8607351840611043`*^9}, {
   3.8607353549931164`*^9, 3.8607353590851536`*^9}, {3.8607355784912868`*^9, 
   3.86073560719837*^9}, {3.8607357157315717`*^9, 3.860735720165722*^9}, 
   3.860736042764352*^9, {3.860736183972021*^9, 3.8607361841724844`*^9}, {
   3.860736252164316*^9, 3.8607362606316304`*^9}, {3.86074292521207*^9, 
   3.860742948746332*^9}, {3.8607429940496073`*^9, 3.8607429942400923`*^9}, {
   3.860743143205643*^9, 3.860743340684016*^9}, {3.860743375304291*^9, 
   3.860743408346837*^9}, {3.8607434573691273`*^9, 3.8607434577102056`*^9}, {
   3.860743500397684*^9, 3.8607435091230707`*^9}, {3.8607437809564576`*^9, 
   3.8607437980581937`*^9}},ExpressionUUID->"a4d3e500-9205-4e65-898e-\
d1bebfebd519"],

Cell[BoxData["0.35000000000000003`"], "Print",
 CellChangeTimes->{3.860743352171915*^9, 3.8607433841593175`*^9, 
  3.860743510514305*^9},
 CellLabel->
  "During evaluation of \
In[585]:=",ExpressionUUID->"f4493c9a-91ca-44e7-91a1-9e78f52f1d55"]
}, Open  ]],

Cell[CellGroupData[{

Cell[BoxData[{
 RowBox[{"ListPlot", "[", 
  RowBox[{
   RowBox[{"{", 
    RowBox[{
     RowBox[{
      RowBox[{"trosl", "[", 
       RowBox[{"[", 
        RowBox[{"All", ",", "1"}], "]"}], "]"}], "[", 
      RowBox[{"[", 
       RowBox[{"All", ",", "1"}], "]"}], "]"}], ",", 
     RowBox[{
      RowBox[{"trosl", "[", 
       RowBox[{"[", 
        RowBox[{"All", ",", "1"}], "]"}], "]"}], "[", 
      RowBox[{"[", 
       RowBox[{"All", ",", "2"}], "]"}], "]"}]}], "}"}], ",", 
   RowBox[{"Joined", "->", "True"}], ",", 
   RowBox[{"PlotRange", "\[Rule]", "All"}]}], "]"}], "\[IndentingNewLine]", 
 RowBox[{"ListPlot", "[", 
  RowBox[{
   RowBox[{"{", 
    RowBox[{
     RowBox[{
      RowBox[{"trosl", "[", 
       RowBox[{"[", "20", "]"}], "]"}], "[", 
      RowBox[{"[", 
       RowBox[{"All", ",", "1"}], "]"}], "]"}], ",", 
     RowBox[{
      RowBox[{"trosl", "[", 
       RowBox[{"[", "20", "]"}], "]"}], "[", 
      RowBox[{"[", 
       RowBox[{"All", ",", "2"}], "]"}], "]"}]}], "}"}], ",", 
   RowBox[{"Joined", "->", "True"}], ",", 
   RowBox[{"PlotRange", "\[Rule]", "All"}]}], "]"}]}], "Input",
 CellChangeTimes->{{3.8607331734526196`*^9, 3.860733174203619*^9}, {
  3.8607336938002462`*^9, 3.860733749536889*^9}, {3.860734146108256*^9, 
  3.860734147071673*^9}, {3.8607342035523295`*^9, 3.8607342204809675`*^9}, {
  3.860734260798978*^9, 3.860734285146693*^9}, {3.860735113655744*^9, 
  3.8607351204196234`*^9}, {3.860735927565999*^9, 3.8607359276866765`*^9}, {
  3.8607360559500265`*^9, 3.8607360937347918`*^9}, {3.860736538701618*^9, 
  3.860736543664321*^9}},
 CellLabel->
  "In[590]:=",ExpressionUUID->"8d4654c5-9660-48b3-bdb9-06ba42f3d358"],

Cell[BoxData[
 GraphicsBox[{{}, {{{}, {}, 
     {RGBColor[0.368417, 0.506779, 0.709798], PointSize[
      0.012833333333333334`], AbsoluteThickness[1.6], LineBox[CompressedData["
1:eJxTTMoPSmViYGAQAWIQDQEf7Dlag/PseDc5QAUcbI4EsR1eAuNzODgwaAtP
itoM5Qs4PLPnkBQQ3gLlizg0/Vu7Y98OGF/CgaFZL/Bf71YoX8Zh3fHlZQkJ
26B8BYd1CswXY4S2Q/lKDl+eqsntfwTjqzj8MHLf1LppB5Sv5nCy+Uv174ad
UL6Gw6aq2C2NtbugfC2HSVP1Dqs27IbydRxue3r+v+a/B8rXc/C4EHC25i6M
b+CwaPvV7jsGB6B8Q4eAPYI2817uhfKNHKREap5euApTb+xwRsq0/scXmH0m
Dn8CXdpnmuxyAAB3wlnE
       "]]}, 
     {RGBColor[0.880722, 0.611041, 0.142051], PointSize[
      0.012833333333333334`], AbsoluteThickness[1.6], LineBox[CompressedData["
1:eJxTTMoPSmViYGAQAWIQDQEf7A/s19X1rJ/pABVwUKif9Ox43wwon8NB4cbR
Vra706F8AYcP/W6e/d+nQfkiDhMe3Vov2TIVypdwcPC/ItrTPgXKl3HgCF/s
72A8GcpXcLhhvLn9IvdEKF/JQUH+RO8c3j4oX8XhwS4G8QiXTihfzeEE34bf
ASuboXwNh4xNwkWLg2uhfC2HFcoLrqm9L4TydRwYGnJck7zNoXw9hwdnek6c
0ys9AOEbODBY9t9+v8YMKm/ocOKZvMbrlklQeSOHM0f67shbLoDyjR0KJP/s
vCi3Eso3cZgkyRWgz7/hAADmOVZe
       "]]}}, {
     {RGBColor[0.368417, 0.506779, 0.709798], PointSize[
      0.012833333333333334`], AbsoluteThickness[1.6]}, 
     {RGBColor[0.880722, 0.611041, 0.142051], PointSize[
      0.012833333333333334`], AbsoluteThickness[1.6]}}, {
     {RGBColor[0.368417, 0.506779, 0.709798], PointSize[
      0.012833333333333334`], AbsoluteThickness[1.6]}, 
     {RGBColor[0.880722, 0.611041, 0.142051], PointSize[
      0.012833333333333334`], AbsoluteThickness[1.6]}, {}, {}, {}}, {
     {RGBColor[0.368417, 0.506779, 0.709798], PointSize[
      0.012833333333333334`], AbsoluteThickness[1.6]}, 
     {RGBColor[0.880722, 0.611041, 0.142051], PointSize[
      0.012833333333333334`], AbsoluteThickness[1.6]}, {}, {}, {}}}, {{}, {}}},
  AspectRatio->NCache[GoldenRatio^(-1), 0.6180339887498948],
  Axes->{True, True},
  AxesLabel->{None, None},
  AxesOrigin->{0.6041666666666666, 0},
  DisplayFunction->Identity,
  Frame->{{False, False}, {False, False}},
  FrameLabel->{{None, None}, {None, None}},
  FrameTicks->{{Automatic, Automatic}, {Automatic, Automatic}},
  GridLines->{None, None},
  GridLinesStyle->Directive[
    GrayLevel[0.5, 0.4]],
  Method->{
   "OptimizePlotMarkers" -> True, 
    "CoordinatesToolOptions" -> {"DisplayFunction" -> ({
        (Identity[#]& )[
         Part[#, 1]], 
        (Identity[#]& )[
         Part[#, 2]]}& ), "CopiedValueFunction" -> ({
        (Identity[#]& )[
         Part[#, 1]], 
        (Identity[#]& )[
         Part[#, 2]]}& )}},
  PlotRange->{{0.6041666666666666, 20.}, {-4111.184815055125, 
   8289.723017420449}},
  PlotRangeClipping->True,
  PlotRangePadding->{{
     Scaled[0.02], 
     Scaled[0.02]}, {
     Scaled[0.05], 
     Scaled[0.05]}},
  Ticks->{Automatic, Automatic}]], "Output",
 CellChangeTimes->{
  3.860733174844866*^9, 3.8607333388294706`*^9, 3.8607335706831827`*^9, 
   3.8607336327657948`*^9, {3.860733684775427*^9, 3.860733777107045*^9}, 
   3.860733850867366*^9, 3.8607340731437926`*^9, {3.8607341394261565`*^9, 
   3.8607341480281076`*^9}, {3.860734212356735*^9, 3.8607342209327555`*^9}, {
   3.860734264647647*^9, 3.860734285674305*^9}, 3.8607345994385796`*^9, {
   3.8607349152443886`*^9, 3.8607349295111656`*^9}, 3.8607350914342837`*^9, 
   3.860735121791944*^9, 3.8607351629865985`*^9, 3.8607351941690207`*^9, {
   3.8607355948813715`*^9, 3.860735614124811*^9}, 3.8607357263052406`*^9, 
   3.8607358900126123`*^9, 3.860735928178356*^9, {3.8607360508407407`*^9, 
   3.860736094277335*^9}, {3.860736527908532*^9, 3.860736544459219*^9}, 
   3.860743623587304*^9},
 CellLabel->
  "Out[590]=",ExpressionUUID->"fa50ebfc-835b-4ec0-8ea6-1140a4303480"],

Cell[BoxData[
 GraphicsBox[{{}, {{{}, {}, 
     {RGBColor[0.368417, 0.506779, 0.709798], PointSize[
      0.011000000000000001`], AbsoluteThickness[1.6], LineBox[CompressedData["
1:eJxTTMoPSmViYGDQBGIQDQEf7P8EurTPNNnlABVwmHLYccKLKhifw6HGsrph
7mwYX8DBJebQpEg4X8ThyeRHqj51ML6EQ8GxYxNsPGB8GYeGwm8X/9bvhPIV
HCQUxEomvt8B5Ss5BBS2HbkrD+OrONz4fa3EUnY7lK/mcKTnLutPy21QvoaD
R512SJrEVihfyyHH/eSTCpYtUL6Ow47rqxXW/t0E5es5THjokdXIDOMbOBgs
5igsE90I5Rs6uFx4YemgvwHKN3KYceS2UsaKdVC+sUOF5HLWbexroXwThwuZ
fGVN1auhfFOHBR+CddOkV0H5Zg4bSl6ySc5dAeWbOySsfHT5pPFyKN/CoWa9
0uGEe0uhfEuHJZNu+F2evQTKt3LoyZm2XTl7MZRv7aCx9GJjgvciKN/GweKg
yLfF1guhfFsHgWa5JcLWC6B8O4eE3baX9k+cB+XbO3A0M/otfTgHyndwCOjm
Vms1mA3hNzg4nGC/vezy9JlQeUeHDdPN7GzFZkDlHR0q3Gu21q+aBpV3cig4
fz41M3gqVN7JoUG2q/gG/xSovLPDis13BXbdmwSVd3b4UD/nOOf+iVB5F4cG
PrZTF9ZPgMq7ODDc+T/FK6HfAQD7SLUV
       "]]}, 
     {RGBColor[0.880722, 0.611041, 0.142051], PointSize[
      0.011000000000000001`], AbsoluteThickness[1.6], LineBox[CompressedData["
1:eJxTTMoPSmViYGDQBGIQDQEf7CdJcgXo8284ABVwyHj6YKrEs5VQPoeDiOTM
4OKAJVC+gMMOtfdMX+fNg/JFHG5k1SgsXzMVypdwcDBZYrkopRvKl3FoCE6e
OutUHZSv4MCw1ediyu5YKF/JweEw1+N9k9IcIHwVhwX7f33Mn14G5as5HLj4
S5dxXgOUr+EQ8IWHtcCvFcrXciio/faxJ6ITytdxeMAe1LL6TA+Ur+ewYOVh
9p07+6F8A4eK3e6T14hNhPINHQr6V/ofFZgE5Rs5RMyuv/34Joxv7OChvfej
WflkKN/EoWNJypTytzC+qcOCgNlLPjlMgfLNHCxKMrOrrGF8c4cdC+9dsVSE
8S0cBIorCh59gem3dJihfvjhox0wvpUDxyP35Tn5ML61w4YLSzIrpWB8G4cC
GdU753fD3GfrcEKz0pwjFMa3czjxpj1swnOY/+wdNE5sq1lfAuM7OBTcXf1g
fucECL/BweGDL79nTggsfBwdPvQavnq8uhcq7+jAMDesYK0ELDydHCZEcrlc
n9kFlXdyCGA2ai/Xg4W/s0OByzKVNVfbofLODg1T51yZ1dcGlXdxWGAaJF4Y
AY2/BheHB/dc1VOMWhwA5gK4OQ==
       "]]}}, {
     {RGBColor[0.368417, 0.506779, 0.709798], PointSize[
      0.011000000000000001`], AbsoluteThickness[1.6]}, 
     {RGBColor[0.880722, 0.611041, 0.142051], PointSize[
      0.011000000000000001`], AbsoluteThickness[1.6]}}, {
     {RGBColor[0.368417, 0.506779, 0.709798], PointSize[
      0.011000000000000001`], AbsoluteThickness[1.6]}, 
     {RGBColor[0.880722, 0.611041, 0.142051], PointSize[
      0.011000000000000001`], AbsoluteThickness[1.6]}, {}, {}, {}}, {
     {RGBColor[0.368417, 0.506779, 0.709798], PointSize[
      0.011000000000000001`], AbsoluteThickness[1.6]}, 
     {RGBColor[0.880722, 0.611041, 0.142051], PointSize[
      0.011000000000000001`], AbsoluteThickness[1.6]}, {}, {}, {}}}, {{}, {}}},
  AspectRatio->NCache[GoldenRatio^(-1), 0.6180339887498948],
  Axes->{True, True},
  AxesLabel->{None, None},
  AxesOrigin->{0.16666666666666663`, 0},
  DisplayFunction->Identity,
  Frame->{{False, False}, {False, False}},
  FrameLabel->{{None, None}, {None, None}},
  FrameTicks->{{Automatic, Automatic}, {Automatic, Automatic}},
  GridLines->{None, None},
  GridLinesStyle->Directive[
    GrayLevel[0.5, 0.4]],
  Method->{
   "OptimizePlotMarkers" -> True, 
    "CoordinatesToolOptions" -> {"DisplayFunction" -> ({
        (Identity[#]& )[
         Part[#, 1]], 
        (Identity[#]& )[
         Part[#, 2]]}& ), "CopiedValueFunction" -> ({
        (Identity[#]& )[
         Part[#, 1]], 
        (Identity[#]& )[
         Part[#, 2]]}& )}},
  PlotRange->{{0.16666666666666663`, 41.}, {-4111.184815055125, 
   6811.615241719755}},
  PlotRangeClipping->True,
  PlotRangePadding->{{
     Scaled[0.02], 
     Scaled[0.02]}, {
     Scaled[0.05], 
     Scaled[0.05]}},
  Ticks->{Automatic, Automatic}]], "Output",
 CellChangeTimes->{
  3.860733174844866*^9, 3.8607333388294706`*^9, 3.8607335706831827`*^9, 
   3.8607336327657948`*^9, {3.860733684775427*^9, 3.860733777107045*^9}, 
   3.860733850867366*^9, 3.8607340731437926`*^9, {3.8607341394261565`*^9, 
   3.8607341480281076`*^9}, {3.860734212356735*^9, 3.8607342209327555`*^9}, {
   3.860734264647647*^9, 3.860734285674305*^9}, 3.8607345994385796`*^9, {
   3.8607349152443886`*^9, 3.8607349295111656`*^9}, 3.8607350914342837`*^9, 
   3.860735121791944*^9, 3.8607351629865985`*^9, 3.8607351941690207`*^9, {
   3.8607355948813715`*^9, 3.860735614124811*^9}, 3.8607357263052406`*^9, 
   3.8607358900126123`*^9, 3.860735928178356*^9, {3.8607360508407407`*^9, 
   3.860736094277335*^9}, {3.860736527908532*^9, 3.860736544459219*^9}, 
   3.8607436236421556`*^9},
 CellLabel->
  "Out[591]=",ExpressionUUID->"cc5098cd-9fcc-47ff-a924-ec9c42d559be"]
}, Open  ]],

Cell[CellGroupData[{

Cell[BoxData["cs3"], "Input",
 CellChangeTimes->{{3.8607331859052258`*^9, 3.860733193602602*^9}},
 CellLabel->
  "In[241]:=",ExpressionUUID->"06bbd4e9-e65b-4b20-8726-2664da007dbc"],

Cell[BoxData[
 RowBox[{"-", "0.0015274666363747252`"}]], "Output",
 CellChangeTimes->{{3.86073318698234*^9, 3.8607331938828483`*^9}},
 CellLabel->
  "Out[241]=",ExpressionUUID->"8ff4c652-0208-4f31-8995-0fd68def2855"]
}, Open  ]],

Cell[CellGroupData[{

Cell[BoxData[
 RowBox[{"ListPlot", "[", "cashc1", "]"}]], "Input",
 CellChangeTimes->{{3.8607333679553957`*^9, 3.860733383006068*^9}, {
  3.860733485328905*^9, 3.8607334893461137`*^9}},
 CellLabel->
  "In[342]:=",ExpressionUUID->"100ce164-0edb-4a61-9d0e-80bb39033b7a"],

Cell[BoxData[
 GraphicsBox[{{}, {
    {RGBColor[0.368417, 0.506779, 0.709798], PointSize[0.009166666666666668], 
     AbsoluteThickness[1.6], PointBox[CompressedData["
1:eJw10X801Xccx/HLMGUdQtOQoV0zw5kfd/JrXhHXr9zf7t0qyim/cmLRlG6O
FtKck8aOrLIzZE52txOafuhwXbpEx4l2qqHbGdv8iAprWXOZnX3e33M+53se
39fn+dfXKSlTvM+Qw+HsXT3/vf9/noeUKvP4dx2/APuAU5JBmwiXr5lNMVly
Z7eDWy2zBbL4LvY9sgZmaywbVD2ydVAxb4T2mefzkPDLzPYo+7ncYlLYzOyI
pB2SX7x4V5id8U2/k+u6Fz8xv4OmJ1kO3hVXmV2g45wO5lpeZ3YFPz2fF5hz
g9kNC5f5GRfa2pjdkXBCFxo5fZPZE52Ks/YbDduZP8Djh1UeGqMOZi8ctlda
jy6QvRGcq6w5kKpm9sEu+5O90zadzL6w6ai0mr1B5qGx8niFQqxh/hBPuHm+
nMdkPxib6cYb9nQxb8HZbKca4xGyP97aLTmqielmDoBk+Lzy6BVyID57d6lQ
s+EWcxA8Vcc3vJ1FDoZrmck6827yR1gxOSl/3VLLHAL/spUzOZ+QgT/GWi+0
VTMXAEl5Wq+AUdq3wj+ufhf/zR62b4WkNV3vE8vMCYWF4KBnTD7toWjp17cO
qWgPw/1DySlmD2kPw/zNfTlenF62b8NS1XyfkstcsA3vlbsmOEXSHo4Hcxcz
Bam0h+PYVPuQTzHtEXhDvOi2WEN7BMb1em5XG+18VKaWNF27RzsfvMEUj1dT
tEdi5pDBue+WaY/EYnN+1/D622yPgsx9Oq1pM3NBFDRjB5PDfGmPxiW7NQMN
YbRHY0pctP5PEe0xGF8psgtKpD0G1r0eGeX7aY9FYvekt2ku7bHQtu9M/uE4
7duxoq4fPlNK+3Zkz+pl6q9oj0NK6mxdZDXtcThstqmBV0+7AOZXf0srV9Eu
wCWRyiOthXYhTH/1PdJ1nRlCFNY94jZ20H0hiutf7ufeYlYLcWd5y9OgPupF
KG9M7H45QL0I2f2WRTvvUS+Ct4OF4NMH1IuwaW/zYOAI9WKY149KO3XUi7Ek
lKlNxqgXw7ngfK3F79SLcfp+iN/4BPUSKMZuZ3w+Tb0E1u97T8/NUC9BccWi
Fe8Z9RJc26yzEMxRL0XL3ciB0AXqpfBMlBtZvaBeih3m3/tr/qJeCqViRite
pF6GV+fMh7V/Uy9DbnzCEcd/qJfhmENU8Z4l6mXIDDRRl+qpj8dsNUf77TL1
8UgqsbWtXaE+HkPWPc5fcvpYH4+6E3r3TANmjhwTa9ccCDZkhhxBKj9jPblA
jsS0dP2Pr1Evx7zRqTipEfUK8GUjulkyFAhYG12oNKZegYmLJcYGJtQrVv+w
m52SzPkYRararKer/hdB6NlU
      "]]}, {
     {RGBColor[0.368417, 0.506779, 0.709798], PointSize[0.009166666666666668],
       AbsoluteThickness[1.6]}, {}}, {
     {RGBColor[0.368417, 0.506779, 0.709798], PointSize[0.009166666666666668],
       AbsoluteThickness[1.6]}, {}}}, {{}, {}}},
  AspectRatio->NCache[GoldenRatio^(-1), 0.6180339887498948],
  Axes->{True, True},
  AxesLabel->{None, None},
  AxesOrigin->{0., 0},
  DisplayFunction->Identity,
  Frame->{{False, False}, {False, False}},
  FrameLabel->{{None, None}, {None, None}},
  FrameTicks->{{Automatic, Automatic}, {Automatic, Automatic}},
  GridLines->{None, None},
  GridLinesStyle->Directive[
    GrayLevel[0.5, 0.4]],
  Method->{
   "OptimizePlotMarkers" -> True, 
    "CoordinatesToolOptions" -> {"DisplayFunction" -> ({
        (Identity[#]& )[
         Part[#, 1]], 
        (Identity[#]& )[
         Part[#, 2]]}& ), "CopiedValueFunction" -> ({
        (Identity[#]& )[
         Part[#, 1]], 
        (Identity[#]& )[
         Part[#, 2]]}& )}},
  PlotRange->{{0., 100.}, {0, 13325.86281236099}},
  PlotRangeClipping->True,
  PlotRangePadding->{{
     Scaled[0.02], 
     Scaled[0.02]}, {
     Scaled[0.02], 
     Scaled[0.05]}},
  Ticks->{Automatic, Automatic}]], "Output",
 CellChangeTimes->{{3.8607333764357023`*^9, 3.860733383435912*^9}, {
   3.860733472559121*^9, 3.8607334901888514`*^9}, 3.8607335587401896`*^9, 
   3.860734297826714*^9},
 CellLabel->
  "Out[342]=",ExpressionUUID->"f43bd240-57bb-4d67-a514-8f1ccfd7de25"]
}, Open  ]],

Cell[CellGroupData[{

Cell[BoxData[
 RowBox[{"ListPlot", "[", 
  RowBox[{"yd3", ",", 
   RowBox[{"PlotRange", "\[Rule]", "All"}]}], "]"}]], "Input",
 CellChangeTimes->{{3.8607334027511587`*^9, 3.8607334411772237`*^9}, {
  3.8607436971891522`*^9, 3.8607437006069117`*^9}},
 CellLabel->
  "In[600]:=",ExpressionUUID->"5d9a044b-6af2-4bc3-a432-2a1f9d85e080"],

Cell[BoxData[
 GraphicsBox[{{}, {
    {RGBColor[0.368417, 0.506779, 0.709798], PointSize[0.009166666666666668], 
     AbsoluteThickness[1.6], PointBox[CompressedData["
1:eJw1lHk01Xkfx4mKGWlRlpAlS3lkz768tViSfbm2y3VXoUQ9JZnQIj0ZLbZk
SFJSJ4oRKapJlhRpUUkL0zSkiFLWZnrO/XTPueee133/Xr/X9/fPT40d7cWb
ISIi0vz9+/9f4eej3bYZxyU4XS2gP2DRmav9XKyZWAL6H9VmNbk1Es/D76Ws
tts1DcQLIVm46dNJu1vE8hgd36Ps1nOTWAlmp/TdevNuEKuC6aQTY/S8nlgd
8zdMZeSVXiPWgM1IYf3wiVpiLXy7E+UUcrWGeBleFkgY2Y5fJtZBT7ThjiWM
KmJdiDz1LK95UEmsh/dBxm1DGyqIDdBXznS4t/gSsSFM3BemTDWWExvhI6PG
rmjvBWJjiN8rVeBHnic2wayNMbVBcaXEKzG7/NJU69kSYlPosDu1DCdOE5th
ujVPYBxRTGyOm36pR09/KSK2APPzXbnd+SeJLaGs4G3cF1xIbIWZivIFRvwC
Ymv8tuPK8g/WvxHbwHQwJWDa8jixLQy3aDrlMI8R20Hi6LlRtaJsYmBEc12p
8awsISfh+3leZabvz6DdHurGRVXKGkdpt8fi1Isfhp8dpn0VJLZdL97ldoj2
Vej6awWjauGvtK/Ga98I+01iB2lfjcaYNJVmuQO0r4F+iqS8rPt+2teAce2q
aPeZfbSvxaJBX0Vdm1za1wKPBw91xOTQ7gClXhuGStOP8zvgtnvH/FuWmbQ7
YuPv/Scz7/w4vyMevuXpZGw9QrsTlq4OXtNrSs+T5ATrgKm2dJV02p1xv8NL
zH3yx/mdIe2du1Xy24/zr8NdZ7G6MY1U2tdB7+zQXwc2ptDugin9fzr8H++l
3QUv30f16QbuoX096rRmTo+OJ9O+Hmb7Ije3VCTR7opxhVDJ6zMTaXfF3rHB
BrWOBNrdMBx7PPtsQzztbrC5Wz4Q9yKOdncsUZRWfy+/nXZ3KLs97jy49b+0
e6BCyiVOenCLkOGBfOcVsj57Yul6D2R7zIjiGMUI+YYHkv74dVXbSDT5nljR
67Ld78JG8j3Rc9svceWRSPI9MZHkOB6ft4F8T/ztqica1SIg3ws673/iJMrz
yfeCdOTOBYEpXPK9EFdR1ds6j0O+F/JLLeLvVoWR743Rn6d/idvCIt8bjim2
r5UPh5DvDWbLl4QXnGDyvbHDjj25LDSQfB+8Lvty3CDRn3wfVDNbGhk3/cj3
wVi8XazhUl/yfVB26HN1QpE3+b5oeKd2Wc3Gi3xfvDqtXaw37EG+Lxw+uFme
2+FOvi9ynnaatVu7ku8HgxY957JlLuT7QT23yZBt6Uy+H/zEqgWW0Y7k++E+
N8+numEt+QyExZd3pZivIZ8B20UrFZKbV5HPQPZEVeTpWHvyGTCUf39CbiXI
94dcRfc1SyVb8v0x11Jqn9mYFfn+0Jx7xkpn0oJ8f5hdtWtxVTcnPwD7L89O
mhtpSn4Ali+xT/n5oQn5ATjKnUiW9DcmPwB7m4KSx78akh+I4HpbxeGLBuQH
4tyoYqrnDH3yA3HyUdSZkXu65AdiMDcisvKmDvlBeJSvlHWlaxn5QRh5xbwb
IqtNfhDydo1+0o3VJD8IMgXdtV0DS8kPhp/iQJRTsjr5wejz3DmdYKBGfjDa
R1sPOQypkB8MG39x8bnnlMlnItzbtHZ5uiL5TGj0KxWfOaZAPhM2VqL/aW2U
I5+Je/EFbGlZWfJDUFBgkrxo70LyQyBa9zLnorQM+SFgRuSlPKmcT34IzhY3
a5fEzCM/FFc01oTUpUmTHwprU4OYWpYU+aHYPcdotl3wT+SHQj3GoXxnggT5
LEzasJc8qp8lZFUWWNUH0p6rzqT7seCdLuvjWSgmZBYLsfJxbcpWM+j+LCi3
S0e4D4kIuZCF7Qna7/S3/WMn7LHw6lmacabFtJBfs5DTfWNemeakkEXCYL5I
MeeY2biQVcNgw7ideirqq5ARhl1bJLPd/xgVMisM4/ym3nWmn4WcFAbLJKvW
jY0jQi4M+/6+zfyzevMw9cNwTmO5nqvxR+qHoe1hr8Tf8oPUZyPwnUWI6ugA
9dlgcIe8Xcb6qc/GDbsR1VMqfdRnIzLanJUV/pb6bBSNnNhZf/8N9dlIvCTm
/9b3T+qz8Tiqx2Z6tIf6bMRsWjUhX/6a+hysk2wTvPn2kvocPLOf7Ll1p5v6
HJiqvsmor++iPgcHtZA28eQp9TngfX5R3yHzhPocZGlq+LRFP6Y+B4tX1liV
9D+kPgc6DvumrRMfUJ+LzmOVDdl6HdTnosz5Da4PtFOfC/+8Xz40nblHfS40
021dlhxspT4XPb0TBQ+yWqj//frFuid0Gpqoz4X9O5TkyzRSnwu5RzIGHckN
1Ofh+dqC1CypW9TnoVmLcaf30k3q83Dh/jfxzugb1OdBjdFuxTxQT30eWJUa
9TnMa9TngS+6iecbUEt9HnJtteY17aihPg8iVQp1HtcuU58PKe03ffuWVFH/
O3OyV2gVVFKfD1vLdpXFFhXU52M8pp+7+cNF6vNxID10qiq2nPp8RI+e+l+A
6QXq8yEYMFlRpn6e+nyIn3d0aTcppb4AtjXzP0lFlFBfgP7UJMW+66epL8Ay
hQU6c02KqS+AStyX6sCGIuoL0J04ceTOppPUF0Cjfc7QbsNC6gsgYIhXZiwq
oL4ADeYP0iVH8qgfjhL/qLqo0Vzqh6M0aUHDmNIx6oejXyY+RZGfTf1wsHcu
rIhpy6R+OA5q7I645Z1B/XC49BwyEv18hPrhkOzYPMf+wmHqh+NrfsTZ7ZPp
1N8Ar/WHt2c1pdn9CxBIoQk=
      "]]}, {
     {RGBColor[0.368417, 0.506779, 0.709798], PointSize[0.009166666666666668],
       AbsoluteThickness[1.6]}, {}}, {
     {RGBColor[0.368417, 0.506779, 0.709798], PointSize[0.009166666666666668],
       AbsoluteThickness[1.6]}, {}}}, {{}, {}}},
  AspectRatio->NCache[GoldenRatio^(-1), 0.6180339887498948],
  Axes->{True, True},
  AxesLabel->{None, None},
  AxesOrigin->{0, 0},
  DisplayFunction->Identity,
  Frame->{{False, False}, {False, False}},
  FrameLabel->{{None, None}, {None, None}},
  FrameTicks->{{Automatic, Automatic}, {Automatic, Automatic}},
  GridLines->{None, None},
  GridLinesStyle->Directive[
    GrayLevel[0.5, 0.4]],
  Method->{
   "OptimizePlotMarkers" -> True, 
    "CoordinatesToolOptions" -> {"DisplayFunction" -> ({
        (Identity[#]& )[
         Part[#, 1]], 
        (Identity[#]& )[
         Part[#, 2]]}& ), "CopiedValueFunction" -> ({
        (Identity[#]& )[
         Part[#, 1]], 
        (Identity[#]& )[
         Part[#, 2]]}& )}},
  PlotRange->{{0, 200.}, {0, 13236.773700000002`}},
  PlotRangeClipping->True,
  PlotRangePadding->{{
     Scaled[0.02], 
     Scaled[0.02]}, {
     Scaled[0.02], 
     Scaled[0.05]}},
  Ticks->{Automatic, Automatic}]], "Output",
 CellChangeTimes->{{3.860733404289033*^9, 3.8607334623993177`*^9}, 
   3.8607335613531837`*^9, {3.8607436942450886`*^9, 3.8607437010726395`*^9}},
 CellLabel->
  "Out[600]=",ExpressionUUID->"36892202-1dc3-43b5-8927-c260c34e4075"]
}, Open  ]],

Cell[CellGroupData[{

Cell[BoxData[{
 RowBox[{"Max", "[", 
  RowBox[{
   RowBox[{"trosl", "[", 
    RowBox[{"[", 
     RowBox[{"All", ",", "1"}], "]"}], "]"}], "[", 
   RowBox[{"[", 
    RowBox[{"All", ",", "1"}], "]"}], "]"}], "]"}], "\[IndentingNewLine]", 
 RowBox[{"Max", "[", 
  RowBox[{
   RowBox[{"trosl", "[", 
    RowBox[{"[", 
     RowBox[{"All", ",", "1"}], "]"}], "]"}], "[", 
   RowBox[{"[", 
    RowBox[{"All", ",", "2"}], "]"}], "]"}], "]"}]}], "Input",
 CellChangeTimes->{{3.8607340769864683`*^9, 3.860734078207224*^9}, {
  3.8607341526248183`*^9, 3.860734191150587*^9}, {3.860734610501908*^9, 
  3.860734632503002*^9}},
 CellLabel->
  "In[468]:=",ExpressionUUID->"09379a88-9176-4188-9456-2bf64e5f1960"],

Cell[BoxData[
 RowBox[{"-", "39170.21020326458`"}]], "Output",
 CellChangeTimes->{
  3.8607340787876415`*^9, {3.860734154670309*^9, 3.8607341918068*^9}, {
   3.860734613424078*^9, 3.8607346331751556`*^9}, 3.8607349581394296`*^9, 
   3.8607359147553196`*^9},
 CellLabel->
  "Out[468]=",ExpressionUUID->"271a3696-cb8f-4de2-942a-f419e7f8c543"],

Cell[BoxData[
 RowBox[{"-", "39039.898970872935`"}]], "Output",
 CellChangeTimes->{
  3.8607340787876415`*^9, {3.860734154670309*^9, 3.8607341918068*^9}, {
   3.860734613424078*^9, 3.8607346331751556`*^9}, 3.8607349581394296`*^9, 
   3.8607359147593093`*^9},
 CellLabel->
  "Out[469]=",ExpressionUUID->"da3c31ca-357b-4379-96fb-dd4316abbcb8"]
}, Open  ]],

Cell[CellGroupData[{

Cell[BoxData[{
 RowBox[{"Max", "[", 
  RowBox[{
   RowBox[{"trosl", "[", 
    RowBox[{"[", "1", "]"}], "]"}], "[", 
   RowBox[{"[", 
    RowBox[{"All", ",", "1"}], "]"}], "]"}], "]"}], "\[IndentingNewLine]", 
 RowBox[{"Max", "[", 
  RowBox[{
   RowBox[{"trosl", "[", 
    RowBox[{"[", "1", "]"}], "]"}], "[", 
   RowBox[{"[", 
    RowBox[{"All", ",", "2"}], "]"}], "]"}], "]"}]}], "Input",
 CellChangeTimes->{{3.860734239687504*^9, 3.8607342414498353`*^9}, {
  3.860735100686496*^9, 3.8607351033044815`*^9}, {3.8607357509512086`*^9, 
  3.8607357717245493`*^9}},
 CellLabel->
  "In[470]:=",ExpressionUUID->"0efad19d-8ac6-44a2-9fb5-1e6eeecf773a"],

Cell[BoxData["2804.8787270569046`"], "Output",
 CellChangeTimes->{
  3.8607342421030283`*^9, 3.860734938052252*^9, {3.8607350974232645`*^9, 
   3.8607351038430634`*^9}, 3.860735637276779*^9, {3.860735753425576*^9, 
   3.8607357719429607`*^9}, 3.860735917182845*^9},
 CellLabel->
  "Out[470]=",ExpressionUUID->"a1750b6c-8df4-4cb6-ab47-715761a4c713"],

Cell[BoxData["1786.7553521507762`"], "Output",
 CellChangeTimes->{
  3.8607342421030283`*^9, 3.860734938052252*^9, {3.8607350974232645`*^9, 
   3.8607351038430634`*^9}, 3.860735637276779*^9, {3.860735753425576*^9, 
   3.8607357719429607`*^9}, 3.860735917184811*^9},
 CellLabel->
  "Out[471]=",ExpressionUUID->"659bb920-4919-4f30-b227-f186fe22adb8"]
}, Open  ]],

Cell[CellGroupData[{

Cell[BoxData[
 RowBox[{"ListPlot", "[", "bal1", "]"}]], "Input",
 CellChangeTimes->{{3.8607347530549445`*^9, 3.860734777390737*^9}, {
  3.860735385074518*^9, 3.8607353924517546`*^9}, {3.8607356531502523`*^9, 
  3.860735656218039*^9}},
 CellLabel->
  "In[438]:=",ExpressionUUID->"4cb87274-c70d-4ef5-8bfd-1452ab997c4c"],

Cell[BoxData[
 GraphicsBox[{{}, {
    {RGBColor[0.368417, 0.506779, 0.709798], PointSize[0.009166666666666668], 
     AbsoluteThickness[1.6], PointBox[CompressedData["
1:eJxNkQ841GkCx3/ZPVKZOkWJOoQteWyRUq18kcp/Y8wY49/MmDGTVl2n3doK
I0sSSZvWtVI2TmmvPw+2P2eZdXHRdh5pR3tJ1qJ0W2gr1VNcd/d737d5nnnm
+cz393k/72Cn3BKhNuI47trb938///8a8Ractz532PKUnv8CJcq5db2SizxP
hvqkT9f6MT3PM+B5J8Hz28fNPM/C039P6ho+0sbzHFzPa3na9fSfPNug/Ivc
tj05HTzbYrz4uXH/1k6e7fF3s4jq4jU/8uyAvReG309/bODZCfmr0yrUWbd5
XohtRq/nvxz/iWdnVLafbWpT3uHZBa3WOS6R57t5dkXyr+p7yqk9PC/BtHL/
DSlL7vG8FAVOzyL22/Xy7Ab7/KujPl8TdkeM7eq/iL4gvAwZVWM1RdmEPRD/
w6LM/h2ElyM2sil0eQrhFcgcc5iZqiTsiW1V16JypYRXojJkv5U6jPAqOJ3Z
c+blOsKrUR4wp3SFN+GP8H6sb+nvPQl7QWt2TrtrKeE12DwjfPJ3lL2R8XFF
sqMLYUBqKQsad+JZB7Q++bxzjT3ZfRBpMO3pmUd2H7gfqhwyWJHdF94zzabZ
WpLdFw27ZwzWmJPdDwkD35TkTye7H0yfv7xSMY3sayFa0Bc+Zkr2tZhzpLgp
w4Ts/rg++/Stlb8juz+C0ztP2L1H9nV4aO9V6D6J7OsgvVua3UiYW48x783T
bDiyr0ezTaO5+xvy/96AlImWtuRXPOs2YMVus13/GiN7APxPn/su7RnZA7Bm
xDc7/DeyB6JS9bNF2CjZA/Fg9PvxT4bJHgRjlXBW0yOyB6HduSl5ya9kD4Yi
y1TY8JDswVixxSd44xDZQ2BUoJn54QOyh2A4Z+t+s/tkD8WdWY+ElwjrQrFy
+mVd0yDZw5BQJed6B8geBo8/iIOnE+bCcWW0cDy0n2eEY/Cky41jv5Dnw7Hz
tlvuqz6e9W/3O/mzVYQ5IZoXffDZTz8TX4iyGo/GaMI6ITJGvxL09xJfiK+4
T45tJ8xFYF7Q5QszCSMCAs3E8Yv3iB+BzsmSNiVhfQSmco2pdYQ5EepvmqWk
EIYItaFe0xdTXwRvQ+qDRz3EF6GJayusI8xFYqTiSEUmYUTCzKT1hpCwLhIG
QfhlR+pHYjC9wPrNXeKLYffRrbNdhCFGUcuIWx1hnRjfWv7t42LCejGC7C84
7qC+BNtlf14cR30JXuxxCV9LfQl+CIjP0VJfghD32k0i6kdhyPLQS2/qR+GY
ZanAlfpRiJJb5M+jfhRcU8+IBdSXInKfv5CjvhSKzq6k37qJL4Wr5yrdfcJ6
KXZHGO3rJsxFY9km+eabhBENp2UT81upH41nUwfz9NSPxoKSuJOXqC+DX45B
doH6MlSnaRLo8zoZWu4ql1yhvgyLVjWl1VI/BhJxo9c56seg+6BUU039GMzf
6fOkkvoxuFdwy1BO/Vh4zDUWlFE/FpELpUVHqR8LXXS77Evqx8K44oHqMPXj
8HVPYXUR9eMwd8rsDwqp/5YDXQ351I/DwYzumjzqx8PPyeLyQerHI0rkPXSA
+vHINOr2KqB+PAJNBLX7qZ+Aho6lAfQ8JGDv/duvcqmfAPNLzS17qZ+Asqv3
q3OoL0e5hbQym7CtHMoxce3n9Dw58MLPkEVYLscfF1SaUtbJ8Wnq3JA9hE/I
8Wa7/Hgm7cnxyjlkQke4V45jH4pjqM8pkGaU0kl9WwWq6t0klKHAw7z2Pnqe
XIGMXWk7KOsU2OmcY0n5hAIDuT71tKdXILV+1kbWV6DbYqsNZU6JOTadP2bQ
vhId1d8fpgwlvrS/IaUsV0Jx+oAdZZ0S83ZWPU6nfSWsffWNlPVKWPVePUWf
71ViIOeJjjKXCOfVPrGsn4iRKX9axfqJSH0eaM36iajIPzJOz9clIq1wQT/r
JyLn+NXrrJ+IiUdhdZR7E7H4WdkJypwKHssPFFC2VSH89etdlKHCUYcbmyjL
VUh+2BfL+ip8c9EhjPVVEBneO8X6Khy6KS1lfRVKskuKWF+NX9LO72V9NZ7W
F6azvhpOR50+ZX01OqqSNrO+GvlHfTWsr0ac21k566tR61gmY301Zggmi1k/
CQslfez+tknYscghiPWTYKNuXsf6Sbi7r8GX9ZNg3iRTsX4SruUNv9NPgsSq
NY71kxBs3Mfuw2kwIvGQsr4GNdsa2P2ggdDxMxHra1CUpRCyvgbFL1Lf+ftr
UOfx1xDW16DddUow62sgsMgNZH0trCIcAlhfi5NZ3etZXwvx9rPv/H4t/jEQ
xu6j08JkW1gE62sxtDCR3U+vhfmWfeGsr8WkDj27L7cRhc9N/sf/AT9kdYI=

      "]]}, {
     {RGBColor[0.368417, 0.506779, 0.709798], PointSize[0.009166666666666668],
       AbsoluteThickness[1.6]}, {}}, {
     {RGBColor[0.368417, 0.506779, 0.709798], PointSize[0.009166666666666668],
       AbsoluteThickness[1.6]}, {}}}, {{}, {}}},
  AspectRatio->NCache[GoldenRatio^(-1), 0.6180339887498948],
  Axes->{True, True},
  AxesLabel->{None, None},
  AxesOrigin->{0., -32468.762014032087`},
  DisplayFunction->Identity,
  Frame->{{False, False}, {False, False}},
  FrameLabel->{{None, None}, {None, None}},
  FrameTicks->{{Automatic, Automatic}, {Automatic, Automatic}},
  GridLines->{None, None},
  GridLinesStyle->Directive[
    GrayLevel[0.5, 0.4]],
  Method->{
   "OptimizePlotMarkers" -> True, 
    "CoordinatesToolOptions" -> {"DisplayFunction" -> ({
        (Identity[#]& )[
         Part[#, 1]], 
        (Identity[#]& )[
         Part[#, 2]]}& ), "CopiedValueFunction" -> ({
        (Identity[#]& )[
         Part[#, 1]], 
        (Identity[#]& )[
         Part[#, 2]]}& )}},
  PlotRange->{{0., 200.}, {-32854.18456688582, -32489.047411550702`}},
  PlotRangeClipping->True,
  PlotRangePadding->{{
     Scaled[0.02], 
     Scaled[0.02]}, {
     Scaled[0.05], 
     Scaled[0.05]}},
  Ticks->{Automatic, Automatic}]], "Output",
 CellChangeTimes->{{3.860734754282654*^9, 3.860734777939292*^9}, {
  3.86073538080795*^9, 3.8607353928845916`*^9}, {3.8607356457670307`*^9, 
  3.8607356565641017`*^9}},
 CellLabel->
  "Out[438]=",ExpressionUUID->"4fc30813-0718-4da4-ba53-97b260f3acce"]
}, Open  ]],

Cell[CellGroupData[{

Cell[BoxData["tutl"], "Input",
 CellChangeTimes->{{3.86073537364518*^9, 3.8607353746404767`*^9}},
 CellLabel->
  "In[415]:=",ExpressionUUID->"0892a995-0c7d-4305-bd91-c5c68f773579"],

Cell[BoxData[
 RowBox[{"{", 
  RowBox[{"{", 
   RowBox[{"1.3650578450137978`", ",", "1.196589547978184`"}], "}"}], 
  "}"}]], "Output",
 CellChangeTimes->{3.8607353751471167`*^9, 3.8607354699321547`*^9},
 CellLabel->
  "Out[415]=",ExpressionUUID->"c054f255-0c9f-4872-b26c-16e6de97b4a8"]
}, Open  ]],

Cell[CellGroupData[{

Cell[BoxData[{
 RowBox[{"Last", "[", "bal1", "]"}], "\[IndentingNewLine]", 
 RowBox[{"Last", "[", "bal2", "]"}], "\[IndentingNewLine]", 
 RowBox[{"Last", "[", "bal3", "]"}]}], "Input",
 CellChangeTimes->{{3.860735401928363*^9, 3.860735411391045*^9}, {
  3.8607354488855715`*^9, 3.8607354531321926`*^9}},
 CellLabel->
  "In[439]:=",ExpressionUUID->"b164e31f-e6b8-402e-861a-08bbe3ea2555"],

Cell[BoxData[
 RowBox[{"-", "32625.9735736759`"}]], "Output",
 CellChangeTimes->{{3.8607354055197372`*^9, 3.8607354117211227`*^9}, 
   3.860735453408427*^9, 3.8607356610879803`*^9},
 CellLabel->
  "Out[439]=",ExpressionUUID->"507f23a3-ac12-4e0b-b6ac-109b4f010ec2"],

Cell[BoxData[
 RowBox[{"-", "31940.43695546678`"}]], "Output",
 CellChangeTimes->{{3.8607354055197372`*^9, 3.8607354117211227`*^9}, 
   3.860735453408427*^9, 3.8607356610919704`*^9},
 CellLabel->
  "Out[440]=",ExpressionUUID->"b30ae9c2-08f4-4352-82ac-d8785f6e9aab"],

Cell[BoxData[
 RowBox[{"-", "32065.410080773505`"}]], "Output",
 CellChangeTimes->{{3.8607354055197372`*^9, 3.8607354117211227`*^9}, 
   3.860735453408427*^9, 3.860735661094962*^9},
 CellLabel->
  "Out[441]=",ExpressionUUID->"41a8567e-9f48-4db6-b70a-c489cf36d55b"]
}, Open  ]],

Cell[CellGroupData[{

Cell[BoxData[
 RowBox[{
  RowBox[{"(", 
   RowBox[{
    RowBox[{"Last", "[", "bal2", "]"}], "-", 
    RowBox[{"Last", "[", "bal1", "]"}]}], ")"}], "/", 
  RowBox[{"Abs", "[", 
   RowBox[{"Last", "[", "bal1", "]"}], "]"}]}]], "Input",
 CellChangeTimes->{{3.8607354833522367`*^9, 3.8607355633907485`*^9}},
 CellLabel->
  "In[442]:=",ExpressionUUID->"b75daa97-c144-47d0-b36d-aa3e1c2e69ff"],

Cell[BoxData["0.021011989624188314`"], "Output",
 CellChangeTimes->{{3.8607354938181553`*^9, 3.8607355314283867`*^9}, 
   3.8607355639622145`*^9, 3.860735666086587*^9},
 CellLabel->
  "Out[442]=",ExpressionUUID->"b0c42374-b685-4e5c-a111-b3f117caf42b"]
}, Open  ]],

Cell[CellGroupData[{

Cell[BoxData[{
 RowBox[{"ListPlot", "[", 
  RowBox[{
   RowBox[{
    RowBox[{"trosl", "[", 
     RowBox[{"[", "1", "]"}], "]"}], "[", 
    RowBox[{"[", 
     RowBox[{"All", ",", "1"}], "]"}], "]"}], "-", 
   RowBox[{
    RowBox[{"trosl", "[", 
     RowBox[{"[", "1", "]"}], "]"}], "[", 
    RowBox[{"[", 
     RowBox[{"All", ",", "2"}], "]"}], "]"}]}], "]"}], "\[IndentingNewLine]", 
 RowBox[{"ListPlot", "[", 
  RowBox[{
   RowBox[{
    RowBox[{"trosl", "[", 
     RowBox[{"[", "20", "]"}], "]"}], "[", 
    RowBox[{"[", 
     RowBox[{"All", ",", "1"}], "]"}], "]"}], "-", 
   RowBox[{
    RowBox[{"trosl", "[", 
     RowBox[{"[", "20", "]"}], "]"}], "[", 
    RowBox[{"[", 
     RowBox[{"All", ",", "2"}], "]"}], "]"}]}], "]"}]}], "Input",
 CellChangeTimes->{{3.860735806821514*^9, 3.8607358163460183`*^9}, {
  3.860736195426332*^9, 3.8607361977610784`*^9}, {3.8607365653213015`*^9, 
  3.860736602865713*^9}},
 CellLabel->
  "In[596]:=",ExpressionUUID->"a9eac4bd-7178-411c-968b-b52c145ca3ef"],

Cell[BoxData[
 GraphicsBox[{{}, {
    {RGBColor[0.368417, 0.506779, 0.709798], PointSize[0.012833333333333334`],
      AbsoluteThickness[1.6], PointBox[CompressedData["
1:eJwtyVFIk3EUxuE/VjDT1MxCKWRqmQ1Z5ja1tPZORYJuZEWTYvHNmjBWukDE
IclXWGDNYbVSsWRJIlKtooI0iWWbNwmmFerYRZAX5oWOEoKI9BPfA4fDc35Z
tQ1me5wQ4oCy63djYsYCTUrV7JlB8AF/otRRHx6gVRAti7ru44/pFKgm/8Ti
fvTTaZAC7lfOu4/odIi/JkNfjZ/eg86cjEvd+/poNVz7A0n6+V46G+r/Jfe2
P++h90J8C9muh7voXMQefLYYEu7TefA7z1Wn5vhoDVy/p+Cz3aHz4Tppn4x8
7KS1QFKgo9HrpQsgPXHONUzfog9Bmvq6qqpopwsB6+0Jy8INWgdJN95uf99G
66FeGv3S9uEabYB6bOuvSPxVugjyv2SNJ9RKFyNYvzl+22gLXYLg255dIyvN
9GGIzMjBVkcTfQTQRicGdjbSpRAnQt9nVi7TZQheMZYlb3LRRyF/8k7nuS/S
xyA3VS0vlzpoI8SLLe+G5DoakNPN0adjFzYsK659bXVnnWc3Qfz0+HS9NnYT
5NCOm5laib0cYj5B6F9a2RU/zM43FZ5lr4BIDe/2RGvYFTveWJzPTrNXQhTn
2m39p9gVBxaWMobNWAN5uKb/
      "]]}, {
     {RGBColor[0.368417, 0.506779, 0.709798], PointSize[
      0.012833333333333334`], AbsoluteThickness[1.6]}, {}}, {
     {RGBColor[0.368417, 0.506779, 0.709798], PointSize[
      0.012833333333333334`], AbsoluteThickness[1.6]}, {}}}, {{}, {}}},
  AspectRatio->NCache[GoldenRatio^(-1), 0.6180339887498948],
  Axes->{True, True},
  AxesLabel->{None, None},
  AxesOrigin->{0., 0},
  DisplayFunction->Identity,
  Frame->{{False, False}, {False, False}},
  FrameLabel->{{None, None}, {None, None}},
  FrameTicks->{{Automatic, Automatic}, {Automatic, Automatic}},
  GridLines->{None, None},
  GridLinesStyle->Directive[
    GrayLevel[0.5, 0.4]],
  Method->{
   "OptimizePlotMarkers" -> True, 
    "CoordinatesToolOptions" -> {"DisplayFunction" -> ({
        (Identity[#]& )[
         Part[#, 1]], 
        (Identity[#]& )[
         Part[#, 2]]}& ), "CopiedValueFunction" -> ({
        (Identity[#]& )[
         Part[#, 1]], 
        (Identity[#]& )[
         Part[#, 2]]}& )}},
  PlotRange->{{0., 41.}, {0, 2989.4224095393656`}},
  PlotRangeClipping->True,
  PlotRangePadding->{{
     Scaled[0.02], 
     Scaled[0.02]}, {
     Scaled[0.02], 
     Scaled[0.05]}},
  Ticks->{Automatic, Automatic}]], "Output",
 CellChangeTimes->{
  3.860735816918456*^9, 3.860736147391059*^9, {3.8607361931085415`*^9, 
   3.860736198226857*^9}, {3.860736568110848*^9, 3.860736603609718*^9}, 
   3.8607436789265437`*^9},
 CellLabel->
  "Out[596]=",ExpressionUUID->"f7872163-d3f1-4fc0-a803-4568c1bc74a4"],

Cell[BoxData[
 GraphicsBox[{{}, {
    {RGBColor[0.368417, 0.506779, 0.709798], PointSize[0.012833333333333334`],
      AbsoluteThickness[1.6], PointBox[CompressedData["
1:eJwtyWtI0wEUxuFVQvsgIVIorcKViEkXs2azmb7O25dJZRHEQJagJUuN5L8U
u6ysRBtY1kzFcLNyRCHL2yaim1pNdJqEkMvQMIliFvNDmTMlw/fA4fCcnzS7
MDNnvUgk2r26/+/a+BJdMot2VvoGfCBcUpfv7xygxdjwZZfRe7afDsJisCPv
rrSP3oz6lnU/he8OOhR/VEsfxtp76G2wN6tKLRe66TDMZao3Xs/tonciVlIw
kq610eGYOmYT+ts66AgYYnZ8lke005Hona44WVvQSkeh93Jl2jmPld6D4r3J
mv2DLfQ+2CdM1Q9DX9LReHo+v7am8Tl9AGMTf4e3n7bQMZj7LZHpFM/ogxgv
GzRsVT2hD8EQ8unF21tmWgbTvcBOz69GOhaRQl6TbaWBPgzxq6/vz6TV03J8
87q3TLse0XGwLv/oHrhmpI8gaGHW9TH3Aa2AqWSlLv3KfToeIrc4zKeroo/C
ai+XJigNdAKiH2sXsk5V0IlwCsYmr+cODTjVjsqhjNtr1gOmvuYAxWQZexIu
mhXVNfqb7EnwzZv9J+JvsCtxPNVYvhSoZ1dCU/jacWnmKnsynKlR/qp3peyr
HpcL81Ml7ClwjhYtajYVs6cA/qJJt1qHfxA5wrk=
      "]]}, {
     {RGBColor[0.368417, 0.506779, 0.709798], PointSize[
      0.012833333333333334`], AbsoluteThickness[1.6]}, {}}, {
     {RGBColor[0.368417, 0.506779, 0.709798], PointSize[
      0.012833333333333334`], AbsoluteThickness[1.6]}, {}}}, {{}, {}}},
  AspectRatio->NCache[GoldenRatio^(-1), 0.6180339887498948],
  Axes->{True, True},
  AxesLabel->{None, None},
  AxesOrigin->{0., 0},
  DisplayFunction->Identity,
  Frame->{{False, False}, {False, False}},
  FrameLabel->{{None, None}, {None, None}},
  FrameTicks->{{Automatic, Automatic}, {Automatic, Automatic}},
  GridLines->{None, None},
  GridLinesStyle->Directive[
    GrayLevel[0.5, 0.4]],
  Method->{
   "OptimizePlotMarkers" -> True, 
    "CoordinatesToolOptions" -> {"DisplayFunction" -> ({
        (Identity[#]& )[
         Part[#, 1]], 
        (Identity[#]& )[
         Part[#, 2]]}& ), "CopiedValueFunction" -> ({
        (Identity[#]& )[
         Part[#, 1]], 
        (Identity[#]& )[
         Part[#, 2]]}& )}},
  PlotRange->{{0., 41.}, {0, 10819.784535313853`}},
  PlotRangeClipping->True,
  PlotRangePadding->{{
     Scaled[0.02], 
     Scaled[0.02]}, {
     Scaled[0.02], 
     Scaled[0.05]}},
  Ticks->{Automatic, Automatic}]], "Output",
 CellChangeTimes->{
  3.860735816918456*^9, 3.860736147391059*^9, {3.8607361931085415`*^9, 
   3.860736198226857*^9}, {3.860736568110848*^9, 3.860736603609718*^9}, 
   3.860743678989374*^9},
 CellLabel->
  "Out[597]=",ExpressionUUID->"57220594-8450-4e94-bf50-5778f365ebff"]
}, Open  ]],

Cell[CellGroupData[{

Cell[BoxData["trosl"], "Input",
 CellChangeTimes->{{3.86073620331819*^9, 3.860736205355733*^9}},
 CellLabel->
  "In[500]:=",ExpressionUUID->"ef92d1f0-b091-4c11-9197-1aa40e857e30"],

Cell[BoxData[
 RowBox[{"{", 
  RowBox[{
   RowBox[{"{", 
    RowBox[{
     RowBox[{"{", 
      RowBox[{"2282.0868313129977`", ",", "1631.8214614055905`"}], "}"}], ",", 
     RowBox[{"{", 
      RowBox[{"2263.237264673062`", ",", "1684.0949174928137`"}], "}"}], ",", 
     RowBox[{"{", 
      RowBox[{"2237.6060095873836`", ",", "1724.4978288200036`"}], "}"}], ",", 
     RowBox[{"{", 
      RowBox[{"2206.194027847603`", ",", "1754.3137319994348`"}], "}"}], ",", 
     RowBox[{"{", 
      RowBox[{"2169.8986400969043`", ",", "1774.7116229761086`"}], "}"}], ",", 
     RowBox[{"{", 
      RowBox[{"2129.5229453690918`", ",", "1786.7553521507762`"}], "}"}], ",", 
     RowBox[{"{", 
      RowBox[{"2057.3310518146136`", ",", "1771.6752493985368`"}], "}"}], ",", 
     RowBox[{"{", 
      RowBox[{"1999.3976600429087`", ",", "1761.726065359453`"}], "}"}], ",", 
     RowBox[{"{", 
      RowBox[{"1928.4605704026035`", ",", "1738.3832505479622`"}], "}"}], ",", 
     RowBox[{"{", 
      RowBox[{"1847.2771297895051`", ",", "1688.8177122806665`"}], "}"}], ",", 
     RowBox[{"{", 
      RowBox[{"1774.5906203361192`", ",", "1642.849353276517`"}], "}"}], ",", 
     RowBox[{"{", 
      RowBox[{"1688.939443203606`", ",", "1596.9522730763856`"}], "}"}], ",", 
     RowBox[{"{", 
      RowBox[{"1607.6157202096729`", ",", "1551.0023506109392`"}], "}"}], ",", 
     RowBox[{"{", 
      RowBox[{"1530.4455664427478`", ",", "1505.2088704121525`"}], "}"}], ",", 
     RowBox[{"{", 
      RowBox[{"1457.2583335131203`", ",", "1459.7543088529455`"}], "}"}], ",", 
     RowBox[{"{", 
      RowBox[{"1387.88700903254`", ",", "1414.796952257595`"}], "}"}], ",", 
     RowBox[{"{", 
      RowBox[{"1319.0773825292563`", ",", "1368.165798970771`"}], "}"}], ",", 
     RowBox[{"{", 
      RowBox[{"1253.761792118814`", ",", "1322.2416596324692`"}], "}"}], ",", 
     RowBox[{"{", 
      RowBox[{"1191.785847229985`", ",", "1277.1237576885105`"}], "}"}], ",", 
     RowBox[{"{", 
      RowBox[{"1132.9997462320862`", ",", "1232.8954867381617`"}], "}"}], ",", 
     RowBox[{"{", 
      RowBox[{"1080.0534166727266`", ",", "1189.6260567432837`"}], "}"}], ",", 
     RowBox[{"{", 
      RowBox[{"1024.421450572121`", ",", "1143.2843479227267`"}], "}"}], ",", 
     RowBox[{"{", 
      RowBox[{"971.9075672221479`", ",", "1098.4619912978524`"}], "}"}], ",", 
     RowBox[{"{", 
      RowBox[{"922.3476538418108`", ",", "1055.1563509425832`"}], "}"}], ",", 
     RowBox[{"{", 
      RowBox[{"875.5852715034998`", ",", "1013.3585020258288`"}], "}"}], ",", 
     RowBox[{"{", 
      RowBox[{"831.4713891849897`", ",", "973.0540804249067`"}], "}"}], ",", 
     RowBox[{"{", 
      RowBox[{"789.8641169641523`", ",", "934.2240465490795`"}], "}"}], ",", 
     RowBox[{"{", 
      RowBox[{"750.6284398273929`", ",", "896.8453711020848`"}], "}"}], ",", 
     RowBox[{"{", 
      RowBox[{"713.6359533574541`", ",", "860.8916498585095`"}], "}"}], ",", 
     RowBox[{"{", 
      RowBox[{"678.7646023820525`", ",", "826.3336539237825`"}], "}"}], ",", 
     RowBox[{"{", 
      RowBox[{"647.3326213617984`", ",", "793.1398213960601`"}], "}"}], ",", 
     RowBox[{"{", 
      RowBox[{"616.2689179415429`", ",", "753.5899659305433`"}], "}"}], ",", 
     RowBox[{"{", 
      RowBox[{"587.0017042968866`", ",", "716.3843508948412`"}], "}"}], ",", 
     RowBox[{"{", 
      RowBox[{"559.4314113828477`", ",", "681.3880520273306`"}], "}"}], ",", 
     RowBox[{"{", 
      RowBox[{"533.4636092448745`", ",", "648.4735662066305`"}], "}"}], ",", 
     RowBox[{"{", 
      RowBox[{"509.0087764961281`", ",", "617.520433631289`"}], "}"}], ",", 
     RowBox[{"{", 
      RowBox[{"485.98207672342687`", ",", "588.4148764351958`"}], "}"}], ",", 
     RowBox[{"{", 
      RowBox[{"464.30314199880377`", ",", "561.0494533027631`"}], "}"}], ",", 
     RowBox[{"{", 
      RowBox[{"443.8958636140851`", ",", "535.3227296268669`"}], "}"}], ",", 
     RowBox[{"{", 
      RowBox[{"424.6881901027955`", ",", "511.1389627366261`"}], "}"}], ",", 
     RowBox[{"{", 
      RowBox[{"406.6119325672589`", ",", "488.4078017112588`"}], "}"}]}], 
    "}"}], ",", 
   RowBox[{"{", 
    RowBox[{
     RowBox[{"{", 
      RowBox[{"2269.971292936785`", ",", "1571.6952155008403`"}], "}"}], ",", 
     RowBox[{"{", 
      RowBox[{"2257.2817542865087`", ",", "1635.1391533346068`"}], "}"}], ",", 
     RowBox[{"{", 
      RowBox[{"2236.8297371075023`", ",", "1685.379130470068`"}], "}"}], ",", 
     RowBox[{"{", 
      RowBox[{"2209.7185269883958`", ",", "1723.8205055629878`"}], "}"}], ",", 
     RowBox[{"{", 
      RowBox[{"2176.9385538491406`", ",", "1751.7441300491737`"}], "}"}], ",", 
     RowBox[{"{", 
      RowBox[{"2139.377580593762`", ",", "1770.3165106986125`"}], "}"}], ",", 
     RowBox[{"{", 
      RowBox[{"2067.413357914964`", ",", "1759.5002899187566`"}], "}"}], ",", 
     RowBox[{"{", 
      RowBox[{"2010.3254362467414`", ",", "1753.8014923550436`"}], "}"}], ",", 
     RowBox[{"{", 
      RowBox[{"1938.99459782325`", ",", "1733.4414490356976`"}], "}"}], ",", 
     RowBox[{"{", 
      RowBox[{"1856.3909947242319`", ",", "1684.7148280800975`"}], "}"}], ",", 
     RowBox[{"{", 
      RowBox[{"1782.5723096402544`", ",", "1639.5345137288932`"}], "}"}], ",", 
     RowBox[{"{", 
      RowBox[{"1694.6158596665337`", ",", "1594.1893821375743`"}], "}"}], ",", 
     RowBox[{"{", 
      RowBox[{"1611.025423040246`", ",", "1548.524723284143`"}], "}"}], ",", 
     RowBox[{"{", 
      RowBox[{"1531.6324276495543`", ",", "1502.7815731880437`"}], "}"}], ",", 
     RowBox[{"{", 
      RowBox[{"1456.2706448477657`", ",", "1457.1711935689636`"}], "}"}], ",", 
     RowBox[{"{", 
      RowBox[{"1384.7766851696506`", ",", "1411.877939281232`"}], "}"}], ",", 
     RowBox[{"{", 
      RowBox[{"1313.899251584302`", ",", "1364.75438996121`"}], "}"}], ",", 
     RowBox[{"{", 
      RowBox[{"1246.572965362353`", ",", "1318.2026616420444`"}], "}"}], ",", 
     RowBox[{"{", 
      RowBox[{"1182.6451605567709`", ",", "1272.3412017555238`"}], "}"}], ",", 
     RowBox[{"{", 
      RowBox[{"1121.9672665839898`", ",", "1227.2707254137931`"}], "}"}], ",", 
     RowBox[{"{", 
      RowBox[{"1067.382864119314`", ",", "1183.076026187111`"}], "}"}], ",", 
     RowBox[{"{", 
      RowBox[{"1009.7883888910328`", ",", "1135.4579338824988`"}], "}"}], ",", 
     RowBox[{"{", 
      RowBox[{"955.3974475232644`", ",", "1089.33433275668`"}], "}"}], ",", 
     RowBox[{"{", 
      RowBox[{"904.0434104029046`", ",", "1044.7112119484264`"}], "}"}], ",", 
     RowBox[{"{", 
      RowBox[{"855.5672673665431`", ",", "1001.5872538569274`"}], "}"}], ",", 
     RowBox[{"{", 
      RowBox[{"809.8173808373613`", ",", "959.9547798142848`"}], "}"}], ",", 
     RowBox[{"{", 
      RowBox[{"766.6492357635143`", ",", "919.8006017660882`"}], "}"}], ",", 
     RowBox[{"{", 
      RowBox[{"725.9251880591`", ",", "881.1067883513097`"}], "}"}], ",", 
     RowBox[{"{", 
      RowBox[{"687.5142130215427`", ",", "843.8513530649507`"}], "}"}], ",", 
     RowBox[{"{", 
      RowBox[{"651.291654997287`", ",", "808.0088715370111`"}], "}"}], ",", 
     RowBox[{"{", 
      RowBox[{"618.6721369015067`", ",", "773.551034363405`"}], "}"}], ",", 
     RowBox[{"{", 
      RowBox[{"586.3777257770962`", ",", "732.1849258113543`"}], "}"}], ",", 
     RowBox[{"{", 
      RowBox[{"555.9399036450159`", ",", "693.2609516340126`"}], "}"}], ",", 
     RowBox[{"{", 
      RowBox[{"527.2566352691829`", ",", "656.6392818671338`"}], "}"}], ",", 
     RowBox[{"{", 
      RowBox[{"500.23108098323064`", ",", "622.1877216277098`"}], "}"}], ",", 
     RowBox[{"{", 
      RowBox[{"474.7713699424821`", ",", "589.7813269042344`"}], "}"}], ",", 
     RowBox[{"{", 
      RowBox[{"450.7903795280945`", ",", "559.3020366632518`"}], "}"}], ",", 
     RowBox[{"{", 
      RowBox[{"428.2055211695297`", ",", "530.6383208812949`"}], "}"}], ",", 
     RowBox[{"{", 
      RowBox[{"406.93853278128154`", ",", "503.6848440852373`"}], "}"}], ",", 
     RowBox[{"{", 
      RowBox[{"386.9152779505275`", ",", "478.3421439633057`"}], "}"}], ",", 
     RowBox[{"{", 
      RowBox[{"368.06555195915644`", ",", "454.51632459298344`"}], "}"}]}], 
    "}"}], ",", 
   RowBox[{"{", 
    RowBox[{
     RowBox[{"{", 
      RowBox[{"2276.855896314919`", ",", "1527.2563696778452`"}], "}"}], ",", 
     RowBox[{"{", 
      RowBox[{"2271.3492512090197`", ",", "1603.2393760563573`"}], "}"}], ",", 
     RowBox[{"{", 
      RowBox[{"2256.998645305768`", ",", "1664.5599824665223`"}], "}"}], ",", 
     RowBox[{"{", 
      RowBox[{"2235.0183462890527`", ",", "1712.7553732923188`"}], "}"}], ",", 
     RowBox[{"{", 
      RowBox[{"2206.4998608441456`", ",", "1749.2275164474195`"}], "}"}], ",", 
     RowBox[{"{", 
      RowBox[{"2172.42294487069`", ",", "1775.2541456886065`"}], "}"}], ",", 
     RowBox[{"{", 
      RowBox[{"2101.1502643942113`", ",", "1769.44417698717`"}], "}"}], ",", 
     RowBox[{"{", 
      RowBox[{"2045.388730008959`", ",", "1768.7116226105754`"}], "}"}], ",", 
     RowBox[{"{", 
      RowBox[{"1974.0352919186953`", ",", "1751.938480204226`"}], "}"}], ",", 
     RowBox[{"{", 
      RowBox[{"1890.2888565556495`", ",", "1704.4839836035426`"}], "}"}], ",", 
     RowBox[{"{", 
      RowBox[{"1815.6134125425997`", ",", "1660.4996260526495`"}], "}"}], ",", 
     RowBox[{"{", 
      RowBox[{"1725.5255369901824`", ",", "1616.0774386751254`"}], "}"}], ",", 
     RowBox[{"{", 
      RowBox[{"1639.8253760416264`", ",", "1571.0311192399677`"}], "}"}], ",", 
     RowBox[{"{", 
      RowBox[{"1558.3510937554238`", ",", "1525.6367028938694`"}], "}"}], ",", 
     RowBox[{"{", 
      RowBox[{"1480.942193946521`", ",", "1480.1372306493358`"}], "}"}], ",", 
     RowBox[{"{", 
      RowBox[{"1407.4401202288464`", ",", "1434.7458847930575`"}], "}"}], ",", 
     RowBox[{"{", 
      RowBox[{"1334.597604133578`", ",", "1387.3413674565709`"}], "}"}], ",", 
     RowBox[{"{", 
      RowBox[{"1265.3525771795175`", ",", "1340.3494396936403`"}], "}"}], ",", 
     RowBox[{"{", 
      RowBox[{"1199.5550436252415`", ",", "1293.9099259596296`"}], "}"}], ",", 
     RowBox[{"{", 
      RowBox[{"1137.0585340649668`", ",", "1248.1428432520588`"}], "}"}], ",", 
     RowBox[{"{", 
      RowBox[{"1080.9143897416398`", ",", "1203.1503893933004`"}], "}"}], ",", 
     RowBox[{"{", 
      RowBox[{"1021.4017044432221`", ",", "1154.3475554354845`"}], "}"}], ",", 
     RowBox[{"{", 
      RowBox[{"965.1729248071097`", ",", "1107.0016607995713`"}], "}"}], ",", 
     RowBox[{"{", 
      RowBox[{"912.0593660421691`", ",", "1061.1285501337734`"}], "}"}], ",", 
     RowBox[{"{", 
      RowBox[{"861.8998710209744`", ",", "1016.7356396538598`"}], "}"}], ",", 
     RowBox[{"{", 
      RowBox[{"814.5405853010852`", ",", "973.8229669845023`"}], "}"}], ",", 
     RowBox[{"{", 
      RowBox[{"769.8347264100557`", ",", "932.3841382065948`"}], "}"}], ",", 
     RowBox[{"{", 
      RowBox[{"727.6423493378679`", ",", "892.4071812060574`"}], "}"}], ",", 
     RowBox[{"{", 
      RowBox[{"687.8301099325217`", ",", "853.8753136569467`"}], "}"}], ",", 
     RowBox[{"{", 
      RowBox[{"650.2710276716207`", ",", "816.7676332714109`"}], "}"}], ",", 
     RowBox[{"{", 
      RowBox[{"616.4831944681937`", ",", "781.0597373057208`"}], "}"}], ",", 
     RowBox[{"{", 
      RowBox[{"582.9679704379596`", ",", "737.8468678998652`"}], "}"}], ",", 
     RowBox[{"{", 
      RowBox[{"551.367615875497`", ",", "697.1748159097624`"}], "}"}], ",", 
     RowBox[{"{", 
      RowBox[{"521.5778202798901`", ",", "658.8988682688941`"}], "}"}], ",", 
     RowBox[{"{", 
      RowBox[{"493.49950848823937`", ",", "622.8821550861976`"}], "}"}], ",", 
     RowBox[{"{", 
      RowBox[{"467.0386190251447`", ",", "588.9952596696312`"}], "}"}], ",", 
     RowBox[{"{", 
      RowBox[{"442.10588773145355`", ",", "557.1158446932131`"}], "}"}], ",", 
     RowBox[{"{", 
      RowBox[{"418.6166370320025`", ",", "527.128294167167`"}], "}"}], ",", 
     RowBox[{"{", 
      RowBox[{"396.4905711255342`", ",", "498.9233708373067`"}], "}"}], ",", 
     RowBox[{"{", 
      RowBox[{"375.65157731018553`", ",", "472.39788861414854`"}], "}"}], ",", 
     RowBox[{"{", 
      RowBox[{"356.0275335989245`", ",", "447.45439961170996`"}], "}"}]}], 
    "}"}], ",", 
   RowBox[{"{", 
    RowBox[{
     RowBox[{"{", 
      RowBox[{"2274.3542246540746`", ",", "1469.88992796186`"}], "}"}], ",", 
     RowBox[{"{", 
      RowBox[{"2277.151960164698`", ",", "1559.9030659641612`"}], "}"}], ",", 
     RowBox[{"{", 
      RowBox[{"2269.9159833989142`", ",", "1633.6610855217332`"}], "}"}], ",", 
     RowBox[{"{", 
      RowBox[{"2253.9807509474704`", ",", "1692.843641777541`"}], "}"}], ",", 
     RowBox[{"{", 
      RowBox[{"2230.547324358784`", ",", "1738.9836799696059`"}], "}"}], ",", 
     RowBox[{"{", 
      RowBox[{"2200.6952568712986`", ",", "1773.479292340784`"}], "}"}], ",", 
     RowBox[{"{", 
      RowBox[{"2130.634497623203`", ",", "1773.493669935102`"}], "}"}], ",", 
     RowBox[{"{", 
      RowBox[{"2076.737164837534`", ",", "1778.5163234183638`"}], "}"}], ",", 
     RowBox[{"{", 
      RowBox[{"2005.7808024682417`", ",", "1765.9988132542858`"}], "}"}], ",", 
     RowBox[{"{", 
      RowBox[{"1921.2101160163365`", ",", "1720.3016545029677`"}], "}"}], ",", 
     RowBox[{"{", 
      RowBox[{"1845.9936464704406`", ",", "1677.9706247781905`"}], "}"}], ",", 
     RowBox[{"{", 
      RowBox[{"1753.9807023029389`", ",", "1634.8884901551537`"}], "}"}], ",", 
     RowBox[{"{", 
      RowBox[{"1666.3583610611167`", ",", "1590.836290630501`"}], "}"}], ",", 
     RowBox[{"{", 
      RowBox[{"1582.9730543878723`", ",", "1546.1285420363674`"}], "}"}], ",", 
     RowBox[{"{", 
      RowBox[{"1503.6714341652114`", ",", "1501.043277514811`"}], "}"}], ",", 
     RowBox[{"{", 
      RowBox[{"1428.301085141029`", ",", "1455.8254704505744`"}], "}"}], ",", 
     RowBox[{"{", 
      RowBox[{"1353.6199756152091`", ",", "1408.3826781580283`"}], "}"}], ",", 
     RowBox[{"{", 
      RowBox[{"1282.5704628914282`", ",", "1361.1668253477146`"}], "}"}], ",", 
     RowBox[{"{", 
      RowBox[{"1215.006250993065`", ",", "1314.3414338284201`"}], "}"}], ",", 
     RowBox[{"{", 
      RowBox[{"1150.7839215073`", ",", "1268.047959147163`"}], "}"}], ",", 
     RowBox[{"{", 
      RowBox[{"1093.1776774418686`", ",", "1222.40796998949`"}], "}"}], ",", 
     RowBox[{"{", 
      RowBox[{"1031.8074020339773`", ",", "1172.5316237627521`"}], "}"}], ",", 
     RowBox[{"{", 
      RowBox[{"973.7953535379274`", ",", "1124.0604777205408`"}], "}"}], ",", 
     RowBox[{"{", 
      RowBox[{"918.9713068684396`", ",", "1077.021568742537`"}], "}"}], ",", 
     RowBox[{"{", 
      RowBox[{"867.1724329191384`", ",", "1031.4322726197424`"}], "}"}], ",", 
     RowBox[{"{", 
      RowBox[{"818.2430983465347`", ",", "987.3014666219788`"}], "}"}], ",", 
     RowBox[{"{", 
      RowBox[{"772.0346568877467`", ",", "944.6305798431822`"}], "}"}], ",", 
     RowBox[{"{", 
      RowBox[{"728.4052344077354`", ",", "903.414541167127`"}], "}"}], ",", 
     RowBox[{"{", 
      RowBox[{"687.2195096048163`", ",", "863.6426338770725`"}], "}"}], ",", 
     RowBox[{"{", 
      RowBox[{"648.3484920607407`", ",", "825.2992651801833`"}], "}"}], ",", 
     RowBox[{"{", 
      RowBox[{"613.4213317185058`", ",", "788.3646582237052`"}], "}"}], ",", 
     RowBox[{"{", 
      RowBox[{"578.7038781407246`", ",", "743.280420978248`"}], "}"}], ",", 
     RowBox[{"{", 
      RowBox[{"545.9572153929112`", ",", "700.8361128548131`"}], "}"}], ",", 
     RowBox[{"{", 
      RowBox[{"515.0749802811479`", ",", "660.8821803154096`"}], "}"}], ",", 
     RowBox[{"{", 
      RowBox[{"485.9560663167904`", ",", "623.2771143057907`"}], "}"}], ",", 
     RowBox[{"{", 
      RowBox[{"458.5044085625741`", ",", "587.8870551605287`"}], "}"}], ",", 
     RowBox[{"{", 
      RowBox[{"432.6287727850322`", ",", "554.585413429515`"}], "}"}], ",", 
     RowBox[{"{", 
      RowBox[{"408.2425493748524`", ",", "523.2525063366083`"}], "}"}], ",", 
     RowBox[{"{", 
      RowBox[{"385.2635524093821`", ",", "493.77520954454303`"}], "}"}], ",", 
     RowBox[{"{", 
      RowBox[{"363.61382415566914`", ",", "466.04662386743803`"}], "}"}], ",", 
     RowBox[{"{", 
      RowBox[{"343.2194452433396`", ",", "439.96575654729895`"}], "}"}]}], 
    "}"}], ",", 
   RowBox[{"{", 
    RowBox[{
     RowBox[{"{", 
      RowBox[{"2240.1398236420573`", ",", "1377.0250848961623`"}], "}"}], ",", 
     RowBox[{"{", 
      RowBox[{"2256.437259332961`", ",", "1486.658750834933`"}], "}"}], ",", 
     RowBox[{"{", 
      RowBox[{"2261.0905775875544`", ",", "1577.9961214859904`"}], "}"}], ",", 
     RowBox[{"{", 
      RowBox[{"2255.587552107896`", ",", "1652.8939884113752`"}], "}"}], ",", 
     RowBox[{"{", 
      RowBox[{"2241.269368525889`", ",", "1713.048321553215`"}], "}"}], ",", 
     RowBox[{"{", 
      RowBox[{"2219.343582590329`", ",", "1760.0071955409185`"}], "}"}], ",", 
     RowBox[{"{", 
      RowBox[{"2153.738641983189`", ",", "1769.408074379342`"}], "}"}], ",", 
     RowBox[{"{", 
      RowBox[{"2104.763073848`", ",", "1783.5119785000825`"}], "}"}], ",", 
     RowBox[{"{", 
      RowBox[{"2036.9457347032403`", ",", "1778.2582888795623`"}], "}"}], ",", 
     RowBox[{"{", 
      RowBox[{"1954.0098019087272`", ",", "1736.9556026705468`"}], "}"}], ",", 
     RowBox[{"{", 
      RowBox[{"1880.5467420225723`", ",", "1698.7237465884464`"}], "}"}], ",", 
     RowBox[{"{", 
      RowBox[{"1788.637043737639`", ",", "1659.2352726522804`"}], "}"}], ",", 
     RowBox[{"{", 
      RowBox[{"1700.9629145796498`", ",", "1618.2488101933232`"}], "}"}], ",", 
     RowBox[{"{", 
      RowBox[{"1617.391207271332`", ",", "1576.1315939285996`"}], "}"}], ",", 
     RowBox[{"{", 
      RowBox[{"1537.7869481790185`", ",", "1533.2097967873015`"}], "}"}], ",", 
     RowBox[{"{", 
      RowBox[{"1462.0142327653411`", ",", "1489.7723226805101`"}], "}"}], ",", 
     RowBox[{"{", 
      RowBox[{"1386.8458437892004`", ",", "1443.7667914667109`"}], "}"}], ",", 
     RowBox[{"{", 
      RowBox[{"1315.237410189915`", ",", "1397.6816372769863`"}], "}"}], ",", 
     RowBox[{"{", 
      RowBox[{"1247.0545052857378`", ",", "1351.7136286374189`"}], "}"}], ",", 
     RowBox[{"{", 
      RowBox[{"1182.1643061986688`", ",", "1306.0344729277822`"}], "}"}], ",", 
     RowBox[{"{", 
      RowBox[{"1124.0860515770364`", ",", "1260.7932427007072`"}], "}"}], ",", 
     RowBox[{"{", 
      RowBox[{"1061.7412268627922`", ",", "1210.7805264802664`"}], "}"}], ",", 
     RowBox[{"{", 
      RowBox[{"1002.7601556525296`", ",", "1162.0437784878523`"}], "}"}], ",", 
     RowBox[{"{", 
      RowBox[{"946.9763753344705`", ",", "1114.6274091459272`"}], "}"}], ",", 
     RowBox[{"{", 
      RowBox[{"894.2302822158417`", ",", "1068.564453791012`"}], "}"}], ",", 
     RowBox[{"{", 
      RowBox[{"844.3689868610454`", ",", "1023.8778848265465`"}], "}"}], ",", 
     RowBox[{"{", 
      RowBox[{"797.246155903129`", ",", "980.5817994355384`"}], "}"}], ",", 
     RowBox[{"{", 
      RowBox[{"752.7218429574423`", ",", "938.6824936535559`"}], "}"}], ",", 
     RowBox[{"{", 
      RowBox[{"710.6623109585926`", ",", "898.1794327094249`"}], "}"}], ",", 
     RowBox[{"{", 
      RowBox[{"670.9398479699739`", ",", "859.0661267209143`"}], "}"}], ",", 
     RowBox[{"{", 
      RowBox[{"635.3055011331126`", ",", "821.3309200773838`"}], "}"}], ",", 
     RowBox[{"{", 
      RowBox[{"599.7763028930603`", ",", "774.719629398267`"}], "}"}], ",", 
     RowBox[{"{", 
      RowBox[{"566.2430881317014`", ",", "730.8196309692321`"}], "}"}], ",", 
     RowBox[{"{", 
      RowBox[{"534.5998278660809`", ",", "689.4787253279901`"}], "}"}], ",", 
     RowBox[{"{", 
      RowBox[{"504.745587626403`", ",", "650.552787660672`"}], "}"}], ",", 
     RowBox[{"{", 
      RowBox[{"476.58433280532336`", ",", "613.905380794331`"}], "}"}], ",", 
     RowBox[{"{", 
      RowBox[{"450.02473627844665`", ",", "579.4073828764085`"}], "}"}], ",", 
     RowBox[{"{", 
      RowBox[{"424.9799889390015`", ",", "546.9366295834916`"}], "}"}], ",", 
     RowBox[{"{", 
      RowBox[{"401.3676136877766`", ",", "516.3775706495398`"}], "}"}], ",", 
     RowBox[{"{", 
      RowBox[{"379.109283327889`", ",", "487.6209404630572`"}], "}"}], ",", 
     RowBox[{"{", 
      RowBox[{"358.1306427344207`", ",", "460.56344244619686`"}], "}"}]}], 
    "}"}], ",", 
   RowBox[{"{", 
    RowBox[{
     RowBox[{"{", 
      RowBox[{"2239.698866193312`", ",", "1313.8868020223017`"}], "}"}], ",", 
     RowBox[{"{", 
      RowBox[{"2267.2251203456744`", ",", "1441.2924512210157`"}], "}"}], ",", 
     RowBox[{"{", 
      RowBox[{"2281.6511747525074`", ",", "1548.4852279301522`"}], "}"}], ",", 
     RowBox[{"{", 
      RowBox[{"2284.606939916681`", ",", "1637.4895233608913`"}], "}"}], ",", 
     RowBox[{"{", 
      RowBox[{"2277.56340200058`", ",", "1710.1555887581799`"}], "}"}], ",", 
     RowBox[{"{", 
      RowBox[{"2261.8465840425342`", ",", "1768.1734625390854`"}], "}"}], ",", 
     RowBox[{"{", 
      RowBox[{"2198.9291350277945`", ",", "1785.5327328750755`"}], "}"}], ",", 
     RowBox[{"{", 
      RowBox[{"2153.3121028634378`", ",", "1807.4416637777704`"}], "}"}], ",", 
     RowBox[{"{", 
      RowBox[{"2087.1062592586713`", ",", "1808.2088784251118`"}], "}"}], ",", 
     RowBox[{"{", 
      RowBox[{"2004.319390524941`", ",", "1770.005396072178`"}], "}"}], ",", 
     RowBox[{"{", 
      RowBox[{"1931.265859882331`", ",", "1734.690691171647`"}], "}"}], ",", 
     RowBox[{"{", 
      RowBox[{"1838.1242573418604`", ",", "1697.701566464937`"}], "}"}], ",", 
     RowBox[{"{", 
      RowBox[{"1749.1649551370647`", ",", "1658.7625652276001`"}], "}"}], ",", 
     RowBox[{"{", 
      RowBox[{"1664.2673350195582`", ",", "1618.287977559452`"}], "}"}], ",", 
     RowBox[{"{", 
      RowBox[{"1583.307525606433`", ",", "1576.6468977490767`"}], "}"}], ",", 
     RowBox[{"{", 
      RowBox[{"1506.1594315671136`", ",", "1534.1673506930965`"}], "}"}], ",", 
     RowBox[{"{", 
      RowBox[{"1429.6044741537153`", ",", "1488.8325849461435`"}], "}"}], ",", 
     RowBox[{"{", 
      RowBox[{"1356.6058619292999`", ",", "1443.163455455404`"}], "}"}], ",", 
     RowBox[{"{", 
      RowBox[{"1287.03579117142`", ",", "1397.3862061705586`"}], "}"}], ",", 
     RowBox[{"{", 
      RowBox[{"1220.7671986426067`", ",", "1351.6993166949105`"}], "}"}], ",", 
     RowBox[{"{", 
      RowBox[{"1161.5761568879498`", ",", "1306.2761520117638`"}], "}"}], ",", 
     RowBox[{"{", 
      RowBox[{"1097.632875409101`", ",", "1255.5609928121266`"}], "}"}], ",", 
     RowBox[{"{", 
      RowBox[{"1037.106497196637`", ",", "1206.030894718675`"}], "}"}], ",", 
     RowBox[{"{", 
      RowBox[{"979.8306340068302`", ",", "1157.7448927555597`"}], "}"}], ",", 
     RowBox[{"{", 
      RowBox[{"925.6455081897111`", ",", "1110.7491403888198`"}], "}"}], ",", 
     RowBox[{"{", 
      RowBox[{"874.3978408035073`", ",", "1065.0783549765147`"}], "}"}], ",", 
     RowBox[{"{", 
      RowBox[{"825.9407229513927`", ",", "1020.7571278728828`"}], "}"}], ",", 
     RowBox[{"{", 
      RowBox[{"780.1334732512114`", ",", "977.8011108364299`"}], "}"}], ",", 
     RowBox[{"{", 
      RowBox[{"736.8414840254809`", ",", "936.218089435195`"}], "}"}], ",", 
     RowBox[{"{", 
      RowBox[{"695.9360584996393`", ",", "896.0089532634229`"}], "}"}], ",", 
     RowBox[{"{", 
      RowBox[{"659.2963955750893`", ",", "857.168571973154`"}], "}"}], ",", 
     RowBox[{"{", 
      RowBox[{"622.6715650230653`", ",", "808.6969839673257`"}], "}"}], ",", 
     RowBox[{"{", 
      RowBox[{"588.0892926267479`", ",", "763.0326191319436`"}], "}"}], ",", 
     RowBox[{"{", 
      RowBox[{"555.4422448859077`", ",", "720.0187877234312`"}], "}"}], ",", 
     RowBox[{"{", 
      RowBox[{"524.6281479447352`", ",", "679.5070454066336`"}], "}"}], ",", 
     RowBox[{"{", 
      RowBox[{"495.549603451047`", ",", "641.3568034853051`"}], "}"}], ",", 
     RowBox[{"{", 
      RowBox[{"468.1139054419582`", ",", "605.4349534309549`"}], "}"}], ",", 
     RowBox[{"{", 
      RowBox[{"442.2328590170655`", ",", "571.6155056150164`"}], "}"}], ",", 
     RowBox[{"{", 
      RowBox[{"417.8226014486827`", ",", "539.7792420931619`"}], "}"}], ",", 
     RowBox[{"{", 
      RowBox[{"394.8034262785259`", ",", "509.8133832402782`"}], "}"}], ",", 
     RowBox[{"{", 
      RowBox[{"373.09961086028125`", ",", "481.61126799543854`"}], "}"}]}], 
    "}"}], ",", 
   RowBox[{"{", 
    RowBox[{
     RowBox[{"{", 
      RowBox[{"2221.648311719686`", ",", "1228.8128037950391`"}], "}"}], ",", 
     RowBox[{"{", 
      RowBox[{"2261.883520790874`", ",", "1375.9220510067607`"}], "}"}], ",", 
     RowBox[{"{", 
      RowBox[{"2287.427761134015`", ",", "1500.7353877426576`"}], "}"}], ",", 
     RowBox[{"{", 
      RowBox[{"2300.0641395275416`", ",", "1605.4576212822194`"}], "}"}], ",", 
     RowBox[{"{", 
      RowBox[{"2301.4036486644745`", ",", "1692.1051793559582`"}], "}"}], ",", 
     RowBox[{"{", 
      RowBox[{"2292.9001944574775`", ",", "1762.521101022101`"}], "}"}], ",", 
     RowBox[{"{", 
      RowBox[{"2233.4024047461207`", ",", "1788.9346228587947`"}], "}"}], ",", 
     RowBox[{"{", 
      RowBox[{"2191.8943416519196`", ",", "1819.7058217958602`"}], "}"}], ",", 
     RowBox[{"{", 
      RowBox[{"2127.903031844051`", ",", "1827.4012285601711`"}], "}"}], ",", 
     RowBox[{"{", 
      RowBox[{"2045.7416712048907`", ",", "1792.9769540478464`"}], "}"}], ",", 
     RowBox[{"{", 
      RowBox[{"1973.5675345057589`", ",", "1761.222291180753`"}], "}"}], ",", 
     RowBox[{"{", 
      RowBox[{"1879.5271874374084`", ",", "1727.323131979765`"}], "}"}], ",", 
     RowBox[{"{", 
      RowBox[{"1789.5898244000964`", ",", "1690.9686560047212`"}], "}"}], ",", 
     RowBox[{"{", 
      RowBox[{"1703.649262252955`", ",", "1652.6244971352098`"}], "}"}], ",", 
     RowBox[{"{", 
      RowBox[{"1621.5945060741105`", ",", "1612.7066407482798`"}], "}"}], ",", 
     RowBox[{"{", 
      RowBox[{"1543.3109207048037`", ",", "1571.585906203878`"}], "}"}], ",", 
     RowBox[{"{", 
      RowBox[{"1465.590101705815`", ",", "1527.2845688922498`"}], "}"}], ",", 
     RowBox[{"{", 
      RowBox[{"1391.404265527326`", ",", "1482.3590468824004`"}], "}"}], ",", 
     RowBox[{"{", 
      RowBox[{"1320.633559244574`", ",", "1437.067964206335`"}], "}"}], ",", 
     RowBox[{"{", 
      RowBox[{"1253.1579133589912`", ",", "1391.6392566571412`"}], "}"}], ",", 
     RowBox[{"{", 
      RowBox[{"1193.02875874882`", ",", "1346.2730607245012`"}], "}"}], ",", 
     RowBox[{"{", 
      RowBox[{"1127.6139605561511`", ",", "1295.0442236463768`"}], "}"}], ",", 
     RowBox[{"{", 
      RowBox[{"1065.6593966571163`", ",", "1244.8897818970945`"}], "}"}], ",", 
     RowBox[{"{", 
      RowBox[{"1006.9994632896378`", ",", "1195.8851091819633`"}], "}"}], ",", 
     RowBox[{"{", 
      RowBox[{"951.4748706175596`", ",", "1148.0910560219818`"}], "}"}], ",", 
     RowBox[{"{", 
      RowBox[{"898.9325667058038`", ",", "1101.5555385201005`"}], "}"}], ",", 
     RowBox[{"{", 
      RowBox[{"849.2256412822062`", ",", "1056.3149801664003`"}], "}"}], ",", 
     RowBox[{"{", 
      RowBox[{"802.2132124960626`", ",", "1012.3956192305013`"}], "}"}], ",", 
     RowBox[{"{", 
      RowBox[{"757.7602995279267`", ",", "969.8146932657`"}], "}"}], ",", 
     RowBox[{"{", 
      RowBox[{"715.7376835917203`", ",", "928.5815113071221`"}], "}"}], ",", 
     RowBox[{"{", 
      RowBox[{"678.1620627861157`", ",", "888.698423478465`"}], "}"}], ",", 
     RowBox[{"{", 
      RowBox[{"640.496534885624`", ",", "838.3687112836924`"}], "}"}], ",", 
     RowBox[{"{", 
      RowBox[{"604.9156182323277`", ",", "790.9410371765916`"}], "}"}], ",", 
     RowBox[{"{", 
      RowBox[{"571.3110180078766`", ",", "746.2543445130759`"}], "}"}], ",", 
     RowBox[{"{", 
      RowBox[{"539.5794397178979`", ",", "704.155982555425`"}], "}"}], ",", 
     RowBox[{"{", 
      RowBox[{"509.62241720331804`", ",", "664.5013146652236`"}], "}"}], ",", 
     RowBox[{"{", 
      RowBox[{"481.346140328631`", ",", "627.1533403628928`"}], "}"}], ",", 
     RowBox[{"{", 
      RowBox[{"454.66128323469457`", ",", "591.9823312236949`"}], "}"}], ",", 
     RowBox[{"{", 
      RowBox[{"429.4828339190208`", ",", "558.8654805169754`"}], "}"}], ",", 
     RowBox[{"{", 
      RowBox[{"405.72992579733545`", ",", "527.6865664418183`"}], "}"}], ",", 
     RowBox[{"{", 
      RowBox[{"383.32567180207116`", ",", "498.3356287638271`"}], "}"}]}], 
    "}"}], ",", 
   RowBox[{"{", 
    RowBox[{
     RowBox[{"{", 
      RowBox[{"2155.438191392477`", ",", "1090.9546192169564`"}], "}"}], ",", 
     RowBox[{"{", 
      RowBox[{"2212.5575277053485`", ",", "1262.42526706048`"}], "}"}], ",", 
     RowBox[{"{", 
      RowBox[{"2253.0578962456766`", ",", "1409.1457698546365`"}], "}"}], ",", 
     RowBox[{"{", 
      RowBox[{"2278.901854590067`", ",", "1533.5294836438497`"}], "}"}], ",", 
     RowBox[{"{", 
      RowBox[{"2291.8646642494496`", ",", "1637.7850806674269`"}], "}"}], ",", 
     RowBox[{"{", 
      RowBox[{"2293.550532423482`", ",", "1723.9327521737432`"}], "}"}], ",", 
     RowBox[{"{", 
      RowBox[{"2240.015665112718`", ",", "1762.3325756650265`"}], "}"}], ",", 
     RowBox[{"{", 
      RowBox[{"2205.0482504579904`", ",", "1804.7256999177498`"}], "}"}], ",", 
     RowBox[{"{", 
      RowBox[{"2145.4242628614247`", ",", "1821.8273300237124`"}], "}"}], ",", 
     RowBox[{"{", 
      RowBox[{"2065.7935956943693`", ",", "1793.305054314149`"}], "}"}], ",", 
     RowBox[{"{", 
      RowBox[{"1996.293106545374`", ",", "1767.08965204179`"}], "}"}], ",", 
     RowBox[{"{", 
      RowBox[{"1902.9059818056594`", ",", "1738.1076462523415`"}], "}"}], ",", 
     RowBox[{"{", 
      RowBox[{"1813.4257010534711`", ",", "1706.0186571585873`"}], "}"}], ",", 
     RowBox[{"{", 
      RowBox[{"1727.7691882658437`", ",", "1671.350881128521`"}], "}"}], ",", 
     RowBox[{"{", 
      RowBox[{"1645.8463603609944`", ",", "1634.5775770161817`"}], "}"}], ",", 
     RowBox[{"{", 
      RowBox[{"1567.5614874209114`", ",", "1596.1219657798902`"}], "}"}], ",", 
     RowBox[{"{", 
      RowBox[{"1489.723237048458`", ",", "1554.0542382034273`"}], "}"}], ",", 
     RowBox[{"{", 
      RowBox[{"1415.3192238480042`", ",", "1510.9745980559328`"}], "}"}], ",", 
     RowBox[{"{", 
      RowBox[{"1344.2434654794415`", ",", "1467.1816548593997`"}], "}"}], ",", 
     RowBox[{"{", 
      RowBox[{"1276.3883698006466`", ",", "1422.9398341236156`"}], "}"}], ",", 
     RowBox[{"{", 
      RowBox[{"1216.104382181582`", ",", "1378.482547511965`"}], "}"}], ",", 
     RowBox[{"{", 
      RowBox[{"1149.905997215661`", ",", "1327.4940534731013`"}], "}"}], ",", 
     RowBox[{"{", 
      RowBox[{"1087.1596591964244`", ",", "1277.4071448364484`"}], "}"}], ",", 
     RowBox[{"{", 
      RowBox[{"1027.7043616386582`", ",", "1228.318420023701`"}], "}"}], ",", 
     RowBox[{"{", 
      RowBox[{"971.3848358553714`", ",", "1180.3079403836273`"}], "}"}], ",", 
     RowBox[{"{", 
      RowBox[{"918.0515311122708`", ",", "1133.4409900085484`"}], "}"}], ",", 
     RowBox[{"{", 
      RowBox[{"867.5605696685434`", ",", "1087.769674942916`"}], "}"}], ",", 
     RowBox[{"{", 
      RowBox[{"819.7736803124699`", ",", "1043.3343753772442`"}], "}"}], ",", 
     RowBox[{"{", 
      RowBox[{"774.5581136181154`", ",", "1000.1650633191057`"}], "}"}], ",", 
     RowBox[{"{", 
      RowBox[{"731.7865418021702`", ",", "958.2824972190629`"}], "}"}], ",", 
     RowBox[{"{", 
      RowBox[{"693.6249298745806`", ",", "917.6993040945708`"}], "}"}], ",", 
     RowBox[{"{", 
      RowBox[{"655.2327946762271`", ",", "865.7691553686054`"}], "}"}], ",", 
     RowBox[{"{", 
      RowBox[{"618.9435526101515`", ",", "816.8157290082345`"}], "}"}], ",", 
     RowBox[{"{", 
      RowBox[{"584.6497217868582`", ",", "770.6751407311112`"}], "}"}], ",", 
     RowBox[{"{", 
      RowBox[{"552.248630374088`", ",", "727.1919568793128`"}], "}"}], ",", 
     RowBox[{"{", 
      RowBox[{"521.6422663344529`", ",", "686.2188091719636`"}], "}"}], ",", 
     RowBox[{"{", 
      RowBox[{"492.7371247981355`", ",", "647.6160222600138`"}], "}"}], ",", 
     RowBox[{"{", 
      RowBox[{"465.44405413061395`", ",", "611.2512541648885`"}], "}"}], ",", 
     RowBox[{"{", 
      RowBox[{"439.6781016206987`", ",", "576.9991496096991`"}], "}"}], ",", 
     RowBox[{"{", 
      RowBox[{"415.35835958972893`", ",", "544.7410061876835`"}], "}"}], ",", 
     RowBox[{"{", 
      RowBox[{"392.4078126131244`", ",", "514.3644532576072`"}], "}"}]}], 
    "}"}], ",", 
   RowBox[{"{", 
    RowBox[{
     RowBox[{"{", 
      RowBox[{"2102.7767980436947`", ",", "961.7014423021792`"}], "}"}], ",", 
     RowBox[{"{", 
      RowBox[{"2176.166576585565`", ",", "1157.435737548878`"}], "}"}], ",", 
     RowBox[{"{", 
      RowBox[{"2231.034650252952`", ",", "1325.9546048994362`"}], "}"}], ",", 
     RowBox[{"{", 
      RowBox[{"2269.5218205199126`", ",", "1469.880750030341`"}], "}"}], ",", 
     RowBox[{"{", 
      RowBox[{"2293.5664998215925`", ",", "1591.6159021278781`"}], "}"}], ",", 
     RowBox[{"{", 
      RowBox[{"2304.922158372763`", ",", "1693.3582190814395`"}], "}"}], ",", 
     RowBox[{"{", 
      RowBox[{"2256.649451885258`", ",", "1743.4591960099297`"}], "}"}], ",", 
     RowBox[{"{", 
      RowBox[{"2227.6626068462483`", ",", "1797.2647751386285`"}], "}"}], ",", 
     RowBox[{"{", 
      RowBox[{"2171.7879570147143`", ",", "1823.5023287004933`"}], "}"}], ",", 
     RowBox[{"{", 
      RowBox[{"2094.027299692234`", ",", "1800.4539885337053`"}], "}"}], ",", 
     RowBox[{"{", 
      RowBox[{"2026.6263197745884`", ",", "1779.4014360716756`"}], "}"}], ",", 
     RowBox[{"{", 
      RowBox[{"1933.248827256939`", ",", "1754.9872048880388`"}], "}"}], ",", 
     RowBox[{"{", 
      RowBox[{"1843.6323098505418`", ",", "1726.8331637129886`"}], "}"}], ",", 
     RowBox[{"{", 
      RowBox[{"1757.712764122478`", ",", "1695.5287592960576`"}], "}"}], ",", 
     RowBox[{"{", 
      RowBox[{"1675.4173130962536`", ",", "1661.6033271862161`"}], "}"}], ",", 
     RowBox[{"{", 
      RowBox[{"1596.665728186088`", ",", "1625.5313972805488`"}], "}"}], ",", 
     RowBox[{"{", 
      RowBox[{"1518.2806222012023`", ",", "1585.4300771118797`"}], "}"}], ",", 
     RowBox[{"{", 
      RowBox[{"1443.262135414645`", ",", "1543.942442404892`"}], "}"}], ",", 
     RowBox[{"{", 
      RowBox[{"1371.5155170787784`", ",", "1501.4062511077973`"}], "}"}], ",", 
     RowBox[{"{", 
      RowBox[{"1302.9432277644391`", ",", "1458.121650656487`"}], "}"}], ",", 
     RowBox[{"{", 
      RowBox[{"1242.2123581535907`", ",", "1414.354622695586`"}], "}"}], ",", 
     RowBox[{"{", 
      RowBox[{"1174.9224090105108`", ",", "1363.3691455454555`"}], "}"}], ",", 
     RowBox[{"{", 
      RowBox[{"1111.1007079208084`", ",", "1313.1254733709447`"}], "}"}], ",", 
     RowBox[{"{", 
      RowBox[{"1050.5888790340814`", ",", "1263.7406099615746`"}], "}"}], ",", 
     RowBox[{"{", 
      RowBox[{"993.2338682859663`", ",", "1215.313069055317`"}], "}"}], ",", 
     RowBox[{"{", 
      RowBox[{"938.8879666534012`", ",", "1167.9248000526222`"}], "}"}], ",", 
     RowBox[{"{", 
      RowBox[{"887.4088044621167`", ",", "1121.6429399394056`"}], "}"}], ",", 
     RowBox[{"{", 
      RowBox[{"838.6593206687867`", ",", "1076.5214060147846`"}], "}"}], ",", 
     RowBox[{"{", 
      RowBox[{"792.5077106335466`", ",", "1032.6023428445842`"}], "}"}], ",", 
     RowBox[{"{", 
      RowBox[{"748.8273555292435`", ",", "989.9174357786869`"}], "}"}], ",", 
     RowBox[{"{", 
      RowBox[{"709.9425912319257`", ",", "948.489102372032`"}], "}"}], ",", 
     RowBox[{"{", 
      RowBox[{"670.6873181003557`", ",", "894.7616923203568`"}], "}"}], ",", 
     RowBox[{"{", 
      RowBox[{"633.563823875973`", ",", "844.1001845683659`"}], "}"}], ",", 
     RowBox[{"{", 
      RowBox[{"598.4645943280902`", ",", "796.3367707261714`"}], "}"}], ",", 
     RowBox[{"{", 
      RowBox[{"565.2868034752246`", ",", "751.3122224194667`"}], "}"}], ",", 
     RowBox[{"{", 
      RowBox[{"533.9321794622447`", ",", "708.8755059674804`"}], "}"}], ",", 
     RowBox[{"{", 
      RowBox[{"504.306866485369`", ",", "668.8834093228797`"}], "}"}], ",", 
     RowBox[{"{", 
      RowBox[{"476.32128396446205`", ",", "631.2001814263458`"}], "}"}], ",", 
     RowBox[{"{", 
      RowBox[{"449.8899840127269`", ",", "595.6971840470233`"}], "}"}], ",", 
     RowBox[{"{", 
      RowBox[{"424.93150812166823`", ",", "562.2525561106831`"}], "}"}], ",", 
     RowBox[{"{", 
      RowBox[{"401.3682438590731`", ",", "530.7508904570604`"}], "}"}]}], 
    "}"}], ",", 
   RowBox[{"{", 
    RowBox[{
     RowBox[{"{", 
      RowBox[{"2031.4949878828465`", ",", "808.5430126244573`"}], "}"}], ",", 
     RowBox[{"{", 
      RowBox[{"2123.037698029385`", ",", "1030.9749757248937`"}], "}"}], ",", 
     RowBox[{"{", 
      RowBox[{"2193.992907449753`", ",", "1223.524353711744`"}], "}"}], ",", 
     RowBox[{"{", 
      RowBox[{"2246.6926425820247`", ",", "1389.0383292638235`"}], "}"}], ",", 
     RowBox[{"{", 
      RowBox[{"2283.2504685945514`", ",", "1530.125753848317`"}], "}"}], ",", 
     RowBox[{"{", 
      RowBox[{"2305.58021231585`", ",", "1649.1758261548002`"}], "}"}], ",", 
     RowBox[{"{", 
      RowBox[{"2263.541119989215`", ",", "1712.3937005363332`"}], "}"}], ",", 
     RowBox[{"{", 
      RowBox[{"2241.528016760727`", ",", "1778.979707094768`"}], "}"}], ",", 
     RowBox[{"{", 
      RowBox[{"2190.214955753133`", ",", "1815.5371099627737`"}], "}"}], ",", 
     RowBox[{"{", 
      RowBox[{"2114.9808190119247`", ",", "1798.8678872458004`"}], "}"}], ",", 
     RowBox[{"{", 
      RowBox[{"2050.326535103087`", ",", "1783.8367421040803`"}], "}"}], ",", 
     RowBox[{"{", 
      RowBox[{"1957.4374102000984`", ",", "1764.7835327983757`"}], "}"}], ",", 
     RowBox[{"{", 
      RowBox[{"1868.1299836930775`", ",", "1741.2906788898326`"}], "}"}], ",", 
     RowBox[{"{", 
      RowBox[{"1782.3615410097718`", ",", "1714.0140040477509`"}], "}"}], ",", 
     RowBox[{"{", 
      RowBox[{"1700.0784884728491`", ",", "1683.543679780836`"}], "}"}], ",", 
     RowBox[{"{", 
      RowBox[{"1621.2180450723026`", ",", "1650.4099618932705`"}], "}"}], ",", 
     RowBox[{"{", 
      RowBox[{"1542.6185918168667`", ",", "1612.7809726967862`"}], "}"}], ",", 
     RowBox[{"{", 
      RowBox[{"1467.2945016846734`", ",", "1573.346460801622`"}], "}"}], ",", 
     RowBox[{"{", 
      RowBox[{"1395.163853503138`", ",", "1532.4868568266083`"}], "}"}], ",", 
     RowBox[{"{", 
      RowBox[{"1326.1406560155428`", ",", "1490.5412967689954`"}], "}"}], ",", 
     RowBox[{"{", 
      RowBox[{"1265.2312732635855`", ",", "1447.8113591045785`"}], "}"}], ",", 
     RowBox[{"{", 
      RowBox[{"1197.0578339697604`", ",", "1397.1124990581247`"}], "}"}], ",", 
     RowBox[{"{", 
      RowBox[{"1132.3548825339894`", ",", "1346.9695595374633`"}], "}"}], ",", 
     RowBox[{"{", 
      RowBox[{"1070.9675636193624`", ",", "1297.5220660351442`"}], "}"}], ",", 
     RowBox[{"{", 
      RowBox[{"1012.745874501803`", ",", "1248.8889418019426`"}], "}"}], ",", 
     RowBox[{"{", 
      RowBox[{"957.5447343089945`", ",", "1201.170610814299`"}], "}"}], ",", 
     RowBox[{"{", 
      RowBox[{"905.2240203473921`", ",", "1154.4509129921735`"}], "}"}], ",", 
     RowBox[{"{", 
      RowBox[{"855.6485757569517`", ",", "1108.7988473171208`"}], "}"}], ",", 
     RowBox[{"{", 
      RowBox[{"808.6881923021228`", ",", "1064.2701572478636`"}], "}"}], ",", 
     RowBox[{"{", 
      RowBox[{"764.2175717163609`", ",", "1020.9087716761751`"}], "}"}], ",", 
     RowBox[{"{", 
      RowBox[{"724.7308876919142`", ",", "978.7481136019942`"}], "}"}], ",", 
     RowBox[{"{", 
      RowBox[{"684.7144730776799`", ",", "923.2609842177808`"}], "}"}], ",", 
     RowBox[{"{", 
      RowBox[{"646.8516332594118`", ",", "870.9260074794147`"}], "}"}], ",", 
     RowBox[{"{", 
      RowBox[{"611.0352918554836`", ",", "821.5716525478747`"}], "}"}], ",", 
     RowBox[{"{", 
      RowBox[{"577.1629093562533`", ",", "775.0350857543326`"}], "}"}], ",", 
     RowBox[{"{", 
      RowBox[{"545.136366874578`", ",", "731.1617858188183`"}], "}"}], ",", 
     RowBox[{"{", 
      RowBox[{"514.8618442675106`", ",", "689.8051707727427`"}], "}"}], ",", 
     RowBox[{"{", 
      RowBox[{"486.2496939683788`", ",", "650.8262368058877`"}], "}"}], ",", 
     RowBox[{"{", 
      RowBox[{"459.21431171088807`", ",", "614.09320917277`"}], "}"}], ",", 
     RowBox[{"{", 
      RowBox[{"433.67400518206705`", ",", "579.4812052163634`"}], "}"}], ",", 
     RowBox[{"{", 
      RowBox[{"409.5508615126819`", ",", "546.8719095016932`"}], "}"}]}], 
    "}"}], ",", 
   RowBox[{"{", 
    RowBox[{
     RowBox[{"{", 
      RowBox[{"1939.6426269656154`", ",", "629.1645425562392`"}], "}"}], ",", 
     RowBox[{"{", 
      RowBox[{"2051.360407507815`", ",", "880.9058990183021`"}], "}"}], ",", 
     RowBox[{"{", 
      RowBox[{"2140.2522533710794`", ",", "1099.8833811490776`"}], "}"}], ",", 
     RowBox[{"{", 
      RowBox[{"2208.8550320219115`", ",", "1289.1845590929465`"}], "}"}], ",", 
     RowBox[{"{", 
      RowBox[{"2259.470057252646`", ",", "1451.640208396857`"}], "}"}], ",", 
     RowBox[{"{", 
      RowBox[{"2294.1831618453493`", ",", "1589.8443351096953`"}], "}"}], ",", 
     RowBox[{"{", 
      RowBox[{"2259.4319315793186`", ",", "1667.708301575488`"}], "}"}], ",", 
     RowBox[{"{", 
      RowBox[{"2245.4706479170377`", ",", "1748.5534748993432`"}], "}"}], ",", 
     RowBox[{"{", 
      RowBox[{"2199.6043122801066`", ",", "1796.7131839685162`"}], "}"}], ",", 
     RowBox[{"{", 
      RowBox[{"2127.6156775763093`", ",", "1787.4078896360948`"}], "}"}], ",", 
     RowBox[{"{", 
      RowBox[{"2066.417318174834`", ",", "1779.3333356243525`"}], "}"}], ",", 
     RowBox[{"{", 
      RowBox[{"1974.5458260597443`", ",", "1766.5066265679916`"}], "}"}], ",", 
     RowBox[{"{", 
      RowBox[{"1886.041063223348`", ",", "1748.4688274042055`"}], "}"}], ",", 
     RowBox[{"{", 
      RowBox[{"1800.8838938620006`", ",", "1725.9475397061274`"}], "}"}], ",", 
     RowBox[{"{", 
      RowBox[{"1719.0421590937344`", ",", "1699.5987895720136`"}], "}"}], ",", 
     RowBox[{"{", 
      RowBox[{"1640.47254626415`", ",", "1670.0132206980347`"}], "}"}], ",", 
     RowBox[{"{", 
      RowBox[{"1562.0311019710125`", ",", "1635.414299578239`"}], "}"}], ",", 
     RowBox[{"{", 
      RowBox[{"1486.748212863466`", ",", "1598.542467047061`"}], "}"}], ",", 
     RowBox[{"{", 
      RowBox[{"1414.5564585086395`", ",", "1559.824556732136`"}], "}"}], ",", 
     RowBox[{"{", 
      RowBox[{"1345.3829634744452`", ",", "1519.6421542312241`"}], "}"}], ",", 
     RowBox[{"{", 
      RowBox[{"1284.597529004228`", ",", "1478.3356450128886`"}], "}"}], ",", 
     RowBox[{"{", 
      RowBox[{"1215.7782088057015`", ",", "1428.2417488106034`"}], "}"}], ",", 
     RowBox[{"{", 
      RowBox[{"1150.4162783169468`", ",", "1378.489570162178`"}], "}"}], ",", 
     RowBox[{"{", 
      RowBox[{"1088.361341557912`", ",", "1329.2434061887125`"}], "}"}], ",", 
     RowBox[{"{", 
      RowBox[{"1029.4673325989488`", ",", "1280.6446728219598`"}], "}"}], ",", 
     RowBox[{"{", 
      RowBox[{"973.5926334703354`", ",", "1232.8141967695992`"}], "}"}], ",", 
     RowBox[{"{", 
      RowBox[{"920.6001550932187`", ",", "1185.8543049804312`"}], "}"}], ",", 
     RowBox[{"{", 
      RowBox[{"870.3573857888714`", ",", "1139.8507283640538`"}], "}"}], ",", 
     RowBox[{"{", 
      RowBox[{"822.73641146915`", ",", "1094.8743351869143`"}], "}"}], ",", 
     RowBox[{"{", 
      RowBox[{"777.6139111973198`", ",", "1050.9827083377586`"}], "}"}], ",", 
     RowBox[{"{", 
      RowBox[{"737.6661591757438`", ",", "1008.2215795218035`"}], "}"}], ",", 
     RowBox[{"{", 
      RowBox[{"697.0084609620162`", ",", "951.0256868720908`"}], "}"}], ",", 
     RowBox[{"{", 
      RowBox[{"658.5181310015914`", ",", "897.0646421416877`"}], "}"}], ",", 
     RowBox[{"{", 
      RowBox[{"622.0890413816687`", ",", "846.1634156016562`"}], "}"}], ",", 
     RowBox[{"{", 
      RowBox[{"587.6194188875579`", ",", "798.1557795799363`"}], "}"}], ",", 
     RowBox[{"{", 
      RowBox[{"555.0117483399381`", ",", "752.8839247380147`"}], "}"}], ",", 
     RowBox[{"{", 
      RowBox[{"524.1726685428293`", ",", "710.1980874870742`"}], "}"}], ",", 
     RowBox[{"{", 
      RowBox[{"495.0128623263299`", ",", "669.9561888315638`"}], "}"}], ",", 
     RowBox[{"{", 
      RowBox[{"467.4469419979687`", ",", "632.0234848354667`"}], "}"}], ",", 
     RowBox[{"{", 
      RowBox[{"441.39333136287496`", ",", "596.2722288247605`"}], "}"}], ",", 
     RowBox[{"{", 
      RowBox[{"416.7741453342951`", ",", "562.581345368586`"}], "}"}]}], 
    "}"}], ",", 
   RowBox[{"{", 
    RowBox[{
     RowBox[{"{", 
      RowBox[{"1873.270901695543`", ",", "469.22740371412374`"}], "}"}], ",", 
     RowBox[{"{", 
      RowBox[{"2003.7477764567664`", ",", "749.492445559393`"}], "}"}], ",", 
     RowBox[{"{", 
      RowBox[{"2109.2409727593076`", ",", "994.1486570501461`"}], "}"}], ",", 
     RowBox[{"{", 
      RowBox[{"2192.4871350804106`", ",", "1206.521384491037`"}], "}"}], ",", 
     RowBox[{"{", 
      RowBox[{"2255.9706194591477`", ",", "1389.6609792472232`"}], "}"}], ",", 
     RowBox[{"{", 
      RowBox[{"2301.9448879032234`", ",", "1546.3641413065131`"}], "}"}], ",", 
     RowBox[{"{", 
      RowBox[{"2273.1748302073606`", ",", "1638.075228418526`"}], "}"}], ",", 
     RowBox[{"{", 
      RowBox[{"2266.164746869087`", ",", "1732.5072564909897`"}], "}"}], ",", 
     RowBox[{"{", 
      RowBox[{"2224.6054894730323`", ",", "1791.5543600802005`"}], "}"}], ",", 
     RowBox[{"{", 
      RowBox[{"2154.6999339342224`", ",", "1788.734742970062`"}], "}"}], ",", 
     RowBox[{"{", 
      RowBox[{"2095.9280269268825`", ",", "1786.8288542007801`"}], "}"}], ",", 
     RowBox[{"{", 
      RowBox[{"2003.9850713657108`", ",", "1779.4989610677094`"}], "}"}], ",", 
     RowBox[{"{", 
      RowBox[{"1915.278642355598`", ",", "1766.2329018451283`"}], "}"}], ",", 
     RowBox[{"{", 
      RowBox[{"1829.806522665696`", ",", "1747.8267215546148`"}], "}"}], ",", 
     RowBox[{"{", 
      RowBox[{"1747.5518534211164`", ",", "1724.9992310615708`"}], "}"}], ",", 
     RowBox[{"{", 
      RowBox[{"1668.485139488891`", ",", "1698.398634568036`"}], "}"}], ",", 
     RowBox[{"{", 
      RowBox[{"1589.4748879844005`", ",", "1666.3011375020537`"}], "}"}], ",", 
     RowBox[{"{", 
      RowBox[{"1513.5627047350613`", ",", "1631.495471249676`"}], "}"}], ",", 
     RowBox[{"{", 
      RowBox[{"1440.691253719996`", ",", "1594.4526573763694`"}], "}"}], ",", 
     RowBox[{"{", 
      RowBox[{"1370.79670730954`", ",", "1555.594687088766`"}], "}"}], ",", 
     RowBox[{"{", 
      RowBox[{"1309.6328163262758`", ",", "1515.2988657414157`"}], "}"}], ",", 
     RowBox[{"{", 
      RowBox[{"1239.6573288981385`", ",", "1465.3859554387932`"}], "}"}], ",", 
     RowBox[{"{", 
      RowBox[{"1173.1666217260802`", ",", "1415.6271721842415`"}], "}"}], ",", 
     RowBox[{"{", 
      RowBox[{"1110.0115390027697`", ",", "1366.209767090131`"}], "}"}], ",", 
     RowBox[{"{", 
      RowBox[{"1050.0469880608478`", ",", "1317.295965593309`"}], "}"}], ",", 
     RowBox[{"{", 
      RowBox[{"993.1320857172389`", ",", "1269.0254378649608`"}], "}"}], ",", 
     RowBox[{"{", 
      RowBox[{"939.1302651663589`", ",", "1221.5175528270252`"}], "}"}], ",", 
     RowBox[{"{", 
      RowBox[{"887.9093481719697`", ",", "1174.8734335638956`"}], "}"}], ",", 
     RowBox[{"{", 
      RowBox[{"839.3415868391482`", ",", "1129.177830511176`"}], "}"}], ",", 
     RowBox[{"{", 
      RowBox[{"793.3036788214495`", ",", "1084.50082750517`"}], "}"}], ",", 
     RowBox[{"{", 
      RowBox[{"752.6646440879556`", ",", "1040.8993945785853`"}], "}"}], ",", 
     RowBox[{"{", 
      RowBox[{"711.1414015074104`", ",", "981.6968218534707`"}], "}"}], ",", 
     RowBox[{"{", 
      RowBox[{"671.8170506749786`", ",", "925.8342765850543`"}], "}"}], ",", 
     RowBox[{"{", 
      RowBox[{"634.5850029079302`", ",", "873.1315140480226`"}], "}"}], ",", 
     RowBox[{"{", 
      RowBox[{"599.3429541763676`", ",", "823.4173283963535`"}], "}"}], ",", 
     RowBox[{"{", 
      RowBox[{"565.9927991221216`", ",", "776.5291598145054`"}], "}"}], ",", 
     RowBox[{"{", 
      RowBox[{"534.4405366327098`", ",", "732.3127130307939`"}], "}"}], ",", 
     RowBox[{"{", 
      RowBox[{"504.59616854311`", ",", "690.6215874873517`"}], "}"}], ",", 
     RowBox[{"{", 
      RowBox[{"476.37359286116407`", ",", "651.3169193663948`"}], "}"}], ",", 
     RowBox[{"{", 
      RowBox[{"449.6904927523783`", ",", "614.2670355898811`"}], "}"}], ",", 
     RowBox[{"{", 
      RowBox[{"424.46822237526817`", ",", "579.3471198371565`"}], "}"}]}], 
    "}"}], ",", 
   RowBox[{"{", 
    RowBox[{
     RowBox[{"{", 
      RowBox[{"1791.0119100079028`", ",", "286.946982026619`"}], "}"}], ",", 
     RowBox[{"{", 
      RowBox[{"1941.9632924958332`", ",", "598.1248794645303`"}], "}"}], ",", 
     RowBox[{"{", 
      RowBox[{"2065.621410316059`", ",", "870.6497304850673`"}], "}"}], ",", 
     RowBox[{"{", 
      RowBox[{"2164.9348753013937`", ",", "1108.0994698474933`"}], "}"}], ",", 
     RowBox[{"{", 
      RowBox[{"2242.582353737528`", ",", "1313.7578135607828`"}], "}"}], ",", 
     RowBox[{"{", 
      RowBox[{"2300.9953494874844`", ",", "1490.6369876571116`"}], "}"}], ",", 
     RowBox[{"{", 
      RowBox[{"2279.0116726636525`", ",", "1597.543154311783`"}], "}"}], ",", 
     RowBox[{"{", 
      RowBox[{"2279.8160925557095`", ",", "1706.8832004595088`"}], "}"}], ",", 
     RowBox[{"{", 
      RowBox[{"2243.235280991694`", ",", "1777.9431083508798`"}], "}"}], ",", 
     RowBox[{"{", 
      RowBox[{"2175.9207033258317`", ",", "1782.4208467267035`"}], "}"}], ",", 
     RowBox[{"{", 
      RowBox[{"2120.0964217935534`", ",", "1787.4630091942354`"}], "}"}], ",", 
     RowBox[{"{", 
      RowBox[{"2028.4200989956207`", ",", "1786.3522395223827`"}], "}"}], ",", 
     RowBox[{"{", 
      RowBox[{"1939.8301839928208`", ",", "1778.5192654996545`"}], "}"}], ",", 
     RowBox[{"{", 
      RowBox[{"1854.3424140665875`", ",", "1764.8331667520624`"}], "}"}], ",", 
     RowBox[{"{", 
      RowBox[{"1771.9562245850584`", ",", "1746.0798095966402`"}], "}"}], ",", 
     RowBox[{"{", 
      RowBox[{"1692.6568908977206`", ",", "1722.9689299683205`"}], "}"}], ",", 
     RowBox[{"{", 
      RowBox[{"1613.3262929150387`", ",", "1693.8331637174306`"}], "}"}], ",", 
     RowBox[{"{", 
      RowBox[{"1537.018127965066`", ",", "1661.5129630288402`"}], "}"}], ",", 
     RowBox[{"{", 
      RowBox[{"1463.6859776485753`", ",", "1626.5267237588432`"}], "}"}], ",", 
     RowBox[{"{", 
      RowBox[{"1393.2758571712839`", ",", "1589.3398014446666`"}], "}"}], ",", 
     RowBox[{"{", 
      RowBox[{"1331.9521583162914`", ",", "1550.369167659369`"}], "}"}], ",", 
     RowBox[{"{", 
      RowBox[{"1260.9752448658492`", ",", "1500.8842481211896`"}], "}"}], ",", 
     RowBox[{"{", 
      RowBox[{"1193.5023883875474`", ",", "1451.3429176068512`"}], "}"}], ",", 
     RowBox[{"{", 
      RowBox[{"1129.3860160299664`", ",", "1401.9572222567222`"}], "}"}], ",", 
     RowBox[{"{", 
      RowBox[{"1068.482345061766`", ",", "1352.9119023873418`"}], "}"}], ",", 
     RowBox[{"{", 
      RowBox[{"1010.6515567017072`", ",", "1304.367050747358`"}], "}"}], ",", 
     RowBox[{"{", 
      RowBox[{"955.757928194866`", ",", "1256.4605398686099`"}], "}"}], ",", 
     RowBox[{"{", 
      RowBox[{"903.6699280580347`", ",", "1209.3102373734146`"}], "}"}], ",", 
     RowBox[{"{", 
      RowBox[{"854.2602789369048`", ",", "1163.0160266164012`"}], "}"}], ",", 
     RowBox[{"{", 
      RowBox[{"807.4059920802874`", ",", "1117.6616486690855`"}], "}"}], ",", 
     RowBox[{"{", 
      RowBox[{"766.1824257368094`", ",", "1073.3163803912648`"}], "}"}], ",", 
     RowBox[{"{", 
      RowBox[{"723.8809144860002`", ",", "1012.1156649766331`"}], "}"}], ",", 
     RowBox[{"{", 
      RowBox[{"683.8048302313409`", ",", "954.3602505773974`"}], "}"}], ",", 
     RowBox[{"{", 
      RowBox[{"645.8473756517437`", ",", "899.8646015618192`"}], "}"}], ",", 
     RowBox[{"{", 
      RowBox[{"609.9059583279086`", ",", "848.4524694679999`"}], "}"}], ",", 
     RowBox[{"{", 
      RowBox[{"575.8821154966599`", ",", "799.9564897166492`"}], "}"}], ",", 
     RowBox[{"{", 
      RowBox[{"543.6814293488319`", ",", "754.217790041218`"}], "}"}], ",", 
     RowBox[{"{", 
      RowBox[{"513.213434525479`", ",", "711.0856109235642`"}], "}"}], ",", 
     RowBox[{"{", 
      RowBox[{"484.3915192841023`", ",", "670.4169382283458`"}], "}"}], ",", 
     RowBox[{"{", 
      RowBox[{"457.13282164107477`", ",", "632.076148146306`"}], "}"}], ",", 
     RowBox[{"{", 
      RowBox[{"431.3581216465045`", ",", "595.9346644840039`"}], "}"}]}], 
    "}"}], ",", 
   RowBox[{"{", 
    RowBox[{
     RowBox[{"{", 
      RowBox[{"1634.2823077931162`", ",", "23.29446824931074`"}], "}"}], ",", 
     RowBox[{"{", 
      RowBox[{"1811.7150354510422`", ",", "372.1123046352359`"}], "}"}], ",", 
     RowBox[{"{", 
      RowBox[{"1959.0822120565526`", ",", "678.7194889394577`"}], "}"}], ",", 
     RowBox[{"{", 
      RowBox[{"2079.579114832646`", ",", "946.9840452745057`"}], "}"}], ",", 
     RowBox[{"{", 
      RowBox[{"2176.1108665040383`", ",", "1180.4578952482807`"}], "}"}], ",", 
     RowBox[{"{", 
      RowBox[{"2251.316792103412`", ",", "1382.4011566713516`"}], "}"}], ",", 
     RowBox[{"{", 
      RowBox[{"2239.852986760955`", ",", "1508.8160938601195`"}], "}"}], ",", 
     RowBox[{"{", 
      RowBox[{"2252.06089040425`", ",", "1637.1425913897801`"}], "}"}], ",", 
     RowBox[{"{", 
      RowBox[{"2223.650604811197`", ",", "1723.8927548207193`"}], "}"}], ",", 
     RowBox[{"{", 
      RowBox[{"2161.766431611477`", ",", "1738.8320156183372`"}], "}"}], ",", 
     RowBox[{"{", 
      RowBox[{"2111.578305707215`", ",", "1753.78678907831`"}], "}"}], ",", 
     RowBox[{"{", 
      RowBox[{"2022.5082429881759`", ",", "1761.6454920926353`"}], "}"}], ",", 
     RowBox[{"{", 
      RowBox[{"1936.211019958444`", ",", "1761.7886247025308`"}], "}"}], ",", 
     RowBox[{"{", 
      RowBox[{"1852.7316739332673`", ",", "1755.1734471863938`"}], "}"}], ",", 
     RowBox[{"{", 
      RowBox[{"1772.096496615116`", ",", "1742.6669459276563`"}], "}"}], ",", 
     RowBox[{"{", 
      RowBox[{"1694.315366377754`", ",", "1725.0534476623388`"}], "}"}], ",", 
     RowBox[{"{", 
      RowBox[{"1616.2926891043544`", ",", "1700.7341428169957`"}], "}"}], ",", 
     RowBox[{"{", 
      RowBox[{"1541.1027741797234`", ",", "1672.6124593531767`"}], "}"}], ",", 
     RowBox[{"{", 
      RowBox[{"1468.7180522974204`", ",", "1641.264614399337`"}], "}"}], ",", 
     RowBox[{"{", 
      RowBox[{"1399.1017644338326`", ",", "1607.2090237418106`"}], "}"}], ",", 
     RowBox[{"{", 
      RowBox[{"1338.8635384246709`", ",", "1570.9113230071825`"}], "}"}], ",", 
     RowBox[{"{", 
      RowBox[{"1267.9895815019327`", ",", "1523.057406632157`"}], "}"}], ",", 
     RowBox[{"{", 
      RowBox[{"1200.5629230158665`", ",", "1474.8446487924984`"}], "}"}], ",", 
     RowBox[{"{", 
      RowBox[{"1136.4427828998569`", ",", "1426.516702118568`"}], "}"}], ",", 
     RowBox[{"{", 
      RowBox[{"1075.491542660202`", ",", "1378.287139249338`"}], "}"}], ",", 
     RowBox[{"{", 
      RowBox[{"1017.5749708757339`", ",", "1330.3423341833786`"}], "}"}], ",", 
     RowBox[{"{", 
      RowBox[{"962.5624029995297`", ",", "1282.8440957294542`"}], "}"}], ",", 
     RowBox[{"{", 
      RowBox[{"910.3268806703472`", ",", "1235.9320731639837`"}], "}"}], ",", 
     RowBox[{"{", 
      RowBox[{"860.7452552411205`", ",", "1189.7259526314228`"}], "}"}], ",", 
     RowBox[{"{", 
      RowBox[{"813.6982597766855`", ",", "1144.3274613704962`"}], "}"}], ",", 
     RowBox[{"{", 
      RowBox[{"772.4849914158985`", ",", "1099.822195508632`"}], "}"}], ",", 
     RowBox[{"{", 
      RowBox[{"729.9447898439576`", ",", "1037.0787444984117`"}], "}"}], ",", 
     RowBox[{"{", 
      RowBox[{"689.6192579903982`", ",", "977.8540084810256`"}], "}"}], ",", 
     RowBox[{"{", 
      RowBox[{"651.4039535086176`", ",", "921.9593738546773`"}], "}"}], ",", 
     RowBox[{"{", 
      RowBox[{"615.1983837908501`", ",", "869.2156097009247`"}], "}"}], ",", 
     RowBox[{"{", 
      RowBox[{"580.9059534135795`", ",", "819.4524645536767`"}], "}"}], ",", 
     RowBox[{"{", 
      RowBox[{"548.433900302578`", ",", "772.5082745225654`"}], "}"}], ",", 
     RowBox[{"{", 
      RowBox[{"517.6932224095035`", ",", "728.2295831018819`"}], "}"}], ",", 
     RowBox[{"{", 
      RowBox[{"488.598596498955`", ",", "686.4707728970316`"}], "}"}], ",", 
     RowBox[{"{", 
      RowBox[{"461.06829047045085`", ",", "647.0937094146957`"}], "}"}], ",", 
     RowBox[{"{", 
      RowBox[{"435.02407048131045`", ",", "609.9673969865444`"}], "}"}]}], 
    "}"}], ",", 
   RowBox[{"{", 
    RowBox[{
     RowBox[{"{", 
      RowBox[{"1386.3629506695634`", ",", 
       RowBox[{"-", "338.92548422813525`"}]}], "}"}], ",", 
     RowBox[{"{", 
      RowBox[{"1597.3982301118867`", ",", "55.42344059816605`"}], "}"}], ",", 
     RowBox[{"{", 
      RowBox[{"1775.0589004246867`", ",", "403.41314898959536`"}], "}"}], ",", 
     RowBox[{"{", 
      RowBox[{"1922.826483195413`", ",", "709.2443296477777`"}], "}"}], ",", 
     RowBox[{"{", 
      RowBox[{"2043.8692659831831`", ",", "976.7766988763997`"}], "}"}], ",", 
     RowBox[{"{", 
      RowBox[{"2141.0684383836287`", ",", "1209.5550745402588`"}], "}"}], ",", 
     RowBox[{"{", 
      RowBox[{"2144.6282573519584`", ",", "1360.6027692976322`"}], "}"}], ",", 
     RowBox[{"{", 
      RowBox[{"2172.557854867471`", ",", "1512.7571533546088`"}], "}"}], ",", 
     RowBox[{"{", 
      RowBox[{"2156.182805465569`", ",", "1619.5811442460326`"}], "}"}], ",", 
     RowBox[{"{", 
      RowBox[{"2103.189287684456`", ",", "1648.7893258417735`"}], "}"}], ",", 
     RowBox[{"{", 
      RowBox[{"2061.9104269459513`", ",", "1677.2248954753213`"}], "}"}], ",", 
     RowBox[{"{", 
      RowBox[{"1978.3224675296096`", ",", "1697.36797611978`"}], "}"}], ",", 
     RowBox[{"{", 
      RowBox[{"1896.9962169195278`", ",", "1708.5576514741879`"}], "}"}], ",", 
     RowBox[{"{", 
      RowBox[{"1818.0195095037488`", ",", "1711.8569222710375`"}], "}"}], ",", 
     RowBox[{"{", 
      RowBox[{"1741.4580726135555`", ",", "1708.2302184522814`"}], "}"}], ",", 
     RowBox[{"{", 
      RowBox[{"1667.3581113592318`", ",", "1698.5516304239027`"}], "}"}], ",", 
     RowBox[{"{", 
      RowBox[{"1592.6574836905256`", ",", "1681.3050052563522`"}], "}"}], ",", 
     RowBox[{"{", 
      RowBox[{"1520.4612935734694`", ",", "1659.4698523089519`"}], "}"}], ",", 
     RowBox[{"{", 
      RowBox[{"1450.770310146836`", ",", "1633.6923884153257`"}], "}"}], ",", 
     RowBox[{"{", 
      RowBox[{"1383.5738433307833`", ",", "1604.5554053631458`"}], "}"}], ",", 
     RowBox[{"{", 
      RowBox[{"1325.964633632073`", ",", "1572.583715982937`"}], "}"}], ",", 
     RowBox[{"{", 
      RowBox[{"1256.5735036133901`", ",", "1527.846108454578`"}], "}"}], ",", 
     RowBox[{"{", 
      RowBox[{"1190.4793702083007`", ",", "1482.3367343251084`"}], "}"}], ",", 
     RowBox[{"{", 
      RowBox[{"1127.5545596622642`", ",", "1436.3388783878436`"}], "}"}], ",", 
     RowBox[{"{", 
      RowBox[{"1067.673506803596`", ",", "1390.1023987865265`"}], "}"}], ",", 
     RowBox[{"{", 
      RowBox[{"1010.7130606503069`", ",", "1343.8468717273545`"}], "}"}], ",", 
     RowBox[{"{", 
      RowBox[{"956.5527384750121`", ",", "1297.764468494208`"}], "}"}], ",", 
     RowBox[{"{", 
      RowBox[{"905.0749339462991`", ",", "1252.0225863143596`"}], "}"}], ",", 
     RowBox[{"{", 
      RowBox[{"856.1650844376236`", ",", "1206.766252947099`"}], "}"}], ",", 
     RowBox[{"{", 
      RowBox[{"809.7118021125407`", ",", "1162.1203233214383`"}], "}"}], ",", 
     RowBox[{"{", 
      RowBox[{"769.2570072407698`", ",", "1118.1914851191596`"}], "}"}], ",", 
     RowBox[{"{", 
      RowBox[{"727.1602655781107`", ",", "1054.497469670844`"}], "}"}], ",", 
     RowBox[{"{", 
      RowBox[{"687.2210354819445`", ",", "994.3549901363976`"}], "}"}], ",", 
     RowBox[{"{", 
      RowBox[{"649.3403708639071`", ",", "937.5751213545336`"}], "}"}], ",", 
     RowBox[{"{", 
      RowBox[{"613.4228084702199`", ",", "883.9782288162796`"}], "}"}], ",", 
     RowBox[{"{", 
      RowBox[{"579.3763522358613`", ",", "833.3935781459359`"}], "}"}], ",", 
     RowBox[{"{", 
      RowBox[{"547.1124435829497`", ",", "785.658954723046`"}], "}"}], ",", 
     RowBox[{"{", 
      RowBox[{"516.5459196557358`", ",", "740.6202938757233`"}], "}"}], ",", 
     RowBox[{"{", 
      RowBox[{"487.5949612779805`", ",", "698.1313219703588`"}], "}"}], ",", 
     RowBox[{"{", 
      RowBox[{"460.18103223041635`", ",", "658.0532086284929`"}], "}"}], ",", 
     RowBox[{"{", 
      RowBox[{"434.2288112758697`", ",", "620.2542302201146`"}], "}"}]}], 
    "}"}], ",", 
   RowBox[{"{", 
    RowBox[{
     RowBox[{"{", 
      RowBox[{"1870.1513091624747`", ",", "22.675534937349767`"}], "}"}], ",", 
     RowBox[{"{", 
      RowBox[{"2118.2503622154854`", ",", "466.8398389649028`"}], "}"}], ",", 
     RowBox[{"{", 
      RowBox[{"2329.398565767153`", ",", "860.1712540100752`"}], "}"}], ",", 
     RowBox[{"{", 
      RowBox[{"2507.383425076927`", ",", "1207.226075674993`"}], "}"}], ",", 
     RowBox[{"{", 
      RowBox[{"2655.6547196533047`", ",", "1512.1932215438037`"}], "}"}], ",", 
     RowBox[{"{", 
      RowBox[{"2777.3525170865887`", ",", "1778.9221786268245`"}], "}"}], ",", 
     RowBox[{"{", 
      RowBox[{"2797.922518316638`", ",", "1957.2522192655888`"}], "}"}], ",", 
     RowBox[{"{", 
      RowBox[{"2843.571191740675`", ",", "2135.791199433741`"}], "}"}], ",", 
     RowBox[{"{", 
      RowBox[{"2840.9377229355377`", ",", "2264.950025345812`"}], "}"}], ",", 
     RowBox[{"{", 
      RowBox[{"2798.2883088376693`", ",", "2310.2516765980254`"}], "}"}], ",", 
     RowBox[{"{", 
      RowBox[{"2767.338344780079`", ",", "2353.9031097813186`"}], "}"}], ",", 
     RowBox[{"{", 
      RowBox[{"2690.3814191647616`", ",", "2387.948855532175`"}], "}"}], ",", 
     RowBox[{"{", 
      RowBox[{"2615.106494141035`", ",", "2411.684641203041`"}], "}"}], ",", 
     RowBox[{"{", 
      RowBox[{"2541.648105387065`", ",", "2426.2874552913145`"}], "}"}], ",", 
     RowBox[{"{", 
      RowBox[{"2470.1151130457256`", ",", "2432.8268710273696`"}], "}"}], ",", 
     RowBox[{"{", 
      RowBox[{"2400.593548798148`", ",", "2432.273929470075`"}], "}"}], ",", 
     RowBox[{"{", 
      RowBox[{"2330.0580344980026`", ",", "2423.2018412869584`"}], "}"}], ",", 
     RowBox[{"{", 
      RowBox[{"2261.647601547975`", ",", "2408.6724548810835`"}], "}"}], ",", 
     RowBox[{"{", 
      RowBox[{"2195.3943200860012`", ",", "2389.4078239720657`"}], "}"}], ",", 
     RowBox[{"{", 
      RowBox[{"2131.3163695766125`", ",", "2366.0605601365532`"}], "}"}], ",", 
     RowBox[{"{", 
      RowBox[{"2077.023930542822`", ",", "2339.219729207298`"}], "}"}], ",", 
     RowBox[{"{", 
      RowBox[{"2009.6998992730369`", ",", "2298.2954127126923`"}], "}"}], ",", 
     RowBox[{"{", 
      RowBox[{"1945.4887609648576`", ",", "2256.1344816472792`"}], "}"}], ",", 
     RowBox[{"{", 
      RowBox[{"1884.2777990291197`", ",", "2213.0635341044926`"}], "}"}], ",", 
     RowBox[{"{", 
      RowBox[{"1825.9552598707978`", ",", "2169.3721440081463`"}], "}"}], ",", 
     RowBox[{"{", 
      RowBox[{"1770.4107424638187`", ",", "2125.3162856907893`"}], "}"}], ",", 
     RowBox[{"{", 
      RowBox[{"1717.5355304531768`", ",", "2081.1214699297525`"}], "}"}], ",", 
     RowBox[{"{", 
      RowBox[{"1667.2228728074806`", ",", "2036.9856144918795`"}], "}"}], ",", 
     RowBox[{"{", 
      RowBox[{"1619.3682184907266`", ",", "1993.0816704574663`"}], "}"}], ",", 
     RowBox[{"{", 
      RowBox[{"1573.8694101153233`", ",", "1949.560023948783`"}], "}"}], ",", 
     RowBox[{"{", 
      RowBox[{"1534.5287277256402`", ",", "1906.5506913670852`"}], "}"}], ",", 
     RowBox[{"{", 
      RowBox[{"1493.1936145201062`", ",", "1842.1280923984996`"}], "}"}], ",", 
     RowBox[{"{", 
      RowBox[{"1453.939905926608`", ",", "1781.2771100193404`"}], "}"}], ",", 
     RowBox[{"{", 
      RowBox[{"1416.6752348707896`", ",", "1723.8091895252383`"}], "}"}], ",", 
     RowBox[{"{", 
      RowBox[{"1381.3101920526506`", ",", "1669.5449425432726`"}], "}"}], ",", 
     RowBox[{"{", 
      RowBox[{"1347.758350018693`", ",", "1618.3137703647517`"}], "}"}], ",", 
     RowBox[{"{", 
      RowBox[{"1315.936270295514`", ",", "1569.9534962055877`"}], "}"}], ",", 
     RowBox[{"{", 
      RowBox[{"1285.7634957790706`", ",", "1524.3100069191669`"}], "}"}], ",", 
     RowBox[{"{", 
      RowBox[{"1257.1625303534584`", ",", "1481.236904573445`"}], "}"}], ",", 
     RowBox[{"{", 
      RowBox[{"1230.0588075126434`", ",", "1440.5951682050209`"}], "}"}], ",", 
     RowBox[{"{", 
      RowBox[{"1204.3806495759354`", ",", "1402.252825974011`"}], "}"}]}], 
    "}"}], ",", 
   RowBox[{"{", 
    RowBox[{
     RowBox[{"{", 
      RowBox[{"792.8643976095318`", ",", 
       RowBox[{"-", "1185.2296452507599`"}]}], "}"}], ",", 
     RowBox[{"{", 
      RowBox[{"1085.2865817599686`", ",", 
       RowBox[{"-", "683.1107438462204`"}]}], "}"}], ",", 
     RowBox[{"{", 
      RowBox[{"1336.246244896507`", ",", 
       RowBox[{"-", "237.2957578991609`"}]}], "}"}], ",", 
     RowBox[{"{", 
      RowBox[{"1549.932639696628`", ",", "157.22640284989575`"}], "}"}], ",", 
     RowBox[{"{", 
      RowBox[{"1730.1639419922503`", ",", "505.0640535929706`"}], "}"}], ",", 
     RowBox[{"{", 
      RowBox[{"1880.4179166154772`", ",", "810.453329333086`"}], "}"}], ",", 
     RowBox[{"{", 
      RowBox[{"1921.108389090603`", ",", "1019.8847842900104`"}], "}"}], ",", 
     RowBox[{"{", 
      RowBox[{"1987.2544038213691`", ",", "1228.1845471124198`"}], "}"}], ",", 
     RowBox[{"{", 
      RowBox[{"2000.5301138138475`", ",", "1382.4387411545777`"}], "}"}], ",", 
     RowBox[{"{", 
      RowBox[{"1969.8620154426753`", ",", "1445.8677806391133`"}], "}"}], ",", 
     RowBox[{"{", 
      RowBox[{"1950.6173624470266`", ",", "1506.4486926868321`"}], "}"}], ",", 
     RowBox[{"{", 
      RowBox[{"1881.1855217893863`", ",", "1555.792897309233`"}], "}"}], ",", 
     RowBox[{"{", 
      RowBox[{"1812.6179673971674`", ",", "1593.1789785400433`"}], "}"}], ",", 
     RowBox[{"{", 
      RowBox[{"1745.1253407255772`", ",", "1619.9319598952243`"}], "}"}], ",", 
     RowBox[{"{", 
      RowBox[{"1678.8860540943551`", ",", "1637.257255982`"}], "}"}], ",", 
     RowBox[{"{", 
      RowBox[{"1614.049676419334`", ",", "1646.25051073756`"}], "}"}], ",", 
     RowBox[{"{", 
      RowBox[{"1547.6488475762271`", ",", "1645.5991819236187`"}], "}"}], ",", 
     RowBox[{"{", 
      RowBox[{"1482.8755539266822`", ",", "1638.469824910193`"}], "}"}], ",", 
     RowBox[{"{", 
      RowBox[{"1419.8101771634283`", ",", "1625.6804138348816`"}], "}"}], ",", 
     RowBox[{"{", 
      RowBox[{"1358.5149509235143`", ",", "1607.9713902584172`"}], "}"}], ",", 
     RowBox[{"{", 
      RowBox[{"1307.164895128246`", ",", "1586.0122024937937`"}], "}"}], ",", 
     RowBox[{"{", 
      RowBox[{"1241.4054191887462`", ",", "1548.5191209691511`"}], "}"}], ",", 
     RowBox[{"{", 
      RowBox[{"1178.5292308958615`", ",", "1509.259703887381`"}], "}"}], ",", 
     RowBox[{"{", 
      RowBox[{"1118.4476381017867`", ",", "1468.6148864913775`"}], "}"}], ",", 
     RowBox[{"{", 
      RowBox[{"1061.070702286479`", ",", "1426.923749373529`"}], "}"}], ",", 
     RowBox[{"{", 
      RowBox[{"1006.3078178751475`", ",", "1384.4873422119144`"}], "}"}], ",", 
     RowBox[{"{", 
      RowBox[{"954.0682184629168`", ",", "1341.5721874005048`"}], "}"}], ",", 
     RowBox[{"{", 
      RowBox[{"904.2614172191534`", ",", "1298.4134890480636`"}], "}"}], ",", 
     RowBox[{"{", 
      RowBox[{"856.7975880918038`", ",", "1255.2180708587694`"}], "}"}], ",", 
     RowBox[{"{", 
      RowBox[{"811.5878938353617`", ",", "1212.167064592848`"}], "}"}], ",", 
     RowBox[{"{", 
      RowBox[{"772.7158831685065`", ",", "1169.4183691279122`"}], "}"}], ",", 
     RowBox[{"{", 
      RowBox[{"731.4840308836028`", ",", "1103.5059945250541`"}], "}"}], ",", 
     RowBox[{"{", 
      RowBox[{"692.2657065762269`", ",", "1041.2001844546285`"}], "}"}], ",", 
     RowBox[{"{", 
      RowBox[{"654.9773047941635`", ",", "982.314508886906`"}], "}"}], ",", 
     RowBox[{"{", 
      RowBox[{"619.5372988556119`", ",", "926.6712535100687`"}], "}"}], ",", 
     RowBox[{"{", 
      RowBox[{"585.8663440906857`", ",", "874.1010945813105`"}], "}"}], ",", 
     RowBox[{"{", 
      RowBox[{"553.8873574288627`", ",", "824.4427777749152`"}], "}"}], ",", 
     RowBox[{"{", 
      RowBox[{"523.5255760750351`", ",", "777.5428019851151`"}], "}"}], ",", 
     RowBox[{"{", 
      RowBox[{"494.7085977527695`", ",", "733.2551088928685`"}], "}"}], ",", 
     RowBox[{"{", 
      RowBox[{"467.3664047525508`", ",", "691.4407789725537`"}], "}"}], ",", 
     RowBox[{"{", 
      RowBox[{"441.43137380338703`", ",", "651.9677344957781`"}], "}"}]}], 
    "}"}], ",", 
   RowBox[{"{", 
    RowBox[{
     RowBox[{"{", 
      RowBox[{"41.16274532857642`", ",", 
       RowBox[{"-", "2076.562229596637`"}]}], "}"}], ",", 
     RowBox[{"{", 
      RowBox[{"411.7277378292056`", ",", 
       RowBox[{"-", "1481.728482487666`"}]}], "}"}], ",", 
     RowBox[{"{", 
      RowBox[{"733.8058801163806`", ",", 
       RowBox[{"-", "951.2485304579259`"}]}], "}"}], ",", 
     RowBox[{"{", 
      RowBox[{"1012.173426491474`", ",", 
       RowBox[{"-", "479.46757411676117`"}]}], "}"}], ",", 
     RowBox[{"{", 
      RowBox[{"1251.1886286358185`", ",", 
       RowBox[{"-", "61.18270204048531`"}]}], "}"}], ",", 
     RowBox[{"{", 
      RowBox[{"1454.8260432110892`", ",", "308.39134096705493`"}], "}"}], ",", 
     RowBox[{"{", 
      RowBox[{"1538.2464967194555`", ",", "572.2914052627675`"}], "}"}], ",", 
     RowBox[{"{", 
      RowBox[{"1646.0067308503458`", ",", "832.108006533248`"}], "}"}], ",", 
     RowBox[{"{", 
      RowBox[{"1694.5819557170416`", ",", "1031.481752195892`"}], "}"}], ",", 
     RowBox[{"{", 
      RowBox[{"1693.7054275583741`", ",", "1131.2725136792214`"}], "}"}], ",", 
     RowBox[{"{", 
      RowBox[{"1702.7419159042074`", ",", "1225.7192026672765`"}], "}"}], ",", 
     RowBox[{"{", 
      RowBox[{"1655.9941502660222`", ",", "1306.0572190706134`"}], "}"}], ",", 
     RowBox[{"{", 
      RowBox[{"1608.1888807873984`", ",", "1371.6275720145259`"}], "}"}], ",", 
     RowBox[{"{", 
      RowBox[{"1559.6930783958032`", ",", "1423.9885068466065`"}], "}"}], ",", 
     RowBox[{"{", 
      RowBox[{"1510.8291138945733`", ",", "1464.5602598123696`"}], "}"}], ",", 
     RowBox[{"{", 
      RowBox[{"1461.879103464311`", ",", "1494.6363012870843`"}], "}"}], ",", 
     RowBox[{"{", 
      RowBox[{"1409.9977094311034`", ",", "1513.086220360865`"}], "}"}], ",", 
     RowBox[{"{", 
      RowBox[{"1358.4892343749761`", ",", "1523.244211518895`"}], "}"}], ",", 
     RowBox[{"{", 
      RowBox[{"1307.537425865945`", ",", "1526.0825086507793`"}], "}"}], ",", 
     RowBox[{"{", 
      RowBox[{"1257.299631020278`", ",", "1522.4834631391223`"}], "}"}], ",", 
     RowBox[{"{", 
      RowBox[{"1216.5992662583467`", ",", "1513.2470353507124`"}], "}"}], ",", 
     RowBox[{"{", 
      RowBox[{"1159.4795602310624`", ",", "1486.3892043591222`"}], "}"}], ",", 
     RowBox[{"{", 
      RowBox[{"1104.499101238849`", ",", "1456.7001735506055`"}], "}"}], ",", 
     RowBox[{"{", 
      RowBox[{"1051.6305596439925`", ",", "1424.654644963055`"}], "}"}], ",", 
     RowBox[{"{", 
      RowBox[{"1000.8404442566389`", ",", "1390.6777488327061`"}], "}"}], ",", 
     RowBox[{"{", 
      RowBox[{"952.0900672123116`", ",", "1355.149476755023`"}], "}"}], ",", 
     RowBox[{"{", 
      RowBox[{"905.3364059817031`", ",", "1318.4087479210666`"}], "}"}], ",", 
     RowBox[{"{", 
      RowBox[{"860.5328720576563`", ",", "1280.7571374321196`"}], "}"}], ",", 
     RowBox[{"{", 
      RowBox[{"817.6299950393604`", ",", "1242.4622934707186`"}], "}"}], ",", 
     RowBox[{"{", 
      RowBox[{"776.5760300783077`", ",", "1203.7610680492326`"}], "}"}], ",", 
     RowBox[{"{", 
      RowBox[{"741.7764198481527`", ",", "1164.862384154807`"}], "}"}], ",", 
     RowBox[{"{", 
      RowBox[{"703.9707672688801`", ",", "1100.673253228284`"}], "}"}], ",", 
     RowBox[{"{", 
      RowBox[{"667.8687955857913`", ",", "1039.8907592272426`"}], "}"}], ",", 
     RowBox[{"{", 
      RowBox[{"633.4132462992784`", ",", "982.3477241776782`"}], "}"}], ",", 
     RowBox[{"{", 
      RowBox[{"600.5467848429453`", ",", "927.8839889356877`"}], "}"}], ",", 
     RowBox[{"{", 
      RowBox[{"569.2122754182274`", ",", "876.3462300726842`"}], "}"}], ",", 
     RowBox[{"{", 
      RowBox[{"539.3530187730194`", ",", "827.5877692636441`"}], "}"}], ",", 
     RowBox[{"{", 
      RowBox[{"510.9129566984939`", ",", "781.4683770445463`"}], "}"}], ",", 
     RowBox[{"{", 
      RowBox[{"483.8368466757165`", ",", "737.8540725857965`"}], "}"}], ",", 
     RowBox[{"{", 
      RowBox[{"458.07040979037083`", ",", "696.6169209304717`"}], "}"}], ",", 
     RowBox[{"{", 
      RowBox[{"433.5604547472558`", ",", "657.6348289672587`"}], "}"}]}], 
    "}"}], ",", 
   RowBox[{"{", 
    RowBox[{
     RowBox[{"{", 
      RowBox[{
       RowBox[{"-", "948.4191778802251`"}], ",", 
       RowBox[{"-", "3215.409622076135`"}]}], "}"}], ",", 
     RowBox[{"{", 
      RowBox[{
       RowBox[{"-", "488.30830207277177`"}], ",", 
       RowBox[{"-", "2515.452483829218`"}]}], "}"}], ",", 
     RowBox[{"{", 
      RowBox[{
       RowBox[{"-", "84.106476668092`"}], ",", 
       RowBox[{"-", "1888.367654219579`"}]}], "}"}], ",", 
     RowBox[{"{", 
      RowBox[{"269.5470905107013`", ",", 
       RowBox[{"-", "1327.8551756477045`"}]}], "}"}], ",", 
     RowBox[{"{", 
      RowBox[{"577.5507132274688`", ",", 
       RowBox[{"-", "828.11379230903`"}]}], "}"}], ",", 
     RowBox[{"{", 
      RowBox[{"844.377834660072`", ",", 
       RowBox[{"-", "383.80342346010366`"}]}], "}"}], ",", 
     RowBox[{"{", 
      RowBox[{"979.5461992772598`", ",", 
       RowBox[{"-", "55.60685423986433`"}]}], "}"}], ",", 
     RowBox[{"{", 
      RowBox[{"1137.784792489967`", ",", "265.27400611867415`"}], "}"}], ",", 
     RowBox[{"{", 
      RowBox[{"1229.9912309238916`", ",", "518.7765849766911`"}], "}"}], ",", 
     RowBox[{"{", 
      RowBox[{"1266.7445065511474`", ",", "663.2206427810106`"}], "}"}], ",", 
     RowBox[{"{", 
      RowBox[{"1311.6689158533427`", ",", "799.5252283967675`"}], "}"}], ",", 
     RowBox[{"{", 
      RowBox[{"1294.6873036554407`", ",", "918.5125068851121`"}], "}"}], ",", 
     RowBox[{"{", 
      RowBox[{"1274.4462760867045`", ",", "1019.5812056777595`"}], "}"}], ",", 
     RowBox[{"{", 
      RowBox[{"1251.4728966012171`", ",", "1104.531860581119`"}], "}"}], ",", 
     RowBox[{"{", 
      RowBox[{"1226.2381564405623`", ",", "1175.009080991509`"}], "}"}], ",", 
     RowBox[{"{", 
      RowBox[{"1199.1621318577963`", ",", "1232.514080792842`"}], "}"}], ",", 
     RowBox[{"{", 
      RowBox[{"1167.5275398312879`", ",", "1276.1087601184154`"}], "}"}], ",", 
     RowBox[{"{", 
      RowBox[{"1134.7575342706896`", ",", "1309.3053049595292`"}], "}"}], ",", 
     RowBox[{"{", 
      RowBox[{"1101.1461636609092`", ",", "1333.2406556730584`"}], "}"}], ",", 
     RowBox[{"{", 
      RowBox[{"1066.9531327468103`", ",", "1348.949546560505`"}], "}"}], ",", 
     RowBox[{"{", 
      RowBox[{"1041.696429328258`", ",", "1357.3728908962657`"}], "}"}], ",", 
     RowBox[{"{", 
      RowBox[{"997.7086294895416`", ",", "1345.780134961964`"}], "}"}], ",", 
     RowBox[{"{", 
      RowBox[{"954.9041705541331`", ",", "1330.0573126032086`"}], "}"}], ",", 
     RowBox[{"{", 
      RowBox[{"913.3243980634634`", ",", "1310.7824412178288`"}], "}"}], ",", 
     RowBox[{"{", 
      RowBox[{"872.9996191973551`", ",", "1288.4760942850025`"}], "}"}], ",", 
     RowBox[{"{", 
      RowBox[{"833.9504102957599`", ",", "1263.6064164821037`"}], "}"}], ",", 
     RowBox[{"{", 
      RowBox[{"796.1887976814833`", ",", "1236.5937298254921`"}], "}"}], ",", 
     RowBox[{"{", 
      RowBox[{"759.7193229685217`", ",", "1207.8147628208608`"}], "}"}], ",", 
     RowBox[{"{", 
      RowBox[{"724.54000310644`", ",", "1177.6065321774495`"}], "}"}], ",", 
     RowBox[{"{", 
      RowBox[{"690.6431945499462`", ",", "1146.2699043880366`"}], "}"}], ",", 
     RowBox[{"{", 
      RowBox[{"662.7829597917553`", ",", "1114.072862394114`"}], "}"}], ",", 
     RowBox[{"{", 
      RowBox[{"631.1017405487819`", ",", "1054.187704855438`"}], "}"}], ",", 
     RowBox[{"{", 
      RowBox[{"600.6733768218382`", ",", "997.375862781244`"}], "}"}], ",", 
     RowBox[{"{", 
      RowBox[{"571.4733116019434`", ",", "943.4952752433946`"}], "}"}], ",", 
     RowBox[{"{", 
      RowBox[{"543.4745695966922`", ",", "892.4090474750919`"}], "}"}], ",", 
     RowBox[{"{", 
      RowBox[{"516.6481979373584`", ",", "843.9854020301009`"}], "}"}], ",", 
     RowBox[{"{", 
      RowBox[{"490.9636582053572`", ",", "798.097612859814`"}], "}"}], ",", 
     RowBox[{"{", 
      RowBox[{"466.38917435879193`", ",", "754.6239248494167`"}], "}"}], ",", 
     RowBox[{"{", 
      RowBox[{"442.8920407418809`", ",", "713.4474610879333`"}], "}"}], ",", 
     RowBox[{"{", 
      RowBox[{"420.43889399505315`", ",", "674.4561199051332`"}], "}"}], ",", 
     RowBox[{"{", 
      RowBox[{"398.99595234886874`", ",", "637.5424634889696`"}], "}"}]}], 
    "}"}], ",", 
   RowBox[{"{", 
    RowBox[{
     RowBox[{"{", 
      RowBox[{
       RowBox[{"-", "1684.629581316578`"}], ",", 
       RowBox[{"-", "4111.184815055125`"}]}], "}"}], ",", 
     RowBox[{"{", 
      RowBox[{
       RowBox[{"-", "1144.991402952115`"}], ",", 
       RowBox[{"-", "3315.048018482212`"}]}], "}"}], ",", 
     RowBox[{"{", 
      RowBox[{
       RowBox[{"-", "668.5320326623787`"}], ",", 
       RowBox[{"-", "2600.225247177421`"}]}], "}"}], ",", 
     RowBox[{"{", 
      RowBox[{
       RowBox[{"-", "249.27820687934764`"}], ",", 
       RowBox[{"-", "1959.7392690055258`"}]}], "}"}], ",", 
     RowBox[{"{", 
      RowBox[{"118.23170267479873`", ",", 
       RowBox[{"-", "1387.1632098617756`"}]}], "}"}], ",", 
     RowBox[{"{", 
      RowBox[{"438.98911784054326`", ",", 
       RowBox[{"-", "876.579211504788`"}]}], "}"}], ",", 
     RowBox[{"{", 
      RowBox[{"616.4629376757821`", ",", 
       RowBox[{"-", "492.66274012374197`"}]}], "}"}], ",", 
     RowBox[{"{", 
      RowBox[{"816.2390548898875`", ",", 
       RowBox[{"-", "118.92802841654702`"}]}], "}"}], ",", 
     RowBox[{"{", 
      RowBox[{"943.2347887783762`", ",", "180.585801621457`"}], "}"}], ",", 
     RowBox[{"{", 
      RowBox[{"1008.9149215656344`", ",", "361.46483037899634`"}], "}"}], ",", 
     RowBox[{"{", 
      RowBox[{"1081.4385866466127`", ",", "531.7505759806882`"}], "}"}], ",", 
     RowBox[{"{", 
      RowBox[{"1086.0277739259363`", ",", "681.8046971332606`"}], "}"}], ",", 
     RowBox[{"{", 
      RowBox[{"1085.5006141538852`", ",", "811.068820882514`"}], "}"}], ",", 
     RowBox[{"{", 
      RowBox[{"1080.5365666351172`", ",", "921.5837484749463`"}], "}"}], ",", 
     RowBox[{"{", 
      RowBox[{"1071.746900494969`", ",", "1015.2153468404904`"}], "}"}], ",", 
     RowBox[{"{", 
      RowBox[{"1059.6807942094347`", ",", "1093.6685305793926`"}], "}"}], ",", 
     RowBox[{"{", 
      RowBox[{"1041.7397615503378`", ",", "1156.1926867002294`"}], "}"}], ",", 
     RowBox[{"{", 
      RowBox[{"1021.4562513917663`", ",", "1206.4725170076908`"}], "}"}], ",", 
     RowBox[{"{", 
      RowBox[{"999.2248473605123`", ",", "1245.8036565358798`"}], "}"}], ",", 
     RowBox[{"{", 
      RowBox[{"975.397714591938`", ",", "1275.3667770123884`"}], "}"}], ",", 
     RowBox[{"{", 
      RowBox[{"960.2188233705128`", ",", "1296.2369560497245`"}], "}"}], ",", 
     RowBox[{"{", 
      RowBox[{"924.1760161806724`", ",", "1294.8695503689942`"}], "}"}], ",", 
     RowBox[{"{", 
      RowBox[{"888.6175724704917`", ",", "1288.3064760957914`"}], "}"}], ",", 
     RowBox[{"{", 
      RowBox[{"853.6431889659852`", ",", "1277.2211321659306`"}], "}"}], ",", 
     RowBox[{"{", 
      RowBox[{"819.3368167586541`", ",", "1262.2215643399159`"}], "}"}], ",", 
     RowBox[{"{", 
      RowBox[{"785.7683395589156`", ",", "1243.8561068755826`"}], "}"}], ",", 
     RowBox[{"{", 
      RowBox[{"752.9950965644366`", ",", "1222.6185670616505`"}], "}"}], ",", 
     RowBox[{"{", 
      RowBox[{"721.0632633194473`", ",", "1198.9529882238967`"}], "}"}], ",", 
     RowBox[{"{", 
      RowBox[{"690.0091028381976`", ",", "1173.258024113822`"}], "}"}], ",", 
     RowBox[{"{", 
      RowBox[{"659.8600982540302`", ",", "1145.890955089404`"}], "}"}], ",", 
     RowBox[{"{", 
      RowBox[{"635.7314616465374`", ",", "1117.171374183623`"}], "}"}], ",", 
     RowBox[{"{", 
      RowBox[{"607.1162278883185`", ",", "1058.4061304906754`"}], "}"}], ",", 
     RowBox[{"{", 
      RowBox[{"579.466909418823`", ",", "1002.5528737254772`"}], "}"}], ",", 
     RowBox[{"{", 
      RowBox[{"552.7838005731373`", ",", "949.4862865325395`"}], "}"}], ",", 
     RowBox[{"{", 
      RowBox[{"527.0627232831666`", ",", "899.0846869246161`"}], "}"}], ",", 
     RowBox[{"{", 
      RowBox[{"502.2956323671715`", ",", "851.2301102455694`"}], "}"}], ",", 
     RowBox[{"{", 
      RowBox[{"478.4711592407002`", ",", "805.8083633334409`"}], "}"}], ",", 
     RowBox[{"{", 
      RowBox[{"455.57509962388394`", ",", "762.709054278339`"}], "}"}], ",", 
     RowBox[{"{", 
      RowBox[{"433.59085034642885`", ",", "721.8256008370518`"}], "}"}], ",", 
     RowBox[{"{", 
      RowBox[{"412.49979991672626`", ",", "683.0552202627769`"}], "}"}], ",", 
     RowBox[{"{", 
      RowBox[{"392.28167712209506`", ",", "646.2989030321733`"}], "}"}]}], 
    "}"}]}], "}"}]], "Output",
 CellChangeTimes->{3.8607362060718384`*^9, 3.860736386101465*^9},
 CellLabel->
  "Out[500]=",ExpressionUUID->"70670c15-b2a5-429c-b08d-296b4e4fa7f2"]
}, Closed]],

Cell[CellGroupData[{

Cell[BoxData[
 RowBox[{"ListContourPlot", "[", 
  RowBox[{
   RowBox[{"Table", "[", 
    RowBox[{
     RowBox[{
      RowBox[{
       RowBox[{"trosl", "[", 
        RowBox[{"[", "i", "]"}], "]"}], "[", 
       RowBox[{"[", 
        RowBox[{"All", ",", "1"}], "]"}], "]"}], "-", 
      RowBox[{
       RowBox[{"trosl", "[", 
        RowBox[{"[", "i", "]"}], "]"}], "[", 
       RowBox[{"[", 
        RowBox[{"All", ",", "2"}], "]"}], "]"}]}], ",", 
     RowBox[{"{", 
      RowBox[{"i", ",", "1", ",", 
       RowBox[{"Length", "[", "trosl", "]"}]}], "}"}]}], "]"}], ",", 
   RowBox[{"ColorFunction", "\[Rule]", "\"\<TemperatureMap\>\""}], ",", 
   RowBox[{"Contours", "\[Rule]", "100"}], ",", 
   RowBox[{"ContourStyle", "\[Rule]", "None"}]}], "]"}]], "Input",
 CellChangeTimes->{{3.8607363121037517`*^9, 3.860736363271632*^9}, {
   3.8607364401087937`*^9, 3.860736443792924*^9}, 3.86073647824858*^9},
 CellLabel->
  "In[601]:=",ExpressionUUID->"5941d067-71e9-450f-bc8f-b9e9e5231324"],

Cell[BoxData[
 GraphicsBox[GraphicsComplexBox[CompressedData["
1:eJx03XlcjU/7OPB22vd9P9Vpr3NO+3quNpSklLLvCSFbtqgkSXZSSIstS2jR
IhRlKRIRWSvKLrRIKenXl9+Z+bi8nuef+/Xumvv2eZhm5p575hrdWRHjQgX4
+PgmSfDx/d/1z//auX9f+eBvD0eWQVZAVkHWQNZBZiDrIzORjZBNkM2QLZBZ
yGxkDrIVsjWyDbItsh2yPbIDsiOyE7IzsguyKzIXGf52LDKfG4oj87mjODKf
B4oj83miOPI/9RBfhyPLICsgqyBrIOsgM5D1kZnIRsgmyGbIFsgsZDYyB9kK
2RrZBtkW2Q7ZHtkB2RHZCdkZ2QXZFZmLDH87FpnUR14cmdRHXhyZ1EdeHJnU
R14c+Z92ENdDfJVBVkBWQdZA1kFmIOsjM5GNkE2QzZAtkFnIbGQOshWyNbIN
si2yHbI9sgOyI7ITsjOyC7IrMhcZ/nYsMqmPvDgyqY+8ODKpj7w4MqmPvDjy
P/0wbgdxPcRXBWQVZA1kHWQGsj4yE9kI2QTZDNkCmYXMRuYgWyFbI9sg2yLb
IdsjOyA7IjshOyO7ILsic5Hhb8cik/rIiyOT+siLI5P6yIsjk/rIiyP/Mw7E
/TBuB3E9xFcVZA1kHWQGsj4yE9kI2QTZDNkCmYXMRuYgWyFbI9sg2yLbIdsj
OyA7IjshOyO7ILsic5Hhb8cik/rIiyOT+siLI5P6yIsjk/rIiyP/8x6Cx4G4
H8btIK6H+KqBrIPMQNZHZiIbIZsgmyFbILOQ2cgcZCtka2QbZFtkO2R7ZAdk
R2QnZGdkF2RXZC4y/O1YZFIfeXFkUh95cWRSH3lxZFIfeXHkf96D8XsIHgfi
fhi3g7ge4qsOMgNZH5mJbIRsgmyGbIHMQmYjc5CtkK2RbZBtke2Q7ZEdkB2R
nZCdkV2QXZG5yPC3Y5FJfeTFkUl95MWRSX3kxZFJfeTFkf+Zh8Hvwfg9BI8D
cT+M20FcD/GVgayPzEQ2QjZBNkO2QGYhs5E5yFbI1sg2yLbIdsj2yA7IjshO
yM7ILsiuyFxk+NuxyKQ+8uLIpD7y4sikPvLiyKQ+8uLI/8wD4nkY/B6M30Pw
OBD3w7gdxPUQX/WRmchGyCbIZsgWyCxkNjIH2QrZGtkG2RbZDtke2QHZEdkJ
2RnZBdkVmYsMfzsWmdRHXhyZ1EdeHJnUR14cmdRHXhz5n3loPA+I52HwezB+
D8HjQNwP43aQgYyvTGQjZBNkM2QLZBYyG5mDbIVsjWyDbItsh2yP7IDsiOyE
7IzsguyKzEWGvx2LTOojL45M6iMvjkzqIy+OTOojL478z3cQPA+N5wHxPAx+
D8bvIXgciPthBjKuh/hqhGyCbIZsgcxCZiNzkK2QrZFtkG2R7ZDtkR2QHZGd
kJ2RXZBdkbnI8LdjkUl95MWRSX3kxZFJfeTFkUl95MWR//kOx6uPeN4Zz/vh
eRf83ovfO/C4D/e7uN3D9c7of1xNkM2QLZBZyGxkDrIVsjWyDbItsh2yPbID
siOyE7IzsguyKzIXGf52LDKpj7w4MqmPvDgyqY+8ODKpj7w48j/fgXn1EX/3
wPPOeN4Pz7vg91783oHHfbjfxe0erncm/+NqhmyBzEJmI3OQrZCtkW2QbZHt
kO2RHZAdkZ2QnZFdkF2Rucjwt2ORSX3kxZFJfeTFkUl95MWRSX3kxZH/WYfA
q4/4uxv+7oHnnfG8H553we+9+L0Dj/twv4vbPVzvzP7H1QKZhcxG5iBbIVsj
2yDbItsh2yM7IDsiOyE7I7sguyJzkeFvxyKT+siLI5P6yIsjk/rIiyOT+siL
I/+zDoZXH/F3X/zdDX/3wPPOeN4Pz7vg91783oHHfbjfxe0erncW/+PKQmYj
c5CtkK2RbZBtke2Q7ZEdkB2RnZCdkV2QXZG5yPC3Y5FJfeTFkUl95MWRSX3k
xZFJfeTFkf9Zh8Wrj3jdAf7ui7+74e8eeN4Zz/vheRf83ovfO/C4D/e7uN3D
9Y71P65sZA6yFbI1sg2yLbIdsj2yA7IjshOyM7ILsisyFxn+diwyqY+8ODKp
j7w4MqmPvDgyqY+8OPI/6wB59RGve8HrDvB3X/zdDX/3wPPOeN4Pz7vg9178
3oHHfbjfxe0ernfs/3HlIFshWyPbINsi2yHbIzsgOyI7ITsjuyC7InOR4W/H
IpP6yIsjk/rIiyOT+siLI5P6yIsj/7MOlVcf8borvO4FrzvA333xdzf83QPP
O+N5Pzzvgt978XsHHvfhfhe3e7jecf7H1QrZGtkG2RbZDtke2QHZEdkJ2RnZ
BdkVmYsMfzsWmdRHXhyZ1EdeHJnUR14cmdRHXhz5n3XQvPqI1/3hdVd43Qte
d4C/++Lvbvi7B553xvN+eN4Fv/fi9w487sP9Lm73cL2z+h9Xa2QbZFtkO2R7
ZAdkR2QnZGdkF2RXZC4y/O1YZFIfeXFkUh95cWRSH3lxZFIfeXHkf9bh8+oj
XneK1/3hdVd43Qted4C/++Lvbvi7B553xvN+eN4Fv/fi9w487sP9Lm73cL2z
/h9XG2RbZDtke2QHZEdkJ2RnZBdkV2QuMvztWGRSH3lxZFIfeXFkUh95cWRS
H3lx6jwdWcW9Xb/IvoUlaWbcT1I9/+xjSDYuORMt30H88PpTwWnmP7j3H25L
7Hz0i/ycuTBAUSKyhzhKUOmIgcK/+3K8Po75WHSH7pewkuqpHD6ll1iXk5U2
+dMgVyA6UNP8yTByn6REVVn2MUHiP9fhwDTbGB40jrrFN3HPff4f3IfBrzUV
nHn388HsWU/iL/gJEi8uOtIrOVYCPU8GZi/VvJae28Ndv7ja9fI2aVL+pdej
ULFp4sRVvWv8VGvlyP2BIuHtDxf8u65U1aDcZs6wbmK/UXrcCcMGuZZj39YN
/pQlzzs42nVYT60yuf/r6W6FuR6K6HkqcHtk4uzF9dT1fh1KG3b1c1ussgzU
05TI8273FxyRdqLrWqPfN4U5eKqh52lAmGaI5SqbXm7szrY4M1d1Uv5txZS3
pzvpOsRHqq/Wd+3TJvdbrDjfub3u33U58wVn3HR42UG80TBBMWPhL26GuNdH
98ua5HmDLwq321nrovsZUDfLPjIwu4e7tTum0Wa9LikvGRDqt9mErvvZe91b
TrWEge7Xh+HVm05YbOnntuZdfNf/lUHKq0QVXvo169/vkuciYJ6K8i+u4NiN
kkc30u/ml6vtxF7WGZLyQY91lMeZ//sdKWCPpdTI9g7uevfpltNLDMn9Qq01
T2db0u+e28GwaVmyMbrfBCaMskwat+Ib9/ymLS1Vk4xJeeeSpFiTtaaovBno
Nc95JrCvm3tj5OD9j2qmpLxKmUdCSqI5Km8BS1pCDs4T6uY2WPVKpQzQed3A
r2tEvKosUXkW7O0NHd46t5M7bx5/VJSoJSk/3VFu7tQsOu/x5e3VgDUadNyv
EXS78/wj+h6qWnnuqvHaf8dhAsOmXjBv7OceaFwmGWVJx2Ujg0Pmtvxnf9rR
nqX9SpW0n8zqFqzJf/bvfjWlUKhNn9jF9Wv09Dy2k+4Xmveub2ZH/7/7174s
VO5Rm97OXZe2bqPNObp/qKDmROmWrH/3r+1UcrGYKjrUnnxrUrIdTfcP7bja
E9ChSPertUipjRhqMki800Zw1rxed/Q8D/BxO3Clq7Oda2w7FF+N9/PwwbKL
ARLSB6i/TOEmycwWgt1qfl1dZwdJO1d8wvoZo7qX+Jm1ekVASwcx788NWXHJ
a1sMbTf1V83lXB3OaxeHw8dv8fNybvMRs0ZV5Z54JgR79fhruk1pOc/RV5Ya
xArC38+XAdukhkmqq/mIK4dNHHW+XgguVYeZv/kqRcqvK3pTJDZMHN2vACa6
s6ZLOQhB/NP066EH5El8fn7vWvt4WVReBdh+M44VdwoQM1w0pmzuHQY6jjq7
e24rovIacPl84hq/Gn5irtLa03FOw+CqoqXxRCM1Uv6zjmgTSxCvs9aBXS0n
ZzzVFYbzYzgjNK9pkfi92JVFK0LwOlgGKLYOPykSKQDL1t/KtXmsS+LnKszP
nz6I1ynqQ9vm6COzbwqBXVnRnrGueijOhM49NYZV0SIwc2+SiUA5XsdjBF0C
Z+PeR/PDWIFzfE8uGJJ4W8biM6k+eJ2FCey9d8JdYpEgSKzK518AxihuBu4O
TnMrq4Wgzcp6UlMz/g5pATs/Xyt9GSEMzK5h54IO4e9CLBgfMvqZnqMwmLr+
mn4hCs/Ts8GWv87qm5EQzDMT7J7mhudNOSByqvXe2uf8EHzzeunViXQe68cR
v6JRO+g8QozOkm1drfg9zgY6oxhqtzMFoHz7g16JKLx/yw4ej1VZ3q8iDLO8
1mR5uOH9Ww4wq1B1UvUtQTi96ERf4xS6fyuzvVe2sRPv1+LChN0/4kZvF4BH
tVk7g8+h/VhD47GF6Xea16zhg9+/7714vxQfzBlcOdrYhHpRgueOHUV0nLFS
Uu5+F0jDhML61Cvv+8g4xc7zxNa2yG//7GsOvX2HvS5MjNjxzP1z7sWS5M+9
xeCrjX4+nHh+ZvfGSSclQOPk9q0GKbzfdxnYUZIxdZehEDFfVa5l/wX6e867
rhmlGFuqLkqcVRQzN8BSErTT7NVjm6TIz01DBce32oqj+xXAVnLE+6THtD3Q
9Ll2N91OEs7Ivi5O8ZH/z58zcrflBFl0vwp8u/jrw8McCdi7RPeuTqgyibes
zd36KkARldeAKYcXSW2ZJgGtXsIBIovUSTy9z+xZbrgqKq8DlU2B22/eFQOT
cZaTt7/UJvELXhZLpqRrovIMGNG8qX3i9f+s+0x/4a90QQqc4t0v1SrrovL6
YJA5fzw7TBysVu0sE8rUI/Etxmd1Y7wZqDwTHoy5qiGwQRIOFi9sTJYyQHEj
GOg+H52yShT0mTrfHt43JHGNcru4/VF4nZUJiI9TvTiqTxx+PZsUt8zNGMXN
4JeDmXKciBTMT2OqZ17H6xAsQKYi/8KSaGlYcuYAp3E6/S6cPvNKjlW3JfGN
cUUjQlXod7qxw7YfOfoDfyfhwNebx/IfjeGNu62goSal+K64JHwsX5yvIYPn
Da1hRE3Iyn43UehPSpQu86DzODrZo7ROHMHv0baQuOSaztY+STht+EvrkTnd
P6f+ovleWTveP+cIbo3KY/mypeHei5SZp4bh/XLO8NaafWfX4eFgFOR29f0h
vF8O/n/7IAYf59aNNA0BFPf8/+3D8D/tw2q8P40P9o/X05EaS98TTK79/LSq
Rw7keqSuplwcIO8V8cKdrdbne4i/yz8aVp/TQfzn2s5VsZrwWXktbS+CGPbm
hiL0PWaXrMoi2z20H16Y73Thga0MccV+1TfPBmi/rBTbI9t6XR7yJVqsg2yE
gffnOXbvFP82yE/M+//1yKSrangqbT8c6zWPMWPkoCKcI/1thDQpP7JxwNfn
hThxrd+tpKyleD+eAmR720nkldP2ZPM6buLe23KgOvOesaebPC2nubprQoQs
ul8F9g3fuVTgGG1PPMeNfHWgQQ6CS6OSPygqk/KCNuoDfgaK6H4NiO7dfCLs
HG1fsqPHpm+VlofyvMPm2xvVSPnkz1kHzgzgfVo68P3humf5erS9YYb2r1Ur
koP6ibIp6l1apPzlwzPDix/hfTUMuH507rYASzmY+n7OrspMXRKfPTs62Wor
3vegD4FzkqN9ntH2Z+WO/MP8z+Xh4Mu35np1DFSeCWGl5+4UysiBYsUBFmuZ
AYmvzf1oPyiD1w0bwQPP6LK+NTIQZZ51yGHQkMRVc5Kl5l3B6zpNwDrU6cXP
PlkwORMdO428/9B1JM1bg2VcxsjD+7OLf9neoOueNrVWu6xtNCdO6BNrL/HA
61BYMPDDPWuOpgxIOIVmfki1RHE29KU0PF029Pd/LvbbR5ES+p12f3+7dEgh
/U625sMBWYtq+p3iaMKU8LzveJ7YBjjPz7416peFIFZFme8Uuj9y48UF2Rov
8f5Iewjwcxo4OVEGmr0U7vkcofsj3zIGbgYV4f2QLqCzUu7Z2AVy8D1w2Irt
7mj/YyzAmep1FcdHyP5pbx4DintCsd/br5edafvS3jXq+c59dJ5A971WcTKD
ziMEvvi260CuMqiNvBHktKGfzDvEj1AucG3qJv7iNV/a3enfPCoDHnMm14jT
eYwDhTPMfaKViG0Mpg5Wt/N+z4bea3Z90Ju6jI7jjx5IiRDRUIZFfPsGJ6eJ
AO/5tisiNkWkCRLzvfcW35jGR/37fzJg/DhG++AM2v6UihYtsDVWIvZ2/lj0
oEMZRMI/H8h5J0HuN3Z6V9RVJIqepwAzv8g7ZVbT9iez4qdUQYESCJrEzT+9
Qp6Ut/Bf56xSIUs8YeVK6QRJvF9TBRL0Tfzle2l75CcVuGeSiDK4S5Qr94kr
k58PaIUEXnZSRPdrQIoWe1XrBEVixbizCsV7lKFxukrRwn1qpPxH79H77j7E
+0F1oD3jcVMEW5HYpDRm7/z9ysB8WtJtOFmLlJ90QaRUZibex8eAkxU2J/ne
0/boSvb9JflxyrDtyaZwWQtdUv7ZlMrKraZ435U+GGbM/LD+jBLkDb7qi5ql
R+Is/4l3Fe0ZqDwT5G3CDjTYKkLoNfdbP98YkPim00vKXqThfQtGsDreOF9C
gLZPFm+c7rwZqww7L6XsCZY3ROVN4GfOE3fjUkV4uTogXjjRmMSPvHycut0D
r/s1A6Wj9faHfZXh4rSJ7opNeB2mBbjHvjKbMFUBSheOvXu50pzEFS55PWki
7RVdB3KycH9MoboiWC2/HLZvqiWKs8F9faH50xRFOP526X2zRLyOhAMmSnYx
racUodtMtHTLEvxd3wra5i1SnOWiCPoe8ULyC/F3Vms4vPzhglgbBdC6fTB8
ZTT97rVyffn+vGL83cEWptv9kNuWy6undrDl3Nyyg6UKEFMXsMpJiu6/vTj+
aV/7Hrz/1gGqBJY4SJorwf3o4cW2/nj/rRMsjrxjH3ZTEaQaokXyptP9t4vv
AaP7Dd5v6wa/frd/Q/9+v8dbeL8sH0TsyzhpYaRKzN9t67Q3TQ1mPhilmnVr
kMyLTknkr1oR30cc7HpxhTe3m/jPtZ0bWC9pN9FXlfjerjEiX7LpvMLM5FOs
zxfovILF6O+fNEbS+E9+jxO+j9RhtqLWcqEY3vhJA54ma4WJ5QsQ/7nKQGCK
me/LdPqeEqF+IEvQWx2KZiYt5B8tRcpfbGYWRvuJE1+Zeq2/PwDv11WAbnPV
yOw9tH27aaQ/S3mqGiwoEo1peSFPyn+SOyeW4yVHvHDJuJTl/xn38P6ev5b7
1d4UUCXe+Sb2o+JXNZiyaN/8FFdlUr4+2rkieZsiul8DhA92v717TpV4XWvg
s6fX1KHOfI3bx61q5OdLfCuexb7H+4l1wKj7veXMJlV4eTFvQdo7bRLvNXbU
j5HSIpY5cK1xlg3efzzUni04EbWkTxV2xS9tbmnQJfH0Takbbd/gfaL6UJP9
6IjSbFUwni1/LuKXHonfOt55Yv07BirPBG7OIS8ZB9qeyfUH33CTVIdm5Wvq
zzgGqLwRuMg56MYvUwMd/e5l/SsMSRx8zWKOTMX7YEwA5AIVX3NVYQZDg393
lTGJfy+ISAjaj/cpmEE3w6z8ipg6xC18/llIwhTFLYC52nl9w3EV8CmX1FtF
2i8NSOw4fbVgCl7Xy4JpsvwhzpdUYfK7AZt+N0sUZ8P1da+TAg+pwciDU2bf
XoDXvXFAPkLc+rWhOrwTWf/wIeB1SFaw58Hoy6uH6nvdERsYbojXhVhDdfyi
4Rfeq0FW6a2b2Tr4O70NjBlb1VG1QxXG+mh4brWm302fRpV1boqg+7WPvrrh
G1KJ92vbQ0lwZG3NBrWh8c4WH293ul9biaM+qqwP79d2BmvGwxPajergvGCe
S7Uw3p/tCsvdE27A0N+v5BfZtpJ9aH92LK89U4Xbv8dzeL81H/g/zV7DJ0V9
hqVhs3A+/c4yLHF3++PrWvAywfPbkyRe+6YDqX1lryal9xH7Lba79yK3m1i4
Je/ytMp/896ZFu9snM9P27/W+dz7mV6axGmaX68/2qJFHHg/44L4Xd7v4XBQ
0zw9O8lXk3jGU+1tIhVaYLzX6cXOTN78kw7kKH84484nTGx+KGV99wwB4j/X
ofHcu3WZc17/J/9A6bef3cu1YP7Ref25P6RJ+YgMybVvLCSJVx4o6FWbI4ae
pwAzegoV+vVp++izYGrNw/uaxFaNwnHnorUhbupUJ8XvcuR+rXR+1ylrZNHz
VCCqzeSWU+1/2kcJfenrB7RgjmLImqbjyqT87O+phzVklIhnPn5ya9JavF9d
A1Z/tqmadlGT2PDeonv8Z7XhzGTB5fqlaqQ8ty9QT5itiu7XgWk5eiJX1Gl7
uTj4rsYbGy3YlHUzzrZcm/z89QoLtY+CWsQe3in56d54fzwDEuvXPeLOpu1n
jEGK8onTWmBZ45/gfkSXlE/0Na0PvKqD7teHDNMo2c2CtD1t/qoUd3v10N9P
yyrziel6pLxtUUDG3v0MdD8THmirv5heqQkHuVpnbtcbkLhf5zLH8efxPlUj
KFleKzhpiSa8nSIRZ9FiSOKeO4v8FRvxPkITEGnaeT8thbavK6VH97y8og2L
zVXniffjfV5m4D9gMVVklxbsMki11Pc1JfHFPxRXzlLB+3AsQE1/nmtFtgaE
+W6tG/nUnMSZiTvzO5LwPgkWeGWBnfEwLSi4qRrpQ9pXui5zzHROVAJow6LK
DtM7U+g6YvfwqhbrHrqOc+CkQmQrg3p3Yqvy9Ea6ru6bx4J1WY/ouqawVduN
czvwuhJbGBks97bUjVdv7EBdeeHNCWGaUGM9fH+GLs0v0HMnNz54Bc0vkPTZ
81LEV5xfwBGU3t/gy9XWAI6K0tPxJ2l+AfkTs/by5+J8AlzY7h7zKD9SCyQt
s5L2zsL5A9xhRNX/tZ+a4Bf2f+NBdxTng94MOy9laWr5K+tupORTWzRXeCkF
0e/QPoMiN/d914UfMwzv3z7Jex9mwJfC7Yaukj3ErcO/rc9f2onyA7Rz+z6I
d42Ipe1pdV9vwCdl+h08Vfxt3s5c+t3o+pI0GKZKvxv5rpjUyq2ifrhKNWF1
pC4UPql5MC+G134yYEbCoqSL4sLEEtbS7hL7BYgvvMr7MVUf5yuQgea5Nzdl
89P2VWZyKH/SZWoYK7R+0SpdCFdVz5XxlSb3n7DSrLucK0HcOka7Y568GHq+
AgQvlp+ruo22t/s9RXVyh/5+X6TXf5S6I0/KX3HZ9Ux5nhzxkUbf2zpCsuh5
KnDv9MafTyxpe1tz1d8FhtH3zqoGzegTTbowcHjz7alXlMj9IW0JM/g9FdHz
hsb5KwXC5lXS9lYh85XdkRxduHx9ZO6gojopv8LwzsYZJ1SJzZP8J1TY4/wN
OqBZ2zdqiQFt97K2eFsa6OpCEXtp94E6bVJevbR7sbKVFnEcrH2fvA/nf2DA
mw87A+2W0vb31O3nn5TidGHDmHn2Ljt0yc9HcDlxgpdwvgh9KAs8bDkhgra/
Tu+u9Z3epwta9XdLR83RI+U3v+xoWb+Ege5nQrry2NM7WbT9lZSKZy5cpAvf
bq9SUowwIOXlS5jCC2fivABGMH13avIWQ9oen+eUOpdt0IWXrWtbuuYYkvKR
DyY9fbME7+M2AY9p9/ITpuhCIL9S+ob5xiSelLG4KW0G3mdrBoEVGp3DO3Vg
f2PUzhdppiQukXtmjcM6vA/SAmL3do2It6bt8x3+uiUDP3SB35mpf64G71Mb
ao/TPHprhXRBJPvwJfkJliQ+yX6FTqwQ3kfEhqc/svpWVOnCnpF6UwNI+8yL
c2BXbvXUKhUdiNUMXqn/nK6zX+t0XOeAAl53bwWm1Ql6e2fpgPLbkfwvcvE6
aGvYLyGq+XGNDkxPt8yt3ovXpdrAnjLbEX1MHfhZ7v3kyB66TvDe8Zj8vSdp
fo4xP0QaPR7i/Bz2sOErn966NF69c4DVmadHhrB14P48/4T7DJqv4yE3Rnh/
Bs7X4QQVWvckVojrAru8rqc9AOfrcIEJ6wz17g4M9U/zzMPGB+F8HQDaR658
fOKoC6OU/W94s3F+DnewnF3+ctxRHRD9v/b/sTu6nw/M/ZOuWu2kvuLw0MjW
UI84QE9rt/0VPVCyTgmQ3cz73qIPEjMCZ6jb/yAW2CYTYfDhG3FPSe16y4P/
5oV+cGN4XJo7g/j9h/cmK+uof0neqvefpkeswDm1zrSNrgsYnFo1e7Yug3iR
Pdd+6nXq53IlEiFherAsRO7Q02e8/kAflhenK7fvFCZeoWi8V8RLkHpFoZRm
H84XIgNj8mdtl7VkECd+mP/xdSN1pe7SkRe26cHuMfyrjUylyf2cuwo/4KIE
8UM/o7UTvcXQ8xVAWdDZbqY6g9jJr3eD0GPq6QcK75zYowcOpus/a0fKk/s3
N/neGW0kR/xot0bOquc4n4kKjKkQXOF3mkFc8Kh9/t3lehDzMOWIYrIyKb9y
fc/j2Wwl4sXMCZIFd3E+FA045DR2DGxlEG+VdQpaGKoHbyo+TVI4pE7Kv5ry
8YG3lxrxi573PjFfcD4VHXi8SyJkQI1BXFx2UX65CB33Jn+cV/e+Qw+8H4fn
JSRrkfvXPX+V/lFWEz2PAZXf52iv3cIgFl0Qfudyoh7c2ubzojpFl5Q/k5ml
M+Y+7Qd2FHyfc18c53PRB/7d3xY/z2UQL9dmNltc04Oyy4/nhvvpkZ877hf+
vn4BA93PhJXXc1/7ZDKIg+ZsPHS+Sg9k784sq7YyIOVvOC89mmuH88UYgXfT
8szyWgbkrsscdrDLkMSTCzlTV0lTr2m7URBkivN8mMDPMQU1xrcYIFKwt6zi
lTGJv8uti2B+xHkYzCDn4EjllwkM+Ko1q/F5rymJT3k0vEigDe+Tt4COzMjb
yUf0YFaVqNJIDXMUZ8H8CSKvm98wYPGh7ELuRksSDw4MLWj1wvtK2XD2VEdw
R7UeTBR/OfNEGN7nx4Ha2+dj34QN9Qe2Ud9Kaum+qyj92hYJBTYqbwXd3jfK
7F4zIPW13AB3L94XYw01XvOU1tnpQQMzoHtuKN6nYAOyVV83vzfWg/OxAuEh
o/G6cVu4yndDeMNPBhwoejXRwxfnz7EDhXPhfCkxDHgsqX3r4GSaT2fOjxWq
4Qk0n05ukJde7X2cT8cRZnMv11QY6MGl1+FuX71pPp3E5uCbgr00n05AhYb5
626UPycWoOV3/6AH4/+vf8jH+XE8IOt3/8AAh9/vBzi/DR98vlmQeiCAWm2P
kv2dZuqRU9c++bXIgHiFUdNq9k8DOHT71i9nhZ9knenERs+TjRK9xErtVwKi
hb8R/7m2c8eNH/bYYBntL+puPtn05Dv1WPvT1lujeH/ecHA3OheeLUrXhb2F
B+7qR6i3TPyuusuRljdfptYhNPSebHR35VuN9bzvaUyQiFge4DdBiLhdesnl
GCsB4od5Cw3zpXD+HhkoXXXrwnnyeysD21Uf+7g+p5556fWL6mgDuDnlkv3k
TdLk/l05yXNFXSSJJ/UtSi75Jkas7z2yMvQMzg+kAKrCM2e5eNP+Q2qzqvn1
XmpB0Qc9PicNIPVIoLXvHHlyv+Mz/W3K5nLEL2S/t7Z043xDQ+8TZlOnTHSg
/cfB2RnXH3dTzz3YbBZcYADzG7O5fC7K5P7dgrH5kzsUiUuNJ+qVHMf5izRg
Ef/P+PVOtD/JZk3bkDyMzvs2T7+6Pmfo3+eHMitDVVid3L9wFDM1+boqcfNq
jV3S8Tgfkg48ObHgrMI92r+UB9UXheQYwDcpn92RutqkvKFKWcHPEk3iSbqs
hxv9cD4lBqQ9rfWwj6H9y4VuByn+xQawNFPKEC7okvKDw0c2pA3S94Lty2I2
9YzA+Zj0oc46s+ZUNW3n4w5a3La7bQDZ4rtTQkP0SPl3L+RdR8cx0P1MuGsg
XnXoJe1fXmavPNvabQCeQh9L3mkYkJ/P2uEaZMfG+Z6MwKZgQdNKsm7BCH7u
ET+wgGsAXyLGOvkVGJLyTwVjN4g10j/3empe1c1hOF+UCYwPnSseaUT7mzNe
dvJ5yw1gQvgvm9S1xqS8VGrCfMZenOfHDJb46QVnkd9fM4jRmj9cdIUBDHv6
peVqqCkp7xs36efyBTgviwXM+RTIF2FjAB92xryYsdacxOsmi9uEz8d5M1hg
U3j83NfT+rDr4ss3IlctSdwqOrhgfirOa8AGze/HCxaeMoD8uXl1XuvxPnMO
lBaOX1i9XR+OWPuNZZL+iAnKlcyaeG28D9gKYGbz2TtD/732WmoqWzbhfZnW
cMCoTMK4zABqJ4zb6zAK75OzgfQXrOHBbQbg/y1vl5oq3be0MTBMPH2A5su6
9KIljG8Yzp9lB3d/8B2sb+bVE3tocn00mDnXALQrhiW5iuN8Wg6QEOX2+fYW
fTj03NpS1obm15JSG8fWiKX5tdwi7rsv78T5tZxBsMlw4wUVfdDYI9T9Kwvn
13KFRgtzaRsdfZgxOG1aQjbOr+UG5w7/X/9lAAd+v9/g/FkesPF3/6UPCr/f
b3A+LD5w+3BgQuQG6sKFMwPWitB9CkbtRj4xWw1BYRVXnpvI+z5gBLvSLfNu
X+snlriuPSZ4sIc48aP0x1eO34iFZPk2L1r57zk3uqOfvHb4b/4ths6byeuo
m3vD3qzvpS6/l/smcwXdd5GR3fOmop2ua/Yp29e0ZQ5d17w8vSvJsIs6bX2A
3Y0NhiBmEqAueoP3/mMEOfULcp5cEyb2XR/vdLJSkPgzM6NmVQU/8Z+rDNjs
OO+soUP7O62VFWtUSqmHT7tXrDCOrrPs8GrskvlkCD2sVMGZRlLkeXfLBZx+
CUsQH/ddvCytVZT4z1UBvguOOs4cR/u7x0/MZSZ+py45Kx+19aAhnGlui767
S57cb1afFHdvkRzxmZtGCXU+ssSmF29uuW+I85mpwIeLd5zPhtH+7/HYBXz8
KnRdxM3Xw64HVRvCebb5hVpTZXK/X2TeosJuReKPF6z00q7g/Gga0HPn7uFl
+2j/t/jWHc+pQYYQsSox8dIrdfq8Y97+w4rViC3ui6kEJqkSS/6qac6YhvOt
6cCrTmHRZ9G0/wt5sD36ja8hrDHaWnm3XpuU90q4/KB+gxax7OvPLU8sNdHz
GDDzUU7mnWDa/8lYmVSZ2hoCPNZKnvhVl5Q/X6S8tMid2iBZxk82Bed70we1
YvuzGeW0/9u2bsnLbblDf59PO/xHRemR8q/aatcML2Sg+5mg+mLU908/aL/T
FCJtMWbAEIKdfmV/NTAg5WeKvF+Q7K2P7jeCbqfodFfy72sEGxeqzT8WZwht
LT/n399lSH7e2XDRetktWq7n9upBOQGcj84ETo/xmbu/4D95waTFHJe9N4S8
X/n8CvbGpLzxmt55RdNx/jozsA1zVVGqY0JZ0UXW2XemJO536/Do6z9pnrHm
F4lzn8vivGMWMNTkl5QUMWF5ptSxplZzEi/p2HC59DXOC8WCt1beHZdCaP9X
/7AhPv6LIfj0ZR488x3n7WFDc9kHU6NFhqB7ZGLx7TSaR0V895z54SI4rwoH
ROc9CFm8kwkjusRmPHhM81y8DTlUu9QG572wghunrg/0TzGEWVfnjHsbT/MQ
vJ/ueGxKH90HbuM5Yq6NI/WwYP8FBY/xvlxb0GNfsHkrwoRF5Tef37xM8/N5
nHs3Xb+A5uezqGo6ObWM5uerGV8uc6YF5+dzhN79Ufss4nj1wgm8VZIOLjJm
wnHPmsW7TWi+vo9Zbu2B6Thfnwuw+PrFokyG2t+8hbE7vHC+Pi5AWtlbHzFD
mMA5vO3ZWpSvL9YNdvzu7wwh5ff7Gs7H5wnpv/s7Jij+fl/D+fT4QDXrRshy
aWrz0aPGtWyldvt+2zdgON1nF3R4zMir8cZQGXGsb34Pr/8zge3fRHM2Lv1J
PGFNxOT0T73Eer8eipeEdhN/iXO8XNfcQfzn2s71KONPfxFK+0PnJaNX9j+l
ttHbN1bNj+4LtGxoMnKopPtyrul/0w4i/3+Gg7J1i1NZMnW4R10IU42WLx9X
vnxnpjGMaau6LhDF6/9MQJXrlKeZJkz8eve5NPtLgsR5r3U3Bz7nJ/5zlYGk
2C7W5ijaHxo+/LLpqBjdJ3Dd8OOzKweMIXqSWaT2Ymly/8t5s1vZEZLEbqsO
BnguESc+sun+leClosR/rgqw9vU243xH2h9Kb+md7/OQ+pj5nNOti4zh/siF
apc75cn98Xfnv89qkSO2HR9WvOmBLPGH53PiF1Ti/IkqcErA7HbTEtofcreL
dtUp0nV/D5XfqV+7aAz3NO+nXg1RJvdz9m83uG2jRLxPzud8vbwier4GrA/N
GisqR/vD9cXzvA5f/4+HsZ0cVhmDJastama5OrlfZ2eDMIOsIzMB2S9Xd7Zs
VyUWGJOjejQS53vUgdc7n1dZqdL+MfGHR0rnU2qz2Wfm5B80Bu6hlh/yC7TJ
/cxku6OSFlrEktu2+Q7rxPkjGbCWeeU7U4H2l8qVc4zU31AXThWbJF1sDKer
prkUpOqS+0//GAzw+k6/q582PTz3SRDORzk0DvZWDdBO+c+8XJNEeOzQ38/k
QpNtm4v1SPlpXVN0HH8yiGdwdha2uTHQ85hQUmwpqtlO+9PO9X5jrrYYg/Ty
rSfv+hiQ8jLHoqdWrcP5L43gRtbaqoa9tB+bxg6o6DhkDLF8G3JhqyEpL7Sq
I+hFHe0XN3+e2bdKCefPNAHXWtXA++LGEGP2zVz3pTH5+fSvrleeKVK7Fmzx
Tx6N822awdZ1NVMadGh/+rko827vVGNg9c55uT/ZlJRf9Yj/5OAFnJ/TAuw9
j/8cxaT9aXeEaWniBmNQZO84PnmeOSk/MeXNlWdrcF5FFlQZfw8xW2gM/P35
ZQkzLUlc7LK+5cxpOO8dG1hHF0f1KxtD/6OfrJ4KmofsTW7TG09bnJeMA8qn
fi2dsnSo/9Sykh7ZRvNE7d8+52d4EM4bZQVpa7fdejfNGIzyyyac34nz+FiD
/5x9IlwZIwgK+pDP+UzzqnjYzdHd4IDzrNjAeivTlLZFRnBzRYGO1EWc98IW
dj2zUl5QaQRa9xwsJHfi/KN2ENt3bcOKViOwHxjJ+h6B85HaQ6FvyaXyod//
g/bGIybNxvlJHSB845bi3SFGMOWRmlXPQpqvVJsxeYH+bpqv1Fi5PePTQ5yv
1BmEzI8cfsce+n1x9oz75UHzlbLKM26efYfzlQJs+d0fG4PGAf8Ri1xwPlJ3
YP6ePzWGVb/fP93/jsd6QtHv/pj2r7ZHGs6p89N8ttO/z06Ki6RO9OkI/fCB
Oi8j2s1/Gt3H/rRTXLPkgSmcmRp49fxP3vc2M6i981Z3VH4f8RentRtfhPYQ
S+dIvlmi9o2YpXZ4hPC9f89VXbDRUqyBQ/vncMUFuiszqReeOGavJEH33S9y
aB5bvPo/rlENC37D83CAh6dO7mPQfbLek3LGzsqkHvdyaJSpQctPmXsuvX+/
KdwrXq18Jp/XP5vB+Q+fK962CxOnasxeqMsSIo4a+0RpSoQA8fS4MRUp53B+
VhnosfUXdmDS/jtAr/eQyhnqHOks6162KbHQz5F3HpeYwii1mYFletLkebEj
HrR/85IkLl3mscNsnjhxZ0ah6ZwkUeI/VwWQPfzNkn8Y7c/bCh+H5qVQV1df
TJvONCU+9iL9vlSxKTgs8oyJjpcnz3ukFBAvniBHvPTq1C37N8sSSy5YsMNg
C84/qwJuO5bWbp5I+/dza+LDH3ZRq4emiuruMIWzWep63ReUyf0mFyXb604p
EZ+sH7x85qAiscHnji2JW3F+Ww3I2fzTRsuQ9vcK3t80Le/+p/8XaxOGSFPQ
GWTDvnp1cn/H1pq1m2rViCtVQosiq1SJ9x7/9TW0AufP1YGrT9Z5bxlP+/vS
o5c4j0XpOrOCxX3qBuWmYF6h6LfIU5vcHzXjgWebhhbxrcEdTuHdOB8vA4Ty
H+/3jab9vc3tGNnrbqZwcM6Gfd39uqT8jjHBjkKh1HG2ps1yd+k6uFXafPG6
dji/rz7ciPZq1A+k/f1ZF4FHPwzod7Z9P8vv3O01BbUjAQfLyHywGfxMdXyz
5RQDPY8JGceu7kyvov29aU1afOppU4h6l+H5dLMBKd8R137bporOs87Tcg/Y
I4LzCxvB18bxXUFptP+fuH/X1MC9prCRrf9UNcOQlI8ZO8674Sudx41aFFu6
xw3nJzaBH6HaBy6Y0H7Yrt1LrNHBFCz6H+ko1hqT8pGju+7/kKa+nCazsWkc
zm9sBoM970ar7KbjAcOCyZGVpaYgnOMp4j/blPy8U0jlnFCKCbrfAoLvBoxI
HKqfhts5zYWd5iSeOmte5BV5ahH7DPHb1jh/Mgu8uzRZ556aQNhHJ2+JBksS
V3HZMau2Fee5ZUOR/yfhaWdN4MGv+qAzX2je0YIlC6VFFuI8pBzIs20zP2VH
xwNhNwcaHV+bgqtst7xlFM4TaQVhe8QrbMAUvl5WSFtxjObt0+Q6DPCL4Tx+
1iA02fQ129YE7mx8vHVdG82rlmFr07XEE+dZswH1tTUyj8tNoNetR60iB+e9
soX6oVFg1QhTeDMzosN+Gc7/bAeTddw8e48N/XsLi13ycsP5oO3Bex1suXjX
FBrM66bd0Mb5oR0g8otBn8tQ+yztPbJcWBbni3aE15cGGrXHmoJk74SAJhWc
P9oJjtdfNn250QSWjGbb3XSi+aSlirapfImm+aSfqQYenPYe55N2hcpyl/3n
xphAJVPSJSgF5ZOOBQj8PX4wBcb/jR/KcD5pd7j7+33eFLb/fp93R8/ng/HC
Dx4nuFNnPVw2ekEu9aej8lfGkO/qQ+OL5YUc9hbqWPfx2QrfzSH/kOdcNSve
eMEC/MY+OTlJq4/4E//CTwdFe4gTCwfNn3/rImaG7V2i/vLfc9e3qhQyz/jS
8UNzm/547wJqq4p9G98q07w7m/eJFGxcT/18/qqXOmSeauj9/C2EzFCgeTMW
5S2r19pCrbH22NjGAeoaj4aatGX0/ijJ4aMmvTOH559Xn/1cyPt+awHWeq7D
3GSFibdPEJyZvEiQ+O326ovvbvETw7XtCk5MnE9bBhgZBgcuOdDxRNEveaWe
YupR0wX2cqzNiZ9daZdenG8OcZnH3TdNlCbPG5t2V7D0oCSxRmrP9bbn4sQf
9ugk6GiKERfv8B4ZNA3n81YA7SKTDBc3Or6YXH8xLbuKOrXD54C0H90HXC/9
PGX1Q3OQjIhdoDldnjxv28zql6ZL5YjFg2RCHDfKEieNmFA7ah/OH64C7lGx
mfcN6Pjis4hTplEx9f493RkxI+i+Pk+tvIyGBnO4bLwnt8JHmTxvh8DiiTZj
lIhnPvcWPDVWkdiq0OCsxjicr1wDikROia5Xo+MNo+TkaTeKqQ/pxp6XDKT7
cqRzw4cHfzUH/+/uB2UN1MnzGNY1LfwsNeJvSwNNOx1ViW/kPl/e4oXzo+tA
F3/yS+lwOv54mDpz1UV5uk69yNxSKvSyOaTsfvxp8SRtcn+72C0TjRFaxD7x
F+ffYmsSHx3IOblSE+dfZ0BeXK38GyE6HhmRVJpbfon6xe7jo/cP/T54PFeT
EnipS+63cNwm2DiOWuXAQG/JDbqOU7B38Zc99ji/uz6Ihgw8iy6n45NH6+Jl
L2w0B4jdyq24pkfKuy+qa3mhQ+0xSTGhdz0DPY8JbSvv2i+Op+MTU76DJyom
mMNKwZ0uFU8NSHn/CJh12IDa9HlHwoalOL+8EXxXbcgNjKPjk6XzDX38F5jD
bdOqEs5NQ1I+qbxzvqcetU+AlkZwLM5PP9TvPXA3GO1Jxyeekde9vrqZQ1Ws
rFZuvTEpfy/qZckrBvXjlbkBCstwfnuzofdNL/t79XScoCT6NTjwgzmMEi5d
c3WsKSk/UjJ1xYOdOB++BTRI66hoydHxie2nU/N/Dv333PBvGP4u35z8PFR0
4ZxVr2g5oUr+q8NkcT59Fhh/KLx8mrRfLIhtLvl1IsEcRLxKCmWWWJLyjwWM
96Rtx/n32TDSNIgTwaLjF9ZYwefH0s3B+Z5IVkk2zZP+cvHVTwlmOG86B/in
L6r7vNIcFBw/BaSepHmsrxabOt/Qw3mtreBSiF65qrA5BPcXldRX0DzDNQnM
fbPYOO+wNehvWGPhYW8G5ttLnU+T/AMWcPj7rC1xE3FeWBvIY0kqt78xA+8B
wU1tp3GeTltotNAxGn/QHBbrrzk2ag49L4B71EA0rIOeFzC4qfBwnR617dET
G8bX0fMDLCemzrl4lZ4f4L70xAbTm/T8gJ4TT7bVv8bnBzjDl9oFecd28f6d
XeDKyBapuT5mkJf4WTJfn54nIHgl+JPrDnyeABfuHPWNmOxkDgbnJo4aNwuf
J+AGYb/HJ+Zg8nt+A58X4AGXf49PzGHv7/kNfB4AH2THdF9JnkK9bMrljiWV
1K4OG/XGGNE8eWJKPuONd1A3dMpsFv5mCcUFmkfVI3njExZIG4t9W723j3he
5nfPhvwe4quKrfus6r4Rq26793bXlw7iP9d27kzna3ISnnS8UpvjaKV2lNpB
vSDQSIDm+TueZLzCdia1TF9WsidZBzIcrEPtfjCDad4u2+qk0CnXqO1Nm+7v
ZtHyjjvYrlXpllBtZta6keTrZMG5j4o9Yv4ixMknB8X2VAkRr537QUuVK0g8
Q7+ek1XMTzyi5fIIQwt8voIMeMlPjcs2peOVyRqSZ+9kUS81KHvcqUjzDiVY
LBJQ3WoJ8qI/crQGpcnzvEpHv/aeKkW8an6GRuQlCeJTqh1BWarixM9veWyv
WSVK/Oc6NN6IDG8WHE/HK1W3PrReeUB9SXPe+yh/mnckb+nbNru7lrClUur5
vjXy5HmCqavnyKXJEa8Pb/m847IscQ/Xd5V4Ez5PQgW0NPJL4mfQ8cqnKSmn
k95Rl6ZHpe9aTPMIJDTN2JXSbQkGh2fOsTBQJs9T9SgDBXslYqk3Kpp9PorE
AptX/Gieis+v0IBK+7rAtDg6XpEpHPSsVaD7fqdZWtoOZlvCR5MQw4nZ6uT+
X6VST80r1IjlvG8mCbxQJWY+We/8+DvNi+AQZvMlRxafl6EDjS+rS7eQeWcd
kLAS8A34Se24yalJ5aAlSN65fX39MW1yf/yLyg8qR7SI+9ouShVmahIvHSiw
GpuOz+MYGo84KMvfYNLxSucaEd/796kzLnbHN66zBKEvUqesXumS+3tk34Dd
VOqPNpeeOD6l+/peTNy9xHU8Pu9DH2I7kgacyO+3PkyKahl78Se1tbDjEfsi
S/CWOCsYflyP3L/G/9cvFUnqk8lj+26uYKDnM+GporWhmQkdvxRN4Teoaafe
dfQuY0GJJdhWjUnR3mdA7hc10vyV30bXOT9PbAv19MTnkRjBgydeP3760vFM
dfAoDz6mJXHZQ5/tgoOWUF770mTSPENy/+ZjBVqCdfS7vX9UvNwZO3y+iQmI
XxdtWe1ExzeMVR9flQ21x5ufelifbjcm5RM7DJynjKbeIjrcUyqbrhNI0v04
+uo/56WYDb3/5EfP+ULHO3n7dPt/dViCMjPokXOwKSn/Y+eBYzVH8PkqFpB3
QTZ8wwI6zoh54nWqMsES9MCawyX9HgvCFOdqzayl45YzH1PFNorh81lYwLo9
TOrnDTreedAYLRE1YAndmZst+C0syc8TNyqL+E7C57mwQaLTVvbwDws4M9tS
b90b+lwfy+0zrJdTf+j7mN72z/kvHFDq/eR/97sFVDG37sog+5NYsCTstcHc
6ficDitYOeL1hun5FpB2Xtn60Ft6bsL1e2NEE6bjcxSsYQP3q02bGh3vCN5x
LzR5aQkvXwmGT1yF89zbgOR57Ukj31vAg5T3O5qLaN7x5XV+q7+K4zzktnAx
fG3zg0pLGBnkeCZ8Nj6Pxg4sH+h/yR/6fTiifa225hE9n8Z+9R7TrYr4vBp7
kCj9LvVpmwUkbtm1MOcoPr/GASQeXBS0LLOAu4unRavE4vNsHCEtpL5+4JwF
OD/ILnRejM+3cQIjvqkNXoEW0FsS1XlzKT3vRvTbzc98O+l5N0e+bzv0/jY+
78YVgut9ihvCLYHJ8NC0tsLn3QBU/R4/WYLcYzN9Y7J/ip5no/R7/GQJ3N/z
O/i8Gw+w/j1+soTc3/M7+PwaPrhrV+MhZkJt90Gx9txE6qyDM4IDt1CL+eY0
91ygXj7QPe/QexYMQKjM/SxevnE27NqRHdz7pZ9Y78W7Q9ouP4iLjY1bR2z9
Tjxq1QLjxU+7iJ9dz4nYZ9hB/Ofazu36tHdXthQdX+1yl/DRcKI2PxAvuCeM
+tbXn5eHJVPPHRG5cv1VaoH0z5ZdbTTP6akR9jv1hKmXv7QdtLOndllrE+Eb
Tj1Mwbp5Rgb1/bOcsZH3WfBTOFlnTjNvvMUGrd3KtROXiBCDRtqasfzCxLNO
aDG99ggSb+IceeCoJ0B8oswghlWIzw+SgU2JB7Zp/mf8tdFqbsV7W+oNTZzv
5xdRx2wZNIk5Rr3e+s50n+csmO1yQkc0Rpo8331ftbx3rySx7ucPIluWShAP
eor3VX8UI246ZPZ5+BxR4j9XBTBsGLEiQY+Ox1apx54YP426akbpM/0D1MrZ
nZLf6ofG26ajT1yrkSfPm/Qlme9svxyxb37TxBRTatcVRudjJssSW9otk5i/
FZ+npAIVj7pLRznS8RkrQ4W5ZA111lynPakXqKUtp/0q72FBXsHhUcBVJs8T
iGjgS5ipRBxkKl5as1GROPsdd6lsNj6/SQOsL++QvqpGx2cms2+b606n1hET
8Y07Sq2U77ag9R0L+r0ODrpFqpPnTX+cp9GZoUZ8bV6Vw5FqVWJmX2PwOJIf
ng1JW78tF9DA50fpgFmS4B4G+e/RgefBPbe/zKZO0vskeOkstUN7k/Pmob8P
pbrQFjUTbfK8cmPdk6vttYjDNr5Y1DBCk1i6MdXKejw+r4oBuXwXNXLk6Pgt
c4qJ2JlZ1DsvHOw5U8CC4t7IJ43k+xYb6rPnWSyNpW4PmhwvJEwtIej3LHUL
zbtgnA8sUyl8PpY+3HzdLRxgRcdzT6de+ZC2hbqtIbH2bTMLslu2rtyarUfu
l5NsAXUV6mg7e/Ecsq+PrqtfGunq2UXqGxMyxmvdeJpKXWPzy+vqNxasFLzD
3htpQO6PHf0uROEJ3XeWtFcgep8jPr/LCCbyl2eKhdLxnPRB3cCtt4fG45PX
9O65bEjKDxzedkvXgrrifebBvEy6j2CT5flwriw+D8wEVod93jdajI7nWrUC
qr3WUPs1FPZxh9p/FuPXkvgEY3L/+rvLmd2f6LrN22s/PA8NwOeLmcGipT1p
zcvoeM5ogu0w36H2uNT29tLly01JeZXl1Ulna+i6lZW5N4++08Pnk1lAf3Sb
LteXju8W9Sh4WA21x0fPGoh2kO8SbEhZnpF+tZ7OI21xUObs0sTnm7GAURc7
Mn7XUP2L7urddN+SxM+M3lS1X5z6sIpySg7ZL0jPPRMN09WXN6Dju95xmdJN
11ngFr5pWs5l+nM5gRsatwJY6H4OnGlIXTed1E8OTHefX1vdwoKCBs5b00z6
53h2TTP9ZYLPW7OC1vashw76/xnvXe107XnNghNFq3Jmkv2GbOg56/1MTBGf
k2UNLImxX9VusCDLf+DwpUP03KK+0Tt3j5TH5xjZQMzbqnb7ofo4rTJsjnwN
PVdGria0lGmGz5mxhVXpSiGXhv7/1M32lvq1CJ/3ZgcG/BrRZS4sWLhl8b05
1fT8t/oB67g0BXwenD0s15uvlZjIAtfMmI5lm/H5cA6Q754QOfoKC6Kuu75Y
Ng6fF+cIdSElrCMvWPC2zm+ZmRk+P84JpGeUKYk8Y0HQSJttTcr4PDlneBsa
1LgrlwX3K85OH6eKz5dzgUs/amzPBrIgp3K1X6c1PW9u0u7e6tcR9Ly5qLO2
B3JfovPmYgGeB2SXnE1nwbD/Gw+S/ZL0/LiM2mnLDTaxwPj3fJo7invC/PvT
IxcO3e/9ez4Nnw/HB27NWyzylKj1jkivdfOgFg7dd+NBBPU7Q3XZOYeob33M
mtJdTX36LPNkQjcb/JrXjoqU440PORCzMdt09PZ+4jzDB1K6w38Qv6oZ6Pge
951YbonxozsDXcQeCuMvHFndQfzn2s79+ootfkOZjhePHyvVmuJGPTnMjdO1
gFrW5JZXUjJ1VZv/RN1y6vW5TxZeeEfz3AedOlnpKkQtKbfZeJg19c21obvu
zaaOafXoSd1Lbe/LmDbjGnVnId8No66h8UtZ8sl+Id54kQONTt9jL5wVJl5/
MWRiZLAQsYZDKZszKEB8uURN7OsJfuLJtutacvzx+X4yIJmjXPlRho4fG1LC
dpp5UmfElUxZvIo6bPEwk7zT1JaTQno6GofaY8PvDXS/KAfWrutY8VlZivjF
/Ta5mNMSxK6G7/NkXMSJs9a1+h25J0os8KCpzWoWPn9QAU7mBAbck6TjyVHb
j1c+8KR+v7jHqiGKOtHf+/jTgv+MPzlpSo0f2HC5WvX8+a3y5PnGrYPrVW/J
EacMvBkVI0ItqHJH/o2HLPFSTkGTzwaaB/3PVQXUdOa7Tbai48uzVct0IxZT
Q8Q6/o2nqOuVEl6lvGbDwVMtoc92KZPn1a87nRNToUQs4b+sQ79TkdhTz9Hu
NoN6/Xf+9RGB+DxGDdh9bbb0fGM63gzIP+Y9Yz61TOabjSGnqOu2Mcv9hv5+
OIE/vpyNVifPG9jl8sqN7PfhQPXdDfWPPqsS75G4eWO+AfVUH7ELA1PweZA6
UKb7VFjDhY43v9pveqAfR63rz840r2LDbMkxMSJPtMn9ba92j5P+rkUcWdxg
oKJAPZik/kOHo0mcOH3GHWN/fP4kA2Y0h2duEKDjzUWBMvsmjPlP3paqwiTL
/dSbnSbGirSywWx+U71HqS55noKQnMITL+qfGV5BCx/Q8y1fO6xJ5puOz7vU
B9GBaE4Bh443P5pdsArfSH1nSoe1/sOh919thdOm5HsmB6YVyk/udaFe4S0v
ceMCg3hLk1zZbivqP1cmdF3bmDzTl44/V6Y1Cngfpf6xzG4pq2/ofW1Mocue
lQbk/mNbdsWPbqV5DBbcWFgj5I/P5zQCpv8VtU4zOv58NulJyput1DtCO+Se
fmSDjZH2lbX7Dcn9++Yuu+UtT9197Ea9yg66T3V8q0rTu+H4/E8TYM85/GR/
AB2PMjfbeM0vZcOhTt3pV+4bk/K+OT9rHN2o+2c/ti/Oo/uAcjQKjrN1jNDz
zcB4rsQRQzIvZgasfVI5ZXVsSBvnbj73mCkpPz1Eu2vzMGq9KT8vnFpggp5n
AUqRvndS/el4VOhJhnDPnaH3UaHW2B1p5qS8wtVeAbsOuq7qR5TUpuYR+DxT
FkguvPyeT4eOR9fI9oWNPsmGp5u0Q4eXW5Lyt6ZHF/YLUZc6NAp+HY3PQx16
T5q0MM94Gh0nxhxxsT821P9Ujjnj5HuMjjPnDRxJDwIWup8D13c+mFuZyIb8
7BTLMS10nPo5sS3mWCS1Ubh7Xf9wfN6qFbxZ+niXQNrQ+7vjBGeRO/S5HveM
AhvH4/NYrWGrod4Fu51s4D975cyOanpOZodzwzj+UVaovA1svL/ZxWcUG5Q2
ya8z/EDPMZRS9KhPCMLnGtqC+uQK/XX1Q//edhsS4+Pw+a520Coxesz0ofon
WuGtvaqKnvdqPer4+PHa+PxXe8i7/Lxz3FD/M8NnW+qFNfQ82LV5w7qLBuh5
sB+Mj0Wk2FA/eWzCL/CEng+rfHZroMg1ej6spfpS49GV9HxY99dlol+f4vNh
XWFc3dYdZW95f+9ccNOadvChBRscu7tiI2TpebEPXh0ONb2Pz4t1gw+/x5ds
kP0934jPh3WH7N/jSzawf883uqO4J0z/Pb6k47+T5qP2v9am5w1fEh29cp83
9d03Y4JGLKd+VeHP6TlE3ZUeKHPyJrXI2uAvE9o5oJXV/J65mTeetIJZl3Zq
Xjf9SZzdwB03s+4H8ceOrwm/VvQQW0pmXUpT7SZebuTfbl/eSfzn2s61E3i7
kk3ONWnnJnwpHKtqR/3o2UYj/mnUBlXj+D/EU684r/usLof6emZ7wYUH9Jyk
+AnmNbk61IMlR4/OGkO9RlltneJa6m8rdwVVZ1MvbhAxj6rnQPIe5uqiX7zx
oxVML314+2yZCLHJyzjN7HXCxN0i7CUZTkLEV82bK1P6BIi3BW1X3FnKTxwS
5TRvMzlHjJ7jMvdlxCbl/5z7UlQvMkUMqIWq0jkDEdSBF61F2zOpj56taW65
R92ZNav40eBQf6Q0jBOewxtPWkGKYnD/yfGSxIkKx6+/HRQnXiv/bbv+aTHi
RXIeIbOCRIn/XBXgw+d5Iyq06PjyHYMv124c9duQVOVzm6hfb7OI1S+lbq24
8f5gGwfuu/cG7t8hT57/oKX4+4EncsT1cZEH0hjUDxnWzukLZYkbKjubMopl
iB/Pyt+Q9c/5xiowfvOF6ExNOt58zVGwaA2iXt4U0cjcRi2QVLNtwTXq3TaG
zuf6OGArYXr4ir8yef4KLaO+hzuUiAtYBoEf7ygSd7gzzgyKUVuO1xZW9Mbn
LWvAyb3NP9KYdPzZ1e/tumwWteucwrhRGdRb7mhVaT3jwIawx/PsL6mT50XG
hD+pHlQjnp86OHKiJ/XU3L0lHxJViQOqDA3X1tK8+V7Nl1LE5PD5zzqwISkk
c6E4HY/ax44u4vOl/hrJrUneRp0dbvXKqJYDYe3Su8XJ/nQrkP016HpxUIv4
knh72zwz6jmqLw8qT9QkljKsG3VzEz5/mgG2Zg2p70zo+LRb6tyHD0uoizo2
ObUVU694OHX7l58c4DAcS27v1yXPS55/eOkzM+ruvOFmH0n+XisI7o14+yOI
+s9VH7xuKcmvY9DxaUHFM8fBRdTaFzNmxQ3V9wUVdbNKevTI/T6ZOp+YUdQm
65csT/nFIBabfLVfOI76g71MfKQw9Z8rE86EJbx9PpqOV7/fzw4xTKd2c66q
XvaFA5KrOK8Fkg3I/Tp6xiXeYtRW97STdsXi87qNoHyJk6aoFx2v9m9TOfY8
ndr+VLfJue8ccJBb+nUT2V9vBcb2Szf2yVOrTluqHJFK86KIxi/NaVXD54Gb
wPNdvecUSP9mAvu3FBewY6mD41YU+73igN/BE8v3HjUm91/tn7Z9qQY1e6rS
ibH76D70o+W1V82l8HnjZv+vqzOPh6rt/3ihIsouW5aRdWaYM2esg/lWKJRI
JO4UqYhQkSgklVK2dEuSrbpDtkTKo6LQIlpQ5EYo7dmzpDzzy3nO9frNX+/X
e65lvIzrOp9zxjlfcJXmqxQ2R/l1hfhIz5pcbl5zZ3317KeS/dm5OVXljsgX
D4vFCdag+/J62ZGb3XR565frQuQW9cA0C5RnY5+MxA/fYoKr20OvmRo62X+q
fr9ZJQV5GlNDJjiat/45A/JYTOl9dJRnHYWoMUMFTAhNPqRZ+kCP7L9Gjv2l
UAa5cuZkUZ4Pb/10DGoUk2csuL/fibkNdR/H0XXN4zqsIe805FKOFxU/mTJ4
xjNh3WgtbVQb5UxZ1105+7j7pZVESHvwfXTdtFl0iXXrXxjPeBzEgsuLGDYo
z/q/8138ZpgJ2d0vo+TT0OviU6sTzlF567mzYJd9vQSfPXc/XmpS2jKJ5g0L
urgwLQr5nYY527YI8dZ/14dYA+l8A/LvTR+SszgRqz4zwSZIktoVzVun2wAi
j7Z8byxnggK+5lduJqoXP6iSemi3KG/9eEOgxHzbUcM9Hu7b/M1h7wtUT36U
f223Pou3vrwR2Ca1jF7n5rN3nDr/Wwd4680bQ98ND9Xd/Ez4vcAS8snnGXCP
f4v3Oh3T5K1HbwIaMCr2tykTKpSHpNcW8NanZ8N37ynh+M1M8O1c4f8omrde
vSlsHZzwGt/ChP277PiM/Hjr15uBkvOej4u58xs7lVaa+aB69labNJbKRpqR
/k8hNv2+mreePYDunzzNhO7B56V/e/PWs18OnX/yM/d848/1Wd769Svh4p/8
zJzNz2YredrnQNFg4Sk3WeSBexuPunGQM0e/hrvtQD4aLBLiFof85jg10K0M
eWiorY9bB6rDuSlDaBF1DnKJy2lrf2ojb8ijxjc4Io8urmq6EI7ctHytqN9V
5KOVXetMXyAvrA5IFPmJQ9z0tVa78f/lTxZcN1jaKtYwj/TWwPiWlxkCpE/m
zzSf3ctP+tL3gc3OVnykL1fufSkrP5f0WYpB6RuF6VIayqOuhlIxcZuQ850V
kfA+jjx/UODiihvI16/9pbn0LQ7WImX8qZdEyfnXF5pITGxbTLqbXY2Ky7JF
pHsNrNK79U6YdP/EJjPZKwtJP4A5rTmwXYj0qJcdrm3qgqTPUgrcNZsCZpai
fOqr4HNIzQ75AVGBk6sikB/jz/zbtwh58rhxTkIXd30+a7OaRz6fmwVn6sO6
n6si17ujeCA9RIL0xht3xbwbxUnflb81D1dDLpjNt2LmgBjps5SFj9SOnFu6
KJ+Oe4+q+Xoin//PoitLU5BL92loPH+MXF0Frh75hUNS/su9Ho5LyPl9QzbI
LciQId3S4tW9go/SpCuLu+xYjyOf6GwXmQiXIn2WikBpMDSJlUL5VH1ze030
GuRaA2HW4UeR06IUX+yvQq4nedclcJSbZ7Z7eXwKUiDnFw/sVM6okyd9yUHn
rvUyyJWOP0tfsFOO9GVJq92qKlDdJmp6jdweQeSzVIE1Ps5j7SIor27MiRtb
YY3cs6N27Nox5Lulpsek7iM/sBb/Ef4bhz0tS1zXcZTJ+e+5dLQWhyqRvqgz
w0GsbCnpbh6ejYHfUV2W/Pfq1i+0kM+SAvWq0tUZ5ii//lhIB8XDyDVHLarP
1+Ag+fH3TlPy+3kWXMSKBmxSkGsd3ByyCUNeWisys/OpCulmi6uO79+J/OFG
38XH+JDPchkM/VibWCqA8uyizoEfTrbIdR4kbZ5MQm6Vh9emt3HPd/Ruv9z/
VI2cb+o6Y8XkRuSHWbnXD/ZRSJ9foaz62x/5LDXg1qmJoSw2yrOLxQalC2OQ
e539YHy7GYevFJdA7Ik6OZ4/8nHQDmvk8h0moRfI5yyygGlYEP58FfJZakHF
qqE5W2xQvv2Y8OR18EXkcm2Xik4P4vC08Hw2lq1Jjv9ukmL1HxpysUdnvljc
Qs/xw50SEptWIp+lDqzYooVTyM9bB0qcjWOmUpEr2dl0vBzBITdC4ULyGW1y
/EjqyD5DKeScGw1rOsg8y4LYxkvqkUuQz5IGtefHA93EUb7delSuszoI+S9/
trUG9/OL3Gsi9aqQSo6PVjmzvXgZ8uNNn26eIO8L5r7foeWCnhLIZ6kLJ68J
WbvroLw76H9yBD+Hwxv679zQKTrZv44q4B+3HXmJ9kI8+zm6T/WCpthEGZvG
Mz8DNoWvLk0ij6cMmMw4sa81C4cDcf4i9t16ZP9ngS3JsWbINTaYKNRd0OWZ
DwNt583ZDsIo/+5UbclTjuceXzNt84tG0f9lSk02Avsi8vT19q8fWjJ45mOC
cmCS/ogzysPuSxbZxvZz87tXglXjdfS9v80mTLR6PcYzHocWOb3qUO76yhwP
KxPuQddpqdVd/xSHIq84seK8owSTZzx3nR+Ojf0giPLwtTZsOPAmDvLRZZcN
76HXz7ydcq6zw3nG60MCrtF0KQ8Hlrc0Tf42mnf8WnSSvCGLp78BJKS/G794
CocGCT+6Ya0+2R680EzL0Uyfp78hlJQ/H9C24J4fbct7+PWdAdlu89Of/dbB
gKe/EQSajx8yfcQ9vzod/rn9iCFPuzE8r089/YWKQ1lO2o+gViOyfcI8i7VX
w4invwngNR82vOIe7wcKo19lJRrztLOBz8gzJu8uDpuzp9QkNprwtJvCliiZ
n9/e43B3VCf0CJXN024GBWbyQ+PfcLinLCKoJm7K024O/ba3NTObcEiUMS0u
ETbjaefAAk7r10PuOPzMna8lTDEn22eqdSSjszn/v/9hAM6fvIzD5//Lyx+B
Z74V8OZPXsZB9s/15hU841fC2T95GQeTP9ebV5Lt/Nje5YlVGiB/Ikn4yLsx
Dse4/lqvJwajyduqdHR/cLpKxWK38LO461o4e0J/kLM+v0J8zMIclK6EKTis
G+X8o/D6avn0MKc57kuza8Rc+BwfYFcyrQL57LvGNcP8YCEwQ99eqwFi4tMV
Z8X54UqBV0J3Og607eoHp/sFYKRzuq3wNRvODfQ/9L8zH1TcxVjuUrIAVSre
VVqCsOvg8aCoPiVo/SHyie/hInjwTiT4N64JIsl4y+QzEdjXM/OT06IHT4/N
DMzYi4L8b7+erg8MaBzcKTxuLgpP8t7IP3xqCPZ2ra+MdiyGlJOP/VKmNYEm
mdxOm5SEd6vKAuL30OFRgne3Yh831yVVaky4cfcPSvDawQoxqMkper/TgAnz
TlWmZLaLQW68wEJGN3fdmkhoVR+ShMjMH48fnDGA6fA3mqK2EmAtMGqzQ8YE
1MWfU89vEgOdNnULyv1l4FRie8LiqDS4D03nUgToUNU76WApKAMLIoyc/MvM
QHGiZ8PtFzIwHavjbSI5wbmXszCtSUAeMpoKg2RExQnKgX3iVYaIpjJBBei8
eb+/8rcKVO4+1hj8i5ubApnt1CE1mOn2Kt3YqwCZ+sJvNi7WBnNfmbJiRXlY
4zvs0clPh/Ov3j2oXCAPl2MejQbQDSBJidJ8r1wWBqX3YIYDxnBvY23dv1UK
sGFzYRDNSxTyi5xNZEqVYclADFZ1eylJ37XDAn3hmvAq7Z1Q/U8lmF/6mK/N
gw4iXsnzSh4owb4n/1qc6cbgqfY+SesIZRhuD16+OZoJD3e+nhe8SAm+hR4Q
1ffF4caHHrOWgqXw7VznOLueBeVb9ncPyCqDt92bnjlPjCDT2CeGX0sZlFOb
uvnETOHgVpNIYVCEbbWasM1dCbBeySxMTxUYx2y0vrrrEFSBmvsNc1gHMIg+
dm6u96AKnB9eMyTiawDY+/O9cq9U4K/Hacl3XvLDxtJ+r+JRCvyVfXQdtk0O
iuzvX029TgGBtw+A9kSToBoYxnXNnIrUJqgGMjdLyp16qQTV4BA1bN4NMV2C
3PlCIjgfrTC4/X064nkcBfoshVxf+BhB/SmJspxmCvjfOR7R8oEN/4Yt+pX7
TA226IUJ9/eawV33UZmndWrAuRUd5WihQnAZBPVkGQYXaxBcBn0K9rRrfHoE
1YFhLLB13AIDj72C1d9PLoN9Z++Wl4/rwwetcF/fAW67n9WY0CsT2Np2+rNk
gTp8zWj2mRs9F/7zIci1eqsGMDYmxu4yUIBU6mpL/QuaEPzqX2GDSCUw8f0+
7wKHu+4EBQdtz6sS1ATlaizIT1mDJOXOklL/C1SCmjCverLRNp5OUBO6nk8x
nfwwqMoe257fpgGrBVZet/qKQ4Lgcc+4Nk24MG1/ytidBQaT2TL7uPsS36oQ
41sy+iAQ/31vIF0D+gxthPsohlAfcFam3lIDwvfqybzPMoKpd+60J8s1oW3v
8/M27b85botNHLU7tOH7yt26/CMSMJ5tcC4qVBtu9khYjdjKQ0eg0KVJdW0o
FD1yYrOgBkEtCF5kd+84t9//6K9+MqbbQoegFnTtuDKcIsOAqkab93S6FmD5
T98mVmCwbcP5GtUAbRj4tq7fintc6e7IfBp3SBviOIcp38NMQD5yjuW/Y1pw
cP7RbLtKMxgXEVx5MYi7Lt3krgS3y0Nm4emXlX5UcFXsf6n3QZUgFTA/CdEg
Vw2COvC59HN5krY2QSps/8U+EvGETpAKRSL7N8+46hGkgoDap6m2uwwQsno5
dj2cCjQRmvTr/+DgIuuiUxRCBeWhXKnMSlPg9DpomwdTYd2eDT8H2KoE6dB3
Kjuz22oZQRrsCFIKO7lAkyAdrrv6t9+w1CZIh22JvaPL62kkKXNl2yJUmWDJ
xyj5tYIGboqlPru4+2e5kVdzy106VF4cPHGuyQD2sXvE9S7SIWL/ZWFbT0P4
+XX1kpRaGihv6PonCDcCs9yqtZ920KAuoFdgl7UxnOyuFWo5Q4O21OVlnAIT
KMGivSNd6NASq1PHauSH8hwbbO2ILgRY9XvUfhGF9KRQ2aEpPYg5bJRQVSwH
KyF9VddrXRhWTSj98VURJhNXbTq4XxfYlROhF1aqEtQDNjtj5NI9bYJ68HZo
zZp2Do2gLmxw60rwSWfA1ZtVys1GevAbT/mQE4bBr520Z5ZjunDWlfOMcYUJ
WuURGR42etCw41muxR4D+Lsxw+Fkry4szDhZcNDLFKRMJTeNP9KFG4oxeVnx
ApDSx5BuSWJAQdkDi19+skD9xnDgKDDAOn73ufv9qqD+8KatxwgD8GbbCbFu
DUj7pH7oRAADBs6k7xri04IQa7vyA3MZsMP9ep2LJg3w4jbPAkkGZEi6V7O4
P8czIb2t8lcYsGxjcI05P2KCkFlACo1FkAHLA1hh0hYGBLnOPphVk2ZOkAHj
4U4eYQWyELHFKVWJikF/PeOv93lKcBsT2Riaj8FbMcusensVCDxBsd+mhcG0
h1AAP3fd/i45WhFFwaAk5BElxFwb2theSexMDFJ0M0MdTuqA7blnVbncfUy4
ed2FcH8aHPt0tdHcEAPnnKurPH7rAvVF8yVGJAa5jvGSnGTEJoqdwzorJkEM
Wo1cJJq552GzxMDtL//SZ5dZBDE4vo2vSGq5AUEMHJwTTDImjAhi0CkocEf8
iDFBDDa6CNekWpgQxMCxcs7ktBWbIAbq9xgDFYmmBDEY6VpYEtu5ALrc5jpf
/8mEHnzXwsdseZg4nbZiOJ4JFSGBxymHleD70vRswSwmmNdtsR8uU4PMXj2t
0DdMeJEe+yRFTQN87Cy3N4gz4XNPUuSTcC0YG3zEeW/OBKeGbdFbz1Eh//31
5SUNTCj+NXjziCAdXkcccFt+lAkx/GLX2qT0oHbuCSe/WCaMmo8tyO1hEGSC
em/SdLUSRpAJQ6NSxkc/4wSZYPQzWe2dpwFBJsgnPUgJzTYiyIQ9EnAvjmVO
kAnWkxsYfsJisN5cWqSDD4etxyWXPPKXhdSe2nmlCjgUm+i+WdinCi5Ll+w+
NoTDwSqvLnVdCpi7MwckluCwTi2gyNFXA64mGb7O08dB9Uv5PCdDLUgce3Mk
nzvePDUJmkt0QPnp6iwfF5y7/x6SnfpEBzknc5FfozjwB1yqvXlYD6IqHDzd
qnEItjnreaaVQRCHDry37mgSkyAOqxqPfj2ihLhsgU94HaZPEIctT6M6ii4b
EMQhSjBZny/EiCAO/wUh1DtV
   "], {
    {RGBColor[0.178927, 0.305394, 0.933501], EdgeForm[None], 
     GraphicsGroupBox[{
       PolygonBox[{{972, 122, 1037}, {164, 122, 123}, {82, 40, 41}, {81, 123, 
        122}, {81, 39, 40}, {907, 38, 908}, {40, 82, 81}, {122, 80, 81}, {
        1038, 164, 1108}, {39, 81, 80}, {909, 80, 971}, {80, 38, 39}, {123, 
        81, 82}}], 
       PolygonBox[{{1037, 122, 164, 1038}, {908, 38, 80, 909}, {971, 80, 122, 
        972}}]}]}, 
    {RGBColor[0.1898163619480067, 0.31683940983277964`, 0.9341211330535716], 
     EdgeForm[None], GraphicsGroupBox[{PolygonBox[CompressedData["
1:eJxNlE1uE0EQhTt4bBYBDkDiBAdyEmLjn8RIyYotBxjj/GByBQT7JML/rDiG
kRjb49wB9kjYELPmleobicVTT09VV9d7r2ZKr1vH8b0QQkfICU+FI+FQ2N4I
oSKUha/CtXAjHAiPhS2hprwz4VSoC+fsG8IFe6v1lv1M+CP8FtbCrmrsCHM9
3xErU9vufyEUySkUQrjS2tY62fBn68nO7ZB3qeexMAre6xvLFwb00KGPvtAT
3pE7FKb0tRI+50OIdS5f8Dta1EqIL4PfHxM7yLsuY62PIu/hYeR9VeGRwtn6
rcDPel5o/5eYaVf7T8s6Wr6XOVXTL+daV8kbwcF4/1CvP1Xv1X3n2ED7HrUu
8NY8foYeh7zrE880sndNatv6ktiAXLt7V3gifML/M/Tbxr9l5HPyPO++FuFs
+m0xQ1W8tTmYw20z8lpdaluPe/Td5Z5zPOvQY51eSvAucaYJ131yh3Do4XcC
nxn7a2Z9gi8j5sn6W+NTSh2Lzak3pEaf/ZQ7bP8NHl00q+Ffwrsea0Lug8jz
jyPnVOdMxs32ZeYuZrbazOc+XmW8m3i5h44N/DGfMk9szb4hW41nhXp2x8ec
1/ygdRz57P+K3MMVnpuX9t72p3yf35nHCZqu0W6BXin6LXI+v2nONV0QK8LN
ejEPbokNODeD6yUzcITHNqcx/ynTKZtji7WpWYVfhX2L3Iz3Df+Wk8g9GcG3
TN0W8Su0nNLPEg8T9J3R64p3U2Y38/yOeMpsLeD5ZdNnxL77f3cvtqM=
        "]], 
       PolygonBox[{{1760, 450, 492, 1761}, {969, 72, 114, 970}, {1186, 198, 
        240, 1187}, {905, 31, 72, 2986}, {1037, 163, 121, 972}, {1649, 408, 
        450, 1650}, {1263, 240, 282, 1264}, {1541, 366, 408, 1542}, {1443, 
        324, 366, 1444}, {1106, 156, 198, 1107}, {1035, 114, 156, 1036}, {
        1347, 282, 324, 1348}, {908, 79, 37, 907}, {971, 121, 79, 909}, {1108,
         205, 163, 1038}}]}]}, 
    {RGBColor[0.20431467382049184`, 0.33207805485682734`, 0.9349467904663793],
      EdgeForm[None], GraphicsGroupBox[{PolygonBox[CompressedData["
1:eJxNVLtuE1EQvbveXScxjQnOQ4RIfAfGiR0SWhQKqJHsCNuJHf6ABkSVSImT
YKokVDTUFNgGYwn4BRCPiocdmxYqztGclVOMZufeOzNnzrl3r96rrW/5zrmH
sATsOoINWAl2hrgLewf76TnXgrVhDyLn3sBvwx/Ad7R+6Nk64wFy3ir/l/a5
XkfOa/gv8FFkOWFke789O3vRt378nvbNc++Sb74P++FZHWKqeoajof59nW+o
L88sAMcabBV2Gjg3gj+Br2v9Jmwb9gzWhAXAtIe8mvDyex/Wc5Y7dBa3hKM0
4VwR+P7CP9XcnJ9YMv4Ye0cYa87OHTnD0FTcFN9dYekpphazyJuBfY+s7jf4
tG9ckK/noXOb8Keh8UYts7CysHOGgviqwPLyZdUdqM8V8UFeiDunWhVxylpz
nnEwEq4zcXIMTvusA7+s2vc176pqrniGkzi+Rob/TtJ0J95r/lhvzkFeauKp
pVnjmZmT9sd3hXFbd4f75HdL+Zu6o7wr7xO2PhkY5/VY/0nnXqHG8pTpdyRd
pgL7vhWYHk3p0z2n21Ba9fRNjsjNi5Rzi4ifoGfGM34GMvLOtZzuCO/Kx4Rh
+ZCwGgVpFd9RYp33jEfurWmtJi14ltxvSLecOE2Ln2FgPfOh9efZJc/efFY5
fwLrMYK/EVqvldD2poW1ofsTv7+qdN2X7hXVzXjjPjPiJCssrPUPb2YHvgnu
7yYN5yf4lynTiFpRE57Z9e0e1aRrUbOx3uekfRcnjBdyNy8+ZhU/Qq3LyHsM
fyEwDVOBaU09qM2e7mxZOMkL+4zE+5y04DtZlOZDvZ2OuDjUv6ehuCVeGHd1
lv1OQuuViGy20rn/765mjt8qZ9oRFu5XtUZtyAnniv9zC8JXFu95zbSkuJ2y
Wflebwd2Z9fhC6GdOYb/D0Fhwgk=
        "]], PolygonBox[CompressedData["
1:eJwlkDEvg1EUhs/39X63qhZDByESv8MgSmOlBqySSgxa9SdIF0MHjU5tTRaz
QYTEwF8g1GRoqlYmz8k7vMlzzzn3nPecpf1GtZ6a2QIK6D2a3SVmX+gD/p0y
q1Fwjv7g05zZPHUVdAavZYjaOfRDgxaxDXKL6Lpo1iO/Qu4Q9eEGPduJZhzD
Bf7Uqe2gabiKnuAumoEH/DlKNGMd3snL2yx+duEhPUa8H9BJlCf35j1vmF/D
83KqHQ7gPj0nphnb8B49Sql6fPJ/i9gjuRG6539G7CKRhyvmP9O/adrRdy0G
efXYC+/Lgm51i7pwLmp33znAk6BbuYcBPA6aVSL2DTejdvGZEV7NlPMbluHN
oFu5R/f6mtctfMc3+B/uTDtr
        "]]}]}, 
    {RGBColor[0.21881298569297702`, 0.3473166998808751, 0.935772447879187], 
     EdgeForm[None], GraphicsGroupBox[{PolygonBox[CompressedData["
1:eJxNVDlPVFEYfcx7vGUmggkUQOdv0GSQKCrYuyQuLQMChYClvRpNFFmKwaVA
TaytmBmFBG20t1PRGZwZEzVaaOFSeU7OIVKcfO++bzvfcu++0tzp2VwQBJeB
EJjsCIJFYAHohuIgMAjsBYZ87vK/IjADn1HgOHARGPF5K5H9O8hrof6/hHwV
yi6JkCsNggnYXEgVdxwoAUvIPQVMA+cT5T4HWXYO5nxSUM4bofJM2J+5+4EB
YBM2LyBPRdLfBuZtR3krp1qfAU87lHfdZ6IFNM1lyX0ZNMcxYAPxNxH/RCSu
y7b7HOj/c+v4vQr5NxWHP5BfrCe/ehwEn+D3AbJRUO9zsbi0zYN69oEz4Zkz
2JNTDMZizsPmyhnm0ZcDwH6gF+fhDukfRLL9CvmoU7wfdko/bf8K4jaAOrAN
FELFK5sz61kxd55H7H8Mssf1k1OPcx4CXhckj8LmfhYENcS9B3kFcftgezWU
jjarnfKjP7lzfsx1EjKK1ecw1k71ed6M99F8295d9mjKHMivan3Ds2eda8D3
SHm+RdqLqnWcVc1n1tNrTpOuiXE3PBvmZFz2KQu1I8xxM6ddWty1X0velYlU
e/Qr1azoy16Pese564xVN+eiZ97luZc9h6b3l3lmY31vxfKpmP+g/XbudLfv
dMt+5HUkr1w/IN/Hinsm0Q5l5lf13WFvfub1/zFmm4/EJYvEfcX8WM+2ZzPu
3EO+P0XzYk1N73nJ/3bemZZ7+zaR/Xgq7u1dfV/3HOqeZ8X3etL7vO0e1Dyf
hveg4hnNe05jvttrPlPX7/eMu8Y7ybs5A3k3k90wevA7lf2dTD4l13o2UW1v
kv/vDt+hAb+XjLts7qyBbxn/Xw81wwXvzaVYNnOQ/wBggraC
        "]], PolygonBox[CompressedData["
1:eJwlkblKQ1EQhufe3D0IginETvANLAQRl+ADSCBq6xYsTOJDuBSCgoVrYSJo
ayUoBMRGre3UaERBcC20cKn8hil+8t3MmZn//Kd9vJwruSLSgTy0mBIZ5LcN
LcCv/PkMtzgib3A+FHmEm2gahicikS54DE3CFV+kQH0F3adFbjjTTa0ZjcK/
nFnWs6gAh8ycYf4aiuBiYL3HqARfhbZLd1zDO8zvcWyH7upNRA6pNVAfXKan
Rm0VefA7MzPwC/OrcCqw2jTa9W2n7j5BNfxuxSJHrnn8w98FGRTFMjmgfsZ3
VszzOdzPzgfXerbpHVBPju38YPZUZHfVDOrq37NdmmnFM0/q7VQ9MH8ktKye
6G/gtR5YFpr5LbzBjiXX7rwJfyZ29xgvX4m9kb6VZnTJvLvAZmkms/Be2s52
on34O7K305k/cNW3bPQOWThm3rpYBprFHGoVy2AeHvLMu55J4H98KlAs
        "]]}]}, 
    {RGBColor[0.23331129756546215`, 0.36255534490492286`, 0.9365981052919947],
      EdgeForm[None], GraphicsGroupBox[{PolygonBox[CompressedData["
1:eJxNUz1PFFEUvTtvdmZ2hgIptPYfiGEtRAF/ABZGLd2Vj2ZX8S+g0WQ10QZU
LAgkBH8ArlkLsTJCTYOQRcUGoxYq8aMynpNzk7U4Obvv3XvuxztzfOLGhZnI
zGpAAPbw5xnQBgqgCgwBu6nZKfAOOA2Kewe8TXV/NTPrixTDnP2S8nPgccVs
DXwmN3uB848l3bddg1p3oHkO9W+DL6fSugRO8L/rMa9w/wk4ADYLs35ofI7N
psAPgPuu3ee9L8eKX4r1f9/vh7wvnp3Npf8tlwb76wAziX5fBx8z9TYGHCmp
PnVfooeH4Mx7OA0M+/26qd+q12FPPJsD5v2OzHzWZf40kMSKGY913wCaJl3W
HgC2CvFXxIzm2uEI+HysGovgwaB3yvhWiebugv8Wmv1iqn77XfdE0K6Zw53y
fKRsdsXfn3N8zxWzAo3RsvIXwc8L9czeD3xHzG/6fJzjD/xxDxq/M2nVImmz
v5NB/fLsLtACphBXB09m8iPPmT+RKe8n+Fem2Efur5bHPS2kuQp+UpHPFiqa
jXU4aymRX5qJ9Okv+uAwV08/fK9Z6Pk99R3VvRfWargv6A96vx715qDumv+u
Rb28tt913LN8/4bviXvk2/CNtsG3gvRf+/fRdE8sl+WXpbJ83XHvtnyvNUfV
v0n6dcDfmr7h7y9xz4vr7mO+Vwp+X6g37ulDoVqsuRHUw5sgreH/fD/tPu76
3JyRvR81fUPXEvW5C54NOr8J/gdtw4tC
        "]], PolygonBox[CompressedData["
1:eJwlkjsvRFEQx+feXffe3asQBbVGLSIKj931AZBIKIW1Gsv6DF6JSGjEq9hd
Cb6AEApUXrUGaz0bEo1HPCrxm0zxv/s7O+c/c+bMqUuP9+RcEalHUVTk88Lv
EeqGxzyRfUdkAbnwR1wkiIjcYUrCvb5IJfxE/JZ4sUJkGG5FKXgoEBkg3oxK
7L1hzyOxOOu/UOTat5jm6INPyZ2ldgeagV85Q7VjZ1qHS/j3HMuhub7I3493
Fn3DeWq2EMugApxlz7xjnlHPetBe9IwP1H+jhzJej1rv8HTEateiKfgYpeAR
dAIPUqPJtZrpwP7T2CLaJd8E6xoxzyTsc+YlsZ7OWK/GRHbwzqFf/Je+3YXm
vIITnLnKsR6ScNmzu9UZ5OCfwLx6pxm4QP5nMc859bdQY8Rm9Ek/bWjbtR7b
4Tz7D8U86l2O2d3pnhV4I7S7aECboc1QZ6kzuAjtTejb0J4OWCfi9ha0pzX8
nVG7C63RFbUZ6Cx0Bvfs/wfEmVQO
        "]]}]}, 
    {RGBColor[0.24780960943794733`, 0.3777939899289706, 0.9374237627048024], 
     EdgeForm[None], GraphicsGroupBox[{PolygonBox[CompressedData["
1:eJxNU78vg1EUve33vvZrP4nJH2CVtE1YNJRdMJhVqMWv8CcIA4upCZKmJMJi
UkMtTH4kVotqO9RCTH5EGHFuzhWGk3Pffee9e9797tdZWBpbjIrIEOABh6HI
AHgZi642kSNsbiZE1sHHQAVYM9a9G+h7IyI5XyQOfTdyt3GRBLgnynU79h9w
5yNQBGaAWeA6ZG7XiTjUSwMp4C0p4oNfwQfQZBDvh8xlTKf1G0DdfDVtnUsy
7gdvJ7i3lWBOz2sdfY96z0JzF6fPGjgLn9NAAdj1Ge/4vLdider2bl1/wdM9
NM3YX1/WjceBvHG39WIy4Po9YI80P4F40GftAXBfkjWewRcee+Uc+3cKnAHD
jnEJ/AgPVZydg4dqyL5eefSk3hrgBeAE8Tx4I8K4aqyaVoT+fv3qe7VPnkd9
wfpStPpaO2X7qjsNmVNfactpr0cd9SOOntTbpcdZ0ZkpgQdtFvSdnwH79xFw
flrmT+9r2DfWmnXzqL70Hu1dK6RH/W4vSer2kCv71H2D6zHeORZnPZ1zrV+2
/j45zmrW7tV/QDXn4A7T6jr/7zuf2Vzr+VWPmhWPM635Hceav/0uBDw/Fdg3
Q64G/gH9HHhh
        "]], PolygonBox[CompressedData["
1:eJwtkj0vRFEQhufecz/2LonKD9AoJCKhscHuL6BYSoSrIYR/IChoVAoS2S1Q
qUSxGioUWtVaitUQFD7io8QzmVu8ue+cc+add2ZuR7pUXvRFpBMEoByLND2R
hMNR+HdOZAM+AVL4C4/auH/k7VWLSEi8BT9VEF86kTl4CazBV53xdrACH4tN
+x6NX94XQ5GCZ5qqXSWe8eysBH/O6vWDa94vO9MqgkPiPeA46wb78Gpg3s7A
CDwAs2Ie1esnPYxTfx18wZ84exCrobUkEtmE17RH9CZ50+tbzhT8NjLvJ2AB
/ofH1LMczZ2P7E5jD37uzKt6uIC/5/HB9w69Ifhg3vgx2EmQyOapM6xR/5X7
hm89vsEPOOtxpvFBvBvabNRDJbSd6XzVc9zKfWC70R4r8AI5R75pDsCnc7bb
PnBD7nZiXnTnP9zVI5uF/hONyGams1ONLvTrseVqTd2tl81Pd9jE63Bgu9Ce
tLd/c1JQIg==
        "]]}]}, 
    {RGBColor[0.26230792131043246`, 0.3930326349530184, 0.9382494201176101], 
     EdgeForm[None], GraphicsGroupBox[{PolygonBox[CompressedData["
1:eJwtkrsvRFEQxufeu3fv2nNtQy9aNBrv/QdsZZVCUNho+AOIimY1SzS72Uhs
p9lKRYVCLeLVqMSjQILW4zeZU0y+Od/MfDNzzuldXC2vhCIyhEXYpRMpBCKv
GZHvnMgWwS+wSKwL68Z6UpFN+E/4tcj4dXAmtHyNHTrL3YB/QC8Hl2DTifll
ULIi28T+YnLIr+L/4pfofUy4Di6TcwR/Aw56Da1vkT+A9gG4EJiO1oeR8f3Y
dWI1s8zZROsRzQZ4SmwJP8CvifkV7C0PR2zfWb36qpek1lNnn8/ZnnPgj7N5
puBjtHbQyICl1GpV7y40DT1rD83Rnh9549/BcZ83CjZj26cBTmDD+HWw7WxO
nV3vSHetZK23znAFRn6fyYzdWdXfS9Hvp/Wq1xnYG99n7W1uwQtn/DO1J87m
jP2dFXzNkzM9fbdzv89ZZG9V87u1/fvrP9A/pLUvYF9qnP4p7aF6Y+yx12E1
I3n7T1q7C/cPl+pOGQ==
        "]], PolygonBox[CompressedData["
1:eJwtkT0zQ2EQhffm3tybDzT0RqNAo0LwB0SV1hAUMlLwB5g0NDQYinxMhlKT
SkVHoTZGRJPKGBWF2vDs7BZn5uy+Z8/uuzu2uVvaSYnIOIjAbE6kQ6IHCvAl
kifkb0ERPpezN9VcZEUa5N79fRleSIsMBiIzYAFeSkQyaPvEb7HIYtrehsBT
XmQ/JEftFugQ92LTJtT85s1TvU/BHXEXv+mUeSYDIs+JaTX3Ag8i89KZQ3jT
59OZHqmPIvOqgAd6v3q/G1CFr2VEVtxPezWYd8P/o7OvZuxNNWX4H7njwDQt
eNP1R6BPv/vQeukfa/BubL20p/616rF6fKD/wfPQ/dfhldi8VLMNb6MJ8JkE
l3m7kd5Dc0X28UWcCi03D79CMxVa7pv4jJsd+P3Os3ZD5dpzgvo9dMM+r96m
5vcZAdd41f0eulPdbdn3pZ6j1Nf9vroD3cVnZLdWfQv+DwcFTik=
        "]]}]}, 
    {RGBColor[0.27680623318291764`, 0.4082712799770661, 0.9390750775304179], 
     EdgeForm[None], GraphicsGroupBox[{PolygonBox[CompressedData["
1:eJxNUj0vRFEQnfs+7lvuq/gBolVtIT523x9gExEdISuSjWjohUqlIiKymxVR
amyjsQrRqUX2UaBAFCIRUcqGMzm3UEzOvJkz954z7w4urc2sBiIyjAgR9Ujk
GfgKnC+IzKL5CdwKmM8hBlJiFfUrDNXA/wWmhrMviI9eHnjoRI4RQ8iPgBlm
c8yOol9C3CEfA+73iJwi3wOug1vG+CUwhI4d5AbYB8yEvWvHe5qo31uRR9yd
A79Rf0DesdRyjmgjzgw52mvGIovABvAtou5x5DZgX3kjhpyqob+yvzt3rNXB
//J72YXmruOcamk5cjdDelKP6vnCUc+E99T+p0+9qN5KSr7uphKxNwk8cdSg
u3ly1KY+tr1G/c5i6i7F9K9ephLuSM9vRNSt/B/gdELPN8AVyx0tA7v+3Jrl
P8y9B9Wteg+AHcwUUbtN+A70PSwU+F+V/w7sT/lm9B0V/dvRb92L7mcD+Acp
eFiy
        "]], PolygonBox[CompressedData["
1:eJwtkj0vRGEQhWf3fuxnxQ8QjUKlEuz+ApsIOhIhko3VUAudSkWsCInQamg0
KIRKLVgNCoREiKCUxXMytzg3Z96ZOe/MeW/75OzwTNrMOkAItgp8ArNOsAPf
jMwmUmbdoAyfis0O4Evgl3g1Z7aHwCL4yjrER0Fb0ew973o3xBXiOXgLRyWw
i35f5NpF8MIAKznvl2Yd/kp/I+0ab/BSUj8OGvQvcF4215wPXENaj8Tn5M84
q5rX7BOnyS/DD8ExcU/eZ9N9a9xXjX037ViDD2XMYnJ3xE3qL5K4C1zBG7Hn
VD8NH+DsNuU1g/DLjNcqltZfMo9m0Cz1xD/tWMaffs6OknwA3y74W2h/eVlL
/Ncd3+TWQ9/lAWzAn0Ln8uAZnkr21Z3yojfynDyUlz+Re6mdm5HvpHlHQCvz
nAT+Vuo/hW+G7q1mrIT+D6hX/8g984xl/e2lcY3WR9a19Kaf8H+XMFJ3
        "]]}]}, 
    {RGBColor[0.2913045450554028, 0.42350992500111384`, 0.9399007349432256], 
     EdgeForm[None], GraphicsGroupBox[{PolygonBox[CompressedData["
1:eJwtkD0vhFEQhc/u+74sV8H6BcqtNFawfoBCEJVEsoWsREVFaFWqjcTHiki0
CpVmQ2T5B0iWRkVExEd8VeJjPTdzi8mZO/fMmTnTNTU3PpuWlCMiopJIxZT0
BXa2Sd181pulQydV+R+KpTHeCfUR8IP6Nfx6k3SKQAlODazAuyG/BZ9bpQb8
R/AX3RX434n1+N5hdM7R6SHvo/4TOCX+B9lhn961FmkR3QE0j0HHfz5lPWlm
lKk3qBfgX8LvZVaWfIJ8MmN7+/3XY9NoJzqI0eDlDLxypllg/knw8ge+0b8M
p8wO97HNvotthp/1AD4Fj9to7BI5+nbA+chmLUTmwXtZBfeczV+K7L7+zhfg
J/UD9GfwfuTMl/dXDF7z4UY+30iM5/nT4HvY8xXcCvffjM2/v8NLxrx5jX7w
H9azRRQ=
        "]], PolygonBox[CompressedData["
1:eJwtkjsvRFEUhTdz79xxr8LjF2gkKg0Rjz8wiSAqhSgEJZ2IUqWakGAmQq9Q
aYQI/oFHMhoVQcQjXpV4fiv7FCtZ96y91177nNsyPjM8XWtmrSAC65nZHwdt
ObNN+A2HWY3ZFVoFvhY53wVFeKnObIH6bbAMvw66em7hG5l7yfMpNTtJzGJ4
OziHr0TupZ4yfLRgNhL05nr3lHcV9PI9lTfbwfsSvOP9HOqV4RVezbummg/0
X2ZP4F0yX3Ay9C+Cnxgt71xn8j5LfLYyDsEP6O8x9ziC9yfuL30w8R1UrwxN
5BsI+6lGWbpSz64d+tAPQx55zsNfCp5d/dq9GO5Deff1Fjnn6jmGz4KG0D8H
f0j9bjVDs5bCfcnzDb/7MF81j/Cv2PcdAxX4KugI3+XY30xvp7PTzGukdYKL
zDNrdiPYyvxOS+F/2OO7O/ZaedyhfYZ+zfyG/wMUKFgb
        "]]}]}, 
    {RGBColor[0.305802856927888, 0.4387485700251616, 0.9407263923560332], 
     EdgeForm[None], GraphicsGroupBox[{PolygonBox[CompressedData["
1:eJxFkU0rhFEUx894nplh7lMy38BOFjaSsJYSKRulbIYsKQpbK5uhvIyR8gls
RkmNlE+g8baymhTRRLKRYvI7nVMWp9+9//Nyzzm3s7A4udAiIt1YhBUyIpWU
yA0sp0VmOJfgdKvIFIEN2M+9F30XlmKROnl1+BQsV2vkE5Ee4m+z6Phy6I+w
kRNpor/A7TaRY85bcJ6cE2Lm4EbKzlprjaYGqL8COxLrQXs54q0utEM4zhsx
+hX8DJar9Zbwt5O7DPd9li/Yx9v3xD/Dsve/B9+pu45epJ9ZtE2siP1GxmFi
zlxT32n49w8lNovOVA3ml9jm1z3UsnZXvUn8iNfagYOJ9aN9vfp+Dqjx4DvQ
ea6D7VB3eZcx3yg1P7znN/iTtt19w1qwP9K/mvD9jMHLyGa7gKu+23P4B+86
SzM=
        "]], PolygonBox[CompressedData["
1:eJwtkk0rhHEUxe+YxzzzosQ3sJGVjZKXtUikbCxkgzULedla2QwKY8RHsBkl
RSafQDMyK6vJRDSRbESS3+n+F6fOc//3nnvvuU/X/PL0UouZdYMIzKbNZgj0
gs42s+esWQ3+B17hP61mWwmzEnjKmVViz43AFLw/5J+CYep3M84VG+L7mJqe
pOs1yR1Arw+tLKjyVmeIuvl3A17gfS7hOcq9pnaB90GwAb9L+SwP4B7eDPNv
gnf4ftCXxiF8BM08tRdgFH6VdC1pluGLaJwlfMdf8msp11bsk/lWyGkP/dfh
a6FesVX4TthX/T/o/5Z2rpnk7UTsXklT2uWwj2Y6R38v8tnkQQH+GLkX+i7C
X7LunfyU19Xgv/Q78Pc73Ef7FuG3oZ9ylDsee2/FJuFjod82uKR/PuPzagfd
7ijn/XSzE/hXuId66F84CPeShrQaYV55XlFt0rW14w38H6vwWBU=
        "]]}]}, 
    {RGBColor[0.321614331013238, 0.452987901542544, 0.9417139586731452], 
     EdgeForm[None], GraphicsGroupBox[{PolygonBox[CompressedData["
1:eJwtkE0rRHEUxh9mrjH+N/ERbFjZSMJWXhrZWChlofkARlG2VhYoL8OkfANb
lJRPIK+zskF5ayJlISLldzr/xen33DPPPc+dp61YGp+pl9TOZJi1vLTHYhUO
Z6VDdoPwukG6qZNGctJ+kFbY//LCUPSswwP2RfQJ+zLPd+hb+N4oLXLzFU4y
E+gabE2lTvQlN/tTz7X870RaImuazO4mqcr+EY7iy6BP4TlZXXh6Es+z3GP4
QF6e/X3WfzPPBuxL/Y7d2+XdDrw78Cl41g+e7fjNm7CG7w//M3yJuhLcZ/4v
uMVMoT9hNfZzBT+Ca+usEj3lxPuy3ga4P4/uRR/BEtOMnoUXwb/f/sdb7G2Z
Thaifw62pN6hdTkWOynkvEfr8wz+A5TQRWc=
        "]], PolygonBox[CompressedData["
1:eJwtkbsuRGEUhTdzjpk5MxEegUalkYhLKy4Z0SgUopoHQJBoVQqXBMOEV5gW
ifAIYhRTaVwSIUJ0QjOJb2XvYiXff/a/19r/Pn3VlfnlTjPrRwm6zZvl+DCI
mvBiwWwhzr1ls52i2RbcQPtwvWTWhgdyZmfwW+bnFhrO3EO98uih/4WQYofZ
EGpy/4q+UXKr6AY+LbmXPD4y/6baLjqndkT/E3yJphOfoRF5Y/g/Rl0ZytqL
umb+5i211Gwp8kfgg8S91FODn2M+nU/g18y9Nc87/BP92+gPnkh8NnlMwYep
e+vOMXwd8+uNm/BnwWfRPrTbds77deeC91Vi/w/0t7rYQexfPV/wb+rZ8q/D
kzG/POS1irojbwO+i/3Lcw5ej33rzho8k/cs1Wfz/s9a8X/Hy74jvUc7uWe+
f0v9SyE=
        "]], 
       PolygonBox[{{1632, 390, 3045, 1634, 1635}, {1635, 1634, 1745, 473, 
        3057}}]}]}, 
    {RGBColor[0.3377602722393214, 0.4669727043139755, 0.942742763770776], 
     EdgeForm[None], GraphicsGroupBox[{PolygonBox[CompressedData["
1:eJwtkLtKQ2EQhMeYmBNzRF8hTSobRYjWSlDsAmIhiJfWWyC9lSCCwWgQfAQr
C0UiPoGIQawsJBDwgmKhiKJgkW/5tzh8wzA7Z/fPLa2X1hKS8nzdfNNpKYEx
CVcw+vBW4UAsDeI38X9S0laXNN8jfWSle/Qt+hS9SP6SfDEpnaHH4XskbTL7
CuvMzpGvwZde6R//EdbItcg/wAmfrSZDl3U2YJP+iNk2/if6BL3Mf6d85yt4
gz+EP0J/Ixt6rM9yll+AR/h5+g7hbkY6ZnYnE26wW4r07PueX/DJ96yT//Xb
v1NhD9unBS98zz/45vdu0znM7B26DQ/8xj1YJldAn8OK6w3YzzvPkJ+Nwlvb
m1/D0Tj0WJ/dZjdW4Vgc9rc7bMZmn2EHmzpDEw==
        "]], PolygonBox[CompressedData["
1:eJwtkbtKQ2EQhDc5Sc5JTkRfQQurNIJ4eYGg2AkpRBBjr1GwtxJEIRgN+gyp
bET0EcRLkSqFRAQvKBaKKBYWfsP+xZD5z87uzmyGVxrza1kzGwE5sBqZDfA7
CTbg1dislzHLIpqF3yNKeI+Bm9RsvGTWpdYB02Wzfep9ek9BFf6dN9tGuwja
8GbOa9K04G1m/NE7yq5j+HLB7CTjPb/o78I87dTupYLXpKnDXxOzLfprYAHe
D/7Ucwj/yvtu9fzA1yPPpowN+GXs2SrgGv5Ycj/KpGznaOrhHpvwVpin/BPw
58R3y8Nb4t9Uk4db8uwUvab77BXds7zrph/UZ8J+vbvUHsI95eEJfhW7N2nm
Ytf0Qv7P1Gd2gt8p7n8W8snzReQ3qYV8Q2XPWAn3GuS9G/rl8R1tM/hXxgP4
Uer/jfy84OcfgDpL5g==
        "]], 
       PolygonBox[{{1017, 97, 2995, 1019, 1020}, {1020, 1019, 1091, 180, 
        3000}}]}]}, 
    {RGBColor[0.3539062134654048, 0.48095750708540697`, 0.9437715688684069], 
     EdgeForm[None], GraphicsGroupBox[{PolygonBox[CompressedData["
1:eJwtkU8rhFEUxp/x7zXuW76BsmAzG1nIVopYKptJEzayMPIFrChMzTRSvoKV
DRk+wUTYTUommULZmCISC7/TuYvz/k53nvOc584dXF6fK3ZIGqY6qQs+i/AM
NrukJCONdksVKk/fhu9BuqO/7ZE20I2hX4O7WekIs5E+aYnfjtEU4E1wn0f8
JqgT9CVYpZr0ZViJ/T1sB581j+lEyuBZh1/s3uL8A56j2UP/x97PeL6AvhE8
p+WtBd9lO/dj/jJ87ZU28dwm70z0n4LjqecvZT2rZX6Az9znl/MneI0uR38J
V9jNiFZhMf4Pp3A2dX0L/Vvc9QIHUu9tfyt6Vsl4SA0xdxD8PnavH1iLb/EN
r+LeeWb7U+8ti72BvcVk4rkt/w78B93qRbA=
        "]], PolygonBox[CompressedData["
1:eJwtkDFKA2EQhd+6u1ljPIGdRar0XsCgpLUUUbETNJILWCWgCSgJegcrm4jR
E4hWdgExpY1NAoqiNn7DTPHgm5nH/O+f5b2jjeacpCWUocdCqtFIUAO+TaVd
+iuoBfcr0h+zKnwJr+IZJ+5fh3ssGeKdoHN4pyRdJ+6Z4l8r3Gv1M7OXzL0F
9QQ+i9p21OFOWTrGf4VO4e/I00W/8E/qbL17+Cb1rFaP4H20GPmb8CyXNnmr
jT5zf2MY++7I9xD57AZP8GHssx0H8EXF/243eFvwDN3IO2L2kftue2MAn5Q9
u/3hfV7aKvncbmK32Y77WO8r95uMYz5j32sWt2F/H/4H4+c9Yg==
        "]], 
       PolygonBox[{{1330, 263, 3021, 1332, 1333}, {2133, 555, 3087, 2135, 
        2136}, {2136, 2135, 2278, 638, 3102}, {2608, 680, 3128, 2610, 2611}, {
        2611, 2610, 2785, 763, 3146}, {1333, 1332, 1422, 346, 3029}}]}]}, 
    {RGBColor[0.3700521546914882, 0.49494230985683846`, 0.9448003739660377], 
     EdgeForm[None], GraphicsGroupBox[{PolygonBox[CompressedData["
1:eJwtkEErRGEUhl8uM/jub1BKypS6TLO2MKUsDUIjZWcW40fI1GRKlN9gZaFo
dlZTJBsLKUw29kYRTRaer3MWX8/bOee+9z1nYmdvuT4oaYqX8I6GpFd4CNdG
pBWa7/AsSCXqNYba6Ca6j17MI5hZgLe8ArrCfJveNq1LODsmPVB/g81RvNAH
cDo13UB/Dkv7A9JGTvpNzH+eDEX/NoPrnmcV3vm/buBSajNxtuH+M+hHcmZ4
lvB+wSuHztB/wTKX89aLM3PwyjN/R5LjnHoV1hPbfReOp5YhZin77h24SX2S
/gnep8H0MfwI5hP9au5zAbfc/x62/OZP8DqYjrVusJvE2/T9Jj/wy2/Vg0XP
34Jd3/EZ/gOvoj3v
        "]], 
       PolygonBox[{{948, 95, 53, 878}, {1991, 554, 512, 1863}, {1330, 304, 
        262, 1245}, {945, 53, 95, 949}, {1015, 137, 95, 951}, {1242, 262, 220,
         1167}, {1625, 387, 429, 1629}, {2608, 721, 679, 2441}, {1988, 512, 
        554, 1992}, {2131, 554, 596, 2134}, {2133, 596, 554, 1994}, {1628, 
        429, 387, 1524}, {1328, 262, 304, 1331}, {1239, 220, 262, 1243}, {
        2605, 679, 721, 2609}, {1013, 95, 137, 1016}}], 
       PolygonBox[{{2783, 721, 3146, 2786, 2787}, {1743, 1742, 1859, 512, 
        3068}, {2787, 2786, 2961, 804, 3162}, {2276, 596, 3102, 2279, 2280}, {
        2280, 2279, 2437, 679, 3113}, {1424, 1423, 1520, 387, 3037}, {1740, 
        429, 3055, 1742, 1743}, {872, 871, 873, 53, 2983}, {1420, 304, 3029, 
        1423, 1424}, {1087, 137, 2999, 1089, 1090}, {1090, 1089, 1163, 220, 
        3006}}]}]}, 
    {RGBColor[0.38619809591757165`, 0.50892711262827, 0.9458291790636684], 
     EdgeForm[None], GraphicsGroupBox[{PolygonBox[CompressedData["
1:eJwtkE8rRGEUxh/ufS/m3i9ho2YxmCys5M8nkJnUTLEQZcUnsLIxRXwLGxam
bK0QRaxQCBllZaFIsvA7nbfu6ffcc8/73Oc9/QurMyvdkgaohLrMpJsuabJH
ei1Jv3x8gs3CtfVG0dfoQXQnl/aYb3KuWvJ+BdZ7pRr6Bb5Ra+j1PumR+Qbz
O0G6S6WArgR/t/4m/Ms9wxWec5n7N2CbgPNk/IT7uWvrHcb+QeI5bP4cnnCH
Mv+d5v8j+A7RHw7ua/4XsFx4tndmdvHk0TI+R4g2eoqME6nrFlxMfGYJflMb
6LHUd2F3f4A/sf+V+Hk7Ow5n405qMCs8m2V8jnvexngr7uEjeCbL1oH3cVe3
sBrv0oJn8Y7H8DT3GdvrP2ddQs8=
        "]], 
       PolygonBox[{{1420, 345, 303, 1331}, {1325, 261, 303, 1329}, {1085, 136,
         178, 1088}, {1328, 303, 261, 1243}, {1740, 470, 428, 1629}, {2273, 
        595, 637, 2277}, {2131, 595, 553, 1992}, {2128, 553, 595, 2132}, {
        1013, 136, 94, 949}, {1010, 94, 136, 1014}, {2783, 762, 720, 2609}, {
        1737, 428, 470, 1741}, {1087, 178, 136, 1016}, {2276, 637, 595, 
        2134}, {2780, 720, 762, 2784}, {1417, 303, 345, 1421}}], 
       PolygonBox[{{1522, 1521, 1625, 428, 3044}, {875, 874, 945, 94, 2989}, {
        1857, 470, 3068, 1860, 1861}, {2439, 2438, 2605, 720, 3127}, {869, 11,
         2983, 874, 875}, {2435, 637, 3113, 2438, 2439}, {1165, 1164, 1239, 
        261, 3014}, {1518, 345, 3037, 1521, 1522}, {1161, 178, 3006, 1164, 
        1165}, {2959, 762, 3162, 2962, 2963}, {1861, 1860, 1988, 553, 
        3078}}]}]}, 
    {RGBColor[0.4023440371436551, 0.5229119153997014, 0.9468579841612992], 
     EdgeForm[None], GraphicsGroupBox[{PolygonBox[CompressedData["
1:eJwtkE0rhFEYhm9e7wzOm/8gNRuZUkopE8rCjkmNrSk2ij9gITTTTCYL/8FO
4h/YKGI5Kx8hVmrUq5QV1+l5FqfrPvd5vs4zWt+pbvdLKnESzlmQpuAWl6dh
6ZfHI7zNxPxz2E6ltT7pE34MSrvEvMLbgtTFrxSle9c38Iu4fXQN/R5M53jN
IemU3AM4NyBdUH8W9oLlxnp36DK6TPwKParEP8OKxzfgDzM10Tlc9ZhleBnM
/04sP9ZpwDY5D/hd2PG/tFKLi/Ez+Av84Q//Co5kVjP2f/P/7jHzoc8/zp4m
vf5EaruLu9qA6xyeVYcd79uCS5ntNu74Opgf33PfVQ+++P4f4XRmveLOCpnN
tli0E/U8PKHOGH2O4T9igkPf
        "]], 
       PolygonBox[{{1417, 344, 302, 1329}, {1082, 135, 177, 1086}, {1518, 386,
         344, 1421}, {2273, 636, 594, 2132}, {2956, 761, 803, 2960}, {2270, 
        594, 636, 2274}, {1414, 302, 344, 1418}, {2435, 678, 636, 2277}, {
        2959, 803, 761, 2784}, {1515, 344, 386, 1519}, {1161, 219, 177, 
        1088}, {1085, 177, 135, 1014}, {869, 52, 10, 868}, {1854, 469, 511, 
        1858}, {1857, 511, 469, 1741}, {2432, 636, 678, 2436}, {1158, 177, 
        219, 1162}, {866, 10, 52, 870}}], 
       PolygonBox[{{1627, 1626, 1737, 469, 3054}, {1990, 1989, 2128, 594, 
        3086}, {1985, 511, 3078, 1989, 1990}, {2607, 2606, 2780, 761, 3145}, {
        1237, 219, 3014, 1240, 1241}, {2603, 678, 3127, 2606, 2607}, {947, 
        946, 1010, 135, 2994}, {943, 52, 2989, 946, 947}, {1623, 386, 3044, 
        1626, 1627}, {1241, 1240, 1325, 302, 3020}}]}]}, 
    {RGBColor[0.41848997836973845`, 0.5368967181711328, 0.94788678925893], 
     EdgeForm[None], GraphicsGroupBox[{PolygonBox[CompressedData["
1:eJwtkMFKQlEQhv+6Wtm59A66kgpcuEtQcNeiTQgpYQuDlvUKiVEgBb5Eq4gk
oWVQC1dBEBQYvkFh7YXoO8wsDt/M3H/+mTv5zsnu8aKkAi/h/WSl7oL0BR+C
NKRWydiLcQ82l6QbNGP47foGcdU1W3A7lV4xLq1KE/IMmnfYol5g0BXeh7CM
/hYeedyBZznpmt5TOF6WisRP8J6eNppRYr7RfwPW+faHfxUOE9P8wq77FNG0
yUl1ADe9dwL77PRJ/RzOg/nU8FlLbW6c/+H7r2dtdvS/g9Ng/x5v8Ox77qzA
1ObG+TXf7RG+BPOJ9xgEu8MlvPAd3uC+33YPzoLFsfYPvUc43g==
        "]], 
       PolygonBox[{{1234, 218, 260, 1238}, {1623, 427, 385, 1519}, {2271, 
        2270, 2274, 2275}, {1158, 218, 176, 1086}, {1155, 176, 218, 1159}, {
        941, 51, 93, 944}, {1327, 1326, 1414, 1415}, {1982, 510, 552, 1986}, {
        2603, 719, 677, 2436}, {2600, 677, 719, 2604}, {1620, 385, 427, 
        1624}, {862, 9, 51, 867}, {1415, 1414, 1418, 1419}, {1985, 552, 510, 
        1858}, {943, 93, 51, 870}, {866, 51, 9, 865}, {2130, 2129, 2270, 
        2271}, {1237, 260, 218, 1162}}], 
       PolygonBox[{{1008, 93, 2994, 1011, 1012}, {1012, 1011, 1082, 176, 
        2998}, {1419, 1418, 1515, 385, 3036}, {1734, 427, 3054, 1738, 1739}, {
        2125, 552, 3086, 2129, 2130}, {2777, 719, 3145, 2781, 2782}, {1322, 
        260, 3020, 1326, 1327}, {2275, 2274, 2432, 677, 3112}, {1739, 1738, 
        1854, 510, 3067}, {2782, 2781, 2956, 802, 3161}}]}]}, 
    {RGBColor[0.4346359195958219, 0.5508815209425644, 0.9489155943565608], 
     EdgeForm[None], GraphicsGroupBox[{PolygonBox[CompressedData["
1:eJwtkLtKQ1EQRbevm+i5foQ2iUYRLLTwGwwYFJMQFExvPkCsBB/4JwFDKn9A
NIWQIkrAByrcykKIYCHYuA4zxdw17Ltnzzln7qBVORyXNE9NUD98TuEInk9J
u2PSJ1yhlukX4Wsw/ZJ+OMkc/QBeB5uNGcVUOiI4y0sfeeuPp6VqIrXxbyc2
H3POYBZM30F/m5F+8T/BBapPP4Qdchvkf8Faap7ozTz/HS65vwi//S7rnG0t
NT3mVdGxqg7v2ffI3rvEdscz3MCe6xs5qYx5i9kXuM/MKrNt+BfMEzMq7tmE
XT/nFXzw9ylwx5K/4Qm8DabH/03P3IOzqeXEnc/+Dhd4/wE6LjsS
        "]], PolygonBox[CompressedData["
1:eJwtkM8KAXEQx4e1bM5ewEn5k3KleAUuJH+KOw/guLL7LIo8AUVxc5LCgRdQ
3Bx9ptnDpz79Zmbnu5MdTVuTuIhkIAGNlEgdtrCDOY8+BBDC0hGp0NeDNX5I
8hYTucAJfztWW8AX74InNjPEb2mRHwvPUMR9V6TEbBtC/EFzk9oMXvg1bb06
c8fzUb8DV/LUoBpl1Kwfx3Zrhg2+ivLo/jE+iPJrpj7+9GyX7mzhOde+rTsK
rt1Ab7GHAwSuZdV6GT8m7d/1Bh38D51FKxA=
        "]], 
       PolygonBox[{{1987, 1986, 2125, 593, 3085}, {2434, 2433, 2600, 718, 
        3126}, {1851, 468, 3067, 1855, 1856}, {1513, 343, 3036, 1516, 1517}, {
        2953, 760, 3161, 2957, 2958}, {1079, 134, 2998, 1083, 1084}, {1517, 
        1516, 1620, 426, 3043}, {2429, 635, 3112, 2433, 2434}, {1160, 1159, 
        1234, 259, 3013}}]}]}, 
    {RGBColor[0.4507818608219053, 0.5648663237139958, 0.9499443994541916], 
     EdgeForm[None], GraphicsGroupBox[{PolygonBox[CompressedData["
1:eJwtkD1KQ1EQhY/G+JLc5xIUUogbCEkgKaztTCFCuixAawUl5AeiRVaRKhGz
AAsFsbaxEVMIgpDAE2wDgt9lprjvG2bOnJk35c5562xT0h4vx5vxacMV/ApS
d0PK8lJ9S5qT78LTVCpTv6X+C4fkM7goSJeYXRSlT48/4CpvPsfb0oj+d/QD
+JRIB2iO0DTdvwafPf8IX4LpY9+Pz6oQH1L7w7MBe8yboL+CQ/d/heNge97A
dTB9M7EX4wc4YLcT4m9YTc0n+t0Fu0O8x8g1fbiT2m5xx8z/awnv/W5TeO37
7Jekt2C9cc5uajeJd/oH7DM2SA==
        "]], PolygonBox[CompressedData["
1:eJwtj8sKgVEURjfO7zb2AkauQ8XAwDMochmQB2BMkYG/PIgxD2BAUcyJMDFS
FOUBlLU7/2DVd/Y+52udeKdX7vpFJAYG+hGRAYMZjMjnqMgJrnCDCZcu3FtA
kfxwRKo+kTG8yK+ASJOdCx/yNiiygR3sIU1HyuvU7iRvEpCBLDwd26WdU3Kd
jho0tBdWIe7j9mNfIg8j1lWd72HeGuumji45Z6yLzgrGdmhXC9rwDti9Os/J
ee+9zr6cqzhXvD/oX47sD8Y6q/syZF3UaU3+AzaHL34=
        "]], 
       PolygonBox[{{1736, 1735, 1851, 509, 3066}, {864, 863, 938, 91, 2988}, {
        2779, 2778, 2953, 801, 3160}, {2122, 551, 3085, 2126, 2127}, {1324, 
        1323, 1411, 342, 3028}, {1231, 217, 3013, 1235, 1236}, {1617, 384, 
        3043, 1621, 1622}, {2597, 676, 3126, 2601, 2602}, {2127, 2126, 2267, 
        634, 3101}}]}]}, 
    {RGBColor[0.4711140503344621, 0.5815106353644477, 0.9515069702714092], 
     EdgeForm[None], GraphicsGroupBox[{PolygonBox[CompressedData["
1:eJwtkMFKAmEURr+cGRVnXkEoUClp4yLwCVokUQ4ZQS3EB8hHSBf2KhL4BhW4
KHBRJCo44D6hFxBcdX7uv7hzLt/ce7gzR71++piTdEgF1A2PAuzA91jK6Ieh
dBpRB9IxPEukb5ZqJWkU2swA3pHvyDfkUyQ1+le4im3XOYZ+/gtuyJ/It+T1
kjmrcM67HHmFfMJMg/luYF7nX8MoMf8b/r/IPL+R3eQ8C3hVlK7pL2Dmd5/x
PQTmHMNyYjNuNs1LL3imcEYt6T/ydp/zX9Kv/G0/8MT/kwHcxzbv9m69pw0/
vadZsFvdzedF+x53wz1s+Tsz+A9wszUF
        "]], PolygonBox[CompressedData["
1:eJwtj89KQnEQhU/3X1fXvoAgoeFGSKgXcFEEdkFBbNUD6FoX3ZUPI/UQLmpX
FBl4F/YCN9Bl275h7uKD85s58zszzYd5NgskNSCCdix1T6QAvikMUukMwxBu
0Lu69Id+h3P0G55C7v9Ef0SurbZC/zCzh0VNWsJtIuX015Chr1P/2zI2p1Kf
mQu4hCs4htIh9Jr1XpjZVvNj9C+9svKYtxV7vt3QQY+o8a16cB/6DrbLI+Tw
Vfdb7KYCPQ3dazMT9DM8VRmWtUk823Z4Rd9Vb7upJO8fwxssPw==
        "]], 
       PolygonBox[{{2431, 2430, 2597, 717, 3125}, {2950, 759, 3160, 2954, 
        2955}, {1081, 1080, 1152, 216, 3005}, {1848, 467, 3066, 1852, 1853}, {
        1408, 300, 3028, 1412, 1413}, {935, 49, 2988, 939, 940}, {2264, 592, 
        3101, 2268, 2269}, {1853, 1852, 1979, 550, 3077}, {1413, 1412, 1510, 
        383, 3035}}]}]}, 
    {RGBColor[0.49222633262508564`, 0.5986505372254545, 0.9531690064701653], 
     EdgeForm[None], GraphicsGroupBox[{PolygonBox[CompressedData["
1:eJwtkL0uRFEUhRfXNXfc+wgKxBSiITHiFnqViGQUE9U8gKkU/uInaDyGYhSi
1kgoVLrRXBGVQsFEN5XCt7N3cc63z87a66zs6U53c2dU0hQn4WxxLcBr+DQu
9UekpZp0y7tNvwevcvTwEr5w5tE0Umku9XoWThbSHsZvmZRS/9Ffxed1QhrS
P2PuJjy/4CkzLTSfcDsytOBH5j4VXOdNJG0k/p/9dQgP6uRFM4P3cdT7df/b
ZnepyzHpjtkmfMi9tt5a4Xksl+WznCtwOfRHcJD7HmwfF5HzBJahv4fPsatH
+J67xrS/ZD3H5xs2C89mGX+iv4h/FTvpw39xnjYw
        "]], PolygonBox[CompressedData["
1:eJwtkL1OAlEQhQ8uuPz01FgSGkzE4AtgARgDYmGofACoLFALMEYehEIKwxNg
SScJUNFQY4KJHRUF32S2+HLPzN45c+6ePXYbnRNJWYjDbSCdchbhHl2iOUG/
wz/1G/UAfmAO10mpAlWowW9C2kIdkxsoh9IhJq1gRn0RurbeVege5rWAJZzH
fZftvET38WpxtwB504Fns4x36E94iPK20bvA5633hf5mxzT0jJb1OSWNeHAP
NknPaFkb0ISPjJRjbs/3dVp6Svldm3mx2Wi/+Y/RrwnPZhkH9vYoj2X4s/+V
cS/zHKKPh04uvw==
        "]], 
       PolygonBox[{{1149, 174, 3005, 1153, 1154}, {2599, 2598, 2770, 758, 
        3144}, {2594, 675, 3125, 2598, 2599}, {1507, 341, 3035, 1511, 1512}, {
        1976, 508, 3077, 1980, 1981}, {1233, 1232, 1316, 299, 3019}, {1619, 
        1618, 1728, 466, 3053}, {2124, 2123, 2264, 633, 3100}}]}]}, 
    {RGBColor[0.5133386149157092, 0.6157904390864612, 0.9548310426689215], 
     EdgeForm[None], GraphicsGroupBox[{PolygonBox[CompressedData["
1:eJwtkDEKwkAQRX901ZDNCcQmilhZKOIBbIwgBswNPIDWFqbQy9hY2CnoAUQN
CIJgq2AKvYN/mS2GN/sz8/dvgslsPM0BKLPyrJ8G1g4QF4G2AjbU5uS7ACTU
B9RTnh32AbWOD1xoUPOAfQmos++5wJdmK+5+yCXnH+wXZNd6tsijnd+RUVHu
PZAVekbUh66U6ftkYn1OZGj1OxnaDA1Pcpg+JZUv/ibXWUvmG3cz+5YXmdmc
TSXfzMxViZfxqZJPLfPmH8Q254jcatk1Hn/coSrK
        "]], PolygonBox[CompressedData["
1:eJwt0LFOwlAUxvEPLaXizu4AGwNGTHR0AReqDrDzADBpYmibCIO8Bwww8AgO
ujnoogmBJ3DwIfifnDv80q/3nnN7es+G44fRkaQaIjTKUh0Z8sDyC6aYnfLE
K+Zo0jSjb4Nz8j6Rdng8kZ7wxVqpJG3Zn5KfI6+194K8PJYWWGGNe9yhjwFS
9MKa7X1G3mtnfkde0w9n2Fm/Vemn6jParHmot29ekjvMlvLDdbxVpDYucIXr
is9ss0+Q4SbxWuvpkj9i6T32Huu9JRfMskJK7sWebe2P+2qF/7U7+me+A0eb
LYA=
        "]], 
       PolygonBox[{{2428, 2427, 2594, 716, 3124}, {2260, 591, 3100, 2265, 
        2266}, {2766, 716, 3144, 2771, 2772}, {1850, 1849, 1976, 549, 3076}, {
        1724, 424, 3053, 1729, 1730}, {1410, 1409, 1507, 382, 3034}, {937, 
        936, 999, 131, 2993}, {1313, 257, 3019, 1317, 1318}}]}]}, 
    {RGBColor[0.5344508972063329, 0.632930340947468, 0.9564930788676776], 
     EdgeForm[None], GraphicsGroupBox[{PolygonBox[CompressedData["
1:eJxTTMoPymNiYGCQAWJmIC7nZGBYBBSQ42Jg2MjNwBAJFFsJlGDhYWD4zcjA
YMXOwOAJ5LMCxb2BdBOQEQIUrwXSR4DqGYDsUywMDEFAOX0gdwEzRD/InCVA
WgmoTguopoIVog6kXhbIvsUNMQdk3iE2BoaLQPYeIF0HNf8+kD4HVX8SSL/h
hqjZC1QjDXRbBdDNVzkYGMzYIe7cwg7hg8QLgX66BWVfAdImPBA/1gDFw4Fs
eaC7WoDmLYW68wmQVoO6U5EV4meQmabsED0gvWWcELtBbjAAiodD/RsIpDu4
IWY2A2kADpYryg==
        "]], PolygonBox[CompressedData["
1:eJwtkD9OAnEQhR8u64oHsKNYNRQm/skaPIA0gMUKISG0HEBDg0DCehVj4BBY
eoAlJNJYY4JnsPGbzBZf8jK/+b15M/Hwuft0IOkEyvARSSu4P5IaMKM4hQxe
4TeQ9nCJvoL1sZTDF2whDqWLEkaQ8/5ALyVdQxf9FrgewBJdZ9YfvRv4PJRu
ItdWu0PP+dwruWct9Jk2O4Fb6BR+NiMNvJYUmS37OZnOioyWdVSRJiz8Di/o
ReBZzKOPbpOhBSk8wqTYxzJk6HHF/5rHN/ephr6r9Zyif2AXuod52Q3tlk1o
wT+baCfB
        "]], 
       PolygonBox[{{1972, 507, 3076, 1977, 1978}, {2121, 2120, 2260, 632, 
        3099}, {2773, 2772, 2947, 799, 3159}, {1151, 1150, 1225, 256, 3012}, {
        1503, 340, 3034, 1508, 1509}, {2590, 674, 3124, 2595, 2596}, {996, 89,
         2993, 1000, 1001}, {1616, 1615, 1724, 465, 3052}}]}]}, 
    {RGBColor[0.5555631794969564, 0.6500702428084749, 0.9581551150664337], 
     EdgeForm[None], GraphicsGroupBox[{PolygonBox[CompressedData["
1:eJwtj7EOAWEQhIc7d5e7ewISIrlGQ3G1igaJiEbvAag0BImX0SgUJKIWBQUN
iYrCFRKt3vzZLSbfZnd2/v2L/WF3kAaQpSwqtoEVWSavPvDjcBYAa2rBfkJT
kgGmKeBJ5kKgTU/DA770LNnvOOIz/hJzLHoierauzIyn6ciO2a15MjOeKutH
IPkv5n80503W1X8lY2aeWRd8kalPZEvzd2RF/zIiD8y8s57bIlOPyZv+8UJO
tH8k93rPxpU7zD11ZvZC8Zu9SN/Nk3/OSi3u
        "]], PolygonBox[CompressedData["
1:eJwt0DFOAkEYxfGnjLhwADtMZLexEY0JVlRuA0ss8AYcAIOJcdWACSeRQmg8
gYkeYCmgYW9A4QHo/X+ZKX67Lzsz37zs2fBhMDqUdAKHCx5fvGf4q0i3kXTH
hgTfx9JTWC/xRv6tSj+4ZO0qsNzGDYq6tOLsHhvynJkf+MQCr87PspnX5E7k
77I7U/LpkdRAEzEea9IYz8hxz4xBmGmzU7pMDqQlMnKv6rN923G+z54snLGz
PXTDN1tb131X65yQz53/F9avRV6hcL6TdXtBjineUdJ5G/mO1jUO3fOw9x8c
JiuR
        "]], 
       PolygonBox[{{1847, 1846, 1972, 548, 3075}, {1222, 214, 3012, 1226, 
        1227}, {2256, 590, 3099, 2261, 2262}, {2424, 2423, 2590, 715, 3123}, {
        2942, 757, 3159, 2948, 2949}, {1720, 423, 3052, 1725, 1726}, {1407, 
        1406, 1503, 381, 3033}, {934, 933, 996, 130, 2992}}]}]}, 
    {RGBColor[0.57667546178758, 0.6672101446694817, 0.9598171512651898], 
     EdgeForm[None], 
     GraphicsGroupBox[{
       PolygonBox[{{837, 4, 838}, {2424, 673, 2418}, {1847, 506, 1841}, {3011,
         255, 1223}, {3158, 798, 2943}, {3111, 673, 2419}, {1842, 506, 
        1968}, {2992, 88, 934}, {1402, 339, 1499}, {1407, 339, 1401}, {851, 
        46, 844}, {3033, 339, 1407}, {3075, 506, 1847}, {1311, 297, 1396}, {
        3065, 506, 1842}, {934, 88, 929}, {1227, 255, 1222}, {2419, 673, 
        2586}, {1315, 297, 1310}, {930, 88, 993}, {845, 46, 925}, {1223, 255, 
        1305}, {3123, 673, 2424}, {2949, 798, 2942}}], 
       PolygonBox[CompressedData["
1:eJwtkL1yQVEURr+4uZLxAJnR+BnVVeAFqFDI1dCoPUA0ZEaSV0kh75AMDT0N
DS0FryFrz9nFmvnunn3Ot84tjyeDt4ykF3iEvyfpF5rPUgt2OWkLezgYzPZw
hBN0slIbXiGFeSwNH6QEKuQSZ4p+h921YmcJa9jAO6Uz+IQvuEXSFRJyFVJy
zd165G//HsEP+ULHOQ4O5tLBqe2O5trgYN07rCt1V3MwF+tIfMd2p3Fwtzd8
kBdR6LLOITnP7K6wUyQXfN9mO853o+Bq+/0o/MOmO5nbP9n9KgU=
        "]], 
       PolygonBox[{{2586, 673, 3123, 2591, 2592}, {2769, 2768, 2942, 798, 
        3158}, {1499, 339, 3033, 1504, 1505}, {1727, 1726, 1841, 506, 3065}, {
        2263, 2262, 2418, 673, 3111}, {1968, 506, 3075, 1973, 1974}, {1148, 
        1147, 1222, 255, 3011}, {993, 88, 2992, 997, 998}}]}]}, 
    {RGBColor[0.5977877440782036, 0.6843500465304885, 0.961479187463946], 
     EdgeForm[None], GraphicsGroupBox[{PolygonBox[CompressedData["
1:eJxTTMoPymNiYGCQAWJmIHbnYWD4AhQ4w8XAsJ+NgeECIwPDTiBtz8HA4AsU
Pw2k3YEKdYFqZwLpZ0DcCGQ/BNJuQHXLgOo3A+lLQHXlQPW5nAwMP7kh5oDM
02ZhYFgNVF8IpHdBzddhZ2B4BDVHFSheDsRXgexDQNoHaqYrkH7EDWGD7FHn
gZh/HWjPPKDecKD6u0D6IhfE/aeB9CKo+Fwgbc8M8Z8jkDCAukELSNdA7SoD
0mFQv4PM8IX60Y0ZEhYg8Sqg/Ye5IepB+q5D/XgRSPPwQMIHFE6u0LCyA9IA
brExNQ==
        "]], PolygonBox[CompressedData["
1:eJwtkDFOAmEQhR/uigsn0LUQChqMCdETWKANNDT2HkBjWCCRymNQQGFhYyMx
geAFMKEBEyqlgMJz8E3mL77dt///5s3Mlu8fWw8Hko4hhs+89JaTlvCFzgpS
G9KidApdTGt871BDXx1Jl/ABY5jlvdYyGuibSLrAy0t1Hk+x11pGD/13KP3C
FnZQgjPIoAMpnIQzu1sl1DFwE+roash7gX/yryPvZT1vI5/ZZi9BGSqxe63m
HL1IPMsyfxLfwXaZwBQ2ZNyF/B16GL4tv4neRn5nZ6/oPjM+h51st296zGPf
IQ07ZcFj3kH4P1Y/Qu8B2zUwRw==
        "]], 
       PolygonBox[{{2938, 756, 3158, 2943, 2944}, {2413, 631, 3111, 2419, 
        2420}, {2593, 2592, 2763, 756, 3143}, {1836, 464, 3065, 1842, 1843}, {
        1218, 213, 3011, 1223, 1224}, {1975, 1974, 2110, 589, 3084}, {1506, 
        1505, 1605, 422, 3042}}]}]}, 
    {RGBColor[0.6189000263688273, 0.7014899483914954, 0.9631412236627022], 
     EdgeForm[None], 
     GraphicsGroupBox[{
       PolygonBox[{{1398, 338, 1495}, {3110, 672, 2414}, {1219, 254, 1300}, {
        3042, 380, 1506}, {2414, 672, 2581}, {1312, 296, 1306}, {1970, 547, 
        2105}, {3143, 714, 2593}, {2588, 714, 2758}, {1837, 505, 1963}, {2593,
         714, 2587}, {1403, 338, 1397}, {1224, 254, 1218}, {2420, 672, 
        2413}, {1506, 380, 1500}, {3010, 254, 1219}, {1501, 380, 1600}, {1843,
         505, 1836}, {1307, 296, 1392}, {3064, 505, 1837}, {1975, 547, 
        1969}, {3084, 547, 1975}}], PolygonBox[CompressedData["
1:eJwt0D1OAmEQxvEHdFlcWmjAQmM0Jth5AD4K15ojeAAQ41eEQo+hBdpb+VHJ
BYysjRQ2QKGnsDH8J/MWv2Sym5l53tk86nW6eUlVrKK5IjXQQhsLzPGDX7wW
pBe8YYxqJO3mpH963xlwgj4ucIk7em4xwj0qifTAwg+sU3/T36F/iDl1s8h+
TJBhUJKucI2bkmewLNvM3sFx2G8zzqk/mZkl3mO9T7G0xa4//u9Tp2Q+CG+w
t5Qjz24zatS1xLNZxtM1v4HdIsUhZpFntX2DyDNYljr28Bj7Ltv5HPu3eriJ
3SYLb/vCtOg3GYUbL8KONNzMbncW7mP5NqiXkc83Vw==
        "]], 
       PolygonBox[{{2105, 547, 3084, 2111, 2112}, {1723, 1722, 1836, 505, 
        3064}, {1600, 380, 3042, 1606, 1607}, {2758, 714, 3143, 2764, 2765}, {
        1144, 1143, 1218, 254, 3010}, {2259, 2258, 2413, 672, 3110}}]}]}, 
    {RGBColor[0.6400123086594509, 0.7186298502525021, 0.9648032598614583], 
     EdgeForm[None], 
     GraphicsGroupBox[{
       PolygonBox[{{3064, 463, 1723}, {927, 86, 922}, {1063, 170, 1133}, {
        2765, 755, 2758}, {991, 128, 1057}, {1723, 463, 1716}, {995, 128, 
        990}, {835, 44, 917}, {2945, 797, 2939}, {2759, 755, 2933}, {3110, 
        630, 2259}, {821, 2, 823}, {3010, 212, 1144}, {1717, 463, 1831}, {
        3051, 463, 1717}, {3098, 630, 2253}, {840, 44, 834}, {1068, 170, 
        1062}, {3142, 755, 2759}, {2253, 630, 2408}, {1139, 212, 1214}, {1144,
         212, 1138}, {2259, 630, 2252}, {923, 86, 985}}], 
       PolygonBox[CompressedData["
1:eJwtkaFSQkEUhv/hXkQuVQ0KgYIFrYymiwbIBh/ALiiOEjT4EhYMdjDpI2i1
OaMGMfgIvoDfP2fDN/PN7r/nnN1tn4yPRhVJm5BDf0UqYQBD6GWS97twiJ8S
muPvcIHfZbF3DPd4m7VbRWYbX69Ka7AFTfjKIuvMD/5YkxbwBM+1yDh7Buew
y9pOyjj7Ss2XPGq69iSPWdyvi3fSfK7/S/1lFu6eD/hGwTloQquInu69tyrt
J+wl9OGyIf3xAC3O3uCzNL/vPMSvG7HnzFsRM3v2K5jCuC6N6tHTvQ/Se/lN
S/yTzAd8wzJh9x/4L6apljPO/gPW9zBo
        "]], 
       PolygonBox[{{2113, 2112, 2252, 630, 3098}, {1831, 463, 3064, 1837, 
        1838}, {1608, 1607, 1716, 463, 3051}, {1214, 212, 3010, 1219, 1220}, {
        2589, 2588, 2758, 755, 3142}, {2408, 630, 3110, 2414, 2415}}]}]}, 
    {RGBColor[0.6599913553753259, 0.7343095300300688, 0.9667454284000832], 
     EdgeForm[None], 
     GraphicsGroupBox[{
       PolygonBox[{{1602, 421, 1711}, {2107, 588, 2247}, {1308, 295, 1301}, {
        3018, 295, 1302}, {1497, 379, 1596}, {3074, 546, 1965}, {1965, 546, 
        2100}, {1394, 337, 1490}, {1302, 295, 1387}, {2583, 713, 2753}, {3051,
         421, 1608}, {2589, 713, 2582}, {1971, 546, 1964}, {3142, 713, 
        2589}, {3098, 588, 2113}, {1502, 379, 1496}, {1608, 421, 1601}, {2113,
         588, 2106}, {1399, 337, 1393}, {3122, 713, 2583}}], 
       PolygonBox[CompressedData["
1:eJwtkL0yQ1EUhRdxr4s3MJqriYomfgYNUqbhEVSMkQQhRXiMaGg9gaGkYZKG
QiUp8Ci+NWcX38y6+56z9lqnPGwdNCclzcMUHM9IR9CCNpxkUnVC2odz9NI0
37AMK/BXkX6h5PIiNOEULqADtYI5Cxqwhf7KklcPRujvLGnPuujnXHrK0w7v
2s7T/wfYRQ9npQFczklXcBZ+zrjgfOysRgZn2SzSbmd4xO+V2Qu8wTtskH0d
9qBeSR3K8LDXmNkoOrprJ7rZw16f+H8U6c38dvecuYs74/C0dx9ug36c8dmd
PHVzxx/yrzFbjUzO5o7ueg038A/6TzLI
        "]], 
       PolygonBox[{{1711, 421, 3051, 1717, 1718}, {2416, 2415, 2582, 713, 
        3122}, {1221, 1220, 1301, 295, 3018}, {1839, 1838, 1964, 546, 3074}, {
        2247, 588, 3098, 2253, 2254}, {2753, 713, 3142, 2759, 2760}}]}]}, 
    {RGBColor[0.6798286877099624, 0.7498066048191967, 0.9687226282967891], 
     EdgeForm[None], 
     GraphicsGroupBox[{
       PolygonBox[{{3157, 796, 2935}, {1059, 169, 1128}, {3063, 504, 1833}, {
        1135, 211, 1210}, {1833, 504, 1958}, {836, 43, 824}, {992, 127, 
        986}, {2941, 796, 2934}, {919, 85, 980}, {1221, 253, 1215}, {3122, 
        671, 2416}, {2410, 671, 2576}, {987, 127, 1052}, {1064, 169, 1058}, {
        1216, 253, 1296}, {825, 43, 910}, {3109, 671, 2410}, {3074, 504, 
        1839}, {1140, 211, 1134}, {924, 85, 918}, {1839, 504, 1832}, {2416, 
        671, 2409}, {3018, 253, 1221}}], PolygonBox[CompressedData["
1:eJwtkDFOQlEQRUf+BwwLEGNo0MaEFgmETwOswMQNUJFoIAF7d2CpDRugAKw0
sVFogAYStREbNkLiuXlTnP9v3pu5784UO/3rXsrMziCGdz7f/A/wid5FZg/o
GxihEzhCl6CGPs2Z5WEOC/iIQ6887uWVNvuCX9jB1bFZGeqQQDUKXvKsoLv0
jL2/j/6JwtvK8IduZcyaMIMXePR+1Tyjn7xeZ+0o1Kj2Fd5gmjWbZEMGZVl4
9hWsNQsZT+AW7jyzsif0NuDc8ynPHv8VHkvYwNZnqvuZ7nq+T/VcxsFT3gMY
poNn4jNptqHfaWfaXSEOb6n/Av0PLvY4BA==
        "]], 
       PolygonBox[{{1296, 253, 3018, 1302, 1303}, {2576, 671, 3122, 2583, 
        2584}, {1958, 504, 3074, 1965, 1966}, {2255, 2254, 2409, 671, 3109}, {
        2761, 2760, 2934, 796, 3157}, {1719, 1718, 1832, 504, 3063}}]}]}, 
    {RGBColor[0.6996660200445989, 0.7653036796083245, 0.9706998281934951], 
     EdgeForm[None], 
     GraphicsGroupBox[{
       PolygonBox[{{2249, 629, 2403}, {3157, 754, 2761}, {3063, 462, 1719}, {
        1395, 336, 1388}, {1713, 462, 1827}, {3141, 754, 2755}, {3083, 587, 
        2102}, {2255, 629, 2248}, {2108, 587, 2101}, {2755, 754, 2928}, {1498,
         378, 1491}, {1603, 420, 1597}, {3109, 629, 2255}, {1598, 420, 
        1707}, {2761, 754, 2754}, {1389, 336, 1485}, {3027, 336, 1389}, {1492,
         378, 1591}, {1719, 462, 1712}, {2102, 587, 2241}}], 
       PolygonBox[CompressedData["
1:eJwt0L1OAlEQhuFB2GWlwgpIsCDY4A0YDNJQ2hAugUowARJjw0VAqRdgtDBB
baGBDgtpXBrkYny/zCme5Pzszjdzav1xb3RiZhXkcMya/aHK5hyXebMGXvGG
OXczPOEZK75ZYo0NrmKzacbsBW3WF5zVcYcBtonZI4G3aCVeU7UX+MBN7P+q
xiFiT0YLTVxnPUNZRe7OcH9qNkSxwL7gPam3FHt9n3iWMr8TP0vDjJpVM1ZD
j+r1PeTv8MV6wtk4zKhZfyPvrYsH1j+Rr3WWRt6Deimjgs/Ya6lmJ/YZmuEN
9ZaD8DbKUJZm0mwllPEPruIyGQ==
        "]], 
       PolygonBox[{{1967, 1966, 2101, 587, 3083}, {2403, 629, 3109, 2410, 
        2411}, {2585, 2584, 2754, 754, 3141}, {1304, 1303, 1388, 336, 3027}, {
        2928, 754, 3157, 2935, 2936}, {1827, 462, 3063, 1833, 1834}}]}]}, 
    {RGBColor[0.7195033523792354, 0.7808007543974522, 0.9726770280902012], 
     EdgeForm[None], 
     GraphicsGroupBox[{
       PolygonBox[{{1304, 294, 1297}, {982, 126, 1047}, {2585, 712, 2577}, {
        1217, 252, 1211}, {2578, 712, 2748}, {1054, 168, 1123}, {3073, 545, 
        1960}, {1967, 545, 1959}, {3027, 294, 1304}, {988, 126, 981}, {1060, 
        168, 1053}, {3121, 712, 2578}, {1212, 252, 1291}, {1130, 210, 1205}, {
        2987, 84, 912}, {3083, 545, 1967}, {1136, 210, 1129}, {3141, 712, 
        2585}, {1298, 294, 1382}, {912, 84, 973}, {920, 84, 911}, {1960, 545, 
        2095}}], PolygonBox[CompressedData["
1:eJwtkLEug2EYhQ//V9V2YhFDJY3GwK5C6D1Ir6C1KKo2FtfRS2jCQmJiKRZN
ahA1uRSD5+R7hyf/+b//e895/9PoXh4PFiWtQ4LXZWkCHzCFvSWpBUfQ9rOQ
DmEfDuCRswfYLEtN+CxJM/iGOdQxHeN7C7/cX0tZ+2wD3SJjNzKdfY/XXXja
exq79CrSSSVnOGsbduCqJg3hGm5gRkYn8n6KPOPZMziHFXbaWpD++D5J8U+R
6ex5kWftMUKfcucr9m2in1Oe9dkQXSvld3uuogdwER24i/eq9FbNO3rXXvTh
+T76Kfzt8ZJyZ+7Onbv7f24KN2c=
        "]], 
       PolygonBox[{{2095, 545, 3083, 2102, 2103}, {827, 826, 911, 84, 2987}, {
        2412, 2411, 2577, 712, 3121}, {2748, 712, 3141, 2755, 2756}, {1835, 
        1834, 1959, 545, 3073}, {1382, 294, 3027, 1389, 1390}}]}]}, 
    {RGBColor[0.7393406847138718, 0.7962978291865801, 0.9746542279869072], 
     EdgeForm[None], 
     GraphicsGroupBox[{
       PolygonBox[{{1599, 419, 1592}, {2987, 42, 827}, {1709, 461, 1822}, {
        2937, 795, 2929}, {1829, 503, 1953}, {2243, 628, 2397}, {2250, 628, 
        2242}, {2412, 670, 2404}, {3097, 628, 2243}, {1593, 419, 1702}, {3041,
         419, 1593}, {3156, 795, 2930}, {1835, 503, 1828}, {1714, 461, 
        1708}, {3121, 670, 2412}, {827, 42, 830}, {3073, 503, 1835}, {2405, 
        670, 2571}}], PolygonBox[CompressedData["
1:eJwt0LFKw1AYxfFTbROTOqVDM0UEneumm+/QvYumCgaSxQfRF3ARxIIugp2S
zS6FxMn4KF37/7h3+EEI957vfPf0ppqXB5JSDPEWSK8DqcUn33kkvXDgEdsj
6X4k3aFEhf9DqceUyyly3OIBBRaRu2sZS77X/PtGjQbHZIyRYIJnsp7QosMv
/zr8ocdZKO18v6/AZViWZVhW5+9aJ+tmnaxbhhMv8x2t6yRmNmo0WJH/jhm7
XiAL3SybeR66nUvfyboVflfbyXb7CNx5e8PrwO2U+Dezt2v8rB9sYjfDZl3i
Cnv6yTLc
        "]], 
       PolygonBox[{{2571, 670, 3121, 2578, 2579}, {1494, 1493, 1592, 419, 
        3041}, {2757, 2756, 2929, 795, 3156}, {2104, 2103, 2242, 628, 3097}, {
        915, 42, 2987, 912, 913}, {1953, 503, 3073, 1960, 1961}}]}]}, 
    {RGBColor[0.7591780170485083, 0.8117949039757079, 0.9766314278836131], 
     EdgeForm[None], 
     GraphicsGroupBox[{
       PolygonBox[{{2097, 586, 2235}, {3156, 753, 2757}, {2104, 586, 2096}, {
        3082, 586, 2097}, {3097, 586, 2104}, {3041, 377, 1494}, {1293, 293, 
        1377}, {3009, 251, 1207}, {1213, 251, 1206}, {1384, 335, 1480}, {1494,
         377, 1487}, {2757, 753, 2749}, {1488, 377, 1586}, {1391, 335, 
        1383}, {1299, 293, 1292}, {3140, 753, 2750}, {2750, 753, 2922}, {1207,
         251, 1286}}], PolygonBox[CompressedData["
1:eJwt0D1OAlEUxfEj+gBlrCABmxktZA+yCRJ7STR8JRCmdhmgG9BiCCawAyos
rIQO9mLj/+bd4pfM8C7nnTt3L/njrCSpiQt8VqQPrPCF3qX0hAGG2J9Lvzji
hE1ZWiNlNsMNIS1kuMUAfUwwxYL/zD3DsoaeXbuSErTJuPcO1uXkd1mmZSeB
8zPpj65b3jvc/YACS5RDPLOZ6xAzLbuOBn74rcvZKw48j/zd5ushds68s3Xf
hzhrM3mIdxS+s+1uO6fe2bo/ez+bH/P8Tvc339l2/65Ku2r8pvZt/wEPryo4

        "]], 
       PolygonBox[{{2580, 2579, 2749, 753, 3140}, {2922, 753, 3156, 2930, 
        2931}, {1586, 377, 3041, 1593, 1594}, {1962, 1961, 2096, 586, 3082}, {
        2235, 586, 3097, 2243, 2244}, {1132, 1131, 1206, 251, 3009}}]}]}, 
    {RGBColor[0.779015349383145, 0.8272919787648357, 0.9786086277803192], 
     EdgeForm[None], 
     GraphicsGroupBox[{
       PolygonBox[{{1962, 544, 1954}, {984, 125, 975}, {1710, 460, 1703}, {
        1824, 502, 1948}, {3009, 209, 1132}, {3120, 711, 2573}, {1830, 502, 
        1823}, {1955, 544, 2090}, {1132, 209, 1125}, {1050, 167, 1118}, {914, 
        83, 916}, {976, 125, 1039}, {3050, 460, 1704}, {1056, 167, 1049}, {
        2580, 711, 2572}, {2573, 711, 2742}, {1704, 460, 1816}, {3140, 711, 
        2580}, {1126, 209, 1200}, {3082, 544, 1962}}], 
       PolygonBox[CompressedData["
1:eJwtkL1OQkEQhY+w3IsYsQUbro090OlbQI+RBOQngQJbX8KaSgs7Wk0g2kAC
iYlg5ZNQ+01miy85O3vmzM5edaetSU5SBQLUUul4In3DIpFWRWkJa9hAB9Mb
vgP00eMzaQQzeIRDQdpDg94mVFLPssws9QzL6pxKd/BCLcv5/TX6qyR9ljzT
sndkbWOmZTforcc32dvK1M7hHroFz7TsPjxASi2JHvNW4/uf4C8v/UI7nvfo
D+7fg/dYr+1gu9zAbeIzbNYAhvCT917LeEZfBD/bjMvgnkHcwXaZx/+1nV/R
veB/af4M/Q923DH5
        "]], 
       PolygonBox[{{1200, 209, 3009, 1207, 1208}, {2742, 711, 3140, 2750, 
        2751}, {2090, 544, 3082, 2097, 2098}, {1595, 1594, 1703, 460, 3050}, {
        2407, 2406, 2572, 711, 3120}}]}]}, 
    {RGBColor[0.7988526817177815, 0.8427890535539636, 0.9805858276770252], 
     EdgeForm[None], 
     GraphicsGroupBox[{
       PolygonBox[{{1482, 376, 1580}, {2407, 669, 2399}, {1489, 376, 1481}, {
        3050, 418, 1595}, {3032, 376, 1482}, {1588, 418, 1697}, {2400, 669, 
        2565}, {3108, 669, 2400}, {3155, 794, 2924}, {3120, 669, 2407}, {2932,
         794, 2923}, {1595, 418, 1587}}], PolygonBox[CompressedData["
1:eJwt0LFOg1AUxvHPVoE0KbgV6SIr7VR9Eh+gJJhgdNDVh7GLOuimi5SkRBed
i76Q/xPO8Evg5txzv3Py6u7idiRphkMsA+n+QHrEOd8lh2vUuEIeSqd4wAbR
kRQiRoJ+LO2RUHuMZ2qeUETSAq/0fEHK2QkuuVPhGjc4C4a3LUNv/9xZYYcO
7/R8wxYt4ok0xQeayZAh9p7Wu/Vay2hZG6/9xBf+yPrrmS37xmezzJbdMhee
wbJY5tR3YLvoPNs3fqJhZps9w9xlvsPSd1j7DDbLPyzLKg0=
        "]], 
       PolygonBox[{{2246, 2245, 2399, 669, 3108}, {1386, 1385, 1481, 376, 
        3032}, {2752, 2751, 2923, 794, 3155}, {2565, 669, 3120, 2573, 2574}, {
        1697, 418, 3050, 1704, 1705}}]}]}, 
    {RGBColor[0.8186900140524179, 0.8582861283430914, 0.9825630275737313], 
     EdgeForm[None], 
     GraphicsGroupBox[{
       PolygonBox[{{1041, 166, 1109}, {977, 124, 979}, {2099, 585, 2091}, {
        3032, 334, 1386}, {1202, 250, 1281}, {2246, 627, 2237}, {1380, 334, 
        1475}, {2752, 752, 2743}, {2092, 585, 2229}, {2238, 627, 2391}, {1127,
         208, 1119}, {1289, 292, 1372}, {3108, 627, 2246}, {1120, 208, 
        1195}, {1051, 166, 1040}, {3081, 585, 2092}, {1209, 250, 1201}, {3139,
         752, 2744}, {3155, 752, 2752}, {2744, 752, 2915}, {1295, 292, 
        1288}, {1386, 334, 1379}}], PolygonBox[CompressedData["
1:eJwtkLFOAlEQRe/CW3ahEEkMCVBBLLESP4KGwoTORFESOiho+RVIJGgCVpBQ
WOgHSKO/Q+WZzCtO9u7Mm3fvm/bz7H5akFSHAMdc6lOYwzf6keIv9XdooZNU
OqOvE6mMfoFB4v9V9D5432Ym6BO1H+iWpBsYBr/L+k/oUZkvpBWpBJexv4C/
otTJpDYsYQUPqXuZ5xh9FfyszdTQd3j04BXWEdNb2EEe5y3jZ/Ca9Rrc3Yw0
oqd5f+W+C9vJbe4ZLMsG3jLPbNkvoFrxN3ZjBsvyEfdnfgf0P37yJ7c=
        "]], 
       PolygonBox[{{1475, 334, 3032, 1482, 1483}, {1957, 1956, 2091, 585, 
        3081}, {2915, 752, 3155, 2924, 2925}, {2575, 2574, 2743, 752, 3139}, {
        2391, 627, 3108, 2400, 2401}}]}]}, 
    {RGBColor[0.8320641876266179, 0.8689294137055072, 0.9838442190799376], 
     EdgeForm[None], 
     GraphicsGroupBox[{
       PolygonBox[{{2567, 710, 2735}, {1957, 543, 1950}, {3119, 710, 2567}, {
        1699, 459, 1810}, {2575, 710, 2566}, {1819, 501, 1942}, {1951, 543, 
        2085}, {3139, 710, 2575}, {3049, 459, 1699}, {3081, 543, 1957}, {1826,
         501, 1818}, {1706, 459, 1698}}], PolygonBox[CompressedData["
1:eJwt0LFOAkEQxvHvCLIcVhIMiRYGa6GDByERLCAROEvhbSy1FyoIBhsppIPX
oec/mSl+l8vM7uzMtKaL/rwkqYkyJnxescQKhyvpH0ecsCG2RsZ/CT9VaYs/
7NHGU8Qs91uTdphdSwU+knTOpAce/Uoes9w75qhT+wbPGJS9ptUe5tJL7j1Y
L+2K1EGN/xwjjKOnLGKW+0z+lr35mLyG1Zpgmvsdu1vgLRQxs80+iF5sJ7ab
u+j/iO+K72gZO7Hd1JPn7Mx98h6t1y56uOVMI2a0WS/kgSvf
        "]], 
       PolygonBox[{{1590, 1589, 1698, 459, 3049}, {2085, 543, 3081, 2092, 
        2093}, {2402, 2401, 2566, 710, 3119}, {2735, 710, 3139, 2744, 
        2745}}]}]}, 
    {RGBColor[0.844987351095175, 0.8792339934654073, 0.9850768419482128], 
     EdgeForm[None], 
     GraphicsGroupBox[{
       PolygonBox[{{2393, 668, 2558}, {1583, 417, 1691}, {3017, 291, 1283}, {
        2402, 668, 2392}, {1484, 375, 1476}, {3119, 668, 2402}, {3107, 668, 
        2393}, {1590, 417, 1582}, {1381, 333, 1373}, {1374, 333, 1469}, {1477,
         375, 1574}, {1290, 291, 1282}, {1283, 291, 1366}, {3049, 417, 
        1590}}], PolygonBox[CompressedData["
1:eJwt0L1OAlEQhuEPw/5kt4OIhdsQw3bCldBQrBUmbqRlS+7ELYFgKZEEI8HE
aKGdF+U7OVM8yZycmS9nzrBuZssLSVfo4pBJrzjjA/NImnakG2TUNU0PeMEe
/UTq4RoFqij02sw99afPr/BL3Wemhwp3GMfS1u//uH/mvItDpmX/ROHOMhbU
ZRzONjOhXuTSI5Zo8pBZ+RvtrYW/7QltEnay3WzGZsepdIt3nJzVX/hGiZH3
WO+AzEvfwXZpPXuNDVKyE/9D+8u9/9URb93QY70jz/4H3d4ptg==
        "]], 
       PolygonBox[{{2558, 668, 3119, 2567, 2568}, {1204, 1203, 1282, 291, 
        3017}, {1691, 417, 3049, 1699, 1700}, {2240, 2239, 2392, 668, 
        3107}}]}]}, 
    {RGBColor[0.8579105145637321, 0.8895385732253073, 0.9863094648164881], 
     EdgeForm[None], 
     GraphicsGroupBox[{
       PolygonBox[{{2240, 626, 2231}, {2232, 626, 2385}, {3107, 626, 2240}, {
        1122, 207, 1111}, {1112, 207, 1188}, {2087, 584, 2223}, {1204, 249, 
        1197}, {1952, 542, 1943}, {1198, 249, 1276}, {3072, 542, 1944}, {3154,
         793, 2918}, {3017, 249, 1204}, {2927, 793, 2917}, {1043, 165, 
        1046}, {1944, 542, 2078}, {2094, 584, 2086}}], 
       PolygonBox[CompressedData["
1:eJwt0L0OAUEYheEvDLu0RMUmGjpchlrhNyFxASRuh0JB6a8ihI7W9WjwnswU
TzKZnf3OmalO551ZysxKcOhlzLoYY4JDbNbmwAIX1r+c2Rdx3iyHhL0k5c/U
Wa+yZktssEUxMiugjErkZ2r2HQ84pEOmss+xz9K8Bus6M2poooUdJT/0fGPq
/F4zZCpbndTtiBM2zp/VP3vnO6mbOqnbI3R54oVauK/utI78nr6pg7qMNCPk
953PUNYVNwx5m0F4I71VL+TrnwLrP5lrLBU=
        "]], 
       PolygonBox[{{2385, 626, 3107, 2393, 2394}, {1276, 249, 3017, 1283, 
        1284}, {2747, 2746, 2917, 793, 3154}, {1821, 1820, 1943, 542, 
        3072}}]}]}, 
    {RGBColor[0.8708336780322892, 0.8998431529852073, 0.9875420876847633], 
     EdgeForm[None], 
     GraphicsGroupBox[{
       PolygonBox[{{2747, 751, 2737}, {3072, 500, 1821}, {3138, 751, 2738}, {
        3154, 751, 2747}, {2738, 751, 2908}, {1693, 458, 1803}, {1701, 458, 
        1692}, {1821, 500, 1812}, {3048, 458, 1693}, {1813, 500, 1936}}], 
       PolygonBox[CompressedData["
1:eJwt0LESwUAQxvFlLiHRShujkpJHkUaIGRkPwOvQSytKmuiY8TxKhv/ObfGb
ZO6+29u98Xaf77oiksAh64tM0OCCIhBZYIMKWcg+ppiFPqPZK274UuQDRzbA
sSdyQMreCE/WHoGvobUqq93iblrLaFbPpNaT9lZGIiv8ILHIgNqvjsgbCf85
63PLlJbRbMQ3Rk1vJ5zRYI0SBZbOz6CzaA2tpTM4ewN9i8bO6ow667Dn79Ye
6tDXKOwOvesPSOIqJA==
        "]], 
       PolygonBox[{{1936, 500, 3072, 1944, 1945}, {2908, 751, 3154, 2918, 
        2919}, {1585, 1584, 1692, 458, 3048}, {2570, 2569, 2737, 751, 
        3138}}]}]}, 
    {RGBColor[0.8837568415008464, 0.9101477327451073, 0.9887747105530384], 
     EdgeForm[None], 
     GraphicsGroupBox[{
       PolygonBox[{{2570, 709, 2560}, {1479, 374, 1471}, {1472, 374, 1568}, {
        3138, 709, 2570}, {1190, 248, 1265}, {1278, 290, 1359}, {1199, 248, 
        1189}, {1376, 332, 1368}, {3048, 416, 1585}, {1577, 416, 1685}, {1285,
         290, 1277}, {2561, 709, 2728}, {1585, 416, 1576}, {1369, 332, 
        1463}, {3008, 248, 1190}, {3118, 709, 2561}}], 
       PolygonBox[CompressedData["
1:eJwtkLtOAlEURfeYO4PM0I4tj4r5FxKTsWF0SAwNVNjxHVpiIuEPECyMNNj5
PXY2GtfJucVKdvbZ53HvcP5Qry4klRCgupTG8AoHmGG20MBtcM9qH3CC5460
gT56ED2r1V3pBgaZtE6kHVSZe1a7gxbeU2mSeOYTvSXzAgUzex2f2Y832W1P
eI9xp+2+pmeU+IwGfYVXxoxlz6nPtvo9ehr3WU+a+o4i9ljvrOAuWMASfoNn
f/ibPfotl465Zyw7zvxttuOLed/Bs9bzh/4Hu54nMw==
        "]], 
       PolygonBox[{{1685, 416, 3048, 1693, 1694}, {2728, 709, 3138, 2738, 
        2739}, {1114, 1113, 1189, 248, 3008}, {2396, 2395, 2560, 709, 
        3118}}]}]}, 
    {RGBColor[0.8966800049694035, 0.9204523125050074, 0.9900073334213136], 
     EdgeForm[None], 
     GraphicsGroupBox[{
       PolygonBox[{{2081, 583, 2216}, {2388, 667, 2552}, {3008, 206, 1114}, {
        2396, 667, 2387}, {3118, 667, 2396}, {2226, 625, 2379}, {3080, 583, 
        2081}, {2234, 625, 2225}, {1114, 206, 1117}, {2089, 583, 2080}}], 
       PolygonBox[CompressedData["
1:eJwtz7sOAVEQxvEh2F2XdrWr5EUUCoKGhEJFQzyKTShsQudSuiRExSPxAPhP
zhS/5GTP7HzfqYxm7WlaREJkUPJEighRRicQSRiY4+G7b3q3QIxjXuSAC656
ZqZu82fOq5zIEhtsjZ41Q7NaWZEmeujjjhueeOFDqTe++CFNRsoyj5ap2YOC
yBAn32Vrh6rvduiuiMwKGoG71zd1A7dTd2sH7VJjpmqdtXtsb10j8VyGZo0x
Kbidkf2j/+7ZtbPO2r1vb7vZ2/4IbS60
        "]], 
       PolygonBox[{{2552, 667, 3118, 2561, 2562}, {1193, 206, 3008, 1190, 
        1191}, {1947, 1946, 2080, 583, 3080}}]}]}, 
    {RGBColor[0.9096031684379606, 0.9307568922649073, 0.9912399562895888], 
     EdgeForm[None], 
     GraphicsGroupBox[{
       PolygonBox[{{3080, 541, 1947}, {2921, 792, 2910}, {1947, 541, 1938}, {
        1806, 499, 1929}, {3153, 792, 2911}, {1815, 499, 1805}, {1939, 541, 
        2071}, {3062, 499, 1806}}], PolygonBox[CompressedData["
1:eJwt0L0SwVAQhuHPb9AblSIpuRQKDA2dC+A6tMxQ0kmUfmYouSRpqHh39hRP
Tubk7H57Es+Xo0VRUhNlnHhkOCK1jYr0Yx2wDpFUpRgddKu+Z9+mmKFfl3oY
Y4JSQyoiwwk7arbY44BVJOUFqc0Qm8gzLfuNvOw1VnvFreGZndDDes1C9h0P
XGrSueYz2CwJ7zFSZFhHnmWZrcj30lBjtV9qPnWf2WZ/0fNZ8Tvb3fMw2y/8
m0fItjN2dhLubj2s1x8x1y8T
        "]], 
       PolygonBox[{{1696, 1695, 1805, 499, 3062}, {2741, 2740, 2910, 792, 
        3153}, {2071, 541, 3080, 2081, 2082}}]}]}, 
    {RGBColor[0.9225263319065178, 0.9410614720248074, 0.992472579157864], 
     EdgeForm[None], 
     GraphicsGroupBox[{
       PolygonBox[{{3153, 750, 2741}, {1192, 247, 1194}, {1579, 415, 1570}, {
        1371, 331, 1361}, {1571, 415, 1678}, {1268, 289, 1349}, {3137, 750, 
        2731}, {1280, 289, 1267}, {1688, 457, 1797}, {1466, 373, 1561}, {3062,
         457, 1696}, {1474, 373, 1465}, {1362, 331, 1456}, {2731, 750, 
        2901}, {2741, 750, 2730}, {1696, 457, 1687}}], 
       PolygonBox[CompressedData["
1:eJwtkLsOAVEQhsfl7FoFjQTl2tJzqFCQ0Og8AJWHWIWGhE5rVRIaSp3nIXGp
fJM5xZf8Z878c4un8+EsLyI1KMLJiXRzIgu4oTehyBrqJZEGfEh6kxfz/0I/
i6Y1dkCvApE97wfs0M3AamksQY8jkRF84QcJNVuQwVG196vn7qxn3edo7gXO
0MPbj8yT+Zj+XZ15dYcJusrsFUhhGVpP7V0os2/ZavT8TDpbx9k+6h8686T+
BnqLgb+P5gh6G9iuOnMb/QeE/ihj
        "]], 
       PolygonBox[{{1797, 457, 3062, 1806, 1807}, {2901, 750, 3153, 2911, 
        2912}, {2564, 2563, 2730, 750, 3137}}]}]}, 
    {RGBColor[0.9354494953750749, 0.9513660517847073, 0.9937052020261392], 
     EdgeForm[None], 
     GraphicsGroupBox[{
       PolygonBox[{{3137, 708, 2564}, {2564, 708, 2554}, {2219, 624, 2371}, {
        2555, 708, 2722}, {2390, 666, 2381}, {2228, 624, 2218}, {3096, 624, 
        2219}, {2382, 666, 2545}}], PolygonBox[CompressedData["
1:eJwtz7FqwlAUxvEPMYmxgy4F4ybmTSRuOljqrD6A+hwK6dKA9hXaQaFTXX0h
oYKti//DPcMPTu4l3/lub7GaLGuSnlHHV1P6xOuTNMU+lnaIEilOwpndzTDH
KJU+CFjjuyH9EXLDL67I+bePEm9xOLO7IpKGOOEHGXddvDBPcMAR/+Sfa2HH
lHmQhl32PWZu06mFDbZJ2FF6Z+t+8X6WcU9D5sF32m7bmXlH62pvjDyz7ZmW
/Y4qCZ0L72hdK7/r8PbM2dxHjgdUCSnH
        "]], 
       PolygonBox[{{2084, 2083, 2218, 624, 3096}, {2722, 708, 3137, 2731, 
        2732}}]}]}, 
    {RGBColor[0.9410101847064274, 0.9555260728577868, 0.9847385496708432], 
     EdgeForm[None], 
     GraphicsGroupBox[{
       PolygonBox[{{3096, 582, 2084}, {2084, 582, 2073}, {1941, 540, 1931}, {
        3071, 540, 1932}, {1932, 540, 2063}, {2074, 582, 2209}}], 
       PolygonBox[CompressedData["
1:eJwtkL0OAVEQhU/ErmULFApLI+FJyOpWglDbB+BRaBSUlGyxWl6KhMRP4Zzc
Kb5m5p6Z704nXY2XBQANUiRTD5iQnFzIowzcyZf8yN4HdsQvASVyDoAT6bM3
IC8OeZKY2SHZ8O3aMsr2SNdq6h0rwIGcSVZxMzQrISNS5ew2BWMSBc5BLsoo
2wxcT2+25iS3GqmTFndEtlO75RTbH/XXD13f5iz3G2tXz2WUzcxtFgLz0Dkl
dhPdRjX1FiQN3c1ym6FZfxPDLCA=
        "]], 
       PolygonBox[{{1809, 1808, 1931, 540, 3071}, {2209, 582, 3096, 2219, 
        2220}}]}]}, 
    {RGBColor[0.9464259299951172, 0.9595651268266226, 0.9755711055496836], 
     EdgeForm[None], 
     GraphicsGroupBox[{
       PolygonBox[{{2914, 791, 2903}, {1800, 498, 1922}, {3071, 498, 1809}, {
        3031, 372, 1459}, {1459, 372, 1553}, {1809, 498, 1799}, {1468, 372, 
        1458}, {1681, 456, 1790}, {1564, 414, 1671}, {1573, 414, 1563}, {3152,
         791, 2904}, {1690, 456, 1680}}], PolygonBox[CompressedData["
1:eJwtjz0OAWEQhofYH9sgOqtRuAmhWxEu4AA07qAhoVVILOWuEziA86yExF88
k2+K58tkvsz7zHRmi/G8LCJNqMCT5wEDT2QIcSjSgiOkkEMGvapIH4JApCiJ
3GDvuxmdncAUGvSW/B2gTX1npoAPfOGN62VOddfJrplT3bHvZjXj6jmnuhMY
wTkSOUEOl8j1EnOoa+u73TSjS71h33XgHOr62i6aoVmp3ZrZrSvza8aO+md5
enNIzh8YdS0R
        "]], 
       PolygonBox[{{1365, 1364, 1458, 372, 3031}, {2734, 2733, 2903, 791, 
        3152}, {1922, 498, 3071, 1932, 1933}}]}]}, 
    {RGBColor[0.951841675283807, 0.9636041807954585, 0.966403661428524], 
     EdgeForm[None], 
     GraphicsGroupBox[{
       PolygonBox[{{3152, 749, 2734}, {3106, 665, 2374}, {2557, 707, 2547}, {
        3031, 330, 1365}, {2734, 749, 2724}, {2384, 665, 2373}, {1271, 288, 
        1275}, {2548, 707, 2714}, {2725, 749, 2894}, {1365, 330, 1352}, {2374,
         665, 2537}, {1353, 330, 1445}}], 
       PolygonBox[{{1791, 1790, 1800, 1801}, {2714, 707, 749, 2725}, {1356, 
        288, 330, 1353}, {2065, 2064, 2075, 2076}, {1801, 1800, 1922, 1923}, {
        2537, 665, 707, 2548}, {1554, 1553, 1564, 1565}, {1565, 1564, 1671, 
        1672}, {2076, 2075, 2210, 2211}, {1352, 330, 288, 1271}, {2547, 707, 
        665, 2384}, {1923, 1922, 1933, 1934}, {1460, 1459, 1553, 1554}, {1682,
         1681, 1790, 1791}, {2724, 749, 707, 2557}, {2211, 2210, 2221, 
        2222}, {1672, 1671, 1681, 1682}, {1934, 1933, 2064, 2065}}], 
       PolygonBox[{{2222, 2221, 2373, 665, 3106}, {1445, 330, 3031, 1459, 
        1460}, {2894, 749, 3152, 2904, 2905}}]}]}, 
    {RGBColor[0.9572574205724969, 0.9676432347642943, 0.9572362173073643], 
     EdgeForm[None], 
     GraphicsGroupBox[{
       PolygonBox[{{3106, 623, 2222}, {3095, 623, 2212}, {2212, 623, 2363}, {
        2222, 623, 2211}}], PolygonBox[CompressedData["
1:eJwtz00OwWAQxvGJ0Gq7UluVuAwhPhI7lg7AIViw0YQdaz0Bh2Kta/5P3ln8
0sl03vkYbHbLbcPMumgib5t10EOBSctsjAcqp/iJF0aJ2RBvfDAjN/U3elul
1GOemS1wJ755Tv8OsdkeZ5Q4RWZHXHB1in+wOMzQrC9qdMnnKNCPwgzNWmGd
hR21q2pUW/os3ahb1VO9E75pHHoUvoN2US7xHbVr7bN1g275A3HNJiw=
        "]], 
       PolygonBox[{{2363, 623, 3106, 2374, 2375}, {2077, 2076, 2211, 623, 
        3095}}]}]}, 
    {RGBColor[0.9626731658611867, 0.9716822887331301, 0.9480687731862047], 
     EdgeForm[None], 
     GraphicsGroupBox[{
       PolygonBox[{{1935, 539, 1924}, {2067, 581, 2201}, {2077, 581, 2066}, {
        3061, 497, 1793}, {1802, 497, 1792}, {1925, 539, 2055}, {1793, 497, 
        1914}, {3095, 581, 2077}}], PolygonBox[CompressedData["
1:eJwtz70OwWAUBuCXaL+vtalNQlyHrkKInxh1cwHsZgYWAxsj7RVwUTUZmL0n
5wxP8qbf+Wt3tVmsqwASqlEzZKY2dYzkAx3pFwFfusbAjVLmHg1oGGmN1J7p
EmqN1OZUGMmzOjCnhgf6PKBFJwe8AuAZ6A1yy4Pvd687Utshu0p6RzpDZi0p
ozF7R5RTYXKbKbN3Tnd9KkDMPOW3ifVIr/P6LjclXneU9s/y71unvVKzZ/4D
KHkmGw==
        "]], 
       PolygonBox[{{2201, 581, 3095, 2212, 2213}, {1684, 1683, 1792, 497, 
        3061}}]}]}, 
    {RGBColor[0.9680889111498765, 0.975721342701966, 0.9389013290650452], 
     EdgeForm[None], 
     GraphicsGroupBox[{
       PolygonBox[{{1675, 455, 1783}, {2907, 790, 2896}, {1355, 329, 1358}, {
        1684, 455, 1674}, {1567, 413, 1556}, {2717, 748, 2886}, {3136, 748, 
        2717}, {1448, 371, 1543}, {1462, 371, 1447}, {2727, 748, 2716}, {3061,
         455, 1684}, {1557, 413, 1664}}], 
       PolygonBox[{{1664, 413, 455, 1675}, {2377, 2376, 2539, 2540}, {2214, 
        2213, 2364, 2365}, {1915, 1914, 1925, 1926}, {1447, 371, 329, 1355}, {
        1452, 329, 371, 1448}, {1543, 371, 413, 1557}, {2886, 748, 790, 
        2897}, {2068, 2067, 2201, 2202}, {2540, 2539, 2550, 2551}, {1926, 
        1925, 2055, 2056}, {1556, 413, 371, 1462}, {2056, 2055, 2067, 2068}, {
        1794, 1793, 1914, 1915}, {2365, 2364, 2376, 2377}, {2896, 790, 748, 
        2727}, {2202, 2201, 2213, 2214}, {1674, 455, 413, 1567}}], 
       PolygonBox[{{2551, 2550, 2716, 748, 3136}, {1783, 455, 3061, 1793, 
        1794}}]}]}, 
    {RGBColor[0.9735046564385663, 0.9797603966708017, 0.9297338849438856], 
     EdgeForm[None], 
     GraphicsGroupBox[{
       PolygonBox[{{2541, 706, 2706}, {3117, 706, 2541}, {2551, 706, 2540}, {
        3136, 706, 2551}}], 
       PolygonBox[{{1784, 1783, 1794, 1795}, {1916, 1915, 1926, 1927}, {2069, 
        2068, 2202, 2203}, {1665, 1664, 1675, 1676}, {1558, 1557, 1664, 
        1665}, {2718, 2717, 2886, 2887}, {1544, 1543, 1557, 1558}, {1453, 
        1452, 1448, 1449}, {1676, 1675, 1783, 1784}, {1795, 1794, 1915, 
        1916}, {2366, 2365, 2377, 2378}, {1927, 1926, 2056, 2057}, {1449, 
        1448, 1543, 1544}, {2057, 2056, 2068, 2069}, {2887, 2886, 2897, 
        2898}, {2215, 2214, 2365, 2366}, {2203, 2202, 2214, 2215}}], 
       PolygonBox[{{2706, 706, 3136, 2717, 2718}, {2378, 2377, 2540, 706, 
        3117}}]}]}, 
    {RGBColor[0.978920401727256, 0.9837994506396376, 0.9205664408227261], 
     EdgeForm[None], 
     GraphicsGroupBox[{
       PolygonBox[{{3117, 664, 2378}, {2204, 622, 2354}, {2367, 664, 2529}, {
        2378, 664, 2366}, {3094, 622, 2204}, {2215, 622, 2203}}], 
       PolygonBox[{{2719, 2718, 2887, 2888}, {2707, 2706, 2718, 2719}, {1785, 
        1784, 1795, 1796}, {1454, 1453, 1449, 1450}, {1677, 1676, 1784, 
        1785}, {1450, 1449, 1544, 1545}, {2888, 2887, 2898, 2899}, {1545, 
        1544, 1558, 1559}, {2354, 622, 664, 2367}, {2058, 2057, 2069, 2070}, {
        1666, 1665, 1676, 1677}, {1928, 1927, 2057, 2058}, {1796, 1795, 1916, 
        1917}, {1559, 1558, 1665, 1666}, {2542, 2541, 2706, 2707}, {2366, 664,
         622, 2215}, {1917, 1916, 1927, 1928}}], 
       PolygonBox[{{2529, 664, 3117, 2541, 2542}, {2070, 2069, 2203, 622, 
        3094}}]}]}, 
    {RGBColor[0.9842249653848357, 0.9877446320338014, 0.9110966782615901], 
     EdgeForm[None], 
     GraphicsGroupBox[{
       PolygonBox[{{1918, 538, 2047}, {1786, 496, 1906}, {3047, 454, 1667}, {
        1667, 454, 1775}, {3094, 580, 2070}, {1796, 496, 1785}, {2070, 580, 
        2058}, {2059, 580, 2193}, {1928, 538, 1917}, {1677, 454, 1666}}], 
       PolygonBox[{{2058, 580, 538, 1928}, {1451, 1450, 1545, 1546}, {2047, 
        538, 580, 2059}, {2205, 2204, 2354, 2355}, {1775, 454, 496, 1786}, {
        1455, 1454, 1450, 1451}, {1917, 538, 496, 1796}, {2708, 2707, 2719, 
        2720}, {2543, 2542, 2707, 2708}, {1546, 1545, 1559, 1560}, {1906, 496,
         538, 1918}, {1785, 496, 454, 1677}, {2355, 2354, 2367, 2368}, {2368, 
        2367, 2529, 2530}, {2530, 2529, 2542, 2543}, {2889, 2888, 2899, 
        2900}, {2720, 2719, 2888, 2889}}], 
       PolygonBox[{{2193, 580, 3094, 2204, 2205}, {1560, 1559, 1666, 454, 
        3047}}]}]}, 
    {RGBColor[0.9854635073445324, 0.9882568009632124, 0.8905708327455713], 
     EdgeForm[None], 
     GraphicsGroupBox[{
       PolygonBox[{{1451, 370, 1455}, {2900, 789, 2889}, {1560, 412, 1546}, {
        1547, 412, 1651}, {3047, 412, 1560}, {3151, 789, 2890}}], 
       PolygonBox[{{2709, 2708, 2720, 2721}, {1668, 1667, 1775, 1776}, {2369, 
        2368, 2530, 2531}, {1776, 1775, 1786, 1787}, {2194, 2193, 2205, 
        2206}, {1550, 370, 412, 1547}, {1787, 1786, 1906, 1907}, {2544, 2543, 
        2708, 2709}, {1907, 1906, 1918, 1919}, {2206, 2205, 2355, 2356}, {
        1919, 1918, 2047, 2048}, {2531, 2530, 2543, 2544}, {2356, 2355, 2368, 
        2369}, {2060, 2059, 2193, 2194}, {2048, 2047, 2059, 2060}, {1546, 412,
         370, 1451}}], 
       PolygonBox[{{2721, 2720, 2889, 789, 3151}, {1651, 412, 3047, 1667, 
        1668}}]}]}, 
    {RGBColor[0.986702049304229, 0.9887689698926235, 0.8700449872295526], 
     EdgeForm[None], 
     GraphicsGroupBox[{
       PolygonBox[{{3116, 705, 2532}, {2721, 747, 2709}, {2532, 705, 2697}, {
        3151, 747, 2721}, {2544, 705, 2531}, {2710, 747, 2877}}], 
       PolygonBox[{{1788, 1787, 1907, 1908}, {1652, 1651, 1668, 1669}, {2697, 
        705, 747, 2710}, {1551, 1550, 1547, 1548}, {2195, 2194, 2206, 2207}, {
        1777, 1776, 1787, 1788}, {2061, 2060, 2194, 2195}, {2709, 747, 705, 
        2544}, {1908, 1907, 1919, 1920}, {2357, 2356, 2369, 2370}, {2207, 
        2206, 2356, 2357}, {1548, 1547, 1651, 1652}, {1920, 1919, 2048, 
        2049}, {1669, 1668, 1776, 1777}, {2049, 2048, 2060, 2061}}], 
       PolygonBox[{{2370, 2369, 2531, 705, 3116}, {2877, 747, 3151, 2890, 
        2891}}]}]}, 
    {RGBColor[0.9879405912639257, 0.9892811388220346, 0.8495191417135337], 
     EdgeForm[None], 
     GraphicsGroupBox[{
       PolygonBox[{{3116, 663, 2370}, {3105, 663, 2358}, {2358, 663, 2520}, {
        2370, 663, 2357}}], 
       PolygonBox[{{1549, 1548, 1652, 1653}, {1670, 1669, 1777, 1778}, {1552, 
        1551, 1548, 1549}, {2878, 2877, 2891, 2892}, {2533, 2532, 2697, 
        2698}, {1789, 1788, 1908, 1909}, {1778, 1777, 1788, 1789}, {2050, 
        2049, 2061, 2062}, {1909, 1908, 1920, 1921}, {1653, 1652, 1669, 
        1670}, {2698, 2697, 2710, 2711}, {2196, 2195, 2207, 2208}, {2711, 
        2710, 2877, 2878}, {1921, 1920, 2049, 2050}, {2062, 2061, 2195, 
        2196}}], 
       PolygonBox[{{2520, 663, 3116, 2532, 2533}, {2208, 2207, 2357, 663, 
        3105}}]}]}, 
    {RGBColor[0.9891791332236224, 0.9897933077514457, 0.8289932961975147], 
     EdgeForm[None], 
     GraphicsGroupBox[{
       PolygonBox[{{1549, 411, 1552}, {1921, 537, 1909}, {1670, 453, 1653}, {
        1910, 537, 2038}, {1789, 495, 1778}, {2208, 621, 2196}, {1779, 495, 
        1897}, {2062, 579, 2050}, {3105, 621, 2208}, {2197, 621, 2346}, {1654,
         453, 1762}, {2051, 579, 2185}}], 
       PolygonBox[{{1659, 411, 453, 1654}, {1897, 495, 537, 1910}, {1653, 453,
         411, 1549}, {2050, 579, 537, 1921}, {2359, 2358, 2520, 2521}, {2038, 
        537, 579, 2051}, {2699, 2698, 2711, 2712}, {2521, 2520, 2533, 2534}, {
        1762, 453, 495, 1779}, {2712, 2711, 2878, 2879}, {2185, 579, 621, 
        2197}, {1778, 495, 453, 1670}, {2879, 2878, 2892, 2893}, {2534, 2533, 
        2698, 2699}, {1909, 537, 495, 1789}, {2196, 621, 579, 2062}}], 
       PolygonBox[{{2346, 621, 3105, 2358, 2359}}]}]}, 
    {RGBColor[0.990417675183319, 0.9903054766808568, 0.8084674506814961], 
     EdgeForm[None], 
     GraphicsGroupBox[{PolygonBox[{{3150, 788, 2880}, {2893, 788, 2879}}], 
       PolygonBox[{{2039, 2038, 2051, 2052}, {2700, 2699, 2712, 2713}, {2052, 
        2051, 2185, 2186}, {2360, 2359, 2521, 2522}, {1655, 1654, 1762, 
        1763}, {2522, 2521, 2534, 2535}, {2347, 2346, 2359, 2360}, {2198, 
        2197, 2346, 2347}, {1898, 1897, 1910, 1911}, {2535, 2534, 2699, 
        2700}, {1763, 1762, 1779, 1780}, {2186, 2185, 2197, 2198}, {1660, 
        1659, 1654, 1655}, {1780, 1779, 1897, 1898}, {1911, 1910, 2038, 
        2039}}], PolygonBox[{{2713, 2712, 2879, 788, 3150}}]}]}, 
    {RGBColor[0.9916562171430157, 0.9908176456102679, 0.7879416051654772], 
     EdgeForm[None], 
     GraphicsGroupBox[{
       PolygonBox[{{2701, 746, 2867}, {2713, 746, 2700}, {3135, 746, 2701}, {
        3150, 746, 2713}}], 
       PolygonBox[{{2199, 2198, 2347, 2348}, {2523, 2522, 2535, 2536}, {2348, 
        2347, 2360, 2361}, {1912, 1911, 2039, 2040}, {2040, 2039, 2052, 
        2053}, {1899, 1898, 1911, 1912}, {1661, 1660, 1655, 1656}, {2361, 
        2360, 2522, 2523}, {1656, 1655, 1763, 1764}, {2187, 2186, 2198, 
        2199}, {2053, 2052, 2186, 2187}, {1764, 1763, 1780, 1781}, {1781, 
        1780, 1898, 1899}}], 
       PolygonBox[{{2536, 2535, 2700, 746, 3135}, {2867, 746, 3150, 2880, 
        2881}}]}]}, 
    {RGBColor[0.9928947591027123, 0.9913298145396789, 0.7674157596494585], 
     EdgeForm[None], 
     GraphicsGroupBox[{
       PolygonBox[{{3115, 704, 2524}, {2524, 704, 2687}, {3135, 704, 2536}, {
        2536, 704, 2523}}], 
       PolygonBox[{{2054, 2053, 2187, 2188}, {1662, 1661, 1656, 1657}, {1900, 
        1899, 1912, 1913}, {2702, 2701, 2867, 2868}, {1913, 1912, 2040, 
        2041}, {2349, 2348, 2361, 2362}, {2200, 2199, 2348, 2349}, {2868, 
        2867, 2881, 2882}, {2041, 2040, 2053, 2054}, {1657, 1656, 1764, 
        1765}, {2188, 2187, 2199, 2200}, {1765, 1764, 1781, 1782}, {1782, 
        1781, 1899, 1900}}], 
       PolygonBox[{{2687, 704, 3135, 2701, 2702}, {2362, 2361, 2523, 704, 
        3115}}]}]}, 
    {RGBColor[0.994133301062409, 0.99184198346909, 0.7468899141334396], 
     EdgeForm[None], 
     GraphicsGroupBox[{
       PolygonBox[{{1766, 494, 1882}, {1913, 536, 1900}, {3060, 494, 1766}, {
        2042, 578, 2176}, {2350, 662, 2511}, {2189, 620, 2337}, {2362, 662, 
        2349}, {2200, 620, 2188}, {1901, 536, 2028}, {1782, 494, 1765}, {3115,
         662, 2362}, {2054, 578, 2041}}], 
       PolygonBox[{{2869, 2868, 2882, 2883}, {2041, 578, 536, 1913}, {2028, 
        536, 578, 2042}, {1663, 1662, 1657, 1658}, {2688, 2687, 2702, 2703}, {
        2188, 620, 578, 2054}, {2349, 662, 620, 2200}, {2703, 2702, 2868, 
        2869}, {2337, 620, 662, 2350}, {2176, 578, 620, 2189}, {1900, 536, 
        494, 1782}, {2525, 2524, 2687, 2688}, {1882, 494, 536, 1901}}], 
       PolygonBox[{{1658, 1657, 1765, 494, 3060}, {2511, 662, 3115, 2524, 
        2525}}]}]}, 
    {RGBColor[0.9952594865862551, 0.9922688460844549, 0.7254025538505449], 
     EdgeForm[None], 
     GraphicsGroupBox[{PolygonBox[{{1658, 452, 1663}, {3060, 452, 1658}}], 
       PolygonBox[{{2526, 2525, 2688, 2689}, {2704, 2703, 2869, 2870}, {2338, 
        2337, 2350, 2351}, {2029, 2028, 2042, 2043}, {2689, 2688, 2703, 
        2704}, {2190, 2189, 2337, 2338}, {1902, 1901, 2028, 2029}, {2512, 
        2511, 2525, 2526}, {2177, 2176, 2189, 2190}, {2043, 2042, 2176, 
        2177}, {1767, 1766, 1882, 1883}, {2351, 2350, 2511, 2512}, {2870, 
        2869, 2883, 2884}, {1883, 1882, 1901, 1902}}], 
       PolygonBox[{{1771, 452, 3060, 1766, 1767}}]}]}, 
    {RGBColor[0.9949491251700244, 0.9916050143974903, 0.6916216290224864], 
     EdgeForm[None], 
     GraphicsGroupBox[
      PolygonBox[{{2191, 2190, 2338, 2339}, {2352, 2351, 2512, 2513}, {1768, 
       1767, 1883, 1884}, {2178, 2177, 2190, 2191}, {1903, 1902, 2029, 
       2030}, {2513, 2512, 2526, 2527}, {2527, 2526, 2689, 2690}, {2030, 2029,
        2043, 2044}, {2705, 2704, 2870, 2871}, {2044, 2043, 2177, 2178}, {
       1884, 1883, 1902, 1903}, {1772, 1771, 1767, 1768}, {2690, 2689, 2704, 
       2705}, {2339, 2338, 2351, 2352}, {2871, 2870, 2884, 2885}}]]}, 
    {RGBColor[0.9946387637537939, 0.9909411827105257, 0.657840704194428], 
     EdgeForm[None], 
     GraphicsGroupBox[{
       PolygonBox[{{2885, 787, 2871}, {3134, 745, 2691}, {2705, 745, 2690}, {
        2691, 745, 2856}}], 
       PolygonBox[{{2514, 2513, 2527, 2528}, {2045, 2044, 2178, 2179}, {1773, 
        1772, 1768, 1769}, {2340, 2339, 2352, 2353}, {2856, 745, 787, 2872}, {
        1885, 1884, 1903, 1904}, {2353, 2352, 2513, 2514}, {1769, 1768, 1884, 
        1885}, {2031, 2030, 2044, 2045}, {2871, 787, 745, 2705}, {2192, 2191, 
        2339, 2340}, {2179, 2178, 2191, 2192}, {1904, 1903, 2030, 2031}}], 
       PolygonBox[{{2528, 2527, 2690, 745, 3134}}]}]}, 
    {RGBColor[0.9943284023375634, 0.9902773510235612, 0.6240597793663699], 
     EdgeForm[None], 
     GraphicsGroupBox[{
       PolygonBox[{{2515, 703, 2677}, {3134, 703, 2528}, {2180, 619, 2327}, {
        3093, 619, 2180}, {2341, 661, 2501}, {2528, 703, 2514}, {2192, 619, 
        2179}, {2353, 661, 2340}}], 
       PolygonBox[{{2857, 2856, 2872, 2873}, {2692, 2691, 2856, 2857}, {2340, 
        661, 619, 2192}, {2032, 2031, 2045, 2046}, {2327, 619, 661, 2341}, {
        1774, 1773, 1769, 1770}, {1905, 1904, 2031, 2032}, {2514, 703, 661, 
        2353}, {1886, 1885, 1904, 1905}, {2501, 661, 703, 2515}, {1770, 1769, 
        1885, 1886}}], 
       PolygonBox[{{2677, 703, 3134, 2691, 2692}, {2046, 2045, 2179, 619, 
        3093}}]}]}, 
    {RGBColor[0.9940180409213327, 0.9896135193365966, 0.5902788545383115], 
     EdgeForm[None], 
     GraphicsGroupBox[{
       PolygonBox[{{2046, 577, 2032}, {2033, 577, 2166}, {3093, 577, 2046}, {
        1887, 535, 2013}, {1905, 535, 1886}, {1770, 493, 1774}}], 
       PolygonBox[{{2678, 2677, 2692, 2693}, {2181, 2180, 2327, 2328}, {1886, 
        535, 493, 1770}, {2858, 2857, 2873, 2874}, {2342, 2341, 2501, 2502}, {
        2032, 577, 535, 1905}, {2693, 2692, 2857, 2858}, {2328, 2327, 2341, 
        2342}, {2516, 2515, 2677, 2678}, {1892, 493, 535, 1887}, {2502, 2501, 
        2515, 2516}, {2013, 535, 577, 2033}}], 
       PolygonBox[{{2166, 577, 3093, 2180, 2181}}]}]}, 
    {RGBColor[0.9937076795051022, 0.9889496876496321, 0.5564979297102535], 
     EdgeForm[None], 
     GraphicsGroupBox[
      PolygonBox[{{2517, 2516, 2678, 2679}, {1893, 1892, 1887, 1888}, {2329, 
       2328, 2342, 2343}, {2679, 2678, 2693, 2694}, {2182, 2181, 2328, 
       2329}, {2014, 2013, 2033, 2034}, {2167, 2166, 2181, 2182}, {2503, 2502,
        2516, 2517}, {2694, 2693, 2858, 2859}, {2343, 2342, 2502, 2503}, {
       2034, 2033, 2166, 2167}, {2859, 2858, 2874, 2875}, {1888, 1887, 2013, 
       2014}}]]}, 
    {RGBColor[0.9933973180888717, 0.9882858559626675, 0.522717004882195], 
     EdgeForm[None], 
     GraphicsGroupBox[
      PolygonBox[{{2504, 2503, 2517, 2518}, {2183, 2182, 2329, 2330}, {2695, 
       2694, 2859, 2860}, {2680, 2679, 2694, 2695}, {2330, 2329, 2343, 
       2344}, {2860, 2859, 2875, 2876}, {1894, 1893, 1888, 1889}, {2344, 2343,
        2503, 2504}, {1889, 1888, 2014, 2015}, {2035, 2034, 2167, 2168}, {
       2518, 2517, 2679, 2680}, {2168, 2167, 2182, 2183}, {2015, 2014, 2034, 
       2035}}]]}, 
    {RGBColor[0.993086956672641, 0.987622024275703, 0.488936080054137], 
     EdgeForm[None], 
     GraphicsGroupBox[{PolygonBox[{{2876, 786, 2860}, {3149, 786, 2861}}], 
       PolygonBox[{{2505, 2504, 2518, 2519}, {1895, 1894, 1889, 1890}, {2519, 
        2518, 2680, 2681}, {2681, 2680, 2695, 2696}, {2036, 2035, 2168, 
        2169}, {1890, 1889, 2015, 2016}, {2184, 2183, 2330, 2331}, {2169, 
        2168, 2183, 2184}, {2016, 2015, 2035, 2036}, {2345, 2344, 2504, 
        2505}, {2331, 2330, 2344, 2345}}], 
       PolygonBox[{{2696, 2695, 2860, 786, 3149}}]}]}, 
    {RGBColor[0.9927765952564105, 0.9869581925887384, 0.4551551552260786], 
     EdgeForm[None], 
     GraphicsGroupBox[{
       PolygonBox[{{2332, 660, 2490}, {2184, 618, 2169}, {2682, 744, 2846}, {
        3149, 744, 2696}, {2506, 702, 2666}, {2170, 618, 2316}, {3092, 618, 
        2170}, {2345, 660, 2331}, {2519, 702, 2505}, {2696, 744, 2681}}], 
       PolygonBox[{{2666, 702, 744, 2682}, {1896, 1895, 1890, 1891}, {2505, 
        702, 660, 2345}, {2316, 618, 660, 2332}, {2331, 660, 618, 2184}, {
        2490, 660, 702, 2506}, {2681, 744, 702, 2519}, {1891, 1890, 2016, 
        2017}, {2017, 2016, 2036, 2037}}], 
       PolygonBox[{{2037, 2036, 2169, 618, 3092}, {2846, 744, 3149, 2861, 
        2862}}]}]}, 
    {RGBColor[0.9920195759338517, 0.9847422971115132, 0.4234979887899885], 
     EdgeForm[None], 
     GraphicsGroupBox[{
       PolygonBox[{{3092, 576, 2037}, {2018, 576, 2151}, {2037, 576, 2017}, {
        1891, 534, 1896}}], 
       PolygonBox[{{2023, 534, 576, 2018}, {2847, 2846, 2862, 2863}, {2683, 
        2682, 2846, 2847}, {2171, 2170, 2316, 2317}, {2491, 2490, 2506, 
        2507}, {2333, 2332, 2490, 2491}, {2317, 2316, 2332, 2333}, {2507, 
        2506, 2666, 2667}, {2667, 2666, 2682, 2683}, {2017, 576, 534, 1891}}],
        PolygonBox[{{2151, 576, 3092, 2170, 2171}}]}]}, 
    {RGBColor[0.9879387532821551, 0.9709767240846161, 0.40764476338684164`], 
     EdgeForm[None], 
     GraphicsGroupBox[
      PolygonBox[{{2668, 2667, 2683, 2684}, {2318, 2317, 2333, 2334}, {2172, 
       2171, 2317, 2318}, {2152, 2151, 2171, 2172}, {2019, 2018, 2151, 
       2152}, {2492, 2491, 2507, 2508}, {2684, 2683, 2847, 2848}, {2024, 2023,
        2018, 2019}, {2848, 2847, 2863, 2864}, {2508, 2507, 2667, 2668}, {
       2334, 2333, 2491, 2492}}]]}, 
    {RGBColor[0.9838579306304585, 0.9572111510577187, 0.39179153798369454`], 
     EdgeForm[None], 
     GraphicsGroupBox[
      PolygonBox[{{2669, 2668, 2684, 2685}, {2509, 2508, 2668, 2669}, {2153, 
       2152, 2172, 2173}, {2685, 2684, 2848, 2849}, {2493, 2492, 2508, 
       2509}, {2335, 2334, 2492, 2493}, {2025, 2024, 2019, 2020}, {2849, 2848,
        2864, 2865}, {2020, 2019, 2152, 2153}, {2173, 2172, 2318, 2319}, {
       2319, 2318, 2334, 2335}}]]}, 
    {RGBColor[0.9797771079787618, 0.9434455780308215, 0.37593831258054766`], 
     EdgeForm[None], 
     GraphicsGroupBox[
      PolygonBox[{{2686, 2685, 2849, 2850}, {2494, 2493, 2509, 2510}, {2021, 
       2020, 2153, 2154}, {2154, 2153, 2173, 2174}, {2336, 2335, 2493, 
       2494}, {2670, 2669, 2685, 2686}, {2510, 2509, 2669, 2670}, {2026, 2025,
        2020, 2021}, {2320, 2319, 2335, 2336}, {2850, 2849, 2865, 2866}, {
       2174, 2173, 2319, 2320}}]]}, 
    {RGBColor[0.9756962853270651, 0.9296800050039242, 0.3600850871774006], 
     EdgeForm[None], 
     GraphicsGroupBox[{
       PolygonBox[{{2671, 743, 2835}, {2336, 659, 2320}, {2321, 659, 2478}, {
        2495, 701, 2655}, {2686, 743, 2670}, {3104, 659, 2321}, {2510, 701, 
        2494}, {2866, 785, 2850}}], 
       PolygonBox[{{2155, 2154, 2174, 2175}, {2835, 743, 785, 2851}, {2027, 
        2026, 2021, 2022}, {2022, 2021, 2154, 2155}, {2850, 785, 743, 2686}, {
        2478, 659, 701, 2495}, {2670, 743, 701, 2510}, {2655, 701, 743, 
        2671}, {2494, 701, 659, 2336}}], 
       PolygonBox[{{2175, 2174, 2320, 659, 3104}}]}]}, 
    {RGBColor[0.9716154626753685, 0.915914431977027, 0.3442318617742537], 
     EdgeForm[None], 
     GraphicsGroupBox[{
       PolygonBox[{{2022, 575, 2027}, {2156, 617, 2299}, {2175, 617, 2155}, {
        3104, 617, 2175}}], 
       PolygonBox[{{2479, 2478, 2495, 2496}, {2496, 2495, 2655, 2656}, {2672, 
        2671, 2835, 2836}, {2161, 575, 617, 2156}, {2155, 617, 575, 2022}, {
        2836, 2835, 2851, 2852}, {2656, 2655, 2671, 2672}, {2322, 2321, 2478, 
        2479}}], PolygonBox[{{2299, 617, 3104, 2321, 2322}}]}]}, 
    {RGBColor[0.9675346400236718, 0.9021488589501298, 0.32837863637110665`], 
     EdgeForm[None], 
     GraphicsGroupBox[
      PolygonBox[{{2157, 2156, 2299, 2300}, {2837, 2836, 2852, 2853}, {2162, 
       2161, 2156, 2157}, {2497, 2496, 2656, 2657}, {2673, 2672, 2836, 
       2837}, {2657, 2656, 2672, 2673}, {2300, 2299, 2322, 2323}, {2323, 2322,
        2479, 2480}, {2480, 2479, 2496, 2497}}]]}, 
    {RGBColor[0.9634538173719751, 0.8883832859232323, 0.31252541096795955`], 
     EdgeForm[None], 
     GraphicsGroupBox[
      PolygonBox[{{2324, 2323, 2480, 2481}, {2658, 2657, 2673, 2674}, {2481, 
       2480, 2497, 2498}, {2163, 2162, 2157, 2158}, {2674, 2673, 2837, 
       2838}, {2498, 2497, 2657, 2658}, {2158, 2157, 2300, 2301}, {2838, 2837,
        2853, 2854}, {2301, 2300, 2323, 2324}}]]}, 
    {RGBColor[0.9593729947202785, 0.8746177128963353, 0.2966721855648127], 
     EdgeForm[None], 
     GraphicsGroupBox[
      PolygonBox[{{2159, 2158, 2301, 2302}, {2839, 2838, 2854, 2855}, {2675, 
       2674, 2838, 2839}, {2164, 2163, 2158, 2159}, {2302, 2301, 2324, 
       2325}, {2659, 2658, 2674, 2675}, {2482, 2481, 2498, 2499}, {2499, 2498,
        2658, 2659}, {2325, 2324, 2481, 2482}}]]}, 
    {RGBColor[0.9550131928336111, 0.8593493310897437, 0.28266076285908387`], 
     EdgeForm[None], 
     GraphicsGroupBox[{PolygonBox[{{2855, 784, 2839}, {3148, 784, 2840}}], 
       PolygonBox[{{2483, 2482, 2499, 2500}, {2326, 2325, 2482, 2483}, {2303, 
        2302, 2325, 2326}, {2165, 2164, 2159, 2160}, {2500, 2499, 2659, 
        2660}, {2160, 2159, 2302, 2303}, {2660, 2659, 2675, 2676}}], 
       PolygonBox[{{2676, 2675, 2839, 784, 3148}}]}]}, 
    {RGBColor[0.9492352661585105, 0.8364417772028963, 0.2780117074309277], 
     EdgeForm[None], 
     GraphicsGroupBox[{
       PolygonBox[{{2326, 658, 2303}, {2500, 700, 2483}, {3148, 742, 2676}, {
        2676, 742, 2660}, {2304, 658, 2460}, {2484, 700, 2643}, {2661, 742, 
        2823}, {2160, 616, 2165}}], 
       PolygonBox[{{2310, 616, 658, 2304}, {2643, 700, 742, 2661}, {2483, 700,
         658, 2326}, {2303, 658, 616, 2160}, {2460, 658, 700, 2484}, {2660, 
        742, 700, 2500}}], PolygonBox[{{2823, 742, 3148, 2840, 2841}}]}]}, 
    {RGBColor[0.9434573394834098, 0.8135342233160485, 0.27336265200277143`], 
     EdgeForm[None], 
     GraphicsGroupBox[
      PolygonBox[{{2824, 2823, 2841, 2842}, {2461, 2460, 2484, 2485}, {2644, 
       2643, 2661, 2662}, {2305, 2304, 2460, 2461}, {2662, 2661, 2823, 
       2824}, {2311, 2310, 2304, 2305}, {2485, 2484, 2643, 2644}}]]}, 
    {RGBColor[0.9376794128083092, 0.7906266694292012, 0.2687135965746153], 
     EdgeForm[None], 
     GraphicsGroupBox[
      PolygonBox[{{2663, 2662, 2824, 2825}, {2462, 2461, 2485, 2486}, {2312, 
       2311, 2305, 2306}, {2306, 2305, 2461, 2462}, {2486, 2485, 2644, 
       2645}, {2825, 2824, 2842, 2843}, {2645, 2644, 2662, 2663}}]]}, 
    {RGBColor[0.9319014861332086, 0.7677191155423535, 0.26406454114645905`], 
     EdgeForm[None], 
     GraphicsGroupBox[
      PolygonBox[{{2646, 2645, 2663, 2664}, {2463, 2462, 2486, 2487}, {2664, 
       2663, 2825, 2826}, {2487, 2486, 2645, 2646}, {2307, 2306, 2462, 
       2463}, {2826, 2825, 2843, 2844}, {2313, 2312, 2306, 2307}}]]}, 
    {RGBColor[0.9261235594581079, 0.7448115616555058, 0.2594154857183028], 
     EdgeForm[None], 
     GraphicsGroupBox[
      PolygonBox[{{2647, 2646, 2664, 2665}, {2464, 2463, 2487, 2488}, {2827, 
       2826, 2844, 2845}, {2665, 2664, 2826, 2827}, {2314, 2313, 2307, 
       2308}, {2488, 2487, 2646, 2647}, {2308, 2307, 2463, 2464}}]]}, 
    {RGBColor[0.9203456327830073, 0.7219040077686585, 0.2547664302901466], 
     EdgeForm[None], 
     GraphicsGroupBox[{
       PolygonBox[{{3133, 741, 2648}, {2845, 783, 2827}, {2665, 741, 2647}, {
        2648, 741, 2810}}], 
       PolygonBox[{{2810, 741, 783, 2828}, {2315, 2314, 2308, 2309}, {2465, 
        2464, 2488, 2489}, {2309, 2308, 2464, 2465}, {2827, 783, 741, 2665}}],
        PolygonBox[{{2489, 2488, 2647, 741, 3133}}]}]}, 
    {RGBColor[0.9145677061079066, 0.6989964538818108, 0.25011737486199037`], 
     EdgeForm[None], 
     GraphicsGroupBox[{
       PolygonBox[{{2489, 699, 2465}, {3133, 699, 2489}, {2309, 657, 2315}, {
        2466, 699, 2625}}], 
       PolygonBox[{{2472, 657, 699, 2466}, {2811, 2810, 2828, 2829}, {2649, 
        2648, 2810, 2811}, {2465, 699, 657, 2309}}], 
       PolygonBox[{{2625, 699, 3133, 2648, 2649}}]}]}, 
    {RGBColor[0.9087897794328059, 0.6760888999949634, 0.2454683194338342], 
     EdgeForm[None], 
     GraphicsGroupBox[
      PolygonBox[{{2650, 2649, 2811, 2812}, {2473, 2472, 2466, 2467}, {2467, 
       2466, 2625, 2626}, {2812, 2811, 2829, 2830}, {2626, 2625, 2649, 
       2650}}]]}, 
    {RGBColor[0.9031507575974866, 0.6531120346129863, 0.24089895695822755`], 
     EdgeForm[None], 
     GraphicsGroupBox[
      PolygonBox[{{2468, 2467, 2626, 2627}, {2813, 2812, 2830, 2831}, {2627, 
       2626, 2650, 2651}, {2651, 2650, 2812, 2813}, {2474, 2473, 2467, 
       2468}}]]}, 
    {RGBColor[0.8980333121802441, 0.6298749101830311, 0.23662883506201463`], 
     EdgeForm[None], 
     GraphicsGroupBox[
      PolygonBox[{{2628, 2627, 2651, 2652}, {2814, 2813, 2831, 2832}, {2469, 
       2468, 2627, 2628}, {2475, 2474, 2468, 2469}, {2652, 2651, 2813, 
       2814}}]]}, 
    {RGBColor[0.8929158667630015, 0.6066377857530757, 0.23235871316580164`], 
     EdgeForm[None], 
     GraphicsGroupBox[
      PolygonBox[{{2629, 2628, 2652, 2653}, {2476, 2475, 2469, 2470}, {2653, 
       2652, 2814, 2815}, {2470, 2469, 2628, 2629}, {2815, 2814, 2832, 
       2833}}]]}, 
    {RGBColor[0.8877984213457589, 0.5834006613231203, 0.22808859126958866`], 
     EdgeForm[None], 
     GraphicsGroupBox[
      PolygonBox[{{2477, 2476, 2470, 2471}, {2654, 2653, 2815, 2816}, {2471, 
       2470, 2629, 2630}, {2630, 2629, 2653, 2654}, {2816, 2815, 2833, 
       2834}}]]}, 
    {RGBColor[0.8826809759285164, 0.5601635368931651, 0.22381846937337574`], 
     EdgeForm[None], 
     GraphicsGroupBox[{
       PolygonBox[{{2654, 740, 2630}, {2631, 740, 2804}, {2471, 698, 2477}, {
        2834, 782, 2816}}], 
       PolygonBox[{{2630, 740, 698, 2471}, {2816, 782, 740, 2654}, {2804, 740,
         782, 2817}, {2637, 698, 740, 2631}}]}]}, 
    {RGBColor[0.8775635305112737, 0.5369264124632096, 0.21954834747716273`], 
     EdgeForm[None], 
     GraphicsGroupBox[
      PolygonBox[{{2805, 2804, 2817, 2818}, {2638, 2637, 2631, 2632}, {2632, 
       2631, 2804, 2805}}]]}, 
    {RGBColor[0.8724460850940312, 0.5136892880332544, 0.2152782255809498], 
     EdgeForm[None], 
     GraphicsGroupBox[
      PolygonBox[{{2639, 2638, 2632, 2633}, {2633, 2632, 2805, 2806}, {2806, 
       2805, 2818, 2819}}]]}, 
    {RGBColor[0.8673286396767885, 0.490452163603299, 0.21100810368473683`], 
     EdgeForm[None], 
     GraphicsGroupBox[
      PolygonBox[{{2640, 2639, 2633, 2634}, {2807, 2806, 2819, 2820}, {2634, 
       2633, 2806, 2807}}]]}, 
    {RGBColor[0.862211194259546, 0.46721503917334384`, 0.2067379817885239], 
     EdgeForm[None], 
     GraphicsGroupBox[
      PolygonBox[{{2808, 2807, 2820, 2821}, {2641, 2640, 2634, 2635}, {2635, 
       2634, 2807, 2808}}]]}, 
    {RGBColor[0.8572292751284291, 0.4408948634311821, 0.20243612453519236`], 
     EdgeForm[None], 
     GraphicsGroupBox[
      PolygonBox[{{2636, 2635, 2808, 2809}, {2642, 2641, 2635, 2636}, {2809, 
       2808, 2821, 2822}}]]}, 
    {RGBColor[0.817319, 0.134127, 0.164218], EdgeForm[None], 
     GraphicsGroupBox[{
       PolygonBox[{{2636, 739, 2642}, {2822, 781, 2809}, {739, 781, 780}}], 
       PolygonBox[{{2809, 781, 739, 2636}}]}]}}],
  AspectRatio->1,
  AxesOrigin->{Automatic, Automatic},
  DisplayFunction->Identity,
  Frame->True,
  FrameLabel->{None, None},
  FrameTicks->{{Automatic, Automatic}, {Automatic, Automatic}},
  GridLines->{None, None},
  GridLinesStyle->Directive[
    GrayLevel[0.5, 0.4]],
  Method->{
   "DefaultBoundaryStyle" -> Automatic, 
    "DefaultGraphicsInteraction" -> {
     "Version" -> 1.2, "TrackMousePosition" -> {True, False}, 
      "Effects" -> {
       "Highlight" -> {"ratio" -> 2}, "HighlightPoint" -> {"ratio" -> 2}, 
        "Droplines" -> {
         "freeformCursorMode" -> True, 
          "placement" -> {"x" -> "All", "y" -> "None"}}}}, "GridLinesInFront" -> 
    True},
  PlotRange->{{1., 41.}, {1., 20.}},
  PlotRangeClipping->True,
  PlotRangePadding->{{
     Scaled[0.02], 
     Scaled[0.02]}, {
     Scaled[0.02], 
     Scaled[0.02]}},
  Ticks->{Automatic, Automatic}]], "Output",
 CellChangeTimes->{{3.860736338355419*^9, 3.86073636412335*^9}, 
   3.8607364444222093`*^9, 3.860736480031831*^9, 3.860743706104021*^9},
 CellLabel->
  "Out[601]=",ExpressionUUID->"b5efd2b3-8ce7-4e4d-a723-a34d7f68eed6"]
}, Open  ]],

Cell[CellGroupData[{

Cell[BoxData[{
 RowBox[{"SetDirectory", "[", 
  "\"\<\\\\\\\\DATA1\\\\User-HiERN\\\\PetersM\\\\01 Publications\\\\04 \
FZJ\\\\01 Journal Papers\\\\2021\\\\07 Innovation and Replacment\>\"", 
  "]"}], "\[IndentingNewLine]", 
 RowBox[{"Export", "[", 
  RowBox[{"\"\<trosl.csv\>\"", ",", 
   RowBox[{"Table", "[", 
    RowBox[{
     RowBox[{
      RowBox[{
       RowBox[{"trosl", "[", 
        RowBox[{"[", "i", "]"}], "]"}], "[", 
       RowBox[{"[", 
        RowBox[{"All", ",", "1"}], "]"}], "]"}], "-", 
      RowBox[{
       RowBox[{"trosl", "[", 
        RowBox[{"[", "i", "]"}], "]"}], "[", 
       RowBox[{"[", 
        RowBox[{"All", ",", "2"}], "]"}], "]"}]}], ",", 
     RowBox[{"{", 
      RowBox[{"i", ",", "1", ",", 
       RowBox[{"Length", "[", "trosl", "]"}]}], "}"}]}], "]"}], ",", 
   "\"\<CSV\>\""}], "]"}]}], "Input",
 CellChangeTimes->{{3.860736624554606*^9, 3.860736630355092*^9}, {
   3.860736710670354*^9, 3.860736785536776*^9}, 3.8607368494974127`*^9},
 CellLabel->
  "In[517]:=",ExpressionUUID->"bd8e2604-e80a-46b1-a8b8-b27c94d38220"],

Cell[BoxData["\<\"\\\\\\\\DATA1\\\\User-HiERN\\\\PetersM\\\\01 Publications\\\
\\04 FZJ\\\\01 Journal Papers\\\\2021\\\\07 Innovation and Replacment\"\>"], \
"Output",
 CellChangeTimes->{3.860736631058179*^9, 3.860736756593315*^9, 
  3.8607367875693254`*^9, 3.860736851275646*^9},
 CellLabel->
  "Out[517]=",ExpressionUUID->"6ea7555a-b970-4683-8f7c-e7a6b230b513"],

Cell[BoxData["\<\"trosl.csv\"\>"], "Output",
 CellChangeTimes->{3.860736631058179*^9, 3.860736756593315*^9, 
  3.8607367875693254`*^9, 3.8607368513464575`*^9},
 CellLabel->
  "Out[518]=",ExpressionUUID->"f324f44c-7320-4ad6-b84a-18461c6527b0"]
}, Open  ]],

Cell[CellGroupData[{

Cell[BoxData[{
 RowBox[{
  RowBox[{"dak", " ", "=", " ", 
   RowBox[{"Table", "[", 
    RowBox[{
     RowBox[{
      RowBox[{
       RowBox[{"trosl", "[", 
        RowBox[{"[", "i", "]"}], "]"}], "[", 
       RowBox[{"[", 
        RowBox[{"All", ",", "1"}], "]"}], "]"}], "-", 
      RowBox[{
       RowBox[{"trosl", "[", 
        RowBox[{"[", "i", "]"}], "]"}], "[", 
       RowBox[{"[", 
        RowBox[{"All", ",", "2"}], "]"}], "]"}]}], ",", 
     RowBox[{"{", 
      RowBox[{"i", ",", "1", ",", 
       RowBox[{"Length", "[", "trosl", "]"}]}], "}"}]}], "]"}]}], 
  ";"}], "\[IndentingNewLine]", 
 RowBox[{"Table", "[", 
  RowBox[{
   RowBox[{
    RowBox[{
     RowBox[{"Position", "[", 
      RowBox[{"dak", ",", 
       RowBox[{
        RowBox[{"Nearest", "[", 
         RowBox[{
          RowBox[{"dak", "[", 
           RowBox[{"[", "i", "]"}], "]"}], ",", "0"}], "]"}], "[", 
        RowBox[{"[", "1", "]"}], "]"}]}], "]"}], "[", 
     RowBox[{"[", "1", "]"}], "]"}], "[", 
    RowBox[{"[", "2", "]"}], "]"}], ",", 
   RowBox[{"{", 
    RowBox[{"i", ",", "1", ",", 
     RowBox[{"Length", "[", "dak", "]"}]}], "}"}]}], 
  "]"}], "\[IndentingNewLine]", 
 RowBox[{"N", "[", 
  RowBox[{"Mean", "[", 
   RowBox[{"Table", "[", 
    RowBox[{
     RowBox[{
      RowBox[{
       RowBox[{"Position", "[", 
        RowBox[{"dak", ",", 
         RowBox[{
          RowBox[{"Nearest", "[", 
           RowBox[{
            RowBox[{"dak", "[", 
             RowBox[{"[", "i", "]"}], "]"}], ",", "0"}], "]"}], "[", 
          RowBox[{"[", "1", "]"}], "]"}]}], "]"}], "[", 
       RowBox[{"[", "1", "]"}], "]"}], "[", 
      RowBox[{"[", "2", "]"}], "]"}], ",", 
     RowBox[{"{", 
      RowBox[{"i", ",", "1", ",", 
       RowBox[{"Length", "[", "dak", "]"}]}], "}"}]}], "]"}], "]"}], 
  "]"}]}], "Input",
 CellChangeTimes->{{3.860736827794556*^9, 3.86073682878892*^9}, {
  3.860742733270054*^9, 3.8607428311577997`*^9}, {3.8607429700735693`*^9, 
  3.860742984574299*^9}},
 CellLabel->
  "In[593]:=",ExpressionUUID->"4ce55240-6418-4620-8946-9f43f0e092d1"],

Cell[BoxData[
 RowBox[{"{", 
  RowBox[{
  "41", ",", "41", ",", "40", ",", "39", ",", "38", ",", "37", ",", "36", ",",
    "41", ",", "41", ",", "41", ",", "41", ",", "41", ",", "41", ",", "41", 
   ",", "41", ",", "41", ",", "41", ",", "32", ",", "32", ",", "41"}], 
  "}"}]], "Output",
 CellChangeTimes->{
  3.8607368295428953`*^9, {3.8607427411746087`*^9, 3.8607428318389506`*^9}, {
   3.86074296672162*^9, 3.8607429856593304`*^9}, 3.860743043490704*^9, 
   3.8607436595669355`*^9},
 CellLabel->
  "Out[594]=",ExpressionUUID->"56e1d3f9-8626-42d7-96de-e726955bc902"],

Cell[BoxData["39.35`"], "Output",
 CellChangeTimes->{
  3.8607368295428953`*^9, {3.8607427411746087`*^9, 3.8607428318389506`*^9}, {
   3.86074296672162*^9, 3.8607429856593304`*^9}, 3.860743043490704*^9, 
   3.860743659569927*^9},
 CellLabel->
  "Out[595]=",ExpressionUUID->"063f93a0-2c0e-4e41-bc0d-24e96769f200"]
}, Open  ]],

Cell[CellGroupData[{

Cell[BoxData["ax2"], "Input",
 CellChangeTimes->{{3.8607433616213617`*^9, 3.8607433917338147`*^9}},
 CellLabel->
  "In[569]:=",ExpressionUUID->"16783dd3-6718-4e50-842b-444141bd0d8e"],

Cell[BoxData[
 RowBox[{"{", "}"}]], "Output",
 CellChangeTimes->{{3.8607433625617867`*^9, 3.860743392059929*^9}},
 CellLabel->
  "Out[569]=",ExpressionUUID->"98168ad5-3fc1-479f-bb75-5b6b02c45423"]
}, Open  ]]
},
WindowSize->{1004, 765},
WindowMargins->{{6, Automatic}, {Automatic, 102}},
FrontEndVersion->"12.0 for Microsoft Windows (64-bit) (April 8, 2019)",
StyleDefinitions->"Default.nb"
]
(* End of Notebook Content *)

(* Internal cache information *)
(*CellTagsOutline
CellTagsIndex->{}
*)
(*CellTagsIndex
CellTagsIndex->{}
*)
(*NotebookFileOutline
Notebook[{
Cell[CellGroupData[{
Cell[580, 22, 11003, 222, 808, "Input",ExpressionUUID->"027ca722-85ce-43d2-b3b4-229fa4ecd1b2"],
Cell[11586, 246, 250, 4, 32, "Output",ExpressionUUID->"b3ac9173-9674-46d5-bc48-6b7076518c0e"]
}, Open  ]],
Cell[CellGroupData[{
Cell[11873, 255, 53062, 1110, 4052, "Input",ExpressionUUID->"a4d3e500-9205-4e65-898e-d1bebfebd519"],
Cell[64938, 1367, 243, 5, 22, "Print",ExpressionUUID->"f4493c9a-91ca-44e7-91a1-9e78f52f1d55"]
}, Open  ]],
Cell[CellGroupData[{
Cell[65218, 1377, 1658, 43, 48, "Input",ExpressionUUID->"8d4654c5-9660-48b3-bdb9-06ba42f3d358"],
Cell[66879, 1422, 3612, 76, 225, "Output",ExpressionUUID->"fa50ebfc-835b-4ec0-8ea6-1140a4303480"],
Cell[70494, 1500, 4240, 86, 224, "Output",ExpressionUUID->"cc5098cd-9fcc-47ff-a924-ec9c42d559be"]
}, Open  ]],
Cell[CellGroupData[{
Cell[74771, 1591, 180, 3, 28, "Input",ExpressionUUID->"06bbd4e9-e65b-4b20-8726-2664da007dbc"],
Cell[74954, 1596, 216, 4, 32, "Output",ExpressionUUID->"8ff4c652-0208-4f31-8995-0fd68def2855"]
}, Open  ]],
Cell[CellGroupData[{
Cell[75207, 1605, 268, 5, 28, "Input",ExpressionUUID->"100ce164-0edb-4a61-9d0e-80bb39033b7a"],
Cell[75478, 1612, 3005, 66, 239, "Output",ExpressionUUID->"f43bd240-57bb-4d67-a514-8f1ccfd7de25"]
}, Open  ]],
Cell[CellGroupData[{
Cell[78520, 1683, 332, 7, 28, "Input",ExpressionUUID->"5d9a044b-6af2-4bc3-a432-2a1f9d85e080"],
Cell[78855, 1692, 4445, 89, 233, "Output",ExpressionUUID->"36892202-1dc3-43b5-8927-c260c34e4075"]
}, Open  ]],
Cell[CellGroupData[{
Cell[83337, 1786, 696, 19, 48, "Input",ExpressionUUID->"09379a88-9176-4188-9456-2bf64e5f1960"],
Cell[84036, 1807, 340, 7, 32, "Output",ExpressionUUID->"271a3696-cb8f-4de2-942a-f419e7f8c543"],
Cell[84379, 1816, 341, 7, 32, "Output",ExpressionUUID->"da3c31ca-357b-4379-96fb-dd4316abbcb8"]
}, Open  ]],
Cell[CellGroupData[{
Cell[84757, 1828, 644, 17, 48, "Input",ExpressionUUID->"0efad19d-8ac6-44a2-9fb5-1e6eeecf773a"],
Cell[85404, 1847, 348, 6, 32, "Output",ExpressionUUID->"a1750b6c-8df4-4cb6-ab47-715761a4c713"],
Cell[85755, 1855, 348, 6, 32, "Output",ExpressionUUID->"659bb920-4919-4f30-b227-f186fe22adb8"]
}, Open  ]],
Cell[CellGroupData[{
Cell[86140, 1866, 317, 6, 28, "Input",ExpressionUUID->"4cb87274-c70d-4ef5-8bfd-1452ab997c4c"],
Cell[86460, 1874, 4056, 83, 218, "Output",ExpressionUUID->"4fc30813-0718-4da4-ba53-97b260f3acce"]
}, Open  ]],
Cell[CellGroupData[{
Cell[90553, 1962, 180, 3, 28, "Input",ExpressionUUID->"0892a995-0c7d-4305-bd91-c5c68f773579"],
Cell[90736, 1967, 286, 7, 32, "Output",ExpressionUUID->"c054f255-0c9f-4872-b26c-16e6de97b4a8"]
}, Open  ]],
Cell[CellGroupData[{
Cell[91059, 1979, 386, 7, 67, "Input",ExpressionUUID->"b164e31f-e6b8-402e-861a-08bbe3ea2555"],
Cell[91448, 1988, 264, 5, 32, "Output",ExpressionUUID->"507f23a3-ac12-4e0b-b6ac-109b4f010ec2"],
Cell[91715, 1995, 265, 5, 32, "Output",ExpressionUUID->"b30ae9c2-08f4-4352-82ac-d8785f6e9aab"],
Cell[91983, 2002, 264, 5, 32, "Output",ExpressionUUID->"41a8567e-9f48-4db6-b70a-c489cf36d55b"]
}, Open  ]],
Cell[CellGroupData[{
Cell[92284, 2012, 386, 10, 28, "Input",ExpressionUUID->"b75daa97-c144-47d0-b36d-aa3e1c2e69ff"],
Cell[92673, 2024, 251, 4, 32, "Output",ExpressionUUID->"b0c42374-b685-4e5c-a111-b3f117caf42b"]
}, Open  ]],
Cell[CellGroupData[{
Cell[92961, 2033, 994, 29, 48, "Input",ExpressionUUID->"a9eac4bd-7178-411c-968b-b52c145ca3ef"],
Cell[93958, 2064, 2300, 55, 239, "Output",ExpressionUUID->"f7872163-d3f1-4fc0-a803-4568c1bc74a4"],
Cell[96261, 2121, 2314, 55, 234, "Output",ExpressionUUID->"57220594-8450-4e94-bf50-5778f365ebff"]
}, Open  ]],
Cell[CellGroupData[{
Cell[98612, 2181, 179, 3, 28, "Input",ExpressionUUID->"ef92d1f0-b091-4c11-9197-1aa40e857e30"],
Cell[98794, 2186, 82047, 1736, 2674, "Output",ExpressionUUID->"70670c15-b2a5-429c-b08d-296b4e4fa7f2"]
}, Closed]],
Cell[CellGroupData[{
Cell[180878, 3927, 984, 25, 44, "Input",ExpressionUUID->"5941d067-71e9-450f-bc8f-b9e9e5231324"],
Cell[181865, 3954, 115781, 1981, 378, "Output",ExpressionUUID->"b5efd2b3-8ce7-4e4d-a723-a34d7f68eed6"]
}, Open  ]],
Cell[CellGroupData[{
Cell[297683, 5940, 1059, 27, 67, "Input",ExpressionUUID->"bd8e2604-e80a-46b1-a8b8-b27c94d38220"],
Cell[298745, 5969, 363, 6, 32, "Output",ExpressionUUID->"6ea7555a-b970-4683-8f7c-e7a6b230b513"],
Cell[299111, 5977, 242, 4, 32, "Output",ExpressionUUID->"f324f44c-7320-4ad6-b84a-18461c6527b0"]
}, Open  ]],
Cell[CellGroupData[{
Cell[299390, 5986, 2051, 62, 67, "Input",ExpressionUUID->"4ce55240-6418-4620-8946-9f43f0e092d1"],
Cell[301444, 6050, 568, 12, 32, "Output",ExpressionUUID->"56e1d3f9-8626-42d7-96de-e726955bc902"],
Cell[302015, 6064, 312, 6, 32, "Output",ExpressionUUID->"063f93a0-2c0e-4e41-bc0d-24e96769f200"]
}, Open  ]],
Cell[CellGroupData[{
Cell[302364, 6075, 182, 3, 28, "Input",ExpressionUUID->"16783dd3-6718-4e50-842b-444141bd0d8e"],
Cell[302549, 6080, 196, 4, 32, "Output",ExpressionUUID->"98168ad5-3fc1-479f-bb75-5b6b02c45423"]
}, Open  ]]
}
]
*)
